# Supplementary material for: Sialotranscriptomics of the argasid tick Ornithodoros moubata along the trophogonic cycle
Source: PLoS Negl Trop Dis. 2021 Feb 5;15(2):e0009105. doi: 10.1371/journal.pntd.0009105 (PMC7891743; doi:10.1371/journal.pntd.0009105)
Supplement: S1 Table — (XLSX) [file pntd.0009105.s001.xlsx]

## Sheet: SG0_1_metrics
Number of scaffolds	76133
Total size of scaffolds	97360634
Longest scaffold	15640
Shortest scaffold	101
Number of scaffolds > 1K nt	34999 45,97%
Number of scaffolds > 10K nt	45 0,06%
Number of scaffolds > 100K nt	0 0,00%
Number of scaffolds > 1M nt	0 0,00%
Number of scaffolds > 10M nt	0 0,00%
Mean scaffold size	1278
Median scaffold size	920
N50 scaffold length	1778
L50 scaffold count	16452
scaffold %A	26.05
scaffold %C	24.11
scaffold %G	23.52
scaffold %T	26.33
scaffold %N	0
scaffold %non-ACGTN	0
Number of scaffold non-ACGTN nt	0
Percentage of assembly in scaffolded contigs	1
Percentage of assembly in unscaffolded contigs	0
Average number of contigs per scaffold	1.0
Average length of break (>25 Ns) between contigs in scaffold	0
Number of contigs	76133
Number of contigs in scaffolds	0
Number of contigs not in scaffolds	76133
Total size of contigs	97360634
Longest contig	15640
Shortest contig	0
Number of contigs > 1K nt	34999 45,97%
Number of contigs > 10K nt	0 0,00%
Number of contigs > 100K nt	0 0,00%
Number of contigs > 1M nt	0 0,00%
Number of contigs > 10M nt	0 0,00%
Mean contig size	1278
Median contig size	920
N50 contig length	1778
L50 contig count	16452
contig %A	26.05
contig %C	24.11
contig %G	23.52
contig %T	26.33
contig %N	0
contig %non-ACGTN	0
Number of contig non-ACGTN nt	0

## Sheet: SG0_2_metrics
Number of scaffolds	84920
Total size of scaffolds	109554117
Longest scaffold	14620
Shortest scaffold	101
Number of scaffolds > 1K nt	39755 46,81%
Number of scaffolds > 10K nt	65 0,08%
Number of scaffolds > 100K nt	0 0,00%
Number of scaffolds > 1M nt	0 0,00%
Number of scaffolds > 10M nt	0 0,00%
Mean scaffold size	1290
Median scaffold size	936
N50 scaffold length	1777
L50 scaffold count	18566
scaffold %A	26.13
scaffold %C	23.96
scaffold %G	23.41
scaffold %T	26.5
scaffold %N	0
scaffold %non-ACGTN	0
Number of scaffold non-ACGTN nt	0
Percentage of assembly in scaffolded contigs	1
Percentage of assembly in unscaffolded contigs	0
Average number of contigs per scaffold	1.0
Average length of break (>25 Ns) between contigs in scaffold	0
Number of contigs	84920
Number of contigs in scaffolds	0
Number of contigs not in scaffolds	84920
Total size of contigs	109554117
Longest contig	14620
Shortest contig	0
Number of contigs > 1K nt	39755 46,81%
Number of contigs > 10K nt	0 0,00%
Number of contigs > 100K nt	0 0,00%
Number of contigs > 1M nt	0 0,00%
Number of contigs > 10M nt	0 0,00%
Mean contig size	1290
Median contig size	936
N50 contig length	1777
L50 contig count	18566
contig %A	26.13
contig %C	23.96
contig %G	23.41
contig %T	26.5
contig %N	0
contig %non-ACGTN	0
Number of contig non-ACGTN nt	0

## Sheet: SG7_1_metrics
Number of scaffolds	51108
Total size of scaffolds	68969571
Longest scaffold	17994
Shortest scaffold	102
Number of scaffolds > 1K nt	24603 48,14%
Number of scaffolds > 10K nt	37 0,07%
Number of scaffolds > 100K nt	0 0,00%
Number of scaffolds > 1M nt	0 0,00%
Number of scaffolds > 10M nt	0 0,00%
Mean scaffold size	1349
Median scaffold size	960
N50 scaffold length	1906
L50 scaffold count	10780
scaffold %A	25.78
scaffold %C	24.32
scaffold %G	23.67
scaffold %T	26.23
scaffold %N	0
scaffold %non-ACGTN	0
Number of scaffold non-ACGTN nt	0
Percentage of assembly in scaffolded contigs	1
Percentage of assembly in unscaffolded contigs	0
Average number of contigs per scaffold	1.0
Average length of break (>25 Ns) between contigs in scaffold	0
Number of contigs	51108
Number of contigs in scaffolds	0
Number of contigs not in scaffolds	51108
Total size of contigs	68969571
Longest contig	17994
Shortest contig	0
Number of contigs > 1K nt	24603 48,14%
Number of contigs > 10K nt	0 0,00%
Number of contigs > 100K nt	0 0,00%
Number of contigs > 1M nt	0 0,00%
Number of contigs > 10M nt	0 0,00%
Mean contig size	1349
Median contig size	960
N50 contig length	1906
L50 contig count	10780
contig %A	25.78
contig %C	24.32
contig %G	23.67
contig %T	26.23
contig %N	0
contig %non-ACGTN	0
Number of contig non-ACGTN nt	0

## Sheet: SG7_2_metrics
Number of scaffolds	42603
Total size of scaffolds	50092963
Longest scaffold	11453
Shortest scaffold	101
Number of scaffolds > 1K nt	18071 42,42%
Number of scaffolds > 10K nt	2 0,00%
Number of scaffolds > 100K nt	0 0,00%
Number of scaffolds > 1M nt	0 0,00%
Number of scaffolds > 10M nt	0 0,00%
Mean scaffold size	1175
Median scaffold size	846
N50 scaffold length	1705
L50 scaffold count	9109
scaffold %A	25.76
scaffold %C	24.28
scaffold %G	23.59
scaffold %T	26.37
scaffold %N	0
scaffold %non-ACGTN	0
Number of scaffold non-ACGTN nt	0
Percentage of assembly in scaffolded contigs	1
Percentage of assembly in unscaffolded contigs	0
Average number of contigs per scaffold	1.0
Average length of break (>25 Ns) between contigs in scaffold	0
Number of contigs	42603
Number of contigs in scaffolds	0
Number of contigs not in scaffolds	42603
Total size of contigs	50092963
Longest contig	11453
Shortest contig	0
Number of contigs > 1K nt	18071 42,42%
Number of contigs > 10K nt	0 0,00%
Number of contigs > 100K nt	0 0,00%
Number of contigs > 1M nt	0 0,00%
Number of contigs > 10M nt	0 0,00%
Mean contig size	1175
Median contig size	846
N50 contig length	1705
L50 contig count	9109
contig %A	25.76
contig %C	24.28
contig %G	23.59
contig %T	26.37
contig %N	0
contig %non-ACGTN	0
Number of contig non-ACGTN nt	0

## Sheet: SG14_1_metrics
Number of scaffolds	51245
Total size of scaffolds	68144218
Longest scaffold	15022
Shortest scaffold	100
Number of scaffolds > 1K nt	24448 47,71%
Number of scaffolds > 10K nt	32 0,06%
Number of scaffolds > 100K nt	0 0,00%
Number of scaffolds > 1M nt	0 0,00%
Number of scaffolds > 10M nt	0 0,00%
Mean scaffold size	1329
Median scaffold size	953
N50 scaffold length	1862
L50 scaffold count	11075
scaffold %A	25.71
scaffold %C	24.33
scaffold %G	23.74
scaffold %T	26.22
scaffold %N	0
scaffold %non-ACGTN	0
Number of scaffold non-ACGTN nt	0
Percentage of assembly in scaffolded contigs	1
Percentage of assembly in unscaffolded contigs	0
Average number of contigs per scaffold	1.0
Average length of break (>25 Ns) between contigs in scaffold	0
Number of contigs	51245
Number of contigs in scaffolds	0
Number of contigs not in scaffolds	51245
Total size of contigs	68144218
Longest contig	15022
Shortest contig	0
Number of contigs > 1K nt	24448 47,71%
Number of contigs > 10K nt	0 0,00%
Number of contigs > 100K nt	0 0,00%
Number of contigs > 1M nt	0 0,00%
Number of contigs > 10M nt	0 0,00%
Mean contig size	1329
Median contig size	953
N50 contig length	1862
L50 contig count	11075
contig %A	25.71
contig %C	24.33
contig %G	23.74
contig %T	26.22
contig %N	0
contig %non-ACGTN	0
Number of contig non-ACGTN nt	0

## Sheet: SG14_2_metrics
Number of scaffolds	56631
Total size of scaffolds	75008742
Longest scaffold	15461
Shortest scaffold	100
Number of scaffolds > 1K nt	26979 47,64%
Number of scaffolds > 10K nt	34 0,06%
Number of scaffolds > 100K nt	0 0,00%
Number of scaffolds > 1M nt	0 0,00%
Number of scaffolds > 10M nt	0 0,00%
Mean scaffold size	1324
Median scaffold size	952
N50 scaffold length	1859
L50 scaffold count	12128
scaffold %A	25.91
scaffold %C	24.21
scaffold %G	23.69
scaffold %T	26.19
scaffold %N	0
scaffold %non-ACGTN	0
Number of scaffold non-ACGTN nt	0
Percentage of assembly in scaffolded contigs	1
Percentage of assembly in unscaffolded contigs	0
Average number of contigs per scaffold	1.0
Average length of break (>25 Ns) between contigs in scaffold	0
Number of contigs	56631
Number of contigs in scaffolds	0
Number of contigs not in scaffolds	56631
Total size of contigs	75008742
Longest contig	15461
Shortest contig	0
Number of contigs > 1K nt	26979 47,64%
Number of contigs > 10K nt	0 0,00%
Number of contigs > 100K nt	0 0,00%
Number of contigs > 1M nt	0 0,00%
Number of contigs > 10M nt	0 0,00%
Mean contig size	1324
Median contig size	952
N50 contig length	1859
L50 contig count	12128
contig %A	25.91
contig %C	24.21
contig %G	23.69
contig %T	26.19
contig %N	0
contig %non-ACGTN	0
Number of contig non-ACGTN nt	0
