# Supplementary material for: Sialotranscriptomics of the argasid tick Ornithodoros moubata along the trophogonic cycle
Source: PLoS Negl Trop Dis. 2021 Feb 5;15(2):e0009105. doi: 10.1371/journal.pntd.0009105 (PMC7891743; doi:10.1371/journal.pntd.0009105)
Supplement: S2 Table — SG0_1 and SG0_2, salivary glands from unfed ticks; SG7_1 and SG7_2 salivary glands from ticks at 7 days after feeding; SG14_1 and SG14_2 salivary glands from ticks at 14 days after feeding. (XLSX) [file pntd.0009105.s002.xlsx]

## Sheet: Annotated transcriptome
S2 Table. Sialotranscriptome annotated of Ornithodoro moubata. SG0_1 and SG0_2, salivary glands from unfed ticks; SG7_1 and SG7_2 salivary glands from ticks at 7 days after feeding; SG14_1 and SG14_2 salivary glands from ticks at 14 days after feeding.
Database	Sequence	Subject mapping	Description_	Accession	Species	RPKM SG0_1	RPKM SG0_2	RPKM SG7_1	RPKM SG7_2	RPKM SG14_1	RPKM SG14_2	GO#	GO	EC	InterPro	PFAM	Score	e-value	Query-from	Query-to	Subject-from	Subject-to	Query frame	Subject frame	Identities	Positives	Query length	Hit length	Align length	Similarity	Hsp/Query	Hsp/Hit	Antigenicity	Transmembrane	GPI anchor	Signal Peptide	PathwayId	Pathway
DB_oleaga	OM_38553	XP_023240640.1 (E3-independent) E2 ubiquitin-conjugating enzyme UBE2O-like isoform X2	(E3-independent) E2 ubiquitin-conjugating enzyme UBE2O-like isoform X2	XP_023240640.1	Centruroides sculpturatus	1.66607	3.07699	1.83427	0.691751	2.21309	1.83777	0					236.11	1.56e-98	730	1230	1	167	-1		107	139	1248	977	167	83.23	13.38	17.09	Yes	No	No	No
DB_oleaga	OM_25480	ISCW024165-PA pep scaffold:IscaW1:DS652398:3240:3830:1 gene:ISCW024165 transcript:ISCW024165-RA gene_biotype:protein_coding transcript_biotype:protein_coding description:(S)-2-hydroxy-acid oxidase, putative	(S)-2-hydroxy-acid oxidase, putative	B7P7K0	Ixodes scapularis	0.3996	0.489207	0.63325	0.152816	0.422228	0.519439	2	[F]GO:0004459: L-lactate dehydrogenase activity;[P]GO:0019516: lactate oxidation	EC:1.1.1.27	IPR018177 L-lactate dehydrogenase, active site;IPR012256 D-lactate dehydrogenase	PF01070 FMN-dependent dehydrogenase	92.43	2.07e-20	1625	1783	1	53	-2		45	48	1784	77	53	90.57	2.97	68.83	Yes	No	No	No	map00640	Propanoate metabolism
DB_oleaga	OM_8873	XP_023240799.1 1,2-dihydroxy-3-keto-5-methylthiopentene dioxygenase-like	1,2-dihydroxy-3-keto-5-methylthiopentene dioxygenase-like	XP_023240799.1	Centruroides sculpturatus	2.03693	4.24171	1.36573	2.42009	5.94372	6.06167	0					99.37	9.37e-22	56	493	2	158	2		63	83	1502	182	158	52.53	10.52	86.81	No	No	No	No
DB_oleaga	OM_3828	XP_023240799.1 1,2-dihydroxy-3-keto-5-methylthiopentene dioxygenase-like	1,2-dihydroxy-3-keto-5-methylthiopentene dioxygenase-like	XP_023240799.1	Centruroides sculpturatus	3.64707	5.59532	2.06777	3.25703	9.54365	9.65154	0					100.52	2.94e-22	891	1328	2	158	-1		63	83	1409	182	158	52.53	11.21	86.81	No	No	No	No
DB_oleaga	OM_11479	ISCW003434-PA pep scaffold:IscaW1:DS689134:20306:54510:-1 gene:ISCW003434 transcript:ISCW003434-RA gene_biotype:protein_coding transcript_biotype:protein_coding description:1,4-alpha-glucan branching enzyme, putative	1,4-alpha-glucan branching enzyme, putative	B7PDB8	Ixodes scapularis	5.38679	5.76428	5.08606	3.91359	5.66564	5.80319	6	[F]GO:0003844: 1,4-alpha-glucan branching enzyme activity;[F]GO:0102752: 1,4-alpha-glucan branching enzyme activity (using a glucosylated glycogenin as primer for glycogen synthesis);[F]GO:0043169: cation binding;[F]GO:0004553: hydrolase activity, hydrolyzing O-glycosyl compounds;[P]GO:0005975: carbohydrate metabolic process;[P]GO:0005978: glycogen biosynthetic process	EC:2.4.1.18;EC:3.2.1	IPR040042 1,4-alpha-glucan branching enzyme MT3115-like;IPR006048 Alpha-amylase/branching enzyme, C-terminal all beta;IPR039743 Endo-beta-1,6-galactanase;IPR037512 Phosphoglycolate phosphatase, prokaryotic;IPR037439 1,4-alpha-glucan-branching enzyme	PF00128 Alpha amylase, catalytic domain;PF02806 Alpha amylase, C-terminal all-beta domain;PF02922 Carbohydrate-binding module 48 (Isoamylase N-terminal domain)	468.77	2.28e-153	1387	2325	1	314	-3		219	255	2531	603	314	81.21	12.41	52.07	No	No	No	No	map00500	Starch and sucrose metabolism
DB_oleaga	OM_18535	PRD31530.1 1,4-alpha-glucan-branching enzyme	1,4-alpha-glucan-branching enzyme	PRD31530.1	Nephila clavipes	5.9913	5.73546	5.92668	5.62962	6.15958	6.3597	4	[F]GO:0003844: 1,4-alpha-glucan branching enzyme activity;[F]GO:0043169: cation binding;[F]GO:0004553: hydrolase activity, hydrolyzing O-glycosyl compounds;[P]GO:0005978: glycogen biosynthetic process	EC:2.4.1.18;EC:3.2.1	IPR040042 1,4-alpha-glucan branching enzyme MT3115-like;IPR006048 Alpha-amylase/branching enzyme, C-terminal all beta;IPR039743 Endo-beta-1,6-galactanase;IPR037439 1,4-alpha-glucan-branching enzyme		883.63	0	152	2035	1	585	2		416	494	3406	687	629	78.54	18.47	91.56	No	No	No	No	map00500	Starch and sucrose metabolism
DB_oleaga	OM_11480	PRD31530.1 1,4-alpha-glucan-branching enzyme	1,4-alpha-glucan-branching enzyme	PRD31530.1	Nephila clavipes	6.24166	7.04091	6.41441	4.987	7.90365	8.17147	4	[F]GO:0003844: 1,4-alpha-glucan branching enzyme activity;[F]GO:0043169: cation binding;[F]GO:0004553: hydrolase activity, hydrolyzing O-glycosyl compounds;[P]GO:0005978: glycogen biosynthetic process	EC:2.4.1.18;EC:3.2.1	IPR040042 1,4-alpha-glucan branching enzyme MT3115-like;IPR006048 Alpha-amylase/branching enzyme, C-terminal all beta;IPR039743 Endo-beta-1,6-galactanase;IPR037439 1,4-alpha-glucan-branching enzyme		903.66	0	199	1959	1	585	-3		416	494	2132	687	588	84.01	27.58	85.59	No	No	No	No	map00500	Starch and sucrose metabolism
DB_oleaga	OM_37935	XP_013789384.1 1,4-alpha-glucan-branching enzyme-like	1,4-alpha-glucan-branching enzyme-like	XP_013789384.1	Limulus polyphemus	2.78598	2.46068	2.49435	2.63449	3.12096	2.92353	0					574.7	0	126	1316	237	592	3		271	314	1466	691	397	79.09	27.08	57.45	No	No	No	No
DB_oleaga	OM_30560	XP_013789384.1 1,4-alpha-glucan-branching enzyme-like	1,4-alpha-glucan-branching enzyme-like	XP_013789384.1	Limulus polyphemus	4.46771	3.88826	4.29449	3.31559	4.81937	4.24354	0					594.73	0	126	1193	237	592	3		271	314	1343	691	356	88.2	26.51	51.52	No	No	No	No
DB_oleaga	OM_66652	XP_013789384.1 1,4-alpha-glucan-branching enzyme-like	1,4-alpha-glucan-branching enzyme-like	XP_013789384.1	Limulus polyphemus	6.00808	5.41609	4.6758	5.35141	6.65315	5.66041	0					530.02	0	3	938	325	636	-1		236	279	1367	691	312	89.42	22.82	45.15	No	No	No	No
DB_oleaga	OM_66653	XP_013789384.1 1,4-alpha-glucan-branching enzyme-like	1,4-alpha-glucan-branching enzyme-like	XP_013789384.1	Limulus polyphemus	6.02801	4.33434	4.64095	5.88305	5.53355	5.30777	0					532.33	1.92e-178	1234	2175	325	638	-1		237	280	2178	691	314	89.17	14.42	45.44	No	No	No	No
DB_oleaga	OM_59850	ISCW005714-PA pep scaffold:IscaW1:DS765876:227110:229627:1 gene:ISCW005714 transcript:ISCW005714-RA gene_biotype:protein_coding transcript_biotype:protein_coding description:1,4-dihydroxy-2-naphthoate octaprenyltransferase, putative	1,4-dihydroxy-2-naphthoate octaprenyltransferase, putative	B7PQK4	Ixodes scapularis	1.03175	0.833213	1.53991	2.43661	1.12205	1.2	6	[F]GO:0004659: prenyltransferase activity;[P]GO:0009234: menaquinone biosynthetic process;[P]GO:0032194: ubiquinone biosynthetic process via 3,4-dihydroxy-5-polyprenylbenzoate;[P]GO:0042371: vitamin K biosynthetic process;[C]GO:0005783: endoplasmic reticulum;[C]GO:0030173: integral component of Golgi membrane		IPR026046 UbiA prenyltransferase domain containing protein 1;IPR034681 Isochorismate synthase MenF;IPR039488 Dolichyl pyrophosphate Man9GlcNAc2 alpha-1,3-glucosyltransferase;IPR039897 BET1-like protein	PF01040 UbiA prenyltransferase family	436.03	2.12e-148	658	1542	49	342	1		224	243	1641	343	300	81	18.28	87.46	Yes	Yes	No	No
DB_oleaga	OM_38419	ISCW005714-PA pep scaffold:IscaW1:DS765876:227110:229627:1 gene:ISCW005714 transcript:ISCW005714-RA gene_biotype:protein_coding transcript_biotype:protein_coding description:1,4-dihydroxy-2-naphthoate octaprenyltransferase, putative	1,4-dihydroxy-2-naphthoate octaprenyltransferase, putative	B7PQK4	Ixodes scapularis	1.09497	0.779934	0.91659	0.700439	0.67315	0.760846	6	[F]GO:0004659: prenyltransferase activity;[P]GO:0009234: menaquinone biosynthetic process;[P]GO:0032194: ubiquinone biosynthetic process via 3,4-dihydroxy-5-polyprenylbenzoate;[P]GO:0042371: vitamin K biosynthetic process;[C]GO:0005783: endoplasmic reticulum;[C]GO:0030173: integral component of Golgi membrane		IPR026046 UbiA prenyltransferase domain containing protein 1;IPR034681 Isochorismate synthase MenF;IPR039488 Dolichyl pyrophosphate Man9GlcNAc2 alpha-1,3-glucosyltransferase;IPR039897 BET1-like protein	PF01040 UbiA prenyltransferase family	410.61	3.74e-139	658	1491	48	324	1		211	229	1492	343	283	80.92	18.97	82.51	Yes	Yes	No	No
DB_oleaga	OM_15295	ISCW005714-PA pep scaffold:IscaW1:DS765876:227110:229627:1 gene:ISCW005714 transcript:ISCW005714-RA gene_biotype:protein_coding transcript_biotype:protein_coding description:1,4-dihydroxy-2-naphthoate octaprenyltransferase, putative	1,4-dihydroxy-2-naphthoate octaprenyltransferase, putative	B7PQK4	Ixodes scapularis	1.16257	0.982053	1.07631	1.46715	0.764338	0.906732	6	[F]GO:0004659: prenyltransferase activity;[P]GO:0009234: menaquinone biosynthetic process;[P]GO:0032194: ubiquinone biosynthetic process via 3,4-dihydroxy-5-polyprenylbenzoate;[P]GO:0042371: vitamin K biosynthetic process;[C]GO:0005783: endoplasmic reticulum;[C]GO:0030173: integral component of Golgi membrane		IPR026046 UbiA prenyltransferase domain containing protein 1;IPR034681 Isochorismate synthase MenF;IPR039488 Dolichyl pyrophosphate Man9GlcNAc2 alpha-1,3-glucosyltransferase;IPR039897 BET1-like protein	PF01040 UbiA prenyltransferase family	417.54	2.41e-144	158	1021	38	324	2		215	235	1022	343	293	80.2	28.67	85.42	Yes	Yes	No	No
DB_oleaga	OM_27333	ISCW005714-PA pep scaffold:IscaW1:DS765876:227110:229627:1 gene:ISCW005714 transcript:ISCW005714-RA gene_biotype:protein_coding transcript_biotype:protein_coding description:1,4-dihydroxy-2-naphthoate octaprenyltransferase, putative	1,4-dihydroxy-2-naphthoate octaprenyltransferase, putative	B7PQK4	Ixodes scapularis	1.48052	1.09607	1.37679	1.46226	0.854031	1.49113	6	[F]GO:0004659: prenyltransferase activity;[P]GO:0009234: menaquinone biosynthetic process;[P]GO:0032194: ubiquinone biosynthetic process via 3,4-dihydroxy-5-polyprenylbenzoate;[P]GO:0042371: vitamin K biosynthetic process;[C]GO:0005783: endoplasmic reticulum;[C]GO:0030173: integral component of Golgi membrane		IPR026046 UbiA prenyltransferase domain containing protein 1;IPR034681 Isochorismate synthase MenF;IPR039488 Dolichyl pyrophosphate Man9GlcNAc2 alpha-1,3-glucosyltransferase;IPR039897 BET1-like protein	PF01040 UbiA prenyltransferase family	440.65	4.25e-152	102	1019	38	342	-1		227	249	1274	343	311	80.06	24.41	90.67	Yes	Yes	No	No
DB_oleaga	OM_5473	ISCW005714-PA pep scaffold:IscaW1:DS765876:227110:229627:1 gene:ISCW005714 transcript:ISCW005714-RA gene_biotype:protein_coding transcript_biotype:protein_coding description:1,4-dihydroxy-2-naphthoate octaprenyltransferase, putative	1,4-dihydroxy-2-naphthoate octaprenyltransferase, putative	B7PQK4	Ixodes scapularis	1.72667	1.21806	1.69192	2.40115	1.27017	1.54447	6	[F]GO:0004659: prenyltransferase activity;[P]GO:0009234: menaquinone biosynthetic process;[P]GO:0032194: ubiquinone biosynthetic process via 3,4-dihydroxy-5-polyprenylbenzoate;[P]GO:0042371: vitamin K biosynthetic process;[C]GO:0005783: endoplasmic reticulum;[C]GO:0030173: integral component of Golgi membrane		IPR026046 UbiA prenyltransferase domain containing protein 1;IPR034681 Isochorismate synthase MenF;IPR039488 Dolichyl pyrophosphate Man9GlcNAc2 alpha-1,3-glucosyltransferase;IPR039897 BET1-like protein	PF01040 UbiA prenyltransferase family	443.35	2.12e-153	102	1019	38	342	-2		228	250	1230	343	311	80.39	25.28	90.67	Yes	Yes	No	No
DB_oleaga	OM_38418	ISCW005714-PA pep scaffold:IscaW1:DS765876:227110:229627:1 gene:ISCW005714 transcript:ISCW005714-RA gene_biotype:protein_coding transcript_biotype:protein_coding description:1,4-dihydroxy-2-naphthoate octaprenyltransferase, putative	1,4-dihydroxy-2-naphthoate octaprenyltransferase, putative	B7PQK4	Ixodes scapularis	3.4817	2.10705	3.05824	3.5612	2.30371	1.97787	6	[F]GO:0004659: prenyltransferase activity;[P]GO:0009234: menaquinone biosynthetic process;[P]GO:0032194: ubiquinone biosynthetic process via 3,4-dihydroxy-5-polyprenylbenzoate;[P]GO:0042371: vitamin K biosynthetic process;[C]GO:0005783: endoplasmic reticulum;[C]GO:0030173: integral component of Golgi membrane		IPR026046 UbiA prenyltransferase domain containing protein 1;IPR034681 Isochorismate synthase MenF;IPR039488 Dolichyl pyrophosphate Man9GlcNAc2 alpha-1,3-glucosyltransferase;IPR039897 BET1-like protein	PF01040 UbiA prenyltransferase family	410.61	1.81e-139	595	1428	48	324	1		211	229	1429	343	283	80.92	19.8	82.51	Yes	Yes	No	No
DB_oleaga	OM_64935	ABI52743.1 10 kDa putative secreted protein	10 kDa putative secreted protein	ABI52743.1	Argas monolakensis	15.0384	12.2601	43.1423	90.4084	41.1788	47.7058	0					110.15	5.98e-26	1826	2062	1	80	2		53	57	3901	102	80	71.25	2.05	78.43	Yes	No	No	No
DB_oleaga	OM_77330	ABI52743.1 10 kDa putative secreted protein	10 kDa putative secreted protein	ABI52743.1	Argas monolakensis	165.012	127.917	364.547	772.486	435.118	479.444	0					91.28	2.16e-27	370	492	1	41	-2		38	40	2506	102	41	97.56	1.64	40.2	Yes	No	No	No
DB_oleaga	OM_18735	ISCW021578-PA pep scaffold:IscaW1:DS861322:84986:103227:-1 gene:ISCW021578 transcript:ISCW021578-RA gene_biotype:protein_coding transcript_biotype:protein_coding description:10.4 kDa basic protein, putative	10.4 kDa basic protein, putative	B7Q5G1	Ixodes scapularis	0.508237	0.442457	1.46951	2.937	1.85635	1.89388	1	[F]GO:0003998: acylphosphatase activity	EC:3.6.1.7	IPR028627 Acylphosphatase, bacteria	PF00708 Acylphosphatase	175.64	2.16e-54	52	411	37	156	1		81	95	526	156	120	79.17	22.81	76.92	Yes	No	No	No	map00620	Pyruvate metabolism
DB_oleaga	OM_6787	XP_015920056.1 116 kDa U5 small nuclear ribonucleoprotein component-like	116 kDa U5 small nuclear ribonucleoprotein component-like	XP_015920056.1	Parasteatoda tepidariorum	14.02	10.1025	7.19908	6.02386	6.10653	6.5878	0					1625.91	0	691	3615	1	974	-1		794	875	3696	974	975	89.74	26.38	100.1	Yes	No	No	No
DB_oleaga	OM_14670	XP_022235032.1 14 kDa phosphohistidine phosphatase-like	14 kDa phosphohistidine phosphatase-like	XP_022235032.1	Limulus polyphemus	8.37028	6.44113	4.78717	9.68605	3.34372	3.96361	0					133.65	4.77e-36	673	1017	5	119	-2		64	87	1093	119	116	75	10.61	97.48	Yes	No	No	No
DB_oleaga	OM_77925	KZC05105.1 14-3-3 protein zeta	14-3-3 protein zeta	KZC05105.1	Dufourea novaeangliae	4.53413	2.42758	5.0423	6.78166	3.89895	3.99214	1	[F]GO:0019904: protein domain specific binding		IPR030796 Islet cell autoantigen 1	PF00244 14-3-3 protein	291.97	8.97e-98	3	509	41	206	-1		146	157	737	250	169	92.9	22.93	67.6	No	No	No	No
DB_oleaga	OM_9601	PSN40829.1 14-3-3 protein zeta	14-3-3 protein zeta	PSN40829.1	Blattella germanica	10.2682	6.5286	13.08	10.2151	7.71082	7.24318	1	[F]GO:0019904: protein domain specific binding		IPR030796 Islet cell autoantigen 1		188.35	1.18e-56	226	531	3	104	1		97	100	1241	118	102	98.04	8.22	86.44	No	No	No	No
DB_oleaga	OM_23337	EFN72044.1 14-3-3 protein zeta	14-3-3 protein zeta	EFN72044.1	Camponotus floridanus	72.2189	41.0663	77.6506	86.2913	57.4046	59.3752	1	[F]GO:0019904: protein domain specific binding		IPR030796 Islet cell autoantigen 1	PF00244 14-3-3 protein	471.09	6.42e-166	3	791	3	264	-2		238	253	1041	308	263	96.2	25.26	85.39	No	No	No	No
DB_oleaga	OM_28007	XP_013774746.1 14-3-3 protein zeta-like	14-3-3 protein zeta-like	XP_013774746.1	Limulus polyphemus	78.7188	41.4808	72.7374	97.2672	54.3477	60.4879	0					270.4	1.27e-118	624	1043	1	140	-2		137	140	1059	245	140	100	13.22	57.14	No	No	No	No
DB_oleaga	OM_11561	XP_013774746.1 14-3-3 protein zeta-like	14-3-3 protein zeta-like	XP_013774746.1	Limulus polyphemus	124.485	67.5597	123.782	153.51	90.4505	99.6564	0					448.74	3.76e-157	290	985	1	232	-1		227	232	1210	245	232	100	19.17	94.69	Yes	No	No	No
DB_oleaga	OM_30411	XP_013777476.1 14-3-3 protein zeta-like isoform X2	14-3-3 protein zeta-like isoform X2	XP_013777476.1	Limulus polyphemus	6.68846	4.27751	7.96446	6.92575	4.76784	5.2255	0					247.28	1.57e-77	919	1299	99	225	1		122	125	1299	245	127	98.43	9.78	51.84	No	No	No	No
DB_oleaga	OM_22597	XP_013777476.1 14-3-3 protein zeta-like isoform X2	14-3-3 protein zeta-like isoform X2	XP_013777476.1	Limulus polyphemus	12.7374	5.51679	10.0565	16.9225	8.10259	9.60454	0					262.69	1.45e-85	193	594	99	232	1		129	132	878	245	134	98.51	15.26	54.69	Yes	No	No	No
DB_oleaga	OM_74709	RWS31628.1 14-3-3 protein zeta-like protein, partial	14-3-3 protein zeta-like protein, partial	RWS31628.1	Leptotrombidium deliense	13.9121	7.00278	11.4501	16.1874	8.86453	9.7193	1	[F]GO:0019904: protein domain specific binding		IPR030796 Islet cell autoantigen 1		164.85	2.2e-47	3	443	141	282	3		95	108	727	295	147	73.47	20.22	49.83	Yes	No	No	No
DB_oleaga	OM_30372	PRD27162.1 14-3-3epsilon	14-3-3epsilon	PRD27162.1	Nephila clavipes	18.8661	18.4951	16.4935	15.5453	14.5493	15.7111	1	[F]GO:0019904: protein domain specific binding		IPR030796 Islet cell autoantigen 1		425.63	1.22e-141	169	1071	1	261	1		227	247	2464	280	301	82.06	12.22	107.5	No	No	No	No
DB_oleaga	OM_39073	RXG60743.1 15-hydroxyprostaglandin dehydrogenase [NAD(+)]	15-hydroxyprostaglandin dehydrogenase [NAD(+)]	RXG60743.1	Armadillidium vulgare	0.449436	0.440174	0.347593	0.156249	0.364559	0.366465	0					66.63	2.1e-11	2	211	3	72	-2		31	43	1454	79	70	61.43	4.81	88.61	No	No	No	No
DB_oleaga	OM_39075	XP_021000823.1 15-hydroxyprostaglandin dehydrogenase [NAD(+)]-like	15-hydroxyprostaglandin dehydrogenase [NAD(+)]-like	XP_021000823.1	Parasteatoda tepidariorum	0.720272	0.566331	0.263991	0.341399	0.400181	0.395611	0					181.42	1.74e-51	266	1036	4	236	-3		99	152	1464	245	260	58.46	17.76	106.12	No	No	No	No
DB_oleaga	OM_10862	XP_023225714.1 15-hydroxyprostaglandin dehydrogenase [NAD(+)]-like	15-hydroxyprostaglandin dehydrogenase [NAD(+)]-like	XP_023225714.1	Centruroides sculpturatus	1.59289	0.53488	6.28599	11.4637	4.67347	4.94576	0					130.18	1.81e-33	152	805	25	234	-1		78	113	979	252	219	51.6	22.37	86.9	No	No	No	No
DB_oleaga	OM_3143	XP_023220879.1 15-hydroxyprostaglandin dehydrogenase [NAD(+)]-like	15-hydroxyprostaglandin dehydrogenase [NAD(+)]-like	XP_023220879.1	Centruroides sculpturatus	7.72812	8.38637	24.7457	56.3121	26.2223	14.3671	0					147.9	4.61e-40	159	905	8	247	3		85	130	1032	251	251	51.79	24.32	100	Yes	No	No	No
DB_oleaga	OM_53561	ISCW007840-PA pep scaffold:IscaW1:DS811280:8414:18332:-1 gene:ISCW007840 transcript:ISCW007840-RA gene_biotype:protein_coding transcript_biotype:protein_coding description:15-hydroxyprostaglandin dehydrogenase, putative (Fragment)	15-hydroxyprostaglandin dehydrogenase, putative (Fragment)	B7PX23	Ixodes scapularis	0.541543	0.464085	0.271006	0.331356	0.432335	0.337896	2	[F]GO:0016404: 15-hydroxyprostaglandin dehydrogenase (NAD+) activity;[C]GO:0005737: cytoplasm	EC:1.1.1.141	IPR037296 Staphostatin A/B	PF00106 short chain dehydrogenase	181.03	1.76e-53	231	770	3	180	-1		88	130	1097	182	181	71.82	16.5	99.45	Yes	Yes	No	No
DB_oleaga	OM_53560	ISCW007840-PA pep scaffold:IscaW1:DS811280:8414:18332:-1 gene:ISCW007840 transcript:ISCW007840-RA gene_biotype:protein_coding transcript_biotype:protein_coding description:15-hydroxyprostaglandin dehydrogenase, putative (Fragment)	15-hydroxyprostaglandin dehydrogenase, putative (Fragment)	B7PX23	Ixodes scapularis	0.549142	0.464487	0.224844	0.381825	0.257884	0.428297	2	[F]GO:0016404: 15-hydroxyprostaglandin dehydrogenase (NAD+) activity;[C]GO:0005737: cytoplasm	EC:1.1.1.141	IPR037296 Staphostatin A/B	PF00106 short chain dehydrogenase	181.42	2.88e-53	231	773	2	180	-1		88	131	1190	182	182	71.98	15.29	100	Yes	Yes	No	No
DB_oleaga	OM_39074	ISCW007840-PA pep scaffold:IscaW1:DS811280:8414:18332:-1 gene:ISCW007840 transcript:ISCW007840-RA gene_biotype:protein_coding transcript_biotype:protein_coding description:15-hydroxyprostaglandin dehydrogenase, putative (Fragment)	15-hydroxyprostaglandin dehydrogenase, putative (Fragment)	B7PX23	Ixodes scapularis	0.694473	0.63158	0.29789	0.242817	0.279542	0.371415	2	[F]GO:0016404: 15-hydroxyprostaglandin dehydrogenase (NAD+) activity;[C]GO:0005737: cytoplasm	EC:1.1.1.141	IPR037296 Staphostatin A/B	PF00106 short chain dehydrogenase	181.42	3.19e-52	230	772	2	180	-3		88	131	1497	182	182	71.98	12.16	100	No	No	No	No
DB_oleaga	OM_72478	ISCW007840-PA pep scaffold:IscaW1:DS811280:8414:18332:-1 gene:ISCW007840 transcript:ISCW007840-RA gene_biotype:protein_coding transcript_biotype:protein_coding description:15-hydroxyprostaglandin dehydrogenase, putative (Fragment)	15-hydroxyprostaglandin dehydrogenase, putative (Fragment)	B7PX23	Ixodes scapularis	3.88754	1.86952	1.02515	2.49263	2.75485	4.17587	2	[F]GO:0016404: 15-hydroxyprostaglandin dehydrogenase (NAD+) activity;[C]GO:0005737: cytoplasm	EC:1.1.1.141	IPR037296 Staphostatin A/B	PF00106 short chain dehydrogenase	97.44	5.73e-23	229	528	83	180	-3		46	73	638	182	100	73	15.67	54.95	No	No	No	Yes
DB_oleaga	OM_62226	ISCW020655-PA pep scaffold:IscaW1:DS844967:771240:783967:-1 gene:ISCW020655 transcript:ISCW020655-RA gene_biotype:protein_coding transcript_biotype:protein_coding description:16 kDa thioredoxion, putative	16 kDa thioredoxion, putative	B7Q2P8	Ixodes scapularis	18.7652	14.08	36.0942	53.6682	30.3232	51.1878	4	[P]GO:0045454: cell redox homeostasis;[P]GO:0045494: photoreceptor cell maintenance;[P]GO:0007600: sensory perception;[C]GO:0005623: cell		IPR017937 Thioredoxin, conserved site;IPR029520 Nucleoredoxin-like protein 1;IPR029519 Nucleoredoxin-like protein 2	PF13905 Thioredoxin-like	211.46	7.13e-66	655	1089	1	145	-2		98	119	1093	145	145	82.07	13.27	100	No	No	No	No
DB_oleaga	OM_1656	ISCW020655-PA pep scaffold:IscaW1:DS844967:771240:783967:-1 gene:ISCW020655 transcript:ISCW020655-RA gene_biotype:protein_coding transcript_biotype:protein_coding description:16 kDa thioredoxion, putative	16 kDa thioredoxion, putative	B7Q2P8	Ixodes scapularis	27.1324	18.7888	70.716	93.676	62.2364	72.0466	4	[P]GO:0045454: cell redox homeostasis;[P]GO:0045494: photoreceptor cell maintenance;[P]GO:0007600: sensory perception;[C]GO:0005623: cell		IPR017937 Thioredoxin, conserved site;IPR029520 Nucleoredoxin-like protein 1;IPR029519 Nucleoredoxin-like protein 2	PF13905 Thioredoxin-like	205.3	9.22e-63	17	451	1	145	2		96	116	1265	145	145	80	11.46	100	No	No	No	No
DB_oleaga	OM_48434	ISCW004704-PA pep scaffold:IscaW1:DS707422:25415:47662:-1 gene:ISCW004704 transcript:ISCW004704-RA gene_biotype:protein_coding transcript_biotype:protein_coding description:17 beta-hydroxysteroid dehydrogenase, putative (Fragment)	17 beta-hydroxysteroid dehydrogenase, putative (Fragment)	B7PGB1	Ixodes scapularis	4.82619	4.40369	4.44812	2.65559	3.11431	2.72155	1	[F]GO:0004303: estradiol 17-beta-dehydrogenase activity	EC:1.1.1.62	IPR011348 17beta-dehydrogenase	PF00106 short chain dehydrogenase	492.66	6.47e-171	92	1000	5	304	2		246	279	1711	305	303	92.08	17.71	99.34	No	Yes	No	No
DB_oleaga	OM_78009	ISCW004704-PA pep scaffold:IscaW1:DS707422:25415:47662:-1 gene:ISCW004704 transcript:ISCW004704-RA gene_biotype:protein_coding transcript_biotype:protein_coding description:17 beta-hydroxysteroid dehydrogenase, putative (Fragment)	17 beta-hydroxysteroid dehydrogenase, putative (Fragment)	B7PGB1	Ixodes scapularis	7.89288	6.05214	5.83343	6.25164	4.23421	4.7758	1	[F]GO:0004303: estradiol 17-beta-dehydrogenase activity	EC:1.1.1.62	IPR011348 17beta-dehydrogenase	PF00106 short chain dehydrogenase	492.66	5.7e-169	1095	2003	5	304	-2		246	279	2115	305	303	92.08	14.33	99.34	No	Yes	No	No
DB_oleaga	OM_31552	ISCW004704-PA pep scaffold:IscaW1:DS707422:25415:47662:-1 gene:ISCW004704 transcript:ISCW004704-RA gene_biotype:protein_coding transcript_biotype:protein_coding description:17 beta-hydroxysteroid dehydrogenase, putative (Fragment)	17 beta-hydroxysteroid dehydrogenase, putative (Fragment)	B7PGB1	Ixodes scapularis	10.5455	8.06367	4.38349	10.2926	3.83774	4.17922	1	[F]GO:0004303: estradiol 17-beta-dehydrogenase activity	EC:1.1.1.62	IPR011348 17beta-dehydrogenase	PF00106 short chain dehydrogenase	490.35	1.3e-172	194	1102	5	304	-2		245	278	1214	305	303	91.75	24.96	99.34	No	Yes	No	No
DB_oleaga	OM_24361	XP_022644483.1 17-beta-hydroxysteroid dehydrogenase type 6-like	17-beta-hydroxysteroid dehydrogenase type 6-like	XP_022644483.1	Varroa destructor	0.858843	2.33755	1.40574	1.3936	1.43503	1.18426	0					275.4	7.13e-81	681	1634	56	375	3		155	209	3130	389	322	64.91	10.29	82.78	No	Yes	No	No
DB_oleaga	OM_78379	XP_022644483.1 17-beta-hydroxysteroid dehydrogenase type 6-like	17-beta-hydroxysteroid dehydrogenase type 6-like	XP_022644483.1	Varroa destructor	1.13657	1.1381	0.918204	0.857599	1.12972	1.04943	0					276.56	1.07e-81	1451	2404	56	375	-1		156	209	2914	389	322	64.91	11.05	82.78	No	No	No	No
DB_oleaga	OM_75098	XP_022644483.1 17-beta-hydroxysteroid dehydrogenase type 6-like	17-beta-hydroxysteroid dehydrogenase type 6-like	XP_022644483.1	Varroa destructor	1.18556	1.52002	1.22974	1.61569	1.39694	1.23568	0					276.56	4.88e-82	512	1465	56	375	2		156	209	2756	389	322	64.91	11.68	82.78	No	No	No	No
DB_oleaga	OM_23471	XP_022644483.1 17-beta-hydroxysteroid dehydrogenase type 6-like	17-beta-hydroxysteroid dehydrogenase type 6-like	XP_022644483.1	Varroa destructor	1.36901	0.844007	1.17913	1.56852	1.00405	0.952884	0					271.94	2.17e-80	868	1821	56	375	-3		154	207	2723	389	322	64.29	11.83	82.78	No	No	No	No
DB_oleaga	OM_75099	XP_022644483.1 17-beta-hydroxysteroid dehydrogenase type 6-like	17-beta-hydroxysteroid dehydrogenase type 6-like	XP_022644483.1	Varroa destructor	1.477	1.09676	1.17666	1.36585	1.53049	1.47405	0					276.56	2.7e-80	512	1465	56	375	2		156	209	3992	389	322	64.91	8.07	82.78	No	No	No	No
DB_oleaga	OM_59429	XP_022644483.1 17-beta-hydroxysteroid dehydrogenase type 6-like	17-beta-hydroxysteroid dehydrogenase type 6-like	XP_022644483.1	Varroa destructor	1.6155	0.988147	1.21418	1.46986	1.09427	0.964901	0					271.94	5.38e-81	868	1821	56	375	-2		154	207	2473	389	322	64.29	13.02	82.78	No	Yes	No	No
DB_oleaga	OM_20781	XP_022672005.1 17-beta-hydroxysteroid dehydrogenase type 6-like isoform X2	17-beta-hydroxysteroid dehydrogenase type 6-like isoform X2	XP_022672005.1	Varroa destructor	0.366244	0.11132	0.935364	1.93185	1.20988	1.08349	0					385.19	1.83e-130	219	1175	43	361	-2		180	237	1176	364	319	74.29	27.13	87.64	No	No	No	No
DB_oleaga	OM_19774	ISCW003377-PA pep scaffold:IscaW1:DS686891:134594:167261:1 gene:ISCW003377 transcript:ISCW003377-RA gene_biotype:protein_coding transcript_biotype:protein_coding description:1-acyl-glycerol-3-phosphate acyltransferase, putative (Fragment)	1-acyl-glycerol-3-phosphate acyltransferase, putative (Fragment)	B7PCY7	Ixodes scapularis	1.49062	1.41428	1.66286	1.78138	2.36254	2.15563	3	[F]GO:0003841: 1-acylglycerol-3-phosphate O-acyltransferase activity;[F]GO:0016746: transferase activity, transferring acyl groups;[C]GO:0016021: integral component of membrane	EC:2.3.1.51;EC:2.3	IPR039185 1-acylglycerol-3-phosphate O-acyltransferase PNPLA3;IPR036625 E3-binding domain superfamily;IPR042473 V-type immunoglobulin domain-containing suppressor of T-cell activation	PF01553 Acyltransferase;PF16076 Acyltransferase C-terminus	438.34	1.61e-147	540	1676	1	374	-1		220	261	1913	376	379	68.87	19.81	100.8	Yes	Yes	No	No	map00564	Glycerophospholipid metabolism
DB_oleaga	OM_66162	ISCW003377-PA pep scaffold:IscaW1:DS686891:134594:167261:1 gene:ISCW003377 transcript:ISCW003377-RA gene_biotype:protein_coding transcript_biotype:protein_coding description:1-acyl-glycerol-3-phosphate acyltransferase, putative (Fragment)	1-acyl-glycerol-3-phosphate acyltransferase, putative (Fragment)	B7PCY7	Ixodes scapularis	1.89539	2.01775	2.23612	2.66124	2.39079	2.52809	3	[F]GO:0003841: 1-acylglycerol-3-phosphate O-acyltransferase activity;[F]GO:0016746: transferase activity, transferring acyl groups;[C]GO:0016021: integral component of membrane	EC:2.3.1.51;EC:2.3	IPR039185 1-acylglycerol-3-phosphate O-acyltransferase PNPLA3;IPR036625 E3-binding domain superfamily;IPR042473 V-type immunoglobulin domain-containing suppressor of T-cell activation	PF01553 Acyltransferase;PF16076 Acyltransferase C-terminus	285.42	3.44e-89	540	1325	118	374	-1		148	176	1622	376	262	67.18	16.15	69.68	Yes	Yes	No	No	map00564	Glycerophospholipid metabolism
DB_oleaga	OM_66163	ISCW003377-PA pep scaffold:IscaW1:DS686891:134594:167261:1 gene:ISCW003377 transcript:ISCW003377-RA gene_biotype:protein_coding transcript_biotype:protein_coding description:1-acyl-glycerol-3-phosphate acyltransferase, putative (Fragment)	1-acyl-glycerol-3-phosphate acyltransferase, putative (Fragment)	B7PCY7	Ixodes scapularis	1.98322	1.99347	2.83564	2.30379	2.60496	2.95402	3	[F]GO:0003841: 1-acylglycerol-3-phosphate O-acyltransferase activity;[F]GO:0016746: transferase activity, transferring acyl groups;[C]GO:0016021: integral component of membrane	EC:2.3.1.51;EC:2.3	IPR039185 1-acylglycerol-3-phosphate O-acyltransferase PNPLA3;IPR036625 E3-binding domain superfamily;IPR042473 V-type immunoglobulin domain-containing suppressor of T-cell activation	PF01553 Acyltransferase;PF16076 Acyltransferase C-terminus	446.43	2.52e-150	540	1676	1	374	-2		222	265	1992	376	379	69.92	19.03	100.8	No	Yes	No	No	map00564	Glycerophospholipid metabolism
DB_oleaga	OM_2859	ISCW003377-PA pep scaffold:IscaW1:DS686891:134594:167261:1 gene:ISCW003377 transcript:ISCW003377-RA gene_biotype:protein_coding transcript_biotype:protein_coding description:1-acyl-glycerol-3-phosphate acyltransferase, putative (Fragment)	1-acyl-glycerol-3-phosphate acyltransferase, putative (Fragment)	B7PCY7	Ixodes scapularis	2.24491	1.86857	2.36692	3.19808	2.87567	2.95825	3	[F]GO:0003841: 1-acylglycerol-3-phosphate O-acyltransferase activity;[F]GO:0016746: transferase activity, transferring acyl groups;[C]GO:0016021: integral component of membrane	EC:2.3.1.51;EC:2.3	IPR039185 1-acylglycerol-3-phosphate O-acyltransferase PNPLA3;IPR036625 E3-binding domain superfamily;IPR042473 V-type immunoglobulin domain-containing suppressor of T-cell activation	PF01553 Acyltransferase;PF16076 Acyltransferase C-terminus	438.34	1.43e-144	1445	2581	1	374	-2		220	261	2600	376	379	68.87	14.58	100.8	Yes	Yes	No	No	map00564	Glycerophospholipid metabolism
DB_oleaga	OM_51375	ISCW003377-PA pep scaffold:IscaW1:DS686891:134594:167261:1 gene:ISCW003377 transcript:ISCW003377-RA gene_biotype:protein_coding transcript_biotype:protein_coding description:1-acyl-glycerol-3-phosphate acyltransferase, putative (Fragment)	1-acyl-glycerol-3-phosphate acyltransferase, putative (Fragment)	B7PCY7	Ixodes scapularis	2.64778	2.59322	3.49304	3.36821	3.60879	3.38317	3	[F]GO:0003841: 1-acylglycerol-3-phosphate O-acyltransferase activity;[F]GO:0016746: transferase activity, transferring acyl groups;[C]GO:0016021: integral component of membrane	EC:2.3.1.51;EC:2.3	IPR039185 1-acylglycerol-3-phosphate O-acyltransferase PNPLA3;IPR036625 E3-binding domain superfamily;IPR042473 V-type immunoglobulin domain-containing suppressor of T-cell activation	PF01553 Acyltransferase;PF16076 Acyltransferase C-terminus	268.09	2.63e-129	191	706	1	172	2		122	140	2698	376	172	81.4	6.38	45.74	Yes	Yes	No	No	map00564	Glycerophospholipid metabolism
DB_oleaga	OM_25598	ISCW003377-PA pep scaffold:IscaW1:DS686891:134594:167261:1 gene:ISCW003377 transcript:ISCW003377-RA gene_biotype:protein_coding transcript_biotype:protein_coding description:1-acyl-glycerol-3-phosphate acyltransferase, putative (Fragment)	1-acyl-glycerol-3-phosphate acyltransferase, putative (Fragment)	B7PCY7	Ixodes scapularis	2.83268	2.67483	3.03845	3.86699	3.1375	3.53842	3	[F]GO:0003841: 1-acylglycerol-3-phosphate O-acyltransferase activity;[F]GO:0016746: transferase activity, transferring acyl groups;[C]GO:0016021: integral component of membrane	EC:2.3.1.51;EC:2.3	IPR039185 1-acylglycerol-3-phosphate O-acyltransferase PNPLA3;IPR036625 E3-binding domain superfamily;IPR042473 V-type immunoglobulin domain-containing suppressor of T-cell activation	PF01553 Acyltransferase;PF16076 Acyltransferase C-terminus	442.97	3.1e-146	191	1327	1	374	2		217	261	2632	376	379	68.87	14.4	100.8	Yes	Yes	No	No	map00564	Glycerophospholipid metabolism
DB_oleaga	OM_62988	ISCW003377-PA pep scaffold:IscaW1:DS686891:134594:167261:1 gene:ISCW003377 transcript:ISCW003377-RA gene_biotype:protein_coding transcript_biotype:protein_coding description:1-acyl-glycerol-3-phosphate acyltransferase, putative (Fragment)	1-acyl-glycerol-3-phosphate acyltransferase, putative (Fragment)	B7PCY7	Ixodes scapularis	3.13127	3.45009	4.70099	4.36853	4.35699	3.94596	3	[F]GO:0003841: 1-acylglycerol-3-phosphate O-acyltransferase activity;[F]GO:0016746: transferase activity, transferring acyl groups;[C]GO:0016021: integral component of membrane	EC:2.3.1.51;EC:2.3	IPR039185 1-acylglycerol-3-phosphate O-acyltransferase PNPLA3;IPR036625 E3-binding domain superfamily;IPR042473 V-type immunoglobulin domain-containing suppressor of T-cell activation	PF01553 Acyltransferase;PF16076 Acyltransferase C-terminus	474.55	4.49e-161	753	1889	1	374	-2		232	278	2049	376	379	73.35	18.5	100.8	Yes	Yes	No	No	map00564	Glycerophospholipid metabolism
DB_oleaga	OM_51376	ISCW003377-PA pep scaffold:IscaW1:DS686891:134594:167261:1 gene:ISCW003377 transcript:ISCW003377-RA gene_biotype:protein_coding transcript_biotype:protein_coding description:1-acyl-glycerol-3-phosphate acyltransferase, putative (Fragment)	1-acyl-glycerol-3-phosphate acyltransferase, putative (Fragment)	B7PCY7	Ixodes scapularis	4.39058	3.51029	5.20152	5.27701	5.13363	5.1191	3	[F]GO:0003841: 1-acylglycerol-3-phosphate O-acyltransferase activity;[F]GO:0016746: transferase activity, transferring acyl groups;[C]GO:0016021: integral component of membrane	EC:2.3.1.51;EC:2.3	IPR039185 1-acylglycerol-3-phosphate O-acyltransferase PNPLA3;IPR036625 E3-binding domain superfamily;IPR042473 V-type immunoglobulin domain-containing suppressor of T-cell activation	PF01553 Acyltransferase;PF16076 Acyltransferase C-terminus	222.63	3.81e-66	2	625	172	374	2		114	140	1326	376	208	67.31	15.69	55.32	No	No	No	No	map00564	Glycerophospholipid metabolism
DB_oleaga	OM_28104	XP_022666405.1 1-acylglycerol-3-phosphate O-acyltransferase ABHD5-like isoform X3	1-acylglycerol-3-phosphate O-acyltransferase ABHD5-like isoform X3	XP_022666405.1	Varroa destructor	1.04282	0.428301	1.14473	1.3379	1.61134	2.23012	0					204.53	1.45e-61	1	513	53	223	-2		96	126	883	335	172	73.26	19.48	51.34	No	No	No	No
DB_oleaga	OM_38245	XP_022666405.1 1-acylglycerol-3-phosphate O-acyltransferase ABHD5-like isoform X3	1-acylglycerol-3-phosphate O-acyltransferase ABHD5-like isoform X3	XP_022666405.1	Varroa destructor	1.05546	0.339647	0.633825	0.830324	0.849695	1.31711	0					158.3	2.76e-43	371	736	53	173	2		73	94	985	335	122	77.05	12.39	36.42	No	No	No	No
DB_oleaga	OM_7952	XP_022666405.1 1-acylglycerol-3-phosphate O-acyltransferase ABHD5-like isoform X3	1-acylglycerol-3-phosphate O-acyltransferase ABHD5-like isoform X3	XP_022666405.1	Varroa destructor	1.1897	0.802262	1.2493	1.4022	1.39217	1.30818	0					283.49	2.05e-89	3	746	41	287	3		134	181	1523	335	249	72.69	16.35	74.33	No	No	No	No
DB_oleaga	OM_32299	XP_022659219.1 1-acyl-sn-glycerol-3-phosphate acyltransferase epsilon-like	1-acyl-sn-glycerol-3-phosphate acyltransferase epsilon-like	XP_022659219.1	Varroa destructor	1.58778	0.741643	0.440073	0.373661	0.688281	0.381036	0					154.07	4.87e-43	9	533	124	293	3		76	112	608	366	175	64	28.78	47.81	No	No	No	No
DB_oleaga	OM_3685	ISCW004779-PA pep scaffold:IscaW1:DS699184:35480:57065:-1 gene:ISCW004779 transcript:ISCW004779-RA gene_biotype:protein_coding transcript_biotype:protein_coding description:1-acyl-sn-glycerol-3-phosphate acyltransferase zeta, putative (Fragment)	1-acyl-sn-glycerol-3-phosphate acyltransferase zeta, putative (Fragment)	B7PF33	Ixodes scapularis	1.88614	1.38852	3.25048	2.52216	2.66313	2.28942	2	[F]GO:0003841: 1-acylglycerol-3-phosphate O-acyltransferase activity;[C]GO:0016021: integral component of membrane	EC:2.3.1.51	IPR039185 1-acylglycerol-3-phosphate O-acyltransferase PNPLA3;IPR042473 V-type immunoglobulin domain-containing suppressor of T-cell activation	PF01553 Acyltransferase	697.58	0	897	2228	1	430	-1		348	383	2378	431	445	86.07	18.71	103.25	Yes	Yes	No	No	map00564	Glycerophospholipid metabolism
DB_oleaga	OM_20226	XP_022704331.1 1-phosphatidylinositol 4,5-bisphosphate phosphodiesterase classes I and II-like	1-phosphatidylinositol 4,5-bisphosphate phosphodiesterase classes I and II-like	XP_022704331.1	Varroa jacobsoni	14.6567	22.4196	21.036	12.7581	20.1852	19.4708	0					1426.77	0	6120	9875	1	1348	-2		766	927	9972	1350	1355	68.41	13.59	100.37	Yes	No	No	No
DB_oleaga	OM_24383	XP_023228109.1 1-phosphatidylinositol 4,5-bisphosphate phosphodiesterase delta-4-like	1-phosphatidylinositol 4,5-bisphosphate phosphodiesterase delta-4-like	XP_023228109.1	Centruroides sculpturatus	1.10477	2.12498	1.83529	0.435555	1.29436	1.21698	0					204.53	2.44e-53	3	524	65	239	3		101	130	2608	671	175	74.29	6.71	26.08	No	No	No	No
DB_oleaga	OM_13215	XP_023228109.1 1-phosphatidylinositol 4,5-bisphosphate phosphodiesterase delta-4-like	1-phosphatidylinositol 4,5-bisphosphate phosphodiesterase delta-4-like	XP_023228109.1	Centruroides sculpturatus	1.82158	2.09782	1.63077	0.714112	1.66788	1.80624	0					471.47	0	661	1848	260	662	-3		232	294	3245	671	407	72.24	12.54	60.66	No	No	No	No
DB_oleaga	OM_61956	XP_023228109.1 1-phosphatidylinositol 4,5-bisphosphate phosphodiesterase delta-4-like	1-phosphatidylinositol 4,5-bisphosphate phosphodiesterase delta-4-like	XP_023228109.1	Centruroides sculpturatus	1.95215	1.83191	1.79891	0.999775	1.68004	1.88475	0					417.93	0	2	1075	65	426	2		210	267	3454	671	365	73.15	10.57	54.4	Yes	No	No	No
DB_oleaga	OM_61955	XP_023228109.1 1-phosphatidylinositol 4,5-bisphosphate phosphodiesterase delta-4-like	1-phosphatidylinositol 4,5-bisphosphate phosphodiesterase delta-4-like	XP_023228109.1	Centruroides sculpturatus	2.22865	2.08409	1.60392	1.29935	1.94104	2.16508	0					712.22	0	2	1774	65	662	2		350	444	3392	671	602	73.75	17.75	89.72	Yes	No	No	No
DB_oleaga	OM_13216	XP_013786896.2 1-phosphatidylinositol 4,5-bisphosphate phosphodiesterase eta-2-like	1-phosphatidylinositol 4,5-bisphosphate phosphodiesterase eta-2-like	XP_013786896.2	Limulus polyphemus	1.65218	1.93827	1.27293	0.981835	1.5741	1.1959	0					331.26	6.79e-100	1687	2484	403	668	-1		160	205	2499	671	269	76.21	10.76	40.09	Yes	Yes	No	No
DB_oleaga	OM_12285	XP_013786896.2 1-phosphatidylinositol 4,5-bisphosphate phosphodiesterase eta-2-like	1-phosphatidylinositol 4,5-bisphosphate phosphodiesterase eta-2-like	XP_013786896.2	Limulus polyphemus	2.14791	1.93846	1.6086	1.15338	1.89157	1.9035	0					331.26	1.92e-98	591	1388	403	668	3		160	205	2994	671	269	76.21	8.98	40.09	Yes	No	No	No
DB_oleaga	OM_36262	XP_023233370.1 2,4-dienoyl-CoA reductase, mitochondrial-like isoform X1	2,4-dienoyl-CoA reductase, mitochondrial-like isoform X1	XP_023233370.1	Centruroides sculpturatus	1.13742	0.358522	1.64873	2.07987	0.834985	0.836133	0					170.63	2e-47	27	515	187	328	-1		93	111	1136	334	164	67.68	14.44	49.1	No	No	No	No
DB_oleaga	OM_29841	XP_023233370.1 2,4-dienoyl-CoA reductase, mitochondrial-like isoform X1	2,4-dienoyl-CoA reductase, mitochondrial-like isoform X1	XP_023233370.1	Centruroides sculpturatus	2.7943	1.46328	3.41104	4.52148	2.94305	2.6203	0					183.34	4.27e-50	796	1218	187	328	-1		93	111	1839	334	142	78.17	7.72	42.51	Yes	No	No	No
DB_oleaga	OM_2365	XP_018323028.1 2',5'-phosphodiesterase 12 isoform X3	2',5'-phosphodiesterase 12 isoform X3	XP_018323028.1	Agrilus planipennis	1.45001	1.0704	1.26715	0.993162	1.09764	1.07184	0				PF03372 Endonuclease/Exonuclease/phosphatase family	119.78	4.66e-28	6	254	132	214	3		56	65	2745	215	83	78.31	3.02	38.6	No	Yes	No	No
DB_oleaga	OM_50070	XP_022242831.1 2',5'-phosphodiesterase 12-like	2',5'-phosphodiesterase 12-like	XP_022242831.1	Limulus polyphemus	1.12822	1.03251	1.25878	0.679011	1.11176	1.03862	0					75.87	4.4e-13	190	546	17	131	1		44	60	803	592	119	50.42	14.82	20.1	Yes	No	No	No
DB_oleaga	OM_6475	ISCW007139-PA pep scaffold:IscaW1:DS779097:6304:12730:1 gene:ISCW007139 transcript:ISCW007139-RA gene_biotype:protein_coding transcript_biotype:protein_coding description:20S proteasome, regulatory subunit alpha type PSMA7/PRE6, putative	20S proteasome, regulatory subunit alpha type PSMA7/PRE6, putative	ISCW007139-PA	Ixodes scapularis	37.668	15.6284	37.1901	65.0341	17.3034	21.0227	0					416	4.4e-145	126	782	1	219	3		210	214	1048	247	219	97.72	20.9	88.66	Yes	No	No	No
DB_oleaga	OM_50885	ISCW005987-PA pep scaffold:IscaW1:DS754946:113361:115046:1 gene:ISCW005987 transcript:ISCW005987-RA gene_biotype:protein_coding transcript_biotype:protein_coding description:20S proteasome, regulatory subunit beta, putative	20S proteasome, regulatory subunit beta, putative	B7PNX6	Ixodes scapularis	1.87276	1.85544	1.54297	2.24196	1.28479	1.41407	8	[F]GO:0004175: endopeptidase activity;[F]GO:0004298: threonine-type endopeptidase activity;[P]GO:0010498: proteasomal protein catabolic process;[P]GO:0010499: proteasomal ubiquitin-independent protein catabolic process;[P]GO:0043161: proteasome-mediated ubiquitin-dependent protein catabolic process;[C]GO:0005737: cytoplasm;[C]GO:0005634: nucleus;[C]GO:0005839: proteasome core complex	EC:3.4.25	IPR034384 Proteasome subunit beta type 10;IPR037559 Proteasome subunit beta Pre3;IPR022483 Peptidase T1A, proteasome beta-subunit, actinobacteria;IPR037559 Proteasome subunit beta Pre3;IPR037296 Staphostatin A/B;IPR040418 Protein crowded nuclei;IPR037559 Proteasome subunit beta Pre3	PF00227 Proteasome subunit	240.35	3.99e-70	2310	2735	137	278	-2		115	129	2736	279	142	90.85	5.19	50.9	No	No	No	No
DB_oleaga	OM_6284	ISCW005987-PA pep scaffold:IscaW1:DS754946:113361:115046:1 gene:ISCW005987 transcript:ISCW005987-RA gene_biotype:protein_coding transcript_biotype:protein_coding description:20S proteasome, regulatory subunit beta, putative	20S proteasome, regulatory subunit beta, putative	B7PNX6	Ixodes scapularis	2.25434	1.88185	1.35612	2.46572	1.42618	1.57605	8	[F]GO:0004175: endopeptidase activity;[F]GO:0004298: threonine-type endopeptidase activity;[P]GO:0010498: proteasomal protein catabolic process;[P]GO:0010499: proteasomal ubiquitin-independent protein catabolic process;[P]GO:0043161: proteasome-mediated ubiquitin-dependent protein catabolic process;[C]GO:0005737: cytoplasm;[C]GO:0005634: nucleus;[C]GO:0005839: proteasome core complex	EC:3.4.25	IPR034384 Proteasome subunit beta type 10;IPR037559 Proteasome subunit beta Pre3;IPR022483 Peptidase T1A, proteasome beta-subunit, actinobacteria;IPR037559 Proteasome subunit beta Pre3;IPR037296 Staphostatin A/B;IPR040418 Protein crowded nuclei;IPR037559 Proteasome subunit beta Pre3	PF00227 Proteasome subunit	240.35	1.74e-70	2117	2542	137	278	-2		115	129	2543	279	142	90.85	5.58	50.9	No	No	No	No
DB_oleaga	OM_50884	ISCW005987-PA pep scaffold:IscaW1:DS754946:113361:115046:1 gene:ISCW005987 transcript:ISCW005987-RA gene_biotype:protein_coding transcript_biotype:protein_coding description:20S proteasome, regulatory subunit beta, putative	20S proteasome, regulatory subunit beta, putative	B7PNX6	Ixodes scapularis	4.00323	4.4469	3.39963	4.18849	2.76705	2.83843	8	[F]GO:0004175: endopeptidase activity;[F]GO:0004298: threonine-type endopeptidase activity;[P]GO:0010498: proteasomal protein catabolic process;[P]GO:0010499: proteasomal ubiquitin-independent protein catabolic process;[P]GO:0043161: proteasome-mediated ubiquitin-dependent protein catabolic process;[C]GO:0005737: cytoplasm;[C]GO:0005634: nucleus;[C]GO:0005839: proteasome core complex	EC:3.4.25	IPR034384 Proteasome subunit beta type 10;IPR037559 Proteasome subunit beta Pre3;IPR022483 Peptidase T1A, proteasome beta-subunit, actinobacteria;IPR037559 Proteasome subunit beta Pre3;IPR037296 Staphostatin A/B;IPR040418 Protein crowded nuclei;IPR037559 Proteasome subunit beta Pre3	PF00227 Proteasome subunit	240.35	2.04e-76	87	512	137	278	-1		115	129	857	279	142	90.85	16.57	50.9	No	No	No	No
DB_oleaga	OM_33818	ISCW004008-PA pep scaffold:IscaW1:DS710469:6937:12028:-1 gene:ISCW004008 transcript:ISCW004008-RA gene_biotype:protein_coding transcript_biotype:protein_coding description:20S proteasome, regulatory subunit beta, putative	20S proteasome, regulatory subunit beta, putative	B7PH13	Ixodes scapularis	6.39753	2.56565	5.20048	16.5587	2.96877	4.18762	8	[F]GO:0004175: endopeptidase activity;[F]GO:0004298: threonine-type endopeptidase activity;[P]GO:0010498: proteasomal protein catabolic process;[P]GO:0010499: proteasomal ubiquitin-independent protein catabolic process;[P]GO:0043161: proteasome-mediated ubiquitin-dependent protein catabolic process;[C]GO:0005737: cytoplasm;[C]GO:0005634: nucleus;[C]GO:0005839: proteasome core complex	EC:3.4.25	IPR034384 Proteasome subunit beta type 10;IPR037559 Proteasome subunit beta Pre3;IPR022483 Peptidase T1A, proteasome beta-subunit, actinobacteria;IPR037559 Proteasome subunit beta Pre3;IPR037296 Staphostatin A/B;IPR040418 Protein crowded nuclei;IPR037559 Proteasome subunit beta Pre3	PF00227 Proteasome subunit	225.33	5.41e-70	913	1371	2	154	-2		106	123	1372	154	153	80.39	11.15	99.35	Yes	No	No	No
DB_oleaga	OM_3457	ISCW005987-PA pep scaffold:IscaW1:DS754946:113361:115046:1 gene:ISCW005987 transcript:ISCW005987-RA gene_biotype:protein_coding transcript_biotype:protein_coding description:20S proteasome, regulatory subunit beta, putative	20S proteasome, regulatory subunit beta, putative	B7PNX6	Ixodes scapularis	12.589	11.3305	8.67926	11.7044	8.08327	8.94648	8	[F]GO:0004175: endopeptidase activity;[F]GO:0004298: threonine-type endopeptidase activity;[P]GO:0010498: proteasomal protein catabolic process;[P]GO:0010499: proteasomal ubiquitin-independent protein catabolic process;[P]GO:0043161: proteasome-mediated ubiquitin-dependent protein catabolic process;[C]GO:0005737: cytoplasm;[C]GO:0005634: nucleus;[C]GO:0005839: proteasome core complex	EC:3.4.25	IPR034384 Proteasome subunit beta type 10;IPR037559 Proteasome subunit beta Pre3;IPR022483 Peptidase T1A, proteasome beta-subunit, actinobacteria;IPR037559 Proteasome subunit beta Pre3;IPR037296 Staphostatin A/B;IPR040418 Protein crowded nuclei;IPR037559 Proteasome subunit beta Pre3	PF00227 Proteasome subunit	392.89	1.09e-129	1372	2202	1	278	-1		194	225	2271	279	278	80.94	12.24	99.64	No	No	No	No
DB_oleaga	OM_3456	ISCW005987-PA pep scaffold:IscaW1:DS754946:113361:115046:1 gene:ISCW005987 transcript:ISCW005987-RA gene_biotype:protein_coding transcript_biotype:protein_coding description:20S proteasome, regulatory subunit beta, putative	20S proteasome, regulatory subunit beta, putative	B7PNX6	Ixodes scapularis	13.3092	11.6876	9.13003	12.5238	8.83113	9.23971	8	[F]GO:0004175: endopeptidase activity;[F]GO:0004298: threonine-type endopeptidase activity;[P]GO:0010498: proteasomal protein catabolic process;[P]GO:0010499: proteasomal ubiquitin-independent protein catabolic process;[P]GO:0043161: proteasome-mediated ubiquitin-dependent protein catabolic process;[C]GO:0005737: cytoplasm;[C]GO:0005634: nucleus;[C]GO:0005839: proteasome core complex	EC:3.4.25	IPR034384 Proteasome subunit beta type 10;IPR037559 Proteasome subunit beta Pre3;IPR022483 Peptidase T1A, proteasome beta-subunit, actinobacteria;IPR037559 Proteasome subunit beta Pre3;IPR037296 Staphostatin A/B;IPR040418 Protein crowded nuclei;IPR037559 Proteasome subunit beta Pre3	PF00227 Proteasome subunit	392.89	6.76e-130	1317	2147	1	278	-3		194	225	2224	279	278	80.94	12.5	99.64	No	No	No	No
DB_oleaga	OM_6256	ABR23449.1 25-kDa subunit RNA polymerase	25-kDa subunit RNA polymerase	ABR23449.1	Ornithodoros parkeri	22.7544	21.5635	8.67681	11.0661	13.0168	12.4651	4	[F]GO:0003677: DNA binding;[F]GO:0003899: DNA-directed 5'-3' RNA polymerase activity;[P]GO:0006351: transcription, DNA-templated;[C]GO:0005634: nucleus	EC:2.7.7.6	IPR042839 Forkhead box protein M1;IPR039747 DNA-directed RNA polymerases I, II, and III subunit RPABC4;IPR037258 PB2, C-terminal;IPR040418 Protein crowded nuclei		422.17	1.15e-145	790	1419	1	210	-3		210	210	1511	210	210	100	13.9	100	No	No	No	No	map00240	Pyrimidine metabolism
DB_oleaga	OM_52027	ISCW004146-PA pep scaffold:IscaW1:DS708596:146975:177077:-1 gene:ISCW004146 transcript:ISCW004146-RA gene_biotype:protein_coding transcript_biotype:protein_coding description:26S protease regulatory subunit 6A, putative	26S protease regulatory subunit 6A, putative	B7PGL3	Ixodes scapularis	0.834762	0.928272	0.922517	1.67596	1.14337	0.949467	8	[F]GO:0005524: ATP binding;[F]GO:0008168: methyltransferase activity;[F]GO:0008233: peptidase activity;[F]GO:0036402: proteasome-activating ATPase activity;[P]GO:0009452: 7-methylguanosine RNA capping;[P]GO:0045899: positive regulation of RNA polymerase II transcriptional preinitiation complex assembly;[P]GO:0001510: RNA methylation;[C]GO:0008540: proteasome regulatory particle, base subcomplex	EC:2.1.1;EC:3.4	IPR037219 Peptidase M41-like;IPR041370 Methyltransferase EEF1AKMT1/ZCCHC4;IPR039561 Peptidase M15C;IPR035256 26S Proteasome regulatory subunit 6B;IPR019012 RNA cap guanine-N2 methyltransferase;IPR026610 3'-RNA ribose 2'-O-methyltransferase, Hen1;IPR035263 26S proteasome regulatory subunit 10B	PF00004 ATPase family associated with various cellular activities (AAA);PF09445 RNA cap guanine-N2 methyltransferase	312.77	7.2e-93	1029	1706	782	1012	-3		153	180	1708	1014	231	77.92	13.52	22.78	Yes	No	No	No
DB_oleaga	OM_38543	ISCW004146-PA pep scaffold:IscaW1:DS708596:146975:177077:-1 gene:ISCW004146 transcript:ISCW004146-RA gene_biotype:protein_coding transcript_biotype:protein_coding description:26S protease regulatory subunit 6A, putative	26S protease regulatory subunit 6A, putative	B7PGL3	Ixodes scapularis	1.16536	1.00404	0.754197	1.82285	0.82296	0.997752	8	[F]GO:0005524: ATP binding;[F]GO:0008168: methyltransferase activity;[F]GO:0008233: peptidase activity;[F]GO:0036402: proteasome-activating ATPase activity;[P]GO:0009452: 7-methylguanosine RNA capping;[P]GO:0045899: positive regulation of RNA polymerase II transcriptional preinitiation complex assembly;[P]GO:0001510: RNA methylation;[C]GO:0008540: proteasome regulatory particle, base subcomplex	EC:2.1.1;EC:3.4	IPR037219 Peptidase M41-like;IPR041370 Methyltransferase EEF1AKMT1/ZCCHC4;IPR039561 Peptidase M15C;IPR035256 26S Proteasome regulatory subunit 6B;IPR019012 RNA cap guanine-N2 methyltransferase;IPR026610 3'-RNA ribose 2'-O-methyltransferase, Hen1;IPR035263 26S proteasome regulatory subunit 10B	PF00004 ATPase family associated with various cellular activities (AAA);PF09445 RNA cap guanine-N2 methyltransferase	312.77	6.6e-93	931	1608	782	1012	-1		153	180	1695	1014	231	77.92	13.63	22.78	Yes	No	No	No
DB_oleaga	OM_62564	ISCW004146-PA pep scaffold:IscaW1:DS708596:146975:177077:-1 gene:ISCW004146 transcript:ISCW004146-RA gene_biotype:protein_coding transcript_biotype:protein_coding description:26S protease regulatory subunit 6A, putative	26S protease regulatory subunit 6A, putative	B7PGL3	Ixodes scapularis	1.75675	2.11875	1.79666	1.50205	1.67159	1.69923	8	[F]GO:0005524: ATP binding;[F]GO:0008168: methyltransferase activity;[F]GO:0008233: peptidase activity;[F]GO:0036402: proteasome-activating ATPase activity;[P]GO:0009452: 7-methylguanosine RNA capping;[P]GO:0045899: positive regulation of RNA polymerase II transcriptional preinitiation complex assembly;[P]GO:0001510: RNA methylation;[C]GO:0008540: proteasome regulatory particle, base subcomplex	EC:2.1.1;EC:3.4	IPR037219 Peptidase M41-like;IPR041370 Methyltransferase EEF1AKMT1/ZCCHC4;IPR039561 Peptidase M15C;IPR035256 26S Proteasome regulatory subunit 6B;IPR019012 RNA cap guanine-N2 methyltransferase;IPR026610 3'-RNA ribose 2'-O-methyltransferase, Hen1;IPR035263 26S proteasome regulatory subunit 10B	PF00004 ATPase family associated with various cellular activities (AAA);PF09445 RNA cap guanine-N2 methyltransferase	315.85	4.45e-93	445	1122	782	1012	-2		154	181	1936	1014	231	78.35	11.93	22.78	No	No	No	No
DB_oleaga	OM_6598	ISCW004146-PA pep scaffold:IscaW1:DS708596:146975:177077:-1 gene:ISCW004146 transcript:ISCW004146-RA gene_biotype:protein_coding transcript_biotype:protein_coding description:26S protease regulatory subunit 6A, putative	26S protease regulatory subunit 6A, putative	B7PGL3	Ixodes scapularis	2.79287	4.97215	4.29744	1.83665	2.72119	2.85007	8	[F]GO:0005524: ATP binding;[F]GO:0008168: methyltransferase activity;[F]GO:0008233: peptidase activity;[F]GO:0036402: proteasome-activating ATPase activity;[P]GO:0009452: 7-methylguanosine RNA capping;[P]GO:0045899: positive regulation of RNA polymerase II transcriptional preinitiation complex assembly;[P]GO:0001510: RNA methylation;[C]GO:0008540: proteasome regulatory particle, base subcomplex	EC:2.1.1;EC:3.4	IPR037219 Peptidase M41-like;IPR041370 Methyltransferase EEF1AKMT1/ZCCHC4;IPR039561 Peptidase M15C;IPR035256 26S Proteasome regulatory subunit 6B;IPR019012 RNA cap guanine-N2 methyltransferase;IPR026610 3'-RNA ribose 2'-O-methyltransferase, Hen1;IPR035263 26S proteasome regulatory subunit 10B	PF00004 ATPase family associated with various cellular activities (AAA);PF09445 RNA cap guanine-N2 methyltransferase	233.42	2.33e-62	859	1962	1	469	-3		155	216	2276	1014	469	46.06	20.61	46.25	No	No	No	No
DB_oleaga	OM_11677	ISCW004146-PA pep scaffold:IscaW1:DS708596:146975:177077:-1 gene:ISCW004146 transcript:ISCW004146-RA gene_biotype:protein_coding transcript_biotype:protein_coding description:26S protease regulatory subunit 6A, putative	26S protease regulatory subunit 6A, putative	B7PGL3	Ixodes scapularis	3.03958	4.18541	4.04625	2.99231	4.02316	3.69295	8	[F]GO:0005524: ATP binding;[F]GO:0008168: methyltransferase activity;[F]GO:0008233: peptidase activity;[F]GO:0036402: proteasome-activating ATPase activity;[P]GO:0009452: 7-methylguanosine RNA capping;[P]GO:0045899: positive regulation of RNA polymerase II transcriptional preinitiation complex assembly;[P]GO:0001510: RNA methylation;[C]GO:0008540: proteasome regulatory particle, base subcomplex	EC:2.1.1;EC:3.4	IPR037219 Peptidase M41-like;IPR041370 Methyltransferase EEF1AKMT1/ZCCHC4;IPR039561 Peptidase M15C;IPR035256 26S Proteasome regulatory subunit 6B;IPR019012 RNA cap guanine-N2 methyltransferase;IPR026610 3'-RNA ribose 2'-O-methyltransferase, Hen1;IPR035263 26S proteasome regulatory subunit 10B	PF00004 ATPase family associated with various cellular activities (AAA);PF09445 RNA cap guanine-N2 methyltransferase	315.85	8.38e-90	127	804	782	1012	-1		154	181	2961	1014	231	78.35	7.8	22.78	Yes	No	No	No
DB_oleaga	OM_18076	ISCW004146-PA pep scaffold:IscaW1:DS708596:146975:177077:-1 gene:ISCW004146 transcript:ISCW004146-RA gene_biotype:protein_coding transcript_biotype:protein_coding description:26S protease regulatory subunit 6A, putative	26S protease regulatory subunit 6A, putative	B7PGL3	Ixodes scapularis	3.24258	3.53646	3.14122	3.60068	2.73719	2.74757	8	[F]GO:0005524: ATP binding;[F]GO:0008168: methyltransferase activity;[F]GO:0008233: peptidase activity;[F]GO:0036402: proteasome-activating ATPase activity;[P]GO:0009452: 7-methylguanosine RNA capping;[P]GO:0045899: positive regulation of RNA polymerase II transcriptional preinitiation complex assembly;[P]GO:0001510: RNA methylation;[C]GO:0008540: proteasome regulatory particle, base subcomplex	EC:2.1.1;EC:3.4	IPR037219 Peptidase M41-like;IPR041370 Methyltransferase EEF1AKMT1/ZCCHC4;IPR039561 Peptidase M15C;IPR035256 26S Proteasome regulatory subunit 6B;IPR019012 RNA cap guanine-N2 methyltransferase;IPR026610 3'-RNA ribose 2'-O-methyltransferase, Hen1;IPR035263 26S proteasome regulatory subunit 10B	PF00004 ATPase family associated with various cellular activities (AAA);PF09445 RNA cap guanine-N2 methyltransferase	315.85	2.13e-93	445	1122	782	1012	-2		154	181	1855	1014	231	78.35	12.45	22.78	Yes	No	No	No
DB_oleaga	OM_5447	XP_015909726.1 26S protease regulatory subunit 7	26S protease regulatory subunit 7	XP_015909726.1	Parasteatoda tepidariorum	30.0178	15.6023	28.4086	35.8563	19.458	17.22	0					726.86	0	65	1282	29	434	-2		369	377	1418	434	406	92.86	28.63	93.55	No	No	No	No
DB_oleaga	OM_60439	KFM60482.1 26S protease regulatory subunit 8, partial	26S protease regulatory subunit 8, partial	KFM60482.1	Stegodyphus mimosarum	31.7869	22.3068	17.9374	26.2255	16.0088	15.4861	4	[F]GO:0005524: ATP binding;[F]GO:0008233: peptidase activity;[P]GO:0030163: protein catabolic process;[C]GO:0005737: cytoplasm	EC:3.4	IPR037219 Peptidase M41-like;IPR039561 Peptidase M15C;IPR027065 Lon protease;IPR037296 Staphostatin A/B	PF00004 ATPase family associated with various cellular activities (AAA);PF16450 Proteasomal ATPase OB C-terminal domain;PF17862 AAA+ lid domain	733.41	0	19	1254	8	415	1		380	388	1490	415	412	94.17	27.65	99.28	No	No	No	No
DB_oleaga	OM_33903	ISCW013534-PA pep scaffold:IscaW1:DS963678:32910:59046:-1 gene:ISCW013534 transcript:ISCW013534-RA gene_biotype:protein_coding transcript_biotype:protein_coding description:26S protease regulatory subunit, putative	26S protease regulatory subunit, putative	B7QL65	Ixodes scapularis	0.532074	0.543767	0.339588	0.519012	0.434553	0.2526	8	[F]GO:0005524: ATP binding;[F]GO:0016887: ATPase activity;[F]GO:0008233: peptidase activity;[P]GO:0007031: peroxisome organization;[P]GO:0016558: protein import into peroxisome matrix;[P]GO:0006625: protein targeting to peroxisome;[C]GO:0005829: cytosol;[C]GO:0005778: peroxisomal membrane	EC:3.6.1.3;EC:3.4	IPR037219 Peptidase M41-like;IPR039991 Protein shortage in chiasmata 1 ortholog;IPR039561 Peptidase M15C;IPR037485 Peroxisome biogenesis protein 22;IPR025653 Peroxisome biogenesis factor 1;IPR031264 Retinol-binding protein 1;IPR031237 ATP-binding cassette sub-family D member 1	PF00004 ATPase family associated with various cellular activities (AAA);PF09336 Vps4 C terminal oligomerisation domain	183.73	5.79e-51	1455	1892	107	250	-2		95	111	1926	259	146	76.03	7.58	56.37	No	No	No	No	map00230	Purine metabolism
DB_oleaga	OM_36373	ISCW021572-PA pep scaffold:IscaW1:DS861322:36674:42929:-1 gene:ISCW021572 transcript:ISCW021572-RA gene_biotype:protein_coding transcript_biotype:protein_coding gene_symbol:Prosalpha1 description:26S proteasome alpha 1 subunit	26S proteasome alpha 1 subunit	ISCW021572-PA	Ixodes scapularis	6.06177	2.44625	3.59599	3.55621	1.08273	1.96305	0					314.31	1.33e-102	1019	1546	71	246	-1		156	165	1546	246	176	93.75	11.38	71.54	No	No	No	No
DB_oleaga	OM_7719	ISCW021572-PA pep scaffold:IscaW1:DS861322:36674:42929:-1 gene:ISCW021572 transcript:ISCW021572-RA gene_biotype:protein_coding transcript_biotype:protein_coding gene_symbol:Prosalpha1 description:26S proteasome alpha 1 subunit	26S proteasome alpha 1 subunit	ISCW021572-PA	Ixodes scapularis	15.7278	9.29096	6.2368	8.3139	3.21616	4.56508	0					314.31	7.62e-103	965	1492	71	246	-1		156	165	1492	246	176	93.75	11.8	71.54	No	No	No	No
DB_oleaga	OM_8726	ISCW021572-PA pep scaffold:IscaW1:DS861322:36674:42929:-1 gene:ISCW021572 transcript:ISCW021572-RA gene_biotype:protein_coding transcript_biotype:protein_coding gene_symbol:Prosalpha1 description:26S proteasome alpha 1 subunit	26S proteasome alpha 1 subunit	ISCW021572-PA	Ixodes scapularis	24.5873	9.04791	20.7078	33.9552	12.1415	11.6586	0					444.89	3.51e-157	164	901	1	246	-2		223	233	926	246	246	94.72	26.57	100	No	No	No	No
DB_oleaga	OM_11809	ISCW005463-PA pep scaffold:IscaW1:DS753779:60827:61730:-1 gene:ISCW005463 transcript:ISCW005463-RA gene_biotype:protein_coding transcript_biotype:protein_coding gene_symbol:Prosalpha7 description:26S proteasome alpha 7 subunit	26S proteasome alpha 7 subunit	ISCW005463-PA	Ixodes scapularis	26.4548	8.89056	19.4006	37.6276	11.8209	13.9683	0					421.78	4.82e-147	276	1004	1	243	-1		205	220	1088	253	243	90.53	22.33	96.05	Yes	No	No	No
DB_oleaga	OM_22113	ISCW014665-PA pep scaffold:IscaW1:DS962443:92359:93019:1 gene:ISCW014665 transcript:ISCW014665-RA gene_biotype:protein_coding transcript_biotype:protein_coding description:26S proteasome complex subunit DSS1, putative	26S proteasome complex subunit DSS1, putative	B7QKW9	Ixodes scapularis	26.0354	17.2183	20.1479	39.1416	18.907	15.2818	4	[P]GO:0000724: double-strand break repair via homologous recombination;[P]GO:0006406: mRNA export from nucleus;[P]GO:0043248: proteasome assembly;[C]GO:0008541: proteasome regulatory particle, lid subcomplex		IPR042429 Swi5-dependent recombination DNA repair protein 1 homolog;IPR040132 TREX component Tex1/THOC3;IPR035295 26S Proteasome non-ATPase regulatory subunit 11;IPR007834 DSS1/SEM1	PF05160 DSS1/SEM1 family	77.41	1.05e-17	54	287	1	78	-1		44	45	332	79	78	57.69	23.49	98.73	Yes	No	No	No
DB_oleaga	OM_11536	XP_015922262.1 26S proteasome non-ATPase regulatory subunit 1	26S proteasome non-ATPase regulatory subunit 1	XP_015922262.1	Parasteatoda tepidariorum	32.6583	21.7938	21.2366	31.0165	20.9866	20.6681	4	[F]GO:0030234: enzyme regulator activity;[P]GO:0042176: regulation of protein catabolic process;[C]GO:0016021: integral component of membrane;[C]GO:0008540: proteasome regulatory particle, base subcomplex		IPR035268 26S Proteasome non-ATPase regulatory subunit 6;IPR016643 26S proteasome regulatory complex, non-ATPase subcomplex, Rpn1 subunit;IPR042473 V-type immunoglobulin domain-containing suppressor of T-cell activation;IPR035263 26S proteasome regulatory subunit 10B		1288.86	0	139	3069	1	967	-2		677	775	3217	987	994	77.97	30.9	100.71	Yes	Yes	No	No
DB_oleaga	OM_46569	XP_003741101.2 26S proteasome non-ATPase regulatory subunit 11	26S proteasome non-ATPase regulatory subunit 11	XP_003741101.2	Galendromus occidentalis	0.473866	0.704964	0.384225	0.238563	0.461968	0.402335	0					94.36	9.4e-18	1497	1679	327	387	-3		46	50	2476	452	61	81.97	2.46	13.5	Yes	No	No	No
DB_oleaga	OM_46570	XP_023242371.1 26S proteasome non-ATPase regulatory subunit 11-like	26S proteasome non-ATPase regulatory subunit 11-like	XP_023242371.1	Centruroides sculpturatus	0.473262	0.733187	0.292816	0.500177	0.468744	0.308714	0					86.27	4.6e-18	1	168	21	76	-2		42	49	1726	93	56	87.5	3.24	60.22	Yes	No	No	No
DB_oleaga	OM_14156	XP_023242371.1 26S proteasome non-ATPase regulatory subunit 11-like	26S proteasome non-ATPase regulatory subunit 11-like	XP_023242371.1	Centruroides sculpturatus	1.41258	1.30618	0.774039	1.03815	0.919074	0.935543	0					51.22	1.06e-05	1	123	36	76	-2		25	32	1882	93	41	78.05	2.18	44.09	No	No	No	No
DB_oleaga	OM_5192	XP_013789651.1 26S proteasome non-ATPase regulatory subunit 11-like	26S proteasome non-ATPase regulatory subunit 11-like	XP_013789651.1	Limulus polyphemus	3.72829	3.99191	3.45183	4.12875	3.43128	4.27404	0					341.66	3.92e-108	1494	2177	130	357	-3		172	196	2179	421	228	85.96	10.46	54.16	No	No	No	No
DB_oleaga	OM_46568	XP_013789651.1 26S proteasome non-ATPase regulatory subunit 11-like	26S proteasome non-ATPase regulatory subunit 11-like	XP_013789651.1	Limulus polyphemus	6.38937	6.06074	6.44137	6.8629	6.77116	6.53985	0					379.41	1.68e-128	1	942	33	311	-1		203	237	960	421	314	75.48	32.71	74.58	No	No	No	Yes
DB_oleaga	OM_24656	XP_013789651.1 26S proteasome non-ATPase regulatory subunit 11-like	26S proteasome non-ATPase regulatory subunit 11-like	XP_013789651.1	Limulus polyphemus	10.1319	9.95506	9.0691	10.146	8.68221	8.29938	0					464.92	1.36e-155	2	976	33	357	-1		238	275	2275	421	325	84.62	14.29	77.2	Yes	No	No	No
DB_oleaga	OM_31150	XP_013789651.1 26S proteasome non-ATPase regulatory subunit 11-like	26S proteasome non-ATPase regulatory subunit 11-like	XP_013789651.1	Limulus polyphemus	12.8784	6.15107	6.78401	11.8908	7.46212	5.79509	0					468	2.41e-159	2	976	33	357	-3		239	276	1731	421	325	84.92	18.78	77.2	No	No	No	No
DB_oleaga	OM_39330	XP_013789651.1 26S proteasome non-ATPase regulatory subunit 11-like	26S proteasome non-ATPase regulatory subunit 11-like	XP_013789651.1	Limulus polyphemus	24.8818	13.0126	8.66543	20.7527	14.648	12.0583	0					468	2.63e-160	545	1519	33	357	-1		239	276	1537	421	325	84.92	21.15	77.2	No	No	No	No
DB_oleaga	OM_22717	KYB25309.1 26S proteasome non-ATPase regulatory subunit 11-like Protein	26S proteasome non-ATPase regulatory subunit 11-like Protein	KYB25309.1	Tribolium castaneum	28.7937	23.7761	24.2432	37.4169	21.8954	25.4482	4	[F]GO:0005198: structural molecule activity;[P]GO:0043248: proteasome assembly;[P]GO:0006511: ubiquitin-dependent protein catabolic process;[C]GO:0008541: proteasome regulatory particle, lid subcomplex		IPR039070 Collagen alpha-1(XV) chain;IPR035295 26S Proteasome non-ATPase regulatory subunit 11;IPR036959 Peptidase C12, ubiquitin carboxyl-terminal hydrolase superfamily;IPR007834 DSS1/SEM1	PF01399 PCI domain;PF18055 26S proteasome regulatory subunit RPN6 N-terminal domain;PF18503 26S proteasome subunit RPN6 C-terminal helix domain	557.76	0	94	1260	25	413	-1		278	337	1371	413	389	86.63	28.37	94.19	No	No	No	No
DB_oleaga	OM_9769	KFM77254.1 26S proteasome non-ATPase regulatory subunit 12, partial	26S proteasome non-ATPase regulatory subunit 12, partial	KFM77254.1	Stegodyphus mimosarum	47.7575	16.1584	31.0875	38.8051	24.1371	22.6507	1	[C]GO:0000502: proteasome complex		IPR039334 26S proteasome non-ATPase regulatory subunit 10-like	PF01399 PCI domain;PF18098 26S proteasome regulatory subunit RPN5 C-terminal domain	618.23	0	42	1406	2	455	3		315	365	1795	459	455	80.22	25.35	99.13	Yes	No	No	No
DB_oleaga	OM_30993	XP_013789696.1 26S proteasome non-ATPase regulatory subunit 14	26S proteasome non-ATPase regulatory subunit 14	XP_013789696.1	Limulus polyphemus	3.38368	1.31845	1.86446	2.89409	1.66761	1.52101	0					566.23	0	1015	1902	16	311	-2		278	288	2041	311	296	97.3	14.5	95.18	Yes	No	No	No
DB_oleaga	OM_30994	XP_013789696.1 26S proteasome non-ATPase regulatory subunit 14	26S proteasome non-ATPase regulatory subunit 14	XP_013789696.1	Limulus polyphemus	3.42498	1.33875	2.22894	2.32589	1.32712	1.62912	0					566.23	0	908	1795	16	311	-2		278	288	1934	311	296	97.3	15.31	95.18	Yes	No	No	No
DB_oleaga	OM_47714	XP_013789696.1 26S proteasome non-ATPase regulatory subunit 14	26S proteasome non-ATPase regulatory subunit 14	XP_013789696.1	Limulus polyphemus	3.46298	1.80329	2.56288	3.43203	2.03855	1.88303	0					471.09	6.7e-165	362	1090	16	258	-3		231	237	1218	311	243	97.53	19.95	78.14	No	No	No	No
DB_oleaga	OM_15366	XP_013789696.1 26S proteasome non-ATPase regulatory subunit 14	26S proteasome non-ATPase regulatory subunit 14	XP_013789696.1	Limulus polyphemus	3.51084	1.5103	2.47246	3.09174	1.47647	1.48297	0					566.23	0	958	1845	16	311	-2		278	288	1984	311	296	97.3	14.92	95.18	Yes	No	No	No
DB_oleaga	OM_38954	XP_013789696.1 26S proteasome non-ATPase regulatory subunit 14	26S proteasome non-ATPase regulatory subunit 14	XP_013789696.1	Limulus polyphemus	3.9729	1.49713	2.56288	3.37099	1.74911	1.54931	0					566.23	0	888	1775	16	311	-2		278	288	1914	311	296	97.3	15.46	95.18	Yes	No	No	No
DB_oleaga	OM_2510	XP_013789696.1 26S proteasome non-ATPase regulatory subunit 14	26S proteasome non-ATPase regulatory subunit 14	XP_013789696.1	Limulus polyphemus	4.70735	2.21485	2.69684	4.02359	1.89805	2.039	0					566.23	0	826	1713	16	311	-2		278	288	1852	311	296	97.3	15.98	95.18	Yes	No	No	No
DB_oleaga	OM_24288	XP_022240677.1 26S proteasome non-ATPase regulatory subunit 3-like	26S proteasome non-ATPase regulatory subunit 3-like	XP_022240677.1	Limulus polyphemus	9.74673	7.18138	7.00219	9.26122	5.19496	5.07179	0					391.73	3.69e-127	97	948	7	296	1		197	230	1987	503	290	79.31	14.59	57.65	Yes	No	No	No
DB_oleaga	OM_11706	XP_013786272.1 26S proteasome non-ATPase regulatory subunit 4-like	26S proteasome non-ATPase regulatory subunit 4-like	XP_013786272.1	Limulus polyphemus	37.4253	24.7257	30.8712	42.7549	27.819	28.588	0					430.25	1.51e-146	349	1365	1	341	-3		230	262	1406	394	351	74.64	24.96	89.09	Yes	No	No	No
DB_oleaga	OM_37709	XP_013787913.1 26S proteasome non-ATPase regulatory subunit 6-like	26S proteasome non-ATPase regulatory subunit 6-like	XP_013787913.1	Limulus polyphemus	3.96822	2.34096	1.39357	2.55584	2.00519	2.60629	0					243.82	1.77e-77	2	406	233	367	2		119	126	640	389	135	93.33	21.09	34.7	Yes	No	No	No
DB_oleaga	OM_33131	XP_013776818.1 26S proteasome non-ATPase regulatory subunit 7-like	26S proteasome non-ATPase regulatory subunit 7-like	XP_013776818.1	Limulus polyphemus	7.8038	6.91169	4.5387	7.52178	5.38809	5.1277	0					268.09	4.28e-83	1009	1482	23	180	-3		129	137	1631	328	158	86.71	9.69	48.17	No	No	No	No
DB_oleaga	OM_3263	XP_013776818.1 26S proteasome non-ATPase regulatory subunit 7-like	26S proteasome non-ATPase regulatory subunit 7-like	XP_013776818.1	Limulus polyphemus	12.8507	9.42805	9.38193	12.244	8.06729	10.5568	0					444.89	2.26e-149	1278	2075	23	288	-1		217	236	2234	328	266	88.72	11.91	81.1	Yes	No	No	No
DB_oleaga	OM_10282	ISCW018679-PA pep scaffold:IscaW1:DS740487:183739:184492:1 gene:ISCW018679 transcript:ISCW018679-RA gene_biotype:protein_coding transcript_biotype:protein_coding description:26S proteasome non-ATPase regulatory subunit, putative	26S proteasome non-ATPase regulatory subunit, putative	B7PLI2	Ixodes scapularis	2.16683	1.40005	1.89762	3.91303	1.44156	1.83083	4	[P]GO:0070682: proteasome regulatory particle assembly;[C]GO:0005737: cytoplasm;[C]GO:0005634: nucleus;[C]GO:0008540: proteasome regulatory particle, base subcomplex		IPR038966 Translation machinery-associated protein 17;IPR037296 Staphostatin A/B;IPR040418 Protein crowded nuclei;IPR035263 26S proteasome regulatory subunit 10B	PF18265 Nas2 N_terminal domain	228.79	6.12e-72	324	947	15	229	-2		119	150	987	230	215	69.77	21.78	93.48	No	No	No	No
DB_oleaga	OM_20558	ISCW018679-PA pep scaffold:IscaW1:DS740487:183739:184492:1 gene:ISCW018679 transcript:ISCW018679-RA gene_biotype:protein_coding transcript_biotype:protein_coding description:26S proteasome non-ATPase regulatory subunit, putative	26S proteasome non-ATPase regulatory subunit, putative	B7PLI2	Ixodes scapularis	3.3964	2.04253	1.37167	3.32689	1.70692	2.43985	4	[P]GO:0070682: proteasome regulatory particle assembly;[C]GO:0005737: cytoplasm;[C]GO:0005634: nucleus;[C]GO:0008540: proteasome regulatory particle, base subcomplex		IPR038966 Translation machinery-associated protein 17;IPR037296 Staphostatin A/B;IPR040418 Protein crowded nuclei;IPR035263 26S proteasome regulatory subunit 10B	PF18265 Nas2 N_terminal domain	232.65	2.09e-73	369	971	22	229	-3		119	150	997	230	208	72.12	20.86	90.43	No	No	No	No
DB_oleaga	OM_10983	ISCW001922-PA pep scaffold:IscaW1:DS673066:110610:116417:-1 gene:ISCW001922 transcript:ISCW001922-RA gene_biotype:protein_coding transcript_biotype:protein_coding description:26S proteasome regulatory complex, ATPase RPT1, putative	26S proteasome regulatory complex, ATPase RPT1, putative	B7PAV1	Ixodes scapularis	0.609305	0.988366	1.10532	1.86409	1.35915	1.78208	5	[F]GO:0005524: ATP binding;[F]GO:0016887: ATPase activity;[P]GO:0007033: vacuole organization;[C]GO:0005634: nucleus;[C]GO:0000502: proteasome complex	EC:3.6.1.3	IPR037219 Peptidase M41-like;IPR039991 Protein shortage in chiasmata 1 ortholog;IPR016534 Vacuolar protein sorting-associated protein 16;IPR040418 Protein crowded nuclei;IPR039334 26S proteasome non-ATPase regulatory subunit 10-like	PF00004 ATPase family associated with various cellular activities (AAA);PF09336 Vps4 C terminal oligomerisation domain	177.95	1.67e-50	1	606	240	439	1		89	135	780	457	203	66.5	26.03	44.42	No	No	No	No	map00230	Purine metabolism
DB_oleaga	OM_31719	ISCW015677-PA pep scaffold:IscaW1:DS646863:177336:182521:1 gene:ISCW015677 transcript:ISCW015677-RA gene_biotype:protein_coding transcript_biotype:protein_coding description:26S proteasome regulatory complex, subunit PSMD5, putative	26S proteasome regulatory complex, subunit PSMD5, putative	B7P6L7	Ixodes scapularis	2.26855	1.89727	1.56471	1.97553	1.34065	1.74945	2	[P]GO:0043248: proteasome assembly;[C]GO:0008540: proteasome regulatory particle, base subcomplex		IPR035295 26S Proteasome non-ATPase regulatory subunit 11;IPR035263 26S proteasome regulatory subunit 10B	PF10508 Proteasome non-ATPase 26S subunit	323.94	2.01e-104	2	931	4	314	-2		166	215	1748	319	311	69.13	17.79	97.49	No	No	No	No
DB_oleaga	OM_19224	ISCW015677-PA pep scaffold:IscaW1:DS646863:177336:182521:1 gene:ISCW015677 transcript:ISCW015677-RA gene_biotype:protein_coding transcript_biotype:protein_coding description:26S proteasome regulatory complex, subunit PSMD5, putative	26S proteasome regulatory complex, subunit PSMD5, putative	B7P6L7	Ixodes scapularis	5.157	4.00403	4.04089	7.18794	4.22219	4.08829	2	[P]GO:0043248: proteasome assembly;[C]GO:0008540: proteasome regulatory particle, base subcomplex		IPR035295 26S Proteasome non-ATPase regulatory subunit 11;IPR035263 26S proteasome regulatory subunit 10B	PF10508 Proteasome non-ATPase 26S subunit	331.26	2.96e-107	579	1523	4	319	3		169	220	1751	319	316	69.62	18.05	99.06	No	No	No	No
DB_oleaga	OM_37711	ISCW020845-PA pep scaffold:IscaW1:DS812261:142758:165882:1 gene:ISCW020845 transcript:ISCW020845-RA gene_biotype:protein_coding transcript_biotype:protein_coding description:26S proteasome regulatory complex, subunit RPN7/PSMD6, putative	26S proteasome regulatory complex, subunit RPN7/PSMD6, putative	B7PX86	Ixodes scapularis	3.59437	2.75637	1.92007	2.03161	1.99981	2.36767	3	[F]GO:0030234: enzyme regulator activity;[P]GO:0043161: proteasome-mediated ubiquitin-dependent protein catabolic process;[C]GO:0005838: proteasome regulatory particle		IPR035268 26S Proteasome non-ATPase regulatory subunit 6;IPR037559 Proteasome subunit beta Pre3;IPR033858 26S Proteasome non-ATPase regulatory subunit 7/8	PF01399 PCI domain;PF10602 26S proteasome subunit RPN7	419.85	1.62e-142	214	930	1	239	1		205	223	1409	389	239	93.31	16.96	61.44	No	No	No	No
DB_oleaga	OM_37710	ISCW020845-PA pep scaffold:IscaW1:DS812261:142758:165882:1 gene:ISCW020845 transcript:ISCW020845-RA gene_biotype:protein_coding transcript_biotype:protein_coding description:26S proteasome regulatory complex, subunit RPN7/PSMD6, putative	26S proteasome regulatory complex, subunit RPN7/PSMD6, putative	B7PX86	Ixodes scapularis	8.03232	5.03267	3.38608	5.79356	5.156	5.9743	3	[F]GO:0030234: enzyme regulator activity;[P]GO:0043161: proteasome-mediated ubiquitin-dependent protein catabolic process;[C]GO:0005838: proteasome regulatory particle		IPR035268 26S Proteasome non-ATPase regulatory subunit 6;IPR037559 Proteasome subunit beta Pre3;IPR033858 26S Proteasome non-ATPase regulatory subunit 7/8	PF01399 PCI domain;PF10602 26S proteasome subunit RPN7	618.62	0	214	1395	1	367	1		314	340	1396	389	395	86.08	28.3	101.54	No	No	No	No
DB_oleaga	OM_30465	ISCW020845-PA pep scaffold:IscaW1:DS812261:142758:165882:1 gene:ISCW020845 transcript:ISCW020845-RA gene_biotype:protein_coding transcript_biotype:protein_coding description:26S proteasome regulatory complex, subunit RPN7/PSMD6, putative	26S proteasome regulatory complex, subunit RPN7/PSMD6, putative	B7PX86	Ixodes scapularis	12.9751	7.90761	5.43237	7.6004	7.20284	7.60299	3	[F]GO:0030234: enzyme regulator activity;[P]GO:0043161: proteasome-mediated ubiquitin-dependent protein catabolic process;[C]GO:0005838: proteasome regulatory particle		IPR035268 26S Proteasome non-ATPase regulatory subunit 6;IPR037559 Proteasome subunit beta Pre3;IPR033858 26S Proteasome non-ATPase regulatory subunit 7/8	PF01399 PCI domain;PF10602 26S proteasome subunit RPN7	419.85	3.87e-144	383	1099	1	239	2		205	223	1100	389	239	93.31	21.73	61.44	No	No	No	No
DB_oleaga	OM_11142	ISCW020845-PA pep scaffold:IscaW1:DS812261:142758:165882:1 gene:ISCW020845 transcript:ISCW020845-RA gene_biotype:protein_coding transcript_biotype:protein_coding description:26S proteasome regulatory complex, subunit RPN7/PSMD6, putative	26S proteasome regulatory complex, subunit RPN7/PSMD6, putative	B7PX86	Ixodes scapularis	42.1065	38.3838	22.1996	34.3998	27.2181	33.9632	3	[F]GO:0030234: enzyme regulator activity;[P]GO:0043161: proteasome-mediated ubiquitin-dependent protein catabolic process;[C]GO:0005838: proteasome regulatory particle		IPR035268 26S Proteasome non-ATPase regulatory subunit 6;IPR037559 Proteasome subunit beta Pre3;IPR033858 26S Proteasome non-ATPase regulatory subunit 7/8	PF01399 PCI domain;PF10602 26S proteasome subunit RPN7	666	0	89	1252	1	389	2		333	358	3281	389	389	92.03	11.86	100	No	No	No	No
DB_oleaga	OM_28854	ISCW020845-PA pep scaffold:IscaW1:DS812261:142758:165882:1 gene:ISCW020845 transcript:ISCW020845-RA gene_biotype:protein_coding transcript_biotype:protein_coding description:26S proteasome regulatory complex, subunit RPN7/PSMD6, putative	26S proteasome regulatory complex, subunit RPN7/PSMD6, putative	B7PX86	Ixodes scapularis	49.7187	43.8855	25.5263	35.5661	31.783	38.7317	3	[F]GO:0030234: enzyme regulator activity;[P]GO:0043161: proteasome-mediated ubiquitin-dependent protein catabolic process;[C]GO:0005838: proteasome regulatory particle		IPR035268 26S Proteasome non-ATPase regulatory subunit 6;IPR037559 Proteasome subunit beta Pre3;IPR033858 26S Proteasome non-ATPase regulatory subunit 7/8	PF01399 PCI domain;PF10602 26S proteasome subunit RPN7	673.32	0	49	1212	1	389	1		335	361	3282	389	389	92.8	11.85	100	No	No	No	No
DB_oleaga	OM_39029	ISCW000474-PA pep scaffold:IscaW1:DS621176:29491:56419:1 gene:ISCW000474 transcript:ISCW000474-RA gene_biotype:protein_coding transcript_biotype:protein_coding description:26S proteasome regulatory complex, subunit RPN9/PSMD13, putative	26S proteasome regulatory complex, subunit RPN9/PSMD13, putative	B7P2A1	Ixodes scapularis	1.87975	1.07155	1.0368	1.69143	1.47581	1.11659	6	[F]GO:0005198: structural molecule activity;[P]GO:0043248: proteasome assembly;[P]GO:0006511: ubiquitin-dependent protein catabolic process;[C]GO:0005829: cytosol;[C]GO:0005634: nucleus;[C]GO:0008541: proteasome regulatory particle, lid subcomplex		IPR039070 Collagen alpha-1(XV) chain;IPR035295 26S Proteasome non-ATPase regulatory subunit 11;IPR036959 Peptidase C12, ubiquitin carboxyl-terminal hydrolase superfamily;IPR031264 Retinol-binding protein 1;IPR040418 Protein crowded nuclei;IPR007834 DSS1/SEM1	PF01399 PCI domain	181.42	8.75e-48	308	733	257	378	-2		94	107	2552	379	142	75.35	5.56	37.47	Yes	No	No	No
DB_oleaga	OM_31034	ISCW000474-PA pep scaffold:IscaW1:DS621176:29491:56419:1 gene:ISCW000474 transcript:ISCW000474-RA gene_biotype:protein_coding transcript_biotype:protein_coding description:26S proteasome regulatory complex, subunit RPN9/PSMD13, putative	26S proteasome regulatory complex, subunit RPN9/PSMD13, putative	B7P2A1	Ixodes scapularis	2.98157	1.67962	3.05147	2.70908	2.10553	1.60858	6	[F]GO:0005198: structural molecule activity;[P]GO:0043248: proteasome assembly;[P]GO:0006511: ubiquitin-dependent protein catabolic process;[C]GO:0005829: cytosol;[C]GO:0005634: nucleus;[C]GO:0008541: proteasome regulatory particle, lid subcomplex		IPR039070 Collagen alpha-1(XV) chain;IPR035295 26S Proteasome non-ATPase regulatory subunit 11;IPR036959 Peptidase C12, ubiquitin carboxyl-terminal hydrolase superfamily;IPR031264 Retinol-binding protein 1;IPR040418 Protein crowded nuclei;IPR007834 DSS1/SEM1	PF01399 PCI domain	247.28	1.26e-75	6	488	106	266	-1		114	138	1325	379	161	85.71	12.15	42.48	No	No	No	No
DB_oleaga	OM_51093	ISCW000474-PA pep scaffold:IscaW1:DS621176:29491:56419:1 gene:ISCW000474 transcript:ISCW000474-RA gene_biotype:protein_coding transcript_biotype:protein_coding description:26S proteasome regulatory complex, subunit RPN9/PSMD13, putative	26S proteasome regulatory complex, subunit RPN9/PSMD13, putative	B7P2A1	Ixodes scapularis	3.12043	1.74969	3.31386	4.77327	3.22162	1.78351	6	[F]GO:0005198: structural molecule activity;[P]GO:0043248: proteasome assembly;[P]GO:0006511: ubiquitin-dependent protein catabolic process;[C]GO:0005829: cytosol;[C]GO:0005634: nucleus;[C]GO:0008541: proteasome regulatory particle, lid subcomplex		IPR039070 Collagen alpha-1(XV) chain;IPR035295 26S Proteasome non-ATPase regulatory subunit 11;IPR036959 Peptidase C12, ubiquitin carboxyl-terminal hydrolase superfamily;IPR031264 Retinol-binding protein 1;IPR040418 Protein crowded nuclei;IPR007834 DSS1/SEM1	PF01399 PCI domain	377.87	5.39e-127	1	717	108	346	-3		179	210	1247	379	239	87.87	19.17	63.06	No	No	No	No
DB_oleaga	OM_51092	ISCW000474-PA pep scaffold:IscaW1:DS621176:29491:56419:1 gene:ISCW000474 transcript:ISCW000474-RA gene_biotype:protein_coding transcript_biotype:protein_coding description:26S proteasome regulatory complex, subunit RPN9/PSMD13, putative	26S proteasome regulatory complex, subunit RPN9/PSMD13, putative	B7P2A1	Ixodes scapularis	3.30286	1.15064	2.66233	4.20463	2.66492	2.0055	6	[F]GO:0005198: structural molecule activity;[P]GO:0043248: proteasome assembly;[P]GO:0006511: ubiquitin-dependent protein catabolic process;[C]GO:0005829: cytosol;[C]GO:0005634: nucleus;[C]GO:0008541: proteasome regulatory particle, lid subcomplex		IPR039070 Collagen alpha-1(XV) chain;IPR035295 26S Proteasome non-ATPase regulatory subunit 11;IPR036959 Peptidase C12, ubiquitin carboxyl-terminal hydrolase superfamily;IPR031264 Retinol-binding protein 1;IPR040418 Protein crowded nuclei;IPR007834 DSS1/SEM1	PF01399 PCI domain	331.26	9.04e-112	1	669	106	346	-2		164	195	670	379	241	80.91	35.97	63.59	No	No	No	No
DB_oleaga	OM_33950	ISCW000474-PA pep scaffold:IscaW1:DS621176:29491:56419:1 gene:ISCW000474 transcript:ISCW000474-RA gene_biotype:protein_coding transcript_biotype:protein_coding description:26S proteasome regulatory complex, subunit RPN9/PSMD13, putative	26S proteasome regulatory complex, subunit RPN9/PSMD13, putative	B7P2A1	Ixodes scapularis	3.70969	1.484	3.11152	3.87634	3.18978	1.85417	6	[F]GO:0005198: structural molecule activity;[P]GO:0043248: proteasome assembly;[P]GO:0006511: ubiquitin-dependent protein catabolic process;[C]GO:0005829: cytosol;[C]GO:0005634: nucleus;[C]GO:0008541: proteasome regulatory particle, lid subcomplex		IPR039070 Collagen alpha-1(XV) chain;IPR035295 26S Proteasome non-ATPase regulatory subunit 11;IPR036959 Peptidase C12, ubiquitin carboxyl-terminal hydrolase superfamily;IPR031264 Retinol-binding protein 1;IPR040418 Protein crowded nuclei;IPR007834 DSS1/SEM1	PF01399 PCI domain	381.33	6.44e-129	1	723	106	346	-1		181	212	1137	379	241	87.97	21.2	63.59	No	No	No	No
DB_oleaga	OM_8048	ISCW000474-PA pep scaffold:IscaW1:DS621176:29491:56419:1 gene:ISCW000474 transcript:ISCW000474-RA gene_biotype:protein_coding transcript_biotype:protein_coding description:26S proteasome regulatory complex, subunit RPN9/PSMD13, putative	26S proteasome regulatory complex, subunit RPN9/PSMD13, putative	B7P2A1	Ixodes scapularis	6.52597	2.03711	5.52356	9.3901	4.74675	3.54198	6	[F]GO:0005198: structural molecule activity;[P]GO:0043248: proteasome assembly;[P]GO:0006511: ubiquitin-dependent protein catabolic process;[C]GO:0005829: cytosol;[C]GO:0005634: nucleus;[C]GO:0008541: proteasome regulatory particle, lid subcomplex		IPR039070 Collagen alpha-1(XV) chain;IPR035295 26S Proteasome non-ATPase regulatory subunit 11;IPR036959 Peptidase C12, ubiquitin carboxyl-terminal hydrolase superfamily;IPR031264 Retinol-binding protein 1;IPR040418 Protein crowded nuclei;IPR007834 DSS1/SEM1	PF01399 PCI domain	193.36	4.19e-52	308	673	257	378	-2		94	107	2492	379	122	87.7	4.9	32.19	Yes	No	No	No
DB_oleaga	OM_6349	ISCW000474-PA pep scaffold:IscaW1:DS621176:29491:56419:1 gene:ISCW000474 transcript:ISCW000474-RA gene_biotype:protein_coding transcript_biotype:protein_coding description:26S proteasome regulatory complex, subunit RPN9/PSMD13, putative	26S proteasome regulatory complex, subunit RPN9/PSMD13, putative	B7P2A1	Ixodes scapularis	7.75731	2.94522	5.20879	11.2654	4.88797	4.03986	6	[F]GO:0005198: structural molecule activity;[P]GO:0043248: proteasome assembly;[P]GO:0006511: ubiquitin-dependent protein catabolic process;[C]GO:0005829: cytosol;[C]GO:0005634: nucleus;[C]GO:0008541: proteasome regulatory particle, lid subcomplex		IPR039070 Collagen alpha-1(XV) chain;IPR035295 26S Proteasome non-ATPase regulatory subunit 11;IPR036959 Peptidase C12, ubiquitin carboxyl-terminal hydrolase superfamily;IPR031264 Retinol-binding protein 1;IPR040418 Protein crowded nuclei;IPR007834 DSS1/SEM1	PF01399 PCI domain	425.25	8.1e-146	1	903	98	378	1		209	245	1210	379	301	81.4	24.88	79.42	No	No	No	No
DB_oleaga	OM_72824	ISCW000474-PA pep scaffold:IscaW1:DS621176:29491:56419:1 gene:ISCW000474 transcript:ISCW000474-RA gene_biotype:protein_coding transcript_biotype:protein_coding description:26S proteasome regulatory complex, subunit RPN9/PSMD13, putative	26S proteasome regulatory complex, subunit RPN9/PSMD13, putative	B7P2A1	Ixodes scapularis	9.0481	2.69647	8.66784	13.9198	6.26438	5.50443	6	[F]GO:0005198: structural molecule activity;[P]GO:0043248: proteasome assembly;[P]GO:0006511: ubiquitin-dependent protein catabolic process;[C]GO:0005829: cytosol;[C]GO:0005634: nucleus;[C]GO:0008541: proteasome regulatory particle, lid subcomplex		IPR039070 Collagen alpha-1(XV) chain;IPR035295 26S Proteasome non-ATPase regulatory subunit 11;IPR036959 Peptidase C12, ubiquitin carboxyl-terminal hydrolase superfamily;IPR031264 Retinol-binding protein 1;IPR040418 Protein crowded nuclei;IPR007834 DSS1/SEM1	PF01399 PCI domain	434.88	6.24e-150	307	1149	98	378	-1		208	244	1149	379	281	86.83	24.46	74.14	No	No	No	No
DB_oleaga	OM_16403	ISCW000474-PA pep scaffold:IscaW1:DS621176:29491:56419:1 gene:ISCW000474 transcript:ISCW000474-RA gene_biotype:protein_coding transcript_biotype:protein_coding description:26S proteasome regulatory complex, subunit RPN9/PSMD13, putative	26S proteasome regulatory complex, subunit RPN9/PSMD13, putative	B7P2A1	Ixodes scapularis	14.563	4.63248	13.3469	15.0966	9.45016	8.31684	6	[F]GO:0005198: structural molecule activity;[P]GO:0043248: proteasome assembly;[P]GO:0006511: ubiquitin-dependent protein catabolic process;[C]GO:0005829: cytosol;[C]GO:0005634: nucleus;[C]GO:0008541: proteasome regulatory particle, lid subcomplex		IPR039070 Collagen alpha-1(XV) chain;IPR035295 26S Proteasome non-ATPase regulatory subunit 11;IPR036959 Peptidase C12, ubiquitin carboxyl-terminal hydrolase superfamily;IPR031264 Retinol-binding protein 1;IPR040418 Protein crowded nuclei;IPR007834 DSS1/SEM1	PF01399 PCI domain	539.65	0	84	1127	1	348	-3		260	304	1234	379	348	87.36	28.2	91.82	No	No	No	No
DB_oleaga	OM_50520	XP_023244095.1 26S proteasome regulatory subunit 10B	26S proteasome regulatory subunit 10B	XP_023244095.1	Centruroides sculpturatus	7.87367	3.94114	6.05297	4.23416	2.84008	2.66683	0					588.96	0	2	1192	11	339	-2		312	324	1277	398	397	81.61	31.09	99.75	No	No	No	No
DB_oleaga	OM_50519	XP_023244095.1 26S proteasome regulatory subunit 10B	26S proteasome regulatory subunit 10B	XP_023244095.1	Centruroides sculpturatus	9.92159	5.59545	7.39562	8.30893	4.55014	3.81664	0					601.28	0	2	1129	11	339	-2		312	324	1214	398	376	86.17	30.97	94.47	No	No	No	No
DB_oleaga	OM_3583	XP_023244095.1 26S proteasome regulatory subunit 10B	26S proteasome regulatory subunit 10B	XP_023244095.1	Centruroides sculpturatus	21.5782	11.0991	13.3136	24.299	10.6135	10.5259	0					736.87	0	114	1277	11	398	-2		369	383	1380	398	388	98.71	28.12	97.49	No	No	No	No
DB_oleaga	OM_13264	XP_022696484.1 26S proteasome regulatory subunit 4 isoform X1	26S proteasome regulatory subunit 4 isoform X1	XP_022696484.1	Varroa jacobsoni	12.6069	9.59878	9.04989	11.7965	8.45345	8.78692	0					760.76	0	130	1374	21	435	1		383	394	1429	438	415	94.94	29.04	94.75	No	No	No	No
DB_oleaga	OM_60311	XP_022696484.1 26S proteasome regulatory subunit 4 isoform X1	26S proteasome regulatory subunit 4 isoform X1	XP_022696484.1	Varroa jacobsoni	17.1408	12.1859	11.2942	16.9135	10.0454	11.547	0					764.99	0	56	1300	21	435	-2		386	397	2219	438	415	95.66	18.7	94.75	No	No	No	No
DB_oleaga	OM_33679	XP_022696489.1 26S proteasome regulatory subunit 4 isoform X2	26S proteasome regulatory subunit 4 isoform X2	XP_022696489.1	Varroa jacobsoni	8.70527	7.61791	6.58798	8.14011	6.49568	6.43528	0					561.99	0	559	1473	21	325	-1		283	290	1602	438	305	95.08	19.04	69.63	Yes	No	No	No
DB_oleaga	OM_13263	XP_022696489.1 26S proteasome regulatory subunit 4 isoform X2	26S proteasome regulatory subunit 4 isoform X2	XP_022696489.1	Varroa jacobsoni	9.12581	7.00166	6.70319	8.49828	6.64246	6.64572	0					561.99	0	91	1005	21	325	1		282	289	1743	438	305	94.75	17.5	69.63	Yes	No	No	No
DB_oleaga	OM_63004	XP_023705888.1 26S proteasome regulatory subunit 6A-B	26S proteasome regulatory subunit 6A-B	XP_023705888.1	Cryptotermes secundus	28.2098	16.8994	21.257	24.7056	15.7386	15.1463	0					743.04	0	29	1318	1	430	-1		379	400	1372	430	430	93.02	31.34	100	No	No	No	No
DB_oleaga	OM_36986	XP_023225664.1 26S proteasome regulatory subunit 6B	26S proteasome regulatory subunit 6B	XP_023225664.1	Centruroides sculpturatus	5.87321	4.77145	2.74772	4.54371	3.17026	4.14198	0					408.3	4.26e-138	604	1320	150	389	-1		210	215	1320	411	240	89.58	18.18	58.39	No	No	No	No
DB_oleaga	OM_36987	XP_023225664.1 26S proteasome regulatory subunit 6B	26S proteasome regulatory subunit 6B	XP_023225664.1	Centruroides sculpturatus	10.5472	8.14891	5.46469	8.46602	5.12811	6.48211	0					480.72	0	243	1025	150	410	-3		241	245	1594	411	261	93.87	16.37	63.5	No	No	No	No
DB_oleaga	OM_1007	XP_013787393.1 26S proteasome regulatory subunit 6B	26S proteasome regulatory subunit 6B	XP_013787393.1	Limulus polyphemus	17.7624	13.4225	9.41463	12.207	10.4822	11.2452	0					712.99	0	243	1469	1	416	-1		365	383	1541	417	416	92.07	27	99.76	No	No	No	No
DB_oleaga	OM_33132	ISCW022113-PA pep scaffold:IscaW1:DS906440:91931:97277:-1 gene:ISCW022113 transcript:ISCW022113-RA gene_biotype:protein_coding transcript_biotype:protein_coding description:26S proteasome regulatory subunit 7, psd7, putative (Fragment)	26S proteasome regulatory subunit 7, psd7, putative (Fragment)	B7QCB8	Ixodes scapularis	1.85024	1.76329	0.776225	1.47446	0.957347	1.08879	3	[P]GO:0043161: proteasome-mediated ubiquitin-dependent protein catabolic process;[C]GO:0000502: proteasome complex;[C]GO:0005838: proteasome regulatory particle		IPR037559 Proteasome subunit beta Pre3;IPR039334 26S proteasome non-ATPase regulatory subunit 10-like;IPR033858 26S Proteasome non-ATPase regulatory subunit 7/8	PF01398 JAB1/Mov34/MPN/PAD-1 ubiquitin protease;PF13012 Maintenance of mitochondrial structure and function	204.53	1.81e-57	982	1314	120	230	-3		103	106	2681	252	111	95.5	4.14	44.05	Yes	No	No	No
DB_oleaga	OM_39835	ISCW022113-PA pep scaffold:IscaW1:DS906440:91931:97277:-1 gene:ISCW022113 transcript:ISCW022113-RA gene_biotype:protein_coding transcript_biotype:protein_coding description:26S proteasome regulatory subunit 7, psd7, putative (Fragment)	26S proteasome regulatory subunit 7, psd7, putative (Fragment)	B7QCB8	Ixodes scapularis	2.2434	1.87564	1.064	2.05663	1.15998	1.0608	3	[P]GO:0043161: proteasome-mediated ubiquitin-dependent protein catabolic process;[C]GO:0000502: proteasome complex;[C]GO:0005838: proteasome regulatory particle		IPR037559 Proteasome subunit beta Pre3;IPR039334 26S proteasome non-ATPase regulatory subunit 10-like;IPR033858 26S Proteasome non-ATPase regulatory subunit 7/8	PF01398 JAB1/Mov34/MPN/PAD-1 ubiquitin protease;PF13012 Maintenance of mitochondrial structure and function	204.53	6.5e-59	1278	1610	120	230	-3		103	106	1900	252	111	95.5	5.84	44.05	Yes	No	No	No
DB_oleaga	OM_13171	XP_027197399.1 26S proteasome regulatory subunit 8	26S proteasome regulatory subunit 8	XP_027197399.1	Dermatophagoides pteronyssinus	18.7307	14.6007	9.54185	15.527	9.11217	12.4218	0					699.89	0	461	1588	27	402	-2		358	366	1589	402	376	97.34	23.66	93.53	No	No	No	No
DB_oleaga	OM_1695	ISCW021692-PA pep scaffold:IscaW1:DS853155:51345:76443:-1 gene:ISCW021692 transcript:ISCW021692-RA gene_biotype:protein_coding transcript_biotype:protein_coding description:26S proteasome regulatory subunit rpn1, putative	26S proteasome regulatory subunit rpn1, putative	B7Q3Z3	Ixodes scapularis	5.67393	3.9106	6.02925	5.34609	4.22358	5.05616	6	[F]GO:0030234: enzyme regulator activity;[P]GO:0043161: proteasome-mediated ubiquitin-dependent protein catabolic process;[P]GO:0042176: regulation of protein catabolic process;[C]GO:0005634: nucleus;[C]GO:0008540: proteasome regulatory particle, base subcomplex;[C]GO:0034515: proteasome storage granule		IPR035268 26S Proteasome non-ATPase regulatory subunit 6;IPR037559 Proteasome subunit beta Pre3;IPR016643 26S proteasome regulatory complex, non-ATPase subcomplex, Rpn1 subunit;IPR040418 Protein crowded nuclei;IPR035263 26S proteasome regulatory subunit 10B	PF01851 Proteasome/cyclosome repeat;PF17781 RPN1/RPN2 N-terminal domain;PF18051 26S proteasome non-ATPase regulatory subunit RPN1 C-terminal	1235.71	0	2233	4917	1	827	-2		664	718	4921	827	905	79.34	18.39	109.43	No	No	No	No
DB_oleaga	OM_1694	ISCW021692-PA pep scaffold:IscaW1:DS853155:51345:76443:-1 gene:ISCW021692 transcript:ISCW021692-RA gene_biotype:protein_coding transcript_biotype:protein_coding description:26S proteasome regulatory subunit rpn1, putative	26S proteasome regulatory subunit rpn1, putative	B7Q3Z3	Ixodes scapularis	6.41625	3.79667	6.68069	6.72119	4.87606	5.86223	6	[F]GO:0030234: enzyme regulator activity;[P]GO:0043161: proteasome-mediated ubiquitin-dependent protein catabolic process;[P]GO:0042176: regulation of protein catabolic process;[C]GO:0005634: nucleus;[C]GO:0008540: proteasome regulatory particle, base subcomplex;[C]GO:0034515: proteasome storage granule		IPR035268 26S Proteasome non-ATPase regulatory subunit 6;IPR037559 Proteasome subunit beta Pre3;IPR016643 26S proteasome regulatory complex, non-ATPase subcomplex, Rpn1 subunit;IPR040418 Protein crowded nuclei;IPR035263 26S proteasome regulatory subunit 10B	PF01851 Proteasome/cyclosome repeat;PF17781 RPN1/RPN2 N-terminal domain;PF18051 26S proteasome non-ATPase regulatory subunit RPN1 C-terminal	1235.71	0	2078	4762	1	827	-2		664	718	4766	827	905	79.34	18.99	109.43	No	No	No	No
DB_oleaga	OM_77566	ISCW021692-PA pep scaffold:IscaW1:DS853155:51345:76443:-1 gene:ISCW021692 transcript:ISCW021692-RA gene_biotype:protein_coding transcript_biotype:protein_coding description:26S proteasome regulatory subunit rpn1, putative	26S proteasome regulatory subunit rpn1, putative	B7Q3Z3	Ixodes scapularis	6.60831	4.02115	5.61429	5.7313	4.27356	4.64671	6	[F]GO:0030234: enzyme regulator activity;[P]GO:0043161: proteasome-mediated ubiquitin-dependent protein catabolic process;[P]GO:0042176: regulation of protein catabolic process;[C]GO:0005634: nucleus;[C]GO:0008540: proteasome regulatory particle, base subcomplex;[C]GO:0034515: proteasome storage granule		IPR035268 26S Proteasome non-ATPase regulatory subunit 6;IPR037559 Proteasome subunit beta Pre3;IPR016643 26S proteasome regulatory complex, non-ATPase subcomplex, Rpn1 subunit;IPR040418 Protein crowded nuclei;IPR035263 26S proteasome regulatory subunit 10B	PF01851 Proteasome/cyclosome repeat;PF17781 RPN1/RPN2 N-terminal domain;PF18051 26S proteasome non-ATPase regulatory subunit RPN1 C-terminal	1235.71	0	1490	4174	1	827	-2		664	718	4178	827	905	79.34	21.66	109.43	No	No	No	No
DB_oleaga	OM_9916	QBH73729.1 26S proteasome regulatory subunit S3	26S proteasome regulatory subunit S3	QBH73729.1	Orthoderella ornata	22.1309	14.5196	16.2096	18.1041	13.1886	12.9785	3	[F]GO:0030234: enzyme regulator activity;[P]GO:0042176: regulation of protein catabolic process;[C]GO:0000502: proteasome complex		IPR035268 26S Proteasome non-ATPase regulatory subunit 6;IPR016643 26S proteasome regulatory complex, non-ATPase subcomplex, Rpn1 subunit;IPR039334 26S proteasome non-ATPase regulatory subunit 10-like		685.64	0	107	1585	5	499	-1		339	406	1669	499	495	82.02	29.66	99.2	Yes	No	No	No
DB_oleaga	OM_40075	ISCW022026-PA pep scaffold:IscaW1:DS926387:717785:730712:-1 gene:ISCW022026 transcript:ISCW022026-RA gene_biotype:protein_coding transcript_biotype:protein_coding description:26S proteasome regulatory subunit, putative (Fragment)	26S proteasome regulatory subunit, putative (Fragment)	B7QFN3	Ixodes scapularis	6.78712	4.28553	5.07211	4.25057	4.00976	4.58358	3	[F]GO:0005524: ATP binding;[F]GO:0016787: hydrolase activity;[C]GO:0000502: proteasome complex	EC:3	IPR037219 Peptidase M41-like;IPR039666 Dolichyldiphosphatase 1;IPR039334 26S proteasome non-ATPase regulatory subunit 10-like	PF00004 ATPase family associated with various cellular activities (AAA);PF17862 AAA+ lid domain	597.43	0	1588	2691	9	365	-1		293	331	2790	365	368	89.95	13.19	100.82	No	Yes	No	No
DB_oleaga	OM_9707	ISCW022026-PA pep scaffold:IscaW1:DS926387:717785:730712:-1 gene:ISCW022026 transcript:ISCW022026-RA gene_biotype:protein_coding transcript_biotype:protein_coding description:26S proteasome regulatory subunit, putative (Fragment)	26S proteasome regulatory subunit, putative (Fragment)	B7QFN3	Ixodes scapularis	9.3441	5.1617	7.1092	7.59707	5.96675	5.63621	3	[F]GO:0005524: ATP binding;[F]GO:0016787: hydrolase activity;[C]GO:0000502: proteasome complex	EC:3	IPR037219 Peptidase M41-like;IPR039666 Dolichyldiphosphatase 1;IPR039334 26S proteasome non-ATPase regulatory subunit 10-like	PF00004 ATPase family associated with various cellular activities (AAA);PF17862 AAA+ lid domain	596.66	0	1920	3023	9	365	-1		295	332	3128	365	369	89.97	11.8	101.1	No	Yes	No	No
DB_oleaga	OM_47358	DAA34367.1 TPA_inf: 26S proteasome subunit RPN7	26S proteasome subunit RPN7	DAA34367.1	Amblyomma variegatum	2.13994	1.4233	0.831145	0.879429	0.779953	1.84339	2	[F]GO:0030234: enzyme regulator activity;[C]GO:0000502: proteasome complex		IPR035268 26S Proteasome non-ATPase regulatory subunit 6;IPR039334 26S proteasome non-ATPase regulatory subunit 10-like		199.9	5.17e-61	582	929	1	116	3		96	106	930	222	116	91.38	12.47	52.25	No	No	No	No
DB_oleaga	OM_16075	DAA34367.1 TPA_inf: 26S proteasome subunit RPN7	26S proteasome subunit RPN7	DAA34367.1	Amblyomma variegatum	2.2397	1.99577	3.16036	2.63974	1.48285	2.09047	2	[F]GO:0030234: enzyme regulator activity;[C]GO:0000502: proteasome complex		IPR035268 26S Proteasome non-ATPase regulatory subunit 6;IPR039334 26S proteasome non-ATPase regulatory subunit 10-like		199.9	1.39e-61	214	561	1	116	1		96	106	809	222	116	91.38	14.34	52.25	No	No	No	No
DB_oleaga	OM_322	XP_013781577.1 28S ribosomal protein S17, mitochondrial-like	28S ribosomal protein S17, mitochondrial-like	XP_013781577.1	Limulus polyphemus	1.83869	3.03649	0.777692	0.706094	0.708116	0.954041	0					83.57	3.71e-16	2919	3101	61	121	-2		35	50	3861	141	61	81.97	1.58	43.26	No	No	No	No
DB_oleaga	OM_33631	ISCW019417-PA pep scaffold:IscaW1:DS777490:101411:109200:1 gene:ISCW019417 transcript:ISCW019417-RA gene_biotype:protein_coding transcript_biotype:protein_coding description:28S ribosomal protein S18A, putative	28S ribosomal protein S18A, putative	B7PSA8	Ixodes scapularis	1.48011	1.26737	1.0666	1.06089	0.699047	0.567301	4	[F]GO:0070181: small ribosomal subunit rRNA binding;[F]GO:0003735: structural constituent of ribosome;[P]GO:0006412: translation;[C]GO:0005763: mitochondrial small ribosomal subunit		IPR042831 54S ribosomal protein L28, mitochondrial;IPR036967 Ribosomal protein S11 superfamily;IPR040055 28S ribosomal protein S10, mitochondrial	PF01084 Ribosomal protein S18	138.27	1.25e-35	80	385	24	125	2		65	80	1756	171	102	78.43	5.81	59.65	Yes	No	No	No
DB_oleaga	OM_13332	ISCW019417-PA pep scaffold:IscaW1:DS777490:101411:109200:1 gene:ISCW019417 transcript:ISCW019417-RA gene_biotype:protein_coding transcript_biotype:protein_coding description:28S ribosomal protein S18A, putative	28S ribosomal protein S18A, putative	B7PSA8	Ixodes scapularis	2.98398	2.10119	1.38038	1.82322	1.2314	1.48736	4	[F]GO:0070181: small ribosomal subunit rRNA binding;[F]GO:0003735: structural constituent of ribosome;[P]GO:0006412: translation;[C]GO:0005763: mitochondrial small ribosomal subunit		IPR042831 54S ribosomal protein L28, mitochondrial;IPR036967 Ribosomal protein S11 superfamily;IPR040055 28S ribosomal protein S10, mitochondrial	PF01084 Ribosomal protein S18	123.64	2.81e-45	80	346	24	112	2		57	71	3489	171	89	79.78	2.55	52.05	Yes	No	No	No
DB_oleaga	OM_7959	ISCW019417-PA pep scaffold:IscaW1:DS777490:101411:109200:1 gene:ISCW019417 transcript:ISCW019417-RA gene_biotype:protein_coding transcript_biotype:protein_coding description:28S ribosomal protein S18A, putative	28S ribosomal protein S18A, putative	B7PSA8	Ixodes scapularis	4.74263	3.50122	2.64974	3.8047	2.11435	2.36733	4	[F]GO:0070181: small ribosomal subunit rRNA binding;[F]GO:0003735: structural constituent of ribosome;[P]GO:0006412: translation;[C]GO:0005763: mitochondrial small ribosomal subunit		IPR042831 54S ribosomal protein L28, mitochondrial;IPR036967 Ribosomal protein S11 superfamily;IPR040055 28S ribosomal protein S10, mitochondrial	PF01084 Ribosomal protein S18	216.47	2.63e-62	76	510	24	168	1		101	119	3523	171	145	82.07	4.12	84.8	Yes	No	No	No
DB_oleaga	OM_27842	XP_029039822.1 28S ribosomal protein S18b, mitochondrial	28S ribosomal protein S18b, mitochondrial	XP_029039822.1	Osmia bicornis bicornis	0.300542	0.147175	0.150402	0.30649	0.423415	0.117202	0					56.23	1.83e-16	498	593	73	104	-1		23	25	593	189	32	78.13	5.4	16.93	No	No	No	No
DB_oleaga	OM_53517	XP_011329063.1 28S ribosomal protein S2, mitochondrial	28S ribosomal protein S2, mitochondrial	XP_011329063.1	Ooceraea biroi	1.01262	1.22317	1.35134	0.877763	0.538945	0.605501	0					135.58	1.22e-35	494	871	25	142	-1		72	86	880	275	126	68.25	14.32	45.82	Yes	Yes	No	No
DB_oleaga	OM_20705	XP_013775361.1 28S ribosomal protein S2, mitochondrial-like	28S ribosomal protein S2, mitochondrial-like	XP_013775361.1	Limulus polyphemus	8.98204	4.70645	8.03759	12.7777	6.24002	7.87326	0					300.44	7.76e-100	141	761	57	264	-2		140	174	921	270	208	83.65	22.58	77.04	Yes	No	No	No
DB_oleaga	OM_10379	ISCW001489-PA pep scaffold:IscaW1:DS620566:111631:120522:1 gene:ISCW001489 transcript:ISCW001489-RA gene_biotype:protein_coding transcript_biotype:protein_coding description:28S ribosomal protein S23, putative	28S ribosomal protein S23, putative	B7P266	Ixodes scapularis	22.7906	13.9561	18.6144	28.927	14.2005	16.8361	4	[F]GO:0003735: structural constituent of ribosome;[P]GO:0006412: translation;[C]GO:0005739: mitochondrion;[C]GO:0005840: ribosome		IPR042831 54S ribosomal protein L28, mitochondrial;IPR036967 Ribosomal protein S11 superfamily;IPR042860 MICOS complex subunit MIC25;IPR036967 Ribosomal protein S11 superfamily	PF10484 Mitochondrial ribosomal protein S23	140.2	6.88e-40	169	579	1	133	-1		70	96	666	146	138	69.57	20.72	94.52	No	No	No	No
DB_oleaga	OM_33103	XP_013784977.1 28S ribosomal protein S28, mitochondrial-like	28S ribosomal protein S28, mitochondrial-like	XP_013784977.1	Limulus polyphemus	4.60557	3.15682	2.21626	4.46956	2.36281	2.54459	0					142.9	1.12e-36	1739	2056	46	152	-2		68	84	2267	182	107	78.5	4.72	58.79	Yes	No	No	No
DB_oleaga	OM_60511	XP_013784977.1 28S ribosomal protein S28, mitochondrial-like	28S ribosomal protein S28, mitochondrial-like	XP_013784977.1	Limulus polyphemus	29.2226	22.2996	15.6872	22.8719	13.7044	16.2575	0					142.9	3.79e-40	129	446	46	152	-2		68	84	741	182	107	78.5	14.44	58.79	Yes	No	No	No
DB_oleaga	OM_40801	XP_022672165.1 28S ribosomal protein S29, mitochondrial-like	28S ribosomal protein S29, mitochondrial-like	XP_022672165.1	Varroa destructor	1.66666	0.822205	0.988509	0.868707	0.602956	0.866596	0					140.97	1.17e-68	201	668	174	300	-2		70	96	1203	423	156	61.54	12.97	36.88	No	No	No	No
DB_oleaga	OM_52854	XP_022672165.1 28S ribosomal protein S29, mitochondrial-like	28S ribosomal protein S29, mitochondrial-like	XP_022672165.1	Varroa destructor	4.22488	2.54724	2.59131	5.2926	2.43171	2.7536	0					392.5	4.98e-132	68	1258	50	416	2		199	256	1262	423	397	64.48	31.46	93.85	No	No	No	No
DB_oleaga	OM_52855	XP_022672165.1 28S ribosomal protein S29, mitochondrial-like	28S ribosomal protein S29, mitochondrial-like	XP_022672165.1	Varroa destructor	5.86317	2.84241	3.33985	6.07506	3.17829	3.46405	0					296.2	2.91e-106	532	1260	174	416	1		140	178	1264	423	243	73.25	19.22	57.45	No	No	No	No
DB_oleaga	OM_11672	XP_022672165.1 28S ribosomal protein S29, mitochondrial-like	28S ribosomal protein S29, mitochondrial-like	XP_022672165.1	Varroa destructor	6.87173	3.59423	5.22606	7.53518	4.2102	4.95612	0					407.91	2.23e-138	99	1202	50	416	3		199	256	1206	423	368	69.57	30.51	87	No	No	No	No
DB_oleaga	OM_20584	XP_023240078.1 28S ribosomal protein S35, mitochondrial-like	28S ribosomal protein S35, mitochondrial-like	XP_023240078.1	Centruroides sculpturatus	14.7137	10.6024	9.9098	15.8933	8.142	10.6223	0					372.86	2.08e-124	65	1126	5	361	2		190	242	1398	370	361	67.04	25.82	97.57	No	No	No	No
DB_oleaga	OM_66606	RWS09650.1 28S ribosomal protein S36: mitochondrial-like isoform X1, partial	28S ribosomal protein S36: mitochondrial-like isoform X1, partial	RWS09650.1	Dinothrombium tinctorium	1.98287	1.32468	1.41944	2.93272	1.57869	1.51579	1	[C]GO:0005840: ribosome		IPR036967 Ribosomal protein S11 superfamily		51.99	2.54e-06	328	495	25	78	1		29	34	1131	83	56	60.71	4.95	67.47	No	No	No	No
DB_oleaga	OM_28234	RWS09650.1 28S ribosomal protein S36: mitochondrial-like isoform X1, partial	28S ribosomal protein S36: mitochondrial-like isoform X1, partial	RWS09650.1	Dinothrombium tinctorium	4.5541	2.86255	4.38798	8.11006	5.10725	5.27486	1	[C]GO:0005840: ribosome		IPR036967 Ribosomal protein S11 superfamily		81.26	3.3e-17	606	866	2	81	-3		44	54	874	83	87	62.07	9.95	104.82	No	No	No	No
DB_oleaga	OM_51072	XP_022668708.1 28S ribosomal protein S5, mitochondrial-like isoform X1	28S ribosomal protein S5, mitochondrial-like isoform X1	XP_022668708.1	Varroa destructor	1.76588	1.88437	1.58275	1.85458	1.6338	1.37727	0					241.12	1.87e-73	8	649	45	238	2		123	151	1127	433	215	70.23	19.08	49.65	Yes	No	No	No
DB_oleaga	OM_37804	XP_022668708.1 28S ribosomal protein S5, mitochondrial-like isoform X1	28S ribosomal protein S5, mitochondrial-like isoform X1	XP_022668708.1	Varroa destructor	7.15087	4.3829	6.19596	7.15927	4.36076	4.74102	0					259.61	1.28e-78	854	1483	28	238	-3		126	160	1593	433	211	75.83	13.25	48.73	No	No	No	No
DB_oleaga	OM_11737	XP_022668708.1 28S ribosomal protein S5, mitochondrial-like isoform X1	28S ribosomal protein S5, mitochondrial-like isoform X1	XP_022668708.1	Varroa destructor	11.8275	9.18332	9.87979	16.4757	9.18681	9.59299	0					422.55	2.17e-143	39	1211	28	418	-3		211	279	1321	433	393	70.99	29.75	90.76	Yes	No	No	No
DB_oleaga	OM_31286	ISCW020525-PA pep scaffold:IscaW1:DS837710:273733:282436:1 gene:ISCW020525 transcript:ISCW020525-RA gene_biotype:protein_coding transcript_biotype:protein_coding description:28S ribosomal protein S9, putative (Fragment)	28S ribosomal protein S9, putative (Fragment)	B7Q1G3	Ixodes scapularis	3.13228	2.56078	2.81619	1.98965	2.09424	2.23596	4	[F]GO:0003723: RNA binding;[F]GO:0003735: structural constituent of ribosome;[P]GO:0006412: translation;[C]GO:0005763: mitochondrial small ribosomal subunit		IPR042622 Zinc finger protein 106;IPR042831 54S ribosomal protein L28, mitochondrial;IPR036967 Ribosomal protein S11 superfamily;IPR040055 28S ribosomal protein S10, mitochondrial	PF00380 Ribosomal protein S9/S16	209.92	2.29e-62	310	768	2	154	1		100	123	1119	353	153	80.39	13.67	43.34	No	No	No	No
DB_oleaga	OM_50990	EEC12685.1 28S ribosomal protein S9, putative, partial	28S ribosomal protein S9, putative, partial	EEC12685.1	Ixodes scapularis	0.829289	1.30444	0.653946	0.269086	0.590066	0.529195	0					55.07	7.37e-06	715	879	2	56	-1		30	36	1182	353	55	65.45	4.65	15.58	No	No	No	No
DB_oleaga	OM_33881	ISCW000795-PA pep scaffold:IscaW1:DS625438:1145:14759:-1 gene:ISCW000795 transcript:ISCW000795-RA gene_biotype:protein_coding transcript_biotype:protein_coding description:28S ribosomal protein, putative	28S ribosomal protein, putative	B7P2Z8	Ixodes scapularis	1.84847	1.36367	1.26542	1.54232	1.08226	0.723968	2	[F]GO:0003735: structural constituent of ribosome;[C]GO:0005763: mitochondrial small ribosomal subunit		IPR042831 54S ribosomal protein L28, mitochondrial;IPR040055 28S ribosomal protein S10, mitochondrial	PF10245 Mitochondrial 28S ribosomal protein S22	182.57	2.72e-86	725	1327	115	267	2		95	123	1856	267	201	61.19	10.83	75.28	No	Yes	No	No
DB_oleaga	OM_50762	ISCW000795-PA pep scaffold:IscaW1:DS625438:1145:14759:-1 gene:ISCW000795 transcript:ISCW000795-RA gene_biotype:protein_coding transcript_biotype:protein_coding description:28S ribosomal protein, putative	28S ribosomal protein, putative	B7P2Z8	Ixodes scapularis	1.94693	1.13902	1.29333	1.73947	1.0033	1.04816	2	[F]GO:0003735: structural constituent of ribosome;[C]GO:0005763: mitochondrial small ribosomal subunit		IPR042831 54S ribosomal protein L28, mitochondrial;IPR040055 28S ribosomal protein S10, mitochondrial	PF10245 Mitochondrial 28S ribosomal protein S22	203.76	1.1e-92	725	1195	115	267	2		95	123	1724	267	157	78.34	9.11	58.8	No	Yes	No	No
DB_oleaga	OM_33882	ISCW000795-PA pep scaffold:IscaW1:DS625438:1145:14759:-1 gene:ISCW000795 transcript:ISCW000795-RA gene_biotype:protein_coding transcript_biotype:protein_coding description:28S ribosomal protein, putative	28S ribosomal protein, putative	B7P2Z8	Ixodes scapularis	2.07624	1.27091	1.17309	1.48554	1.21092	0.992498	2	[F]GO:0003735: structural constituent of ribosome;[C]GO:0005763: mitochondrial small ribosomal subunit		IPR042831 54S ribosomal protein L28, mitochondrial;IPR040055 28S ribosomal protein S10, mitochondrial	PF10245 Mitochondrial 28S ribosomal protein S22	340.12	2.24e-111	334	1245	12	267	1		165	210	1774	267	304	69.08	17.14	113.86	No	No	No	No
DB_oleaga	OM_38208	ISCW000795-PA pep scaffold:IscaW1:DS625438:1145:14759:-1 gene:ISCW000795 transcript:ISCW000795-RA gene_biotype:protein_coding transcript_biotype:protein_coding description:28S ribosomal protein, putative	28S ribosomal protein, putative	B7P2Z8	Ixodes scapularis	2.84266	1.74755	1.47071	2.32805	1.23226	1.29615	2	[F]GO:0003735: structural constituent of ribosome;[C]GO:0005763: mitochondrial small ribosomal subunit		IPR042831 54S ribosomal protein L28, mitochondrial;IPR040055 28S ribosomal protein S10, mitochondrial	PF10245 Mitochondrial 28S ribosomal protein S22	274.63	3.13e-92	558	1169	68	267	3		127	162	1698	267	204	79.41	12.01	76.4	No	No	No	No
DB_oleaga	OM_65921	ISCW000795-PA pep scaffold:IscaW1:DS625438:1145:14759:-1 gene:ISCW000795 transcript:ISCW000795-RA gene_biotype:protein_coding transcript_biotype:protein_coding description:28S ribosomal protein, putative	28S ribosomal protein, putative	B7P2Z8	Ixodes scapularis	6.50063	3.4796	4.2267	5.15341	4.04437	4.25592	2	[F]GO:0003735: structural constituent of ribosome;[C]GO:0005763: mitochondrial small ribosomal subunit		IPR042831 54S ribosomal protein L28, mitochondrial;IPR040055 28S ribosomal protein S10, mitochondrial	PF10245 Mitochondrial 28S ribosomal protein S22	361.3	9.15e-117	1407	2186	12	267	-1		165	210	2504	267	260	80.77	10.38	97.38	No	No	No	No
DB_oleaga	OM_28386	ISCW000795-PA pep scaffold:IscaW1:DS625438:1145:14759:-1 gene:ISCW000795 transcript:ISCW000795-RA gene_biotype:protein_coding transcript_biotype:protein_coding description:28S ribosomal protein, putative	28S ribosomal protein, putative	B7P2Z8	Ixodes scapularis	6.51278	3.32255	3.92196	5.27263	3.77127	3.92405	2	[F]GO:0003735: structural constituent of ribosome;[C]GO:0005763: mitochondrial small ribosomal subunit		IPR042831 54S ribosomal protein L28, mitochondrial;IPR040055 28S ribosomal protein S10, mitochondrial	PF10245 Mitochondrial 28S ribosomal protein S22	361.3	6.18e-117	1344	2123	12	267	-1		165	210	2456	267	260	80.77	10.59	97.38	No	No	No	No
DB_oleaga	OM_72882	ISCW000795-PA pep scaffold:IscaW1:DS625438:1145:14759:-1 gene:ISCW000795 transcript:ISCW000795-RA gene_biotype:protein_coding transcript_biotype:protein_coding description:28S ribosomal protein, putative	28S ribosomal protein, putative	B7P2Z8	Ixodes scapularis	7.04682	3.53368	4.15995	6.58569	4.23434	4.42433	2	[F]GO:0003735: structural constituent of ribosome;[C]GO:0005763: mitochondrial small ribosomal subunit		IPR042831 54S ribosomal protein L28, mitochondrial;IPR040055 28S ribosomal protein S10, mitochondrial	PF10245 Mitochondrial 28S ribosomal protein S22	361.3	6.36e-118	354	1133	12	267	3		165	210	2194	267	260	80.77	11.85	97.38	No	No	No	No
DB_oleaga	OM_552	ISCW015373-PA pep scaffold:IscaW1:DS973116:21253:51942:1 gene:ISCW015373 transcript:ISCW015373-RA gene_biotype:protein_coding transcript_biotype:protein_coding description:29 kDa ribonucleoprotein B, putative	29 kDa ribonucleoprotein B, putative	B7QMU4	Ixodes scapularis	4.0118	3.49393	3.35756	3.12105	3.79737	2.88977	6	[F]GO:0003729: mRNA binding;[P]GO:2000815: regulation of mRNA stability involved in response to oxidative stress;[C]GO:0005737: cytoplasm;[C]GO:0005634: nucleus;[C]GO:0071014: post-mRNA release spliceosomal complex;[C]GO:1990904: ribonucleoprotein complex		IPR040148 Fragile X mental retardation syndrome-related protein;IPR037296 Staphostatin A/B;IPR040418 Protein crowded nuclei;IPR025694 Mitochondrial splicing apparatus component MNE1	PF00076 RNA recognition motif. (a.k.a. RRM, RBD, or RNP domain)	337.42	1.36e-106	312	1016	11	235	3		177	195	2373	364	237	82.28	9.99	65.11	Yes	Yes	No	No
DB_oleaga	OM_553	ISCW015373-PA pep scaffold:IscaW1:DS973116:21253:51942:1 gene:ISCW015373 transcript:ISCW015373-RA gene_biotype:protein_coding transcript_biotype:protein_coding description:29 kDa ribonucleoprotein B, putative	29 kDa ribonucleoprotein B, putative	B7QMU4	Ixodes scapularis	5.18747	3.92274	4.51308	3.83419	5.32726	4.57495	6	[F]GO:0003729: mRNA binding;[P]GO:2000815: regulation of mRNA stability involved in response to oxidative stress;[C]GO:0005737: cytoplasm;[C]GO:0005634: nucleus;[C]GO:0071014: post-mRNA release spliceosomal complex;[C]GO:1990904: ribonucleoprotein complex		IPR040148 Fragile X mental retardation syndrome-related protein;IPR037296 Staphostatin A/B;IPR040418 Protein crowded nuclei;IPR025694 Mitochondrial splicing apparatus component MNE1	PF00076 RNA recognition motif. (a.k.a. RRM, RBD, or RNP domain)	337.42	7.55e-107	1306	2010	11	235	-2		177	195	2299	364	237	82.28	10.31	65.11	Yes	No	No	No
DB_oleaga	OM_21329	ISCW015373-PA pep scaffold:IscaW1:DS973116:21253:51942:1 gene:ISCW015373 transcript:ISCW015373-RA gene_biotype:protein_coding transcript_biotype:protein_coding description:29 kDa ribonucleoprotein B, putative	29 kDa ribonucleoprotein B, putative	B7QMU4	Ixodes scapularis	6.02962	4.7325	4.78392	6.23961	3.95881	3.74424	6	[F]GO:0003729: mRNA binding;[P]GO:2000815: regulation of mRNA stability involved in response to oxidative stress;[C]GO:0005737: cytoplasm;[C]GO:0005634: nucleus;[C]GO:0071014: post-mRNA release spliceosomal complex;[C]GO:1990904: ribonucleoprotein complex		IPR040148 Fragile X mental retardation syndrome-related protein;IPR037296 Staphostatin A/B;IPR040418 Protein crowded nuclei;IPR025694 Mitochondrial splicing apparatus component MNE1	PF00076 RNA recognition motif. (a.k.a. RRM, RBD, or RNP domain)	337.42	4.22e-105	286	990	11	235	1		177	195	2840	364	237	82.28	8.35	65.11	Yes	No	No	No
DB_oleaga	OM_12985	ISCW015373-PA pep scaffold:IscaW1:DS973116:21253:51942:1 gene:ISCW015373 transcript:ISCW015373-RA gene_biotype:protein_coding transcript_biotype:protein_coding description:29 kDa ribonucleoprotein B, putative	29 kDa ribonucleoprotein B, putative	B7QMU4	Ixodes scapularis	8.21095	7.06645	6.5549	7.06509	3.9822	4.46949	6	[F]GO:0003729: mRNA binding;[P]GO:2000815: regulation of mRNA stability involved in response to oxidative stress;[C]GO:0005737: cytoplasm;[C]GO:0005634: nucleus;[C]GO:0071014: post-mRNA release spliceosomal complex;[C]GO:1990904: ribonucleoprotein complex		IPR040148 Fragile X mental retardation syndrome-related protein;IPR037296 Staphostatin A/B;IPR040418 Protein crowded nuclei;IPR025694 Mitochondrial splicing apparatus component MNE1	PF00076 RNA recognition motif. (a.k.a. RRM, RBD, or RNP domain)	337.42	2.19e-106	1438	2142	11	235	-2		177	195	2431	364	237	82.28	9.75	65.11	Yes	No	No	No
DB_oleaga	OM_54818	XP_022666767.1 2-acylglycerol O-acyltransferase 1-like	2-acylglycerol O-acyltransferase 1-like	XP_022666767.1	Varroa destructor	0.426076	0.715366	0.731051	0.372436	0.45735	0.42726	0					130.57	1.82e-35	197	424	20	95	2		57	65	488	276	76	85.53	15.57	27.54	No	No	No	No
DB_oleaga	OM_41200	KFM70166.1 2-acylglycerol O-acyltransferase 2-A, partial	2-acylglycerol O-acyltransferase 2-A, partial	KFM70166.1	Stegodyphus mimosarum	0.197366	0.0966496	0	0	0.0926855	0.0769667	2	[F]GO:0016747: transferase activity, transferring acyl groups other than amino-acyl groups;[C]GO:0016021: integral component of membrane	EC:2.3.1	IPR039534 L-ornithine N5-acetyltransferase NATA1-like;IPR042473 V-type immunoglobulin domain-containing suppressor of T-cell activation	PF03982 Diacylglycerol acyltransferase	60.08	1.26e-09	110	256	104	152	2		26	31	301	312	49	63.27	16.28	15.71	No	No	No	No
DB_oleaga	OM_47232	KFM70166.1 2-acylglycerol O-acyltransferase 2-A, partial	2-acylglycerol O-acyltransferase 2-A, partial	KFM70166.1	Stegodyphus mimosarum	0.340861	0.500756	0.0487367	0.0744871	0.045735	0.0759573	2	[F]GO:0016747: transferase activity, transferring acyl groups other than amino-acyl groups;[C]GO:0016021: integral component of membrane	EC:2.3.1	IPR039534 L-ornithine N5-acetyltransferase NATA1-like;IPR042473 V-type immunoglobulin domain-containing suppressor of T-cell activation	PF03982 Diacylglycerol acyltransferase	60.08	1.92e-08	312	458	104	152	-3		26	31	610	312	49	63.27	8.03	15.71	Yes	No	No	No
DB_oleaga	OM_47231	KFM70166.1 2-acylglycerol O-acyltransferase 2-A, partial	2-acylglycerol O-acyltransferase 2-A, partial	KFM70166.1	Stegodyphus mimosarum	0.394078	0.554814	0.295815	0.301407	0.346994	0.384196	2	[F]GO:0016747: transferase activity, transferring acyl groups other than amino-acyl groups;[C]GO:0016021: integral component of membrane	EC:2.3.1	IPR039534 L-ornithine N5-acetyltransferase NATA1-like;IPR042473 V-type immunoglobulin domain-containing suppressor of T-cell activation	PF03982 Diacylglycerol acyltransferase	60.08	1.48e-07	37	183	104	152	-1		26	31	1206	312	49	63.27	4.06	15.71	Yes	No	No	No
DB_oleaga	OM_24962	KFM70166.1 2-acylglycerol O-acyltransferase 2-A, partial	2-acylglycerol O-acyltransferase 2-A, partial	KFM70166.1	Stegodyphus mimosarum	0.851795	1.02676	0.174879	0.400916	0.205135	0.408829	2	[F]GO:0016747: transferase activity, transferring acyl groups other than amino-acyl groups;[C]GO:0016021: integral component of membrane	EC:2.3.1	IPR039534 L-ornithine N5-acetyltransferase NATA1-like;IPR042473 V-type immunoglobulin domain-containing suppressor of T-cell activation	PF03982 Diacylglycerol acyltransferase	60.08	2.95e-08	484	630	104	152	1		26	31	680	312	49	63.27	7.21	15.71	Yes	No	No	No
DB_oleaga	OM_66848	XP_023240374.1 2-acylglycerol O-acyltransferase 2-like	2-acylglycerol O-acyltransferase 2-like	XP_023240374.1	Centruroides sculpturatus	0.122489	0.0599825	0.306489	1.03053	1.0354	0.286602	0					140.2	1.35e-38	159	485	173	281	-1		65	80	485	338	109	73.39	22.47	32.25	No	No	No	No
DB_oleaga	OM_20221	XP_023240374.1 2-acylglycerol O-acyltransferase 2-like	2-acylglycerol O-acyltransferase 2-like	XP_023240374.1	Centruroides sculpturatus	0.197714	0.159468	1.37356	3.23789	3.67026	1.57833	0					376.33	7.7e-127	349	1191	1	281	-3		166	210	1277	338	281	74.73	22	83.14	No	Yes	No	No
DB_oleaga	OM_75203	XP_023240374.1 2-acylglycerol O-acyltransferase 2-like	2-acylglycerol O-acyltransferase 2-like	XP_023240374.1	Centruroides sculpturatus	0.207879	0.0904869	1.94189	3.39189	1.86567	2.26986	0					204.14	1.39e-62	146	643	173	338	-1		96	123	643	338	166	74.1	25.82	49.11	No	No	No	No
DB_oleaga	OM_66849	XP_023240374.1 2-acylglycerol O-acyltransferase 2-like	2-acylglycerol O-acyltransferase 2-like	XP_023240374.1	Centruroides sculpturatus	0.319082	0.0994339	1.45163	2.75108	2.2068	1.71943	0					371.32	3.35e-126	9	839	1	277	-3		164	207	1024	338	277	74.73	27.05	81.95	No	Yes	No	No
DB_oleaga	OM_41113	XP_023240374.1 2-acylglycerol O-acyltransferase 2-like	2-acylglycerol O-acyltransferase 2-like	XP_023240374.1	Centruroides sculpturatus	1.1819	0.393129	0.71422	2.31961	1.21479	2.19147	0					213.77	3.12e-66	39	557	166	338	3		100	129	666	338	173	74.57	25.98	51.18	No	No	No	No
DB_oleaga	OM_3637	XP_023240374.1 2-acylglycerol O-acyltransferase 2-like	2-acylglycerol O-acyltransferase 2-like	XP_023240374.1	Centruroides sculpturatus	2.10297	1.39785	3.45049	4.53528	4.06689	3.74286	0					398.67	1.6e-131	916	1899	1	328	-1		185	239	2154	338	328	72.87	15.23	97.04	No	Yes	No	No
DB_oleaga	OM_38519	XP_022248884.1 2-amino-3-ketobutyrate coenzyme A ligase, mitochondrial-like isoform X3	2-amino-3-ketobutyrate coenzyme A ligase, mitochondrial-like isoform X3	XP_022248884.1	Limulus polyphemus	1.35427	1.56953	2.03317	1.24296	1.14476	1.40833	0					125.95	1.02e-31	26	439	54	151	-1		74	85	658	417	138	61.59	20.97	33.09	Yes	No	No	No
DB_oleaga	OM_6888	XP_013787047.1 2-aminoethanethiol dioxygenase-like	2-aminoethanethiol dioxygenase-like	XP_013787047.1	Limulus polyphemus	4.28962	2.90651	4.21234	6.27289	3.29408	3.05106	0					216.08	2.86e-66	300	998	1	242	-2		115	153	1101	243	242	63.22	21.98	99.59	No	No	No	No
DB_oleaga	OM_38151	XP_023228914.1 2-hydroxyacyl-CoA lyase 1-like	2-hydroxyacyl-CoA lyase 1-like	XP_023228914.1	Centruroides sculpturatus	3.06898	2.90582	1.27631	2.36679	1.34142	2.20133	0					296.98	1.01e-90	1003	1737	326	570	-2		136	182	1747	570	245	74.29	14.02	42.98	No	No	No	No
DB_oleaga	OM_38147	XP_023228914.1 2-hydroxyacyl-CoA lyase 1-like	2-hydroxyacyl-CoA lyase 1-like	XP_023228914.1	Centruroides sculpturatus	5.97252	5.55289	2.36381	3.40431	4.18048	3.79032	0					724.16	0	240	1946	2	570	-2		334	446	1962	570	569	78.38	29	99.82	No	Yes	No	No
DB_oleaga	OM_60666	XP_023228914.1 2-hydroxyacyl-CoA lyase 1-like	2-hydroxyacyl-CoA lyase 1-like	XP_023228914.1	Centruroides sculpturatus	11.0252	11.0515	6.21755	8.04728	9.44838	11.5017	0					706.06	0	213	1928	2	570	-1		326	441	2123	570	572	77.1	26.94	100.35	Yes	No	No	No
DB_oleaga	OM_13295	XP_013787630.2 2-hydroxyacyl-CoA lyase 1-like, partial	2-hydroxyacyl-CoA lyase 1-like, partial	XP_013787630.2	Limulus polyphemus	1.53279	1.45571	0.627595	1.20787	1.02519	1.68454	0					290.81	1.5e-90	240	986	308	556	-3		139	175	1279	556	249	70.28	19.47	44.78	No	No	No	No
DB_oleaga	OM_32553	XP_013787630.2 2-hydroxyacyl-CoA lyase 1-like, partial	2-hydroxyacyl-CoA lyase 1-like, partial	XP_013787630.2	Limulus polyphemus	2.13548	2.27015	0.665904	1.31321	1.02805	0.836958	0					302.37	1.62e-94	730	1320	4	200	-2		138	171	1384	556	197	86.8	14.23	35.43	No	Yes	No	No
DB_oleaga	OM_7338	OQR79565.1 2-methoxy-6-polyprenyl-1	2-methoxy-6-polyprenyl-1	OQR79565.1	Tropilaelaps mercedesae	4.66964	3.17002	4.16752	6.21473	3.81583	3.89184	4	[F]GO:0043333: 2-octaprenyl-6-methoxy-1,4-benzoquinone methylase activity;[P]GO:0032259: methylation;[P]GO:0006744: ubiquinone biosynthetic process;[C]GO:0031314: extrinsic component of mitochondrial inner membrane	EC:2.1.1.201	IPR036655 Monomethylamine methyltransferase MtmB superfamily;IPR034640 Atypical kinase COQ8A	PF01209 ubiE/COQ5 methyltransferase family	318.55	2.17e-102	834	1637	50	311	-3		161	200	1762	311	270	74.07	15.32	86.82	No	No	No	No	map00130	Ubiquinone and other terpenoid-quinone biosynthesis
DB_oleaga	OM_46722	RWS14885.1 2-oxoglutarate and iron-dependent oxygenase domain-containing protein 2-like isoform X1	2-oxoglutarate and iron-dependent oxygenase domain-containing protein 2-like isoform X1	RWS14885.1	Dinothrombium tinctorium	0.304281	0.936605	0.522077	0.531947	0.462704	0.429437	3	[F]GO:0005506: iron ion binding;[F]GO:0031418: L-ascorbic acid binding;[F]GO:0016705: oxidoreductase activity, acting on paired donors, with incorporation or reduction of molecular oxygen	EC:1.14	IPR037005 S-ribosylhomocysteinase (LuxS) superfamily;IPR019601 Oxoglutarate/iron-dependent oxygenase, C-terminal degradation domain;IPR036661 Luciferase-like domain superfamily		61.23	3e-08	901	1023	66	106	1		24	33	1025	263	41	80.49	4	15.59	Yes	No	No	No
DB_oleaga	OM_31157	XP_013790972.1 2-oxoglutarate and iron-dependent oxygenase domain-containing protein 2-like isoform X1	2-oxoglutarate and iron-dependent oxygenase domain-containing protein 2-like isoform X1	XP_013790972.1	Limulus polyphemus	1.41623	2.82885	1.34286	1.53928	1.36516	0.494152	0					136.35	1.26e-35	3	488	1	164	-1		67	101	797	341	166	60.84	20.83	48.68	Yes	No	No	No
DB_oleaga	OM_75520	XP_013790972.1 2-oxoglutarate and iron-dependent oxygenase domain-containing protein 2-like isoform X1	2-oxoglutarate and iron-dependent oxygenase domain-containing protein 2-like isoform X1	XP_013790972.1	Limulus polyphemus	2.13257	2.49889	1.33401	3.78643	2.53946	2.4355	0					253.45	4.2e-81	97	735	118	330	-1		120	155	780	341	213	72.77	27.31	62.46	No	No	No	No
DB_oleaga	OM_11916	XP_013790972.1 2-oxoglutarate and iron-dependent oxygenase domain-containing protein 2-like isoform X1	2-oxoglutarate and iron-dependent oxygenase domain-containing protein 2-like isoform X1	XP_013790972.1	Limulus polyphemus	2.14639	2.73978	1.60865	2.89428	1.98728	1.68199	0					226.48	4.42e-86	607	1299	1	233	-3		111	155	1460	341	235	65.96	16.1	68.91	Yes	No	No	No
DB_oleaga	OM_46723	XP_022258839.1 2-oxoglutarate and iron-dependent oxygenase domain-containing protein 2-like isoform X2	2-oxoglutarate and iron-dependent oxygenase domain-containing protein 2-like isoform X2	XP_022258839.1	Limulus polyphemus	0.387776	0.949463	0.155245	0.177952	0.145683	0.544394	0					80.88	3.01e-15	310	708	1	106	1		42	66	766	333	133	49.62	17.36	39.94	Yes	Yes	No	No
DB_oleaga	OM_23213	XP_022258839.1 2-oxoglutarate and iron-dependent oxygenase domain-containing protein 2-like isoform X2	2-oxoglutarate and iron-dependent oxygenase domain-containing protein 2-like isoform X2	XP_022258839.1	Limulus polyphemus	0.418468	0.491814	0.6549	0.605208	0.514518	0.510338	0					193.36	1.42e-53	445	927	162	322	1		91	117	1952	333	161	72.67	8.25	48.35	No	No	No	No
DB_oleaga	OM_23212	XP_022258839.1 2-oxoglutarate and iron-dependent oxygenase domain-containing protein 2-like isoform X2	2-oxoglutarate and iron-dependent oxygenase domain-containing protein 2-like isoform X2	XP_022258839.1	Limulus polyphemus	0.484866	0.562543	0.776458	0.707459	0.406354	0.581793	0					193.36	1.74e-53	445	927	162	322	1		91	117	1991	333	161	72.67	8.09	48.35	No	No	No	No
DB_oleaga	OM_23214	XP_022258839.1 2-oxoglutarate and iron-dependent oxygenase domain-containing protein 2-like isoform X2	2-oxoglutarate and iron-dependent oxygenase domain-containing protein 2-like isoform X2	XP_022258839.1	Limulus polyphemus	0.545796	0.572194	0.723231	0.91721	0.750887	0.683498	0					195.67	1.78e-54	445	927	162	322	1		92	118	1932	333	161	73.29	8.33	48.35	No	No	No	No
DB_oleaga	OM_77472	XP_022258839.1 2-oxoglutarate and iron-dependent oxygenase domain-containing protein 2-like isoform X2	2-oxoglutarate and iron-dependent oxygenase domain-containing protein 2-like isoform X2	XP_022258839.1	Limulus polyphemus	0.724664	0.664907	0.671851	1.68026	0.587484	1.05899	0					119.01	3.66e-43	698	994	224	322	2		53	70	1947	333	99	70.71	5.08	29.73	No	Yes	No	No
DB_oleaga	OM_77471	XP_022258839.1 2-oxoglutarate and iron-dependent oxygenase domain-containing protein 2-like isoform X2	2-oxoglutarate and iron-dependent oxygenase domain-containing protein 2-like isoform X2	XP_022258839.1	Limulus polyphemus	0.979587	0.982613	1.23345	1.28094	0.994249	1.07209	0					195.67	1.32e-54	445	927	162	322	1		92	118	1880	333	161	73.29	8.56	48.35	No	Yes	No	No
DB_oleaga	OM_9319	XP_022258839.1 2-oxoglutarate and iron-dependent oxygenase domain-containing protein 2-like isoform X2	2-oxoglutarate and iron-dependent oxygenase domain-containing protein 2-like isoform X2	XP_022258839.1	Limulus polyphemus	1.42465	1.39529	1.30029	1.8744	1.15088	1.18598	0					192.97	2.68e-53	1529	2011	162	322	-2		91	117	2012	333	161	72.67	8	48.35	Yes	No	No	No
DB_oleaga	OM_7145	XP_015926625.1 2-oxoglutarate and iron-dependent oxygenase domain-containing protein 3 isoform X1	2-oxoglutarate and iron-dependent oxygenase domain-containing protein 3 isoform X1	XP_015926625.1	Parasteatoda tepidariorum	2.89862	4.27258	2.19283	3.52939	2.8044	3.56881	0					289.66	4.57e-92	315	1250	1	309	-1		158	200	1532	314	317	63.09	20.69	100.96	Yes	Yes	No	No
DB_oleaga	OM_806	ISCW020096-PA pep scaffold:IscaW1:DS825938:45818:56275:1 gene:ISCW020096 transcript:ISCW020096-RA gene_biotype:protein_coding transcript_biotype:protein_coding description:2-oxoglutarate and iron-dependent oxygenase domain-containing protein, putative	2-oxoglutarate and iron-dependent oxygenase domain-containing protein, putative	B7PZI0	Ixodes scapularis	10.0729	8.21132	8.31944	10.7364	9.47193	9.32285	6	[F]GO:0005506: iron ion binding;[F]GO:0031418: L-ascorbic acid binding;[F]GO:0031543: peptidyl-proline dioxygenase activity;[P]GO:0019511: peptidyl-proline hydroxylation;[P]GO:0006449: regulation of translational termination;[C]GO:0005737: cytoplasm		IPR037005 S-ribosylhomocysteinase (LuxS) superfamily;IPR019601 Oxoglutarate/iron-dependent oxygenase, C-terminal degradation domain;IPR037296 Staphostatin A/B	PF10637 Oxoglutarate and iron-dependent oxygenase degradation C-term;PF13661 2OG-Fe(II) oxygenase superfamily	621.7	0	899	2419	1	504	-2		309	372	2480	504	508	73.23	20.48	100.79	Yes	No	No	No
DB_oleaga	OM_6708	XP_022707185.1 2-oxoglutarate dehydrogenase, mitochondrial-like	2-oxoglutarate dehydrogenase, mitochondrial-like	XP_022707185.1	Varroa jacobsoni	17.7906	26.4695	15.5461	10.3678	15.7231	16.8847	0					1478.38	0	88	3186	1	1032	1		729	828	3861	1036	1049	78.93	27.17	101.25	No	No	No	No
DB_oleaga	OM_6617	ISCW021407-PA pep scaffold:IscaW1:DS866317:526566:550079:-1 gene:ISCW021407 transcript:ISCW021407-RA gene_biotype:protein_coding transcript_biotype:protein_coding description:2-oxoglutarate dehydrogenase, putative (Fragment)	2-oxoglutarate dehydrogenase, putative (Fragment)	B7Q676	Ixodes scapularis	8.60071	6.41687	8.56018	6.18809	7.04214	6.68422	5	[F]GO:0004591: oxoglutarate dehydrogenase (succinyl-transferring) activity;[F]GO:0030976: thiamine pyrophosphate binding;[P]GO:0006099: tricarboxylic acid cycle;[C]GO:0005829: cytosol;[C]GO:0045252: oxoglutarate dehydrogenase complex	EC:1.2.4.2	IPR011603 2-oxoglutarate dehydrogenase E1 component;IPR039368 Acetolactate synthase large subunit, TPP binding domain;IPR036288 Aconitase B, HEAT-like domain superfamily;IPR031264 Retinol-binding protein 1;IPR006255 Dihydrolipoamide succinyltransferase	PF00676 Dehydrogenase E1 component;PF02779 Transketolase, pyrimidine binding domain;PF16870 2-oxoglutarate dehydrogenase C-terminal	1152.89	0	383	2863	1	825	-2		577	683	3407	831	841	81.21	24.68	101.2	No	No	No	No	map00380	Tryptophan metabolism
DB_oleaga	OM_38327	RWS27797.1 2-oxoglutarate dehydrogenase-like protein	2-oxoglutarate dehydrogenase-like protein	RWS27797.1	Leptotrombidium deliense	11.9825	14.343	7.3143	8.48356	9.50442	9.94266	3	[F]GO:0004591: oxoglutarate dehydrogenase (succinyl-transferring) activity;[F]GO:0030976: thiamine pyrophosphate binding;[P]GO:0006099: tricarboxylic acid cycle	EC:1.2.4.2	IPR011603 2-oxoglutarate dehydrogenase E1 component;IPR039368 Acetolactate synthase large subunit, TPP binding domain;IPR036288 Aconitase B, HEAT-like domain superfamily		683.33	0	907	2166	585	1009	1		320	366	3085	1012	425	86.12	13.78	42	No	No	No	No	map00380	Tryptophan metabolism
DB_oleaga	OM_38326	RWS27797.1 2-oxoglutarate dehydrogenase-like protein	2-oxoglutarate dehydrogenase-like protein	RWS27797.1	Leptotrombidium deliense	13.9571	15.4076	8.05971	9.08442	11.0633	11.2883	3	[F]GO:0004591: oxoglutarate dehydrogenase (succinyl-transferring) activity;[F]GO:0030976: thiamine pyrophosphate binding;[P]GO:0006099: tricarboxylic acid cycle	EC:1.2.4.2	IPR011603 2-oxoglutarate dehydrogenase E1 component;IPR039368 Acetolactate synthase large subunit, TPP binding domain;IPR036288 Aconitase B, HEAT-like domain superfamily		1140.56	0	3	2102	305	1009	3		536	609	3021	1012	705	86.38	23.34	69.66	No	No	No	No	map00380	Tryptophan metabolism
DB_oleaga	OM_1470	XP_027238093.1 2-oxoisovalerate dehydrogenase subunit alpha, mitochondrial-like	2-oxoisovalerate dehydrogenase subunit alpha, mitochondrial-like	XP_027238093.1	Penaeus vannamei	13.3168	7.10895	14.546	18.2348	8.03668	8.40584	0					529.25	0	161	1444	16	436	2		261	323	1819	437	429	75.29	23.58	98.17	No	No	No	No
DB_oleaga	OM_14237	XP_013778367.1 2-oxoisovalerate dehydrogenase subunit beta, mitochondrial-like isoform X2	2-oxoisovalerate dehydrogenase subunit beta, mitochondrial-like isoform X2	XP_013778367.1	Limulus polyphemus	6.09133	4.67103	7.1518	9.5226	5.81543	5.78196	0					556.6	0	358	1314	4	322	1		263	291	1775	322	319	91.22	17.97	99.07	No	No	No	Yes
DB_oleaga	OM_38800	ISCW020142-PA pep scaffold:IscaW1:DS835908:19193:34983:1 gene:ISCW020142 transcript:ISCW020142-RA gene_biotype:protein_coding transcript_biotype:protein_coding description:2-phosphodiesterase, putative (Fragment)	2-phosphodiesterase, putative (Fragment)	B7Q158	Ixodes scapularis	2.16899	1.52431	2.22059	1.34235	1.6795	1.39467	4	[F]GO:0000175: 3'-5'-exoribonuclease activity;[F]GO:0004535: poly(A)-specific ribonuclease activity;[P]GO:0000288: nuclear-transcribed mRNA catabolic process, deadenylation-dependent decay;[C]GO:0005739: mitochondrion	EC:3.1.13;EC:3.1.13.4	IPR039636 CCR4-NOT transcription complex subunit 7;IPR040109 Nocturnin;IPR003285 Eukaryotic peptide chain release factor GTP-binding subunit;IPR042860 MICOS complex subunit MIC25	PF03372 Endonuclease/Exonuclease/phosphatase family	338.19	9.11e-139	321	1274	1	321	3		165	218	1794	542	321	67.91	17.89	59.23	No	No	No	No
DB_oleaga	OM_30013	XP_023236375.1 2-phosphoxylose phosphatase 1-like	2-phosphoxylose phosphatase 1-like	XP_023236375.1	Centruroides sculpturatus	0.246804	0.255937	0.058122	0.133247	0.0818133	0.158523	0					54.3	1.3e-05	295	498	23	91	1		28	43	1023	512	72	59.72	7.04	14.06	No	No	No	No
DB_oleaga	OM_15101	XP_023236375.1 2-phosphoxylose phosphatase 1-like	2-phosphoxylose phosphatase 1-like	XP_023236375.1	Centruroides sculpturatus	0.353998	0.299425	0.289886	0.0492277	0.332483	0.426694	0					58.15	5.53e-07	707	916	90	157	2		28	46	923	512	70	65.71	7.58	13.67	Yes	No	No	No
DB_oleaga	OM_2755	ISCW018715-PA pep scaffold:IscaW1:DS735207:279730:290762:-1 gene:ISCW018715 transcript:ISCW018715-RA gene_biotype:protein_coding transcript_biotype:protein_coding description:3 hydroxysteroid dehydrogenase, putative	3 hydroxysteroid dehydrogenase, putative	B7PKR2	Ixodes scapularis	2.2245	1.68575	2.23651	3.3104	2.14603	3.14807	6	[F]GO:0003854: 3-beta-hydroxy-delta5-steroid dehydrogenase activity;[F]GO:0016491: oxidoreductase activity;[F]GO:0016616: oxidoreductase activity, acting on the CH-OH group of donors, NAD or NADP as acceptor;[F]GO:0004769: steroid delta-isomerase activity;[P]GO:0006694: steroid biosynthetic process;[C]GO:0016021: integral component of membrane	EC:1.1.1.145;EC:1;EC:1.1.1;EC:5.3.3.1	IPR002225 3-beta hydroxysteroid dehydrogenase/isomerase;IPR038876 Ecto-NOX disulfide-thiol exchanger;IPR024084 Isopropylmalate dehydrogenase-like domain;IPR033282 Steroid 17-alpha-hydroxylase/17,20 lyase;IPR042473 V-type immunoglobulin domain-containing suppressor of T-cell activation	PF01073 3-beta hydroxysteroid dehydrogenase/isomerase family	542.35	0	1778	2854	16	374	-2		268	299	2951	377	359	83.29	12.17	95.23	Yes	No	No	No
DB_oleaga	OM_77829	ISCW018715-PA pep scaffold:IscaW1:DS735207:279730:290762:-1 gene:ISCW018715 transcript:ISCW018715-RA gene_biotype:protein_coding transcript_biotype:protein_coding description:3 hydroxysteroid dehydrogenase, putative	3 hydroxysteroid dehydrogenase, putative	B7PKR2	Ixodes scapularis	2.67401	1.90163	2.85248	3.68222	2.59147	3.40952	6	[F]GO:0003854: 3-beta-hydroxy-delta5-steroid dehydrogenase activity;[F]GO:0016491: oxidoreductase activity;[F]GO:0016616: oxidoreductase activity, acting on the CH-OH group of donors, NAD or NADP as acceptor;[F]GO:0004769: steroid delta-isomerase activity;[P]GO:0006694: steroid biosynthetic process;[C]GO:0016021: integral component of membrane	EC:1.1.1.145;EC:1;EC:1.1.1;EC:5.3.3.1	IPR002225 3-beta hydroxysteroid dehydrogenase/isomerase;IPR038876 Ecto-NOX disulfide-thiol exchanger;IPR024084 Isopropylmalate dehydrogenase-like domain;IPR033282 Steroid 17-alpha-hydroxylase/17,20 lyase;IPR042473 V-type immunoglobulin domain-containing suppressor of T-cell activation	PF01073 3-beta hydroxysteroid dehydrogenase/isomerase family	546.97	0	1443	2519	16	374	-2		270	301	2616	377	359	83.84	13.72	95.23	Yes	No	No	No
DB_oleaga	OM_74527	ISCW018715-PA pep scaffold:IscaW1:DS735207:279730:290762:-1 gene:ISCW018715 transcript:ISCW018715-RA gene_biotype:protein_coding transcript_biotype:protein_coding description:3 hydroxysteroid dehydrogenase, putative	3 hydroxysteroid dehydrogenase, putative	B7PKR2	Ixodes scapularis	4.43403	3.82373	5.35097	5.89903	5.03637	5.07089	6	[F]GO:0003854: 3-beta-hydroxy-delta5-steroid dehydrogenase activity;[F]GO:0016491: oxidoreductase activity;[F]GO:0016616: oxidoreductase activity, acting on the CH-OH group of donors, NAD or NADP as acceptor;[F]GO:0004769: steroid delta-isomerase activity;[P]GO:0006694: steroid biosynthetic process;[C]GO:0016021: integral component of membrane	EC:1.1.1.145;EC:1;EC:1.1.1;EC:5.3.3.1	IPR002225 3-beta hydroxysteroid dehydrogenase/isomerase;IPR038876 Ecto-NOX disulfide-thiol exchanger;IPR024084 Isopropylmalate dehydrogenase-like domain;IPR033282 Steroid 17-alpha-hydroxylase/17,20 lyase;IPR042473 V-type immunoglobulin domain-containing suppressor of T-cell activation	PF01073 3-beta hydroxysteroid dehydrogenase/isomerase family	546.97	0	1304	2380	16	374	-2		270	301	3728	377	359	83.84	9.63	95.23	Yes	No	No	No
DB_oleaga	OM_2754	ISCW018715-PA pep scaffold:IscaW1:DS735207:279730:290762:-1 gene:ISCW018715 transcript:ISCW018715-RA gene_biotype:protein_coding transcript_biotype:protein_coding description:3 hydroxysteroid dehydrogenase, putative	3 hydroxysteroid dehydrogenase, putative	B7PKR2	Ixodes scapularis	5.70066	5.94815	2.94784	3.61743	3.20376	4.81225	6	[F]GO:0003854: 3-beta-hydroxy-delta5-steroid dehydrogenase activity;[F]GO:0016491: oxidoreductase activity;[F]GO:0016616: oxidoreductase activity, acting on the CH-OH group of donors, NAD or NADP as acceptor;[F]GO:0004769: steroid delta-isomerase activity;[P]GO:0006694: steroid biosynthetic process;[C]GO:0016021: integral component of membrane	EC:1.1.1.145;EC:1;EC:1.1.1;EC:5.3.3.1	IPR002225 3-beta hydroxysteroid dehydrogenase/isomerase;IPR038876 Ecto-NOX disulfide-thiol exchanger;IPR024084 Isopropylmalate dehydrogenase-like domain;IPR033282 Steroid 17-alpha-hydroxylase/17,20 lyase;IPR042473 V-type immunoglobulin domain-containing suppressor of T-cell activation	PF01073 3-beta hydroxysteroid dehydrogenase/isomerase family	546.97	0	992	2068	16	374	-2		270	301	4145	377	359	83.84	8.66	95.23	Yes	No	No	No
DB_oleaga	OM_2753	ISCW018715-PA pep scaffold:IscaW1:DS735207:279730:290762:-1 gene:ISCW018715 transcript:ISCW018715-RA gene_biotype:protein_coding transcript_biotype:protein_coding description:3 hydroxysteroid dehydrogenase, putative	3 hydroxysteroid dehydrogenase, putative	B7PKR2	Ixodes scapularis	6.51109	7.04799	5.35277	6.90055	6.84587	5.72531	6	[F]GO:0003854: 3-beta-hydroxy-delta5-steroid dehydrogenase activity;[F]GO:0016491: oxidoreductase activity;[F]GO:0016616: oxidoreductase activity, acting on the CH-OH group of donors, NAD or NADP as acceptor;[F]GO:0004769: steroid delta-isomerase activity;[P]GO:0006694: steroid biosynthetic process;[C]GO:0016021: integral component of membrane	EC:1.1.1.145;EC:1;EC:1.1.1;EC:5.3.3.1	IPR002225 3-beta hydroxysteroid dehydrogenase/isomerase;IPR038876 Ecto-NOX disulfide-thiol exchanger;IPR024084 Isopropylmalate dehydrogenase-like domain;IPR033282 Steroid 17-alpha-hydroxylase/17,20 lyase;IPR042473 V-type immunoglobulin domain-containing suppressor of T-cell activation	PF01073 3-beta hydroxysteroid dehydrogenase/isomerase family	546.58	0	992	2068	16	374	-2		270	301	4010	377	359	83.84	8.95	95.23	Yes	No	No	No
DB_oleaga	OM_67146	ISCW018715-PA pep scaffold:IscaW1:DS735207:279730:290762:-1 gene:ISCW018715 transcript:ISCW018715-RA gene_biotype:protein_coding transcript_biotype:protein_coding description:3 hydroxysteroid dehydrogenase, putative	3 hydroxysteroid dehydrogenase, putative	B7PKR2	Ixodes scapularis	9.80588	8.03179	12.298	15.522	10.3969	11.972	6	[F]GO:0003854: 3-beta-hydroxy-delta5-steroid dehydrogenase activity;[F]GO:0016491: oxidoreductase activity;[F]GO:0016616: oxidoreductase activity, acting on the CH-OH group of donors, NAD or NADP as acceptor;[F]GO:0004769: steroid delta-isomerase activity;[P]GO:0006694: steroid biosynthetic process;[C]GO:0016021: integral component of membrane	EC:1.1.1.145;EC:1;EC:1.1.1;EC:5.3.3.1	IPR002225 3-beta hydroxysteroid dehydrogenase/isomerase;IPR038876 Ecto-NOX disulfide-thiol exchanger;IPR024084 Isopropylmalate dehydrogenase-like domain;IPR033282 Steroid 17-alpha-hydroxylase/17,20 lyase;IPR042473 V-type immunoglobulin domain-containing suppressor of T-cell activation	PF01073 3-beta hydroxysteroid dehydrogenase/isomerase family	546.97	0	88	1164	16	374	1		268	299	1610	377	359	83.29	22.3	95.23	Yes	No	No	No
DB_oleaga	OM_47035	ISCW022564-PA pep scaffold:IscaW1:DS898406:72839:108546:1 gene:ISCW022564 transcript:ISCW022564-RA gene_biotype:protein_coding transcript_biotype:protein_coding description:3&apos;5&apos; cyclic nucleotide phosphodiesterase, putative	3&apos;5&apos; cyclic nucleotide phosphodiesterase, putative	ISCW022564-PA	Ixodes scapularis	0.157519	0.573015	0.450445	0	0.464972	0.280812	0					235.34	3.68e-73	3	371	121	243	3		109	118	660	467	123	95.93	18.64	26.34	No	No	No	No
DB_oleaga	OM_47036	ISCW022564-PA pep scaffold:IscaW1:DS898406:72839:108546:1 gene:ISCW022564 transcript:ISCW022564-RA gene_biotype:protein_coding transcript_biotype:protein_coding description:3&apos;5&apos; cyclic nucleotide phosphodiesterase, putative	3&apos;5&apos; cyclic nucleotide phosphodiesterase, putative	ISCW022564-PA	Ixodes scapularis	0.174471	0.662142	0.611177	0.0667212	0.327734	0.340191	0					234.96	6.74e-73	311	679	120	242	2		109	118	681	467	123	95.93	18.06	26.34	No	No	No	No
DB_oleaga	OM_47032	ISCW022564-PA pep scaffold:IscaW1:DS898406:72839:108546:1 gene:ISCW022564 transcript:ISCW022564-RA gene_biotype:protein_coding transcript_biotype:protein_coding description:3&apos;5&apos; cyclic nucleotide phosphodiesterase, putative	3&apos;5&apos; cyclic nucleotide phosphodiesterase, putative	ISCW022564-PA	Ixodes scapularis	0.373044	0.730713	0.653393	0.14266	0.437964	0.509165	0					115.93	7.42e-28	280	636	344	465	1		66	79	637	467	127	62.2	19.94	27.19	Yes	No	No	No
DB_oleaga	OM_2877	ISCW022564-PA pep scaffold:IscaW1:DS898406:72839:108546:1 gene:ISCW022564 transcript:ISCW022564-RA gene_biotype:protein_coding transcript_biotype:protein_coding description:3&apos;5&apos; cyclic nucleotide phosphodiesterase, putative	3&apos;5&apos; cyclic nucleotide phosphodiesterase, putative	ISCW022564-PA	Ixodes scapularis	0.962425	1.91909	1.71862	0.82613	1.58676	1.58767	0					721.08	0	1	1389	1	466	1		361	400	2145	467	474	84.39	22.1	101.5	No	No	No	No
DB_oleaga	OM_6154	ISCW002308-PA pep scaffold:IscaW1:DS666390:26036:28089:-1 gene:ISCW002308 transcript:ISCW002308-RA gene_biotype:protein_coding transcript_biotype:protein_coding description:30S ribosomal protein S12, putative	30S ribosomal protein S12, putative	B7P9R2	Ixodes scapularis	16.6298	8.35699	11.4277	16.8789	9.47954	10.8493	3	[F]GO:0003735: structural constituent of ribosome;[P]GO:0006412: translation;[C]GO:0015935: small ribosomal subunit		IPR042831 54S ribosomal protein L28, mitochondrial;IPR036967 Ribosomal protein S11 superfamily;IPR027504 40S ribosomal protein SA	PF00164 Ribosomal protein S12/S23	217.24	2.25e-65	386	814	35	176	2		107	119	1704	176	143	83.22	8.39	81.25	No	No	No	No
DB_oleaga	OM_3733	ISCW005772-PA pep scaffold:IscaW1:DS753583:128901:130664:-1 gene:ISCW005772 transcript:ISCW005772-RA gene_biotype:protein_coding transcript_biotype:protein_coding description:3-5 exonuclease, putative	3-5 exonuclease, putative	B7PNL2	Ixodes scapularis	2.18242	0.576001	2.58147	3.64191	1.47744	1.82374	3	[F]GO:0008408: 3'-5' exonuclease activity;[F]GO:0003676: nucleic acid binding;[C]GO:0005737: cytoplasm		IPR039253 Aprataxin and PNK-like factor;IPR040050 Zinc finger protein 830;IPR037296 Staphostatin A/B	PF01612 3'-5' exonuclease	665.23	0	155	1861	1	572	2		325	420	2096	587	577	72.79	27.53	98.3	No	Yes	No	No
DB_oleaga	OM_28911	ISCW012633-PA pep scaffold:IscaW1:DS900785:60952:71236:-1 gene:ISCW012633 transcript:ISCW012633-RA gene_biotype:protein_coding transcript_biotype:protein_coding gene_symbol:mRpL17 description:39S mitochondrial ribosomal protein L17	39S mitochondrial ribosomal protein L17	ISCW012633-PA	Ixodes scapularis	3.47861	3.20292	1.50106	1.97553	2.19117	1.62461	0					135.58	2.56e-37	372	653	61	154	3		62	72	713	190	94	76.6	13.18	49.47	No	No	No	No
DB_oleaga	OM_17198	ISCW012633-PA pep scaffold:IscaW1:DS900785:60952:71236:-1 gene:ISCW012633 transcript:ISCW012633-RA gene_biotype:protein_coding transcript_biotype:protein_coding gene_symbol:mRpL17 description:39S mitochondrial ribosomal protein L17	39S mitochondrial ribosomal protein L17	ISCW012633-PA	Ixodes scapularis	102.046	100.285	28.5088	36.443	28.6347	49.9007	0					224.94	1.64e-72	140	589	5	154	-1		105	122	682	190	150	81.33	21.99	78.95	Yes	No	No	No
DB_oleaga	OM_67734	ISCW020742-PA pep scaffold:IscaW1:DS834002:50817:64093:-1 gene:ISCW020742 transcript:ISCW020742-RA gene_biotype:protein_coding transcript_biotype:protein_coding gene_symbol:mRpL37 description:39S mitochondrial ribosomal protein L37	39S mitochondrial ribosomal protein L37	ISCW020742-PA	Ixodes scapularis	5.84151	4.63045	5.06636	8.95115	3.6323	4.21649	0					340.12	1.07e-111	285	1274	1	334	-2		172	225	1467	339	336	66.96	22.9	99.12	No	No	No	No
DB_oleaga	OM_50607	ISCW020742-PA pep scaffold:IscaW1:DS834002:50817:64093:-1 gene:ISCW020742 transcript:ISCW020742-RA gene_biotype:protein_coding transcript_biotype:protein_coding gene_symbol:mRpL37 description:39S mitochondrial ribosomal protein L37	39S mitochondrial ribosomal protein L37	ISCW020742-PA	Ixodes scapularis	10.6112	7.20144	6.95049	9.25406	5.4262	5.44659	0					340.12	2.03e-111	35	1024	1	334	2		172	225	1527	339	336	66.96	22	99.12	No	No	No	No
DB_oleaga	OM_1687	XP_013781447.1 39S ribosomal protein L1, mitochondrial-like	39S ribosomal protein L1, mitochondrial-like	XP_013781447.1	Limulus polyphemus	36.7329	42.215	23.1582	33.5645	24.689	30.1533	0					234.19	1.02e-70	62	1042	65	384	-2		129	202	1217	404	329	61.4	27.03	81.44	Yes	No	No	No
DB_oleaga	OM_66459	ISCW017731-PA pep scaffold:IscaW1:DS704173:8608:9462:1 gene:ISCW017731 transcript:ISCW017731-RA gene_biotype:protein_coding transcript_biotype:protein_coding gene_symbol:mRpL11 description:39S ribosomal protein L11, mitochondrial	39S ribosomal protein L11, mitochondrial	ISCW017731-PA	Ixodes scapularis	3.91934	2.94019	4.35675	6.81175	3.49317	4.03244	0					241.89	2.76e-74	1126	1716	1	197	-3		116	153	1781	197	197	77.66	11.06	100	No	No	No	No
DB_oleaga	OM_66457	ISCW017731-PA pep scaffold:IscaW1:DS704173:8608:9462:1 gene:ISCW017731 transcript:ISCW017731-RA gene_biotype:protein_coding transcript_biotype:protein_coding gene_symbol:mRpL11 description:39S ribosomal protein L11, mitochondrial	39S ribosomal protein L11, mitochondrial	ISCW017731-PA	Ixodes scapularis	3.92708	2.68282	4.25399	6.25441	3.21787	3.46623	0					241.89	4.27e-74	1183	1773	1	197	-3		116	153	1838	197	197	77.66	10.72	100	No	No	No	No
DB_oleaga	OM_66460	ISCW017731-PA pep scaffold:IscaW1:DS704173:8608:9462:1 gene:ISCW017731 transcript:ISCW017731-RA gene_biotype:protein_coding transcript_biotype:protein_coding gene_symbol:mRpL11 description:39S ribosomal protein L11, mitochondrial	39S ribosomal protein L11, mitochondrial	ISCW017731-PA	Ixodes scapularis	4.11663	3.34535	4.19124	7.51857	3.58312	4.19331	0					241.89	1.16e-74	1019	1609	1	197	-3		116	153	1674	197	197	77.66	11.77	100	Yes	No	No	No
DB_oleaga	OM_66458	ISCW017731-PA pep scaffold:IscaW1:DS704173:8608:9462:1 gene:ISCW017731 transcript:ISCW017731-RA gene_biotype:protein_coding transcript_biotype:protein_coding gene_symbol:mRpL11 description:39S ribosomal protein L11, mitochondrial	39S ribosomal protein L11, mitochondrial	ISCW017731-PA	Ixodes scapularis	4.36278	3.37332	5.5892	8.71089	4.52032	4.68498	0					241.89	7.21e-75	962	1552	1	197	-3		116	153	1617	197	197	77.66	12.18	100	Yes	No	No	No
DB_oleaga	OM_66461	ISCW017731-PA pep scaffold:IscaW1:DS704173:8608:9462:1 gene:ISCW017731 transcript:ISCW017731-RA gene_biotype:protein_coding transcript_biotype:protein_coding gene_symbol:mRpL11 description:39S ribosomal protein L11, mitochondrial	39S ribosomal protein L11, mitochondrial	ISCW017731-PA	Ixodes scapularis	4.37348	3.31298	4.06676	8.17501	4.07947	3.91841	0					241.89	2.27e-75	829	1419	1	197	-3		116	153	1484	197	197	77.66	13.27	100	No	No	No	No
DB_oleaga	OM_36649	ISCW017731-PA pep scaffold:IscaW1:DS704173:8608:9462:1 gene:ISCW017731 transcript:ISCW017731-RA gene_biotype:protein_coding transcript_biotype:protein_coding gene_symbol:mRpL11 description:39S ribosomal protein L11, mitochondrial	39S ribosomal protein L11, mitochondrial	ISCW017731-PA	Ixodes scapularis	5.1542	3.45278	4.28996	7.70399	4.77049	5.08136	0					241.89	9.12e-76	123	713	1	197	3		114	151	1386	197	197	76.65	14.21	100	No	No	No	No
DB_oleaga	OM_7761	ISCW017731-PA pep scaffold:IscaW1:DS704173:8608:9462:1 gene:ISCW017731 transcript:ISCW017731-RA gene_biotype:protein_coding transcript_biotype:protein_coding gene_symbol:mRpL11 description:39S ribosomal protein L11, mitochondrial	39S ribosomal protein L11, mitochondrial	ISCW017731-PA	Ixodes scapularis	5.24181	3.56182	4.83967	9.04392	3.89279	4.76967	0					241.89	1.83e-75	123	713	1	197	3		114	151	1462	197	197	76.65	13.47	100	No	No	No	No
DB_oleaga	OM_16624	XP_013788877.1 39S ribosomal protein L12, mitochondrial-like	39S ribosomal protein L12, mitochondrial-like	XP_013788877.1	Limulus polyphemus	8.32283	4.30517	7.01989	8.99843	4.58395	5.04178	0					159.07	1.95e-45	195	764	33	201	-3		94	121	919	201	194	62.37	21.11	96.52	No	Yes	No	No
DB_oleaga	OM_7121	XP_013788877.1 39S ribosomal protein L12, mitochondrial-like	39S ribosomal protein L12, mitochondrial-like	XP_013788877.1	Limulus polyphemus	19.5446	8.29711	17.3099	24.1435	10.1689	13.0777	0					172.94	3.79e-51	195	689	33	201	-1		94	121	845	201	169	71.6	20	84.08	No	No	No	No
DB_oleaga	OM_2616	ISCW001650-PA pep scaffold:IscaW1:DS651254:78327:79208:1 gene:ISCW001650 transcript:ISCW001650-RA gene_biotype:protein_coding transcript_biotype:protein_coding gene_symbol:mRpL15 description:39S ribosomal protein L15, mitochondrial	39S ribosomal protein L15, mitochondrial	ISCW001650-PA	Ixodes scapularis	17.9574	7.59732	11.9636	23.3309	11.849	11.379	0					405.6	6.38e-135	115	987	1	292	-2		201	230	2152	293	292	78.77	13.57	99.66	Yes	No	No	No
DB_oleaga	OM_1915	XP_013787610.1 39S ribosomal protein L18, mitochondrial-like isoform X1	39S ribosomal protein L18, mitochondrial-like isoform X1	XP_013787610.1	Limulus polyphemus	18.4932	6.17093	18.0178	36.4874	13.0653	13.4981	0					168.32	8.8e-50	138	587	60	209	-2		83	105	726	210	150	70	20.66	71.43	No	No	No	No
DB_oleaga	OM_35017	XP_029160803.1 39S ribosomal protein L19, mitochondrial	39S ribosomal protein L19, mitochondrial	XP_029160803.1	Nylanderia fulva	1.06656	0.809549	0.934048	1.10126	0.575998	0.623887	0					143.67	1.26e-37	1	432	2	145	-2		79	101	1114	299	147	68.71	13.2	49.16	No	No	No	No
DB_oleaga	OM_35018	XP_029160803.1 39S ribosomal protein L19, mitochondrial	39S ribosomal protein L19, mitochondrial	XP_029160803.1	Nylanderia fulva	1.25569	1.20437	1.10944	1.05976	1.22004	1.25629	0					143.67	3.75e-36	1	432	2	145	-3		79	101	1715	299	147	68.71	8.57	49.16	No	No	No	No
DB_oleaga	OM_6707	ISCW009065-PA pep scaffold:IscaW1:DS834684:11077:17206:1 gene:ISCW009065 transcript:ISCW009065-RA gene_biotype:protein_coding transcript_biotype:protein_coding description:39S ribosomal protein L21, putative	39S ribosomal protein L21, putative	B7Q0W8	Ixodes scapularis	9.0315	6.32692	8.81336	12.7408	4.94818	6.75052	4	[F]GO:0003723: RNA binding;[F]GO:0003735: structural constituent of ribosome;[P]GO:0006412: translation;[C]GO:0005762: mitochondrial large ribosomal subunit		IPR042622 Zinc finger protein 106;IPR042831 54S ribosomal protein L28, mitochondrial;IPR036967 Ribosomal protein S11 superfamily;IPR040030 54S ribosomal protein L15, mitochondrial	PF00829 Ribosomal prokaryotic L21 protein	140.97	1.72e-38	392	733	10	121	-2		73	91	1184	125	114	79.82	9.63	91.2	No	No	No	No
DB_oleaga	OM_53901	OQR73182.1 39S ribosomal protein L30	39S ribosomal protein L30	OQR73182.1	Tropilaelaps mercedesae	2.27497	1.23709	2.1478	3.90589	1.99	2.23513	3	[F]GO:0003735: structural constituent of ribosome;[P]GO:0006412: translation;[C]GO:0015934: large ribosomal subunit		IPR042831 54S ribosomal protein L28, mitochondrial;IPR036967 Ribosomal protein S11 superfamily;IPR030878 Ribosomal protein L15	PF00327 Ribosomal protein L30p/L7e	144.44	3.31e-37	226	735	11	184	1		81	108	2187	187	176	61.36	8.05	94.12	No	No	No	No
DB_oleaga	OM_25763	OQR73182.1 39S ribosomal protein L30	39S ribosomal protein L30	OQR73182.1	Tropilaelaps mercedesae	3.64665	2.46168	2.7268	4.72074	2.83059	3.09332	3	[F]GO:0003735: structural constituent of ribosome;[P]GO:0006412: translation;[C]GO:0015934: large ribosomal subunit		IPR042831 54S ribosomal protein L28, mitochondrial;IPR036967 Ribosomal protein S11 superfamily;IPR030878 Ribosomal protein L15	PF00327 Ribosomal protein L30p/L7e	144.44	4.58e-37	1730	2239	11	184	-1		81	108	2464	187	176	61.36	7.14	94.12	No	No	No	No
DB_oleaga	OM_20055	OQR73182.1 39S ribosomal protein L30	39S ribosomal protein L30	OQR73182.1	Tropilaelaps mercedesae	6.33635	4.90804	5.6819	9.39483	4.91907	5.48563	3	[F]GO:0003735: structural constituent of ribosome;[P]GO:0006412: translation;[C]GO:0015934: large ribosomal subunit		IPR042831 54S ribosomal protein L28, mitochondrial;IPR036967 Ribosomal protein S11 superfamily;IPR030878 Ribosomal protein L15	PF00327 Ribosomal protein L30p/L7e	144.44	4.17e-37	1681	2163	26	184	-2		78	103	2365	187	161	63.98	6.81	86.1	No	No	No	No
DB_oleaga	OM_3903	XP_023243130.1 39S ribosomal protein L32, mitochondrial-like	39S ribosomal protein L32, mitochondrial-like	XP_023243130.1	Centruroides sculpturatus	19.1774	10.049	8.42234	16.7566	5.9901	7.30014	0					153.68	5.8e-43	391	762	76	203	-2		76	93	1006	203	128	72.66	12.72	63.05	No	No	No	No
DB_oleaga	OM_6418	PNF28761.1 39S ribosomal protein L35, mitochondrial	39S ribosomal protein L35, mitochondrial	PNF28761.1	Cryptotermes secundus	24.8249	23.5983	15.1138	21.0686	10.3177	13.9002	3	[F]GO:0003735: structural constituent of ribosome;[P]GO:0006412: translation;[C]GO:0005840: ribosome		IPR042831 54S ribosomal protein L28, mitochondrial;IPR036967 Ribosomal protein S11 superfamily;IPR036967 Ribosomal protein S11 superfamily		119.78	1.66e-30	316	747	38	182	-2		63	83	895	189	145	57.24	16.2	76.72	No	No	No	No
DB_oleaga	OM_52659	XP_023232768.1 39S ribosomal protein L39, mitochondrial-like	39S ribosomal protein L39, mitochondrial-like	XP_023232768.1	Centruroides sculpturatus	4.59589	5.66424	3.11804	2.64224	2.89702	3.39205	0					172.94	7.06e-51	271	690	31	170	1		76	110	963	182	140	78.57	14.54	76.92	No	No	No	No
DB_oleaga	OM_31067	ISCW018045-PA pep scaffold:IscaW1:DS698527:167732:172583:1 gene:ISCW018045 transcript:ISCW018045-RA gene_biotype:protein_coding transcript_biotype:protein_coding description:39S ribosomal protein L39, putative (Fragment)	39S ribosomal protein L39, putative (Fragment)	B7PEZ0	Ixodes scapularis	9.21498	8.56561	4.45731	5.95546	4.4853	5.36303	3	[F]GO:0000166: nucleotide binding;[C]GO:0005739: mitochondrion;[C]GO:0005840: ribosome		IPR039215 RecQ-mediated genome instability protein 1;IPR042860 MICOS complex subunit MIC25;IPR036967 Ribosomal protein S11 superfamily		335.88	1.44e-107	261	1169	21	318	3		177	226	2121	319	311	72.67	14.66	97.49	No	No	No	No
DB_oleaga	OM_2643	ISCW018045-PA pep scaffold:IscaW1:DS698527:167732:172583:1 gene:ISCW018045 transcript:ISCW018045-RA gene_biotype:protein_coding transcript_biotype:protein_coding description:39S ribosomal protein L39, putative (Fragment)	39S ribosomal protein L39, putative (Fragment)	B7PEZ0	Ixodes scapularis	10.8645	8.92734	4.37702	7.20121	4.78395	5.52423	3	[F]GO:0000166: nucleotide binding;[C]GO:0005739: mitochondrion;[C]GO:0005840: ribosome		IPR039215 RecQ-mediated genome instability protein 1;IPR042860 MICOS complex subunit MIC25;IPR036967 Ribosomal protein S11 superfamily		335.88	1.28e-103	236	1144	21	318	2		177	226	3464	319	311	72.67	8.98	97.49	No	No	No	No
DB_oleaga	OM_51475	XP_013780075.1 39S ribosomal protein L4, mitochondrial-like	39S ribosomal protein L4, mitochondrial-like	XP_013780075.1	Limulus polyphemus	2.13171	2.09638	1.86138	3.22059	2.35645	1.98418	0					325.48	1.95e-105	920	1585	41	262	-1		148	182	1693	306	222	81.98	13.11	72.55	Yes	No	No	No
DB_oleaga	OM_11921	XP_013780075.1 39S ribosomal protein L4, mitochondrial-like	39S ribosomal protein L4, mitochondrial-like	XP_013780075.1	Limulus polyphemus	12.8335	7.94769	12.5103	19.8016	10.5632	12.5497	0					384.8	9.43e-132	130	918	41	303	1		177	219	1067	306	263	83.27	24.65	85.95	Yes	No	No	No
DB_oleaga	OM_19987	XP_022649815.1 39S ribosomal protein L40, mitochondrial-like	39S ribosomal protein L40, mitochondrial-like	XP_022649815.1	Varroa destructor	29.2998	24.2945	22.2092	50.4857	18.7967	22.4276	0					172.17	7.82e-51	131	709	10	202	2		92	117	846	202	193	60.62	22.81	95.54	No	No	No	No
DB_oleaga	OM_21688	XP_023234686.1 39S ribosomal protein L42, mitochondrial-like	39S ribosomal protein L42, mitochondrial-like	XP_023234686.1	Centruroides sculpturatus	6.25048	3.99535	2.7681	5.71137	2.46773	3.14933	0					135.58	1.59e-36	60	470	15	144	-2		67	90	1074	144	137	65.69	12.76	95.14	No	No	No	No
DB_oleaga	OM_27752	XP_023234686.1 39S ribosomal protein L42, mitochondrial-like	39S ribosomal protein L42, mitochondrial-like	XP_023234686.1	Centruroides sculpturatus	19.4017	11.5569	14.587	27.0473	14.7656	18.7529	0					135.58	1.61e-37	110	520	15	144	-2		67	90	803	144	137	65.69	17.06	95.14	No	No	No	No
DB_oleaga	OM_4344	XP_027238042.1 39S ribosomal protein L43, mitochondrial-like	39S ribosomal protein L43, mitochondrial-like	XP_027238042.1	Penaeus vannamei	30.5597	20.6877	17.5746	39.6509	17.5767	18.3845	0					216.47	6.21e-69	157	636	12	171	-3		102	125	746	184	160	78.13	21.45	86.96	No	No	No	No
DB_oleaga	OM_11609	ISCW001813-PA pep scaffold:IscaW1:DS624571:142149:143162:-1 gene:ISCW001813 transcript:ISCW001813-RA gene_biotype:protein_coding transcript_biotype:protein_coding description:39S ribosomal protein L44, putative	39S ribosomal protein L44, putative	B7P2T5	Ixodes scapularis	69.8209	61.1289	31.7631	45.5598	45.5011	50.7964	8	[F]GO:0003725: double-stranded RNA binding;[F]GO:0004525: ribonuclease III activity;[P]GO:0031054: pre-miRNA processing;[P]GO:0031053: primary miRNA processing;[P]GO:0030422: production of siRNA involved in RNA interference;[P]GO:0006396: RNA processing;[C]GO:0005634: nucleus;[C]GO:0005840: ribosome	EC:3.1.26.3	IPR033363 Interferon-inducible double-stranded RNA-dependent protein kinase activator A;IPR036389 Ribonuclease III, endonuclease domain superfamily;IPR040375 Microprocessor complex subunit DGCR8;IPR033363 Interferon-inducible double-stranded RNA-dependent protein kinase activator A;IPR039771 Exosome complex component Csl4;IPR040418 Protein crowded nuclei;IPR036967 Ribosomal protein S11 superfamily		375.94	1.47e-127	122	1087	1	323	-1		187	242	1111	337	323	74.92	29.07	95.85	No	No	No	No
DB_oleaga	OM_2696	XP_013775908.1 39S ribosomal protein L46, mitochondrial-like	39S ribosomal protein L46, mitochondrial-like	XP_013775908.1	Limulus polyphemus	29.5017	18.161	15.6584	24.2184	11.8636	13.6078	0					204.91	6.36e-58	1094	1822	36	283	2		112	164	2060	309	250	65.6	12.14	80.91	Yes	No	No	No
DB_oleaga	OM_9271	XP_026818905.1 39S ribosomal protein L47, mitochondrial	39S ribosomal protein L47, mitochondrial	XP_026818905.1	Rhopalosiphum maidis	2.23522	1.2162	2.0383	2.35544	1.21297	3.02178	0					152.53	8.9e-44	2	373	9	121	-1		75	87	598	246	124	70.16	20.74	50.41	No	No	No	No
DB_oleaga	OM_8428	XP_026818905.1 39S ribosomal protein L47, mitochondrial	39S ribosomal protein L47, mitochondrial	XP_026818905.1	Rhopalosiphum maidis	3.88283	3.3037	3.8862	5.34555	2.46162	3.29335	0					151.75	2.04e-43	2	373	9	121	-3		75	87	612	246	124	70.16	20.26	50.41	No	No	No	No
DB_oleaga	OM_10686	XP_023719443.1 39S ribosomal protein L47, mitochondrial	39S ribosomal protein L47, mitochondrial	XP_023719443.1	Cryptotermes secundus	17.7446	11.6833	14.6856	20.8025	8.57117	16.2355	0					151.37	1.22e-43	2	277	46	137	-3		72	79	498	264	92	85.87	18.47	34.85	No	No	No	No
DB_oleaga	OM_10750	XP_022650424.1 39S ribosomal protein L48, mitochondrial-like	39S ribosomal protein L48, mitochondrial-like	XP_022650424.1	Varroa destructor	18.7691	16.245	10.6816	13.9897	9.51672	11.0061	0					180.26	9.04e-51	217	672	26	175	1		86	115	1926	176	152	75.66	7.89	86.36	No	No	No	No
DB_oleaga	OM_11639	ISCW013100-PA pep scaffold:IscaW1:DS902286:75536:89765:-1 gene:ISCW013100 transcript:ISCW013100-RA gene_biotype:protein_coding transcript_biotype:protein_coding description:39S ribosomal protein L49, putative	39S ribosomal protein L49, putative	B7QBM3	Ixodes scapularis	8.45865	3.98804	7.52095	12.6381	5.43186	5.40052	3	[F]GO:0003735: structural constituent of ribosome;[P]GO:0006412: translation;[C]GO:0005762: mitochondrial large ribosomal subunit		IPR042831 54S ribosomal protein L28, mitochondrial;IPR036967 Ribosomal protein S11 superfamily;IPR040030 54S ribosomal protein L15, mitochondrial	PF05046 Mitochondrial large subunit ribosomal protein (Img2)	226.1	1.09e-72	102	557	32	183	-1		102	123	755	183	152	80.92	20.13	83.06	Yes	No	No	No
DB_oleaga	OM_63104	XP_022249193.1 39S ribosomal protein L50, mitochondrial-like	39S ribosomal protein L50, mitochondrial-like	XP_022249193.1	Limulus polyphemus	21.7968	12.1529	16.8672	20.688	12.8289	14.8095	0					190.66	6.48e-56	862	1323	8	160	-3		86	113	1544	160	154	73.38	9.97	96.25	No	No	No	No
DB_oleaga	OM_52583	ISCW003986-PA pep scaffold:IscaW1:DS724444:81703:92176:1 gene:ISCW003986 transcript:ISCW003986-RA gene_biotype:protein_coding transcript_biotype:protein_coding description:39S ribosomal protein L51, putative	39S ribosomal protein L51, putative	B7PJ64	Ixodes scapularis	1.41142	1.40909	1.43999	1.86652	0.957883	1.40621	3	[F]GO:0003735: structural constituent of ribosome;[P]GO:0006412: translation;[C]GO:0005762: mitochondrial large ribosomal subunit		IPR042831 54S ribosomal protein L28, mitochondrial;IPR036967 Ribosomal protein S11 superfamily;IPR040030 54S ribosomal protein L15, mitochondrial	PF10244 Mitochondrial ribosomal subunit	209.92	3.73e-63	1191	1631	5	151	-1		94	116	1631	151	147	78.91	9.01	97.35	Yes	No	No	No
DB_oleaga	OM_34280	ISCW003986-PA pep scaffold:IscaW1:DS724444:81703:92176:1 gene:ISCW003986 transcript:ISCW003986-RA gene_biotype:protein_coding transcript_biotype:protein_coding description:39S ribosomal protein L51, putative	39S ribosomal protein L51, putative	B7PJ64	Ixodes scapularis	1.64793	1.20296	1.1064	2.44252	1.01903	1.46889	3	[F]GO:0003735: structural constituent of ribosome;[P]GO:0006412: translation;[C]GO:0005762: mitochondrial large ribosomal subunit		IPR042831 54S ribosomal protein L28, mitochondrial;IPR036967 Ribosomal protein S11 superfamily;IPR040030 54S ribosomal protein L15, mitochondrial	PF10244 Mitochondrial ribosomal subunit	209.92	9.08e-64	1011	1451	5	151	-1		94	116	1451	151	147	78.91	10.13	97.35	Yes	No	No	No
DB_oleaga	OM_73010	ISCW003986-PA pep scaffold:IscaW1:DS724444:81703:92176:1 gene:ISCW003986 transcript:ISCW003986-RA gene_biotype:protein_coding transcript_biotype:protein_coding description:39S ribosomal protein L51, putative	39S ribosomal protein L51, putative	B7PJ64	Ixodes scapularis	5.08717	2.37414	3.75889	8.35626	3.55944	4.76654	3	[F]GO:0003735: structural constituent of ribosome;[P]GO:0006412: translation;[C]GO:0005762: mitochondrial large ribosomal subunit		IPR042831 54S ribosomal protein L28, mitochondrial;IPR036967 Ribosomal protein S11 superfamily;IPR040030 54S ribosomal protein L15, mitochondrial	PF10244 Mitochondrial ribosomal subunit	221.09	1.36e-70	163	615	1	151	1		98	120	870	151	151	79.47	17.36	100	Yes	No	No	No
DB_oleaga	OM_59688	ISCW003986-PA pep scaffold:IscaW1:DS724444:81703:92176:1 gene:ISCW003986 transcript:ISCW003986-RA gene_biotype:protein_coding transcript_biotype:protein_coding description:39S ribosomal protein L51, putative	39S ribosomal protein L51, putative	B7PJ64	Ixodes scapularis	7.79546	4.26129	7.62078	11.4339	4.87238	4.56814	3	[F]GO:0003735: structural constituent of ribosome;[P]GO:0006412: translation;[C]GO:0005762: mitochondrial large ribosomal subunit		IPR042831 54S ribosomal protein L28, mitochondrial;IPR036967 Ribosomal protein S11 superfamily;IPR040030 54S ribosomal protein L15, mitochondrial	PF10244 Mitochondrial ribosomal subunit	221.09	1.12e-69	124	576	1	151	1		98	120	1065	151	151	79.47	14.18	100	Yes	No	No	No
DB_oleaga	OM_6355	XP_022650465.1 39S ribosomal protein L52, mitochondrial-like isoform X1	39S ribosomal protein L52, mitochondrial-like isoform X1	XP_022650465.1	Varroa destructor	23.4642	11.6206	18.5911	33.4207	10.0296	11.9345	0					92.05	6.19e-21	145	483	20	131	1		50	66	726	149	113	58.41	15.56	75.84	No	No	No	No
DB_oleaga	OM_635	ISCW010638-PA pep scaffold:IscaW1:DS856158:15165:22618:1 gene:ISCW010638 transcript:ISCW010638-RA gene_biotype:protein_coding transcript_biotype:protein_coding description:39S ribosomal protein L54, putative	39S ribosomal protein L54, putative	B7Q4I7	Ixodes scapularis	18.2767	14.9786	13.8695	22.2599	14.8238	14.6732	2	[F]GO:0003735: structural constituent of ribosome;[C]GO:0005762: mitochondrial large ribosomal subunit		IPR042831 54S ribosomal protein L28, mitochondrial;IPR040030 54S ribosomal protein L15, mitochondrial	PF08561 Mitochondrial ribosomal protein L37	212.23	2.14e-66	380	823	27	174	-2		97	123	941	178	148	83.11	15.73	83.15	Yes	No	No	No
DB_oleaga	OM_38398	XP_023011982.1 39S ribosomal protein L9, mitochondrial	39S ribosomal protein L9, mitochondrial	XP_023011982.1	Leptinotarsa decemlineata	1.59482	0.915212	1.19716	2.66829	1.21704	1.2633	0					80.88	9.13e-15	457	804	139	254	-2		37	71	1192	270	120	59.17	10.07	44.44	Yes	No	No	No
DB_oleaga	OM_38399	XP_027230898.1 39S ribosomal protein L9, mitochondrial-like	39S ribosomal protein L9, mitochondrial-like	XP_027230898.1	Penaeus vannamei	2.97036	1.15705	2.43241	4.9912	1.85989	2.2816	0					138.27	4.35e-35	472	1095	45	266	-1		81	121	1320	290	227	53.3	17.2	78.28	Yes	No	No	No
DB_oleaga	OM_38400	XP_027230898.1 39S ribosomal protein L9, mitochondrial-like	39S ribosomal protein L9, mitochondrial-like	XP_027230898.1	Penaeus vannamei	3.23526	1.47797	3.45539	5.74607	2.40644	2.4217	0					149.83	2.83e-39	472	1143	45	266	-1		85	128	1368	290	228	56.14	16.67	78.62	Yes	No	No	No
DB_oleaga	OM_38643	ISCW014460-PA pep scaffold:IscaW1:DS947584:41808:54867:-1 gene:ISCW014460 transcript:ISCW014460-RA gene_biotype:protein_coding transcript_biotype:protein_coding description:3-hydroxyacyl-CoA dehydrogenase, putative	3-hydroxyacyl-CoA dehydrogenase, putative	B7QIS3	Ixodes scapularis	1.20958	0.569834	0.827519	1.17106	0.48894	0.740388	3	[F]GO:0003857: 3-hydroxyacyl-CoA dehydrogenase activity;[F]GO:0070403: NAD+ binding;[P]GO:0006631: fatty acid metabolic process	EC:1.1.1.35	IPR022694 3-hydroxyacyl-CoA dehydrogenase;IPR032884 NAD-dependent glucose-6-phosphate dehydrogenase, archaea;IPR023775 Bifunctional protein Aas	PF00725 3-hydroxyacyl-CoA dehydrogenase, C-terminal domain;PF02737 3-hydroxyacyl-CoA dehydrogenase, NAD binding domain	193.36	3.81e-57	3	314	174	277	-3		91	97	970	310	104	93.27	10.72	33.55	No	No	No	No	map00062	Fatty acid elongation
DB_oleaga	OM_46763	ISCW014460-PA pep scaffold:IscaW1:DS947584:41808:54867:-1 gene:ISCW014460 transcript:ISCW014460-RA gene_biotype:protein_coding transcript_biotype:protein_coding description:3-hydroxyacyl-CoA dehydrogenase, putative	3-hydroxyacyl-CoA dehydrogenase, putative	B7QIS3	Ixodes scapularis	1.89899	1.06873	1.6737	1.7776	1.01158	0.817919	3	[F]GO:0003857: 3-hydroxyacyl-CoA dehydrogenase activity;[F]GO:0070403: NAD+ binding;[P]GO:0006631: fatty acid metabolic process	EC:1.1.1.35	IPR022694 3-hydroxyacyl-CoA dehydrogenase;IPR032884 NAD-dependent glucose-6-phosphate dehydrogenase, archaea;IPR023775 Bifunctional protein Aas	PF00725 3-hydroxyacyl-CoA dehydrogenase, C-terminal domain;PF02737 3-hydroxyacyl-CoA dehydrogenase, NAD binding domain	244.59	1.02e-76	1	510	9	178	1		127	146	1048	310	170	85.88	16.22	54.84	No	No	No	No	map00062	Fatty acid elongation
DB_oleaga	OM_62657	ISCW014460-PA pep scaffold:IscaW1:DS947584:41808:54867:-1 gene:ISCW014460 transcript:ISCW014460-RA gene_biotype:protein_coding transcript_biotype:protein_coding description:3-hydroxyacyl-CoA dehydrogenase, putative	3-hydroxyacyl-CoA dehydrogenase, putative	B7QIS3	Ixodes scapularis	2.38895	1.53633	2.99599	3.03795	1.51386	1.30202	3	[F]GO:0003857: 3-hydroxyacyl-CoA dehydrogenase activity;[F]GO:0070403: NAD+ binding;[P]GO:0006631: fatty acid metabolic process	EC:1.1.1.35	IPR022694 3-hydroxyacyl-CoA dehydrogenase;IPR032884 NAD-dependent glucose-6-phosphate dehydrogenase, archaea;IPR023775 Bifunctional protein Aas	PF00725 3-hydroxyacyl-CoA dehydrogenase, C-terminal domain;PF02737 3-hydroxyacyl-CoA dehydrogenase, NAD binding domain	249.98	6.77e-79	394	927	1	178	-1		131	151	1032	310	178	84.83	17.25	57.42	No	No	No	No	map00062	Fatty acid elongation
DB_oleaga	OM_24564	ISCW014460-PA pep scaffold:IscaW1:DS947584:41808:54867:-1 gene:ISCW014460 transcript:ISCW014460-RA gene_biotype:protein_coding transcript_biotype:protein_coding description:3-hydroxyacyl-CoA dehydrogenase, putative	3-hydroxyacyl-CoA dehydrogenase, putative	B7QIS3	Ixodes scapularis	4.69235	2.73449	5.14997	6.35047	2.82828	2.50824	3	[F]GO:0003857: 3-hydroxyacyl-CoA dehydrogenase activity;[F]GO:0070403: NAD+ binding;[P]GO:0006631: fatty acid metabolic process	EC:1.1.1.35	IPR022694 3-hydroxyacyl-CoA dehydrogenase;IPR032884 NAD-dependent glucose-6-phosphate dehydrogenase, archaea;IPR023775 Bifunctional protein Aas	PF00725 3-hydroxyacyl-CoA dehydrogenase, C-terminal domain;PF02737 3-hydroxyacyl-CoA dehydrogenase, NAD binding domain	418.7	2.45e-145	3	911	1	277	-1		220	243	1016	310	303	80.2	29.82	97.74	No	No	No	No	map00062	Fatty acid elongation
DB_oleaga	OM_16006	ISCW014460-PA pep scaffold:IscaW1:DS947584:41808:54867:-1 gene:ISCW014460 transcript:ISCW014460-RA gene_biotype:protein_coding transcript_biotype:protein_coding description:3-hydroxyacyl-CoA dehydrogenase, putative	3-hydroxyacyl-CoA dehydrogenase, putative	B7QIS3	Ixodes scapularis	6.89692	3.10852	6.62143	6.96512	3.47157	4.03177	3	[F]GO:0003857: 3-hydroxyacyl-CoA dehydrogenase activity;[F]GO:0070403: NAD+ binding;[P]GO:0006631: fatty acid metabolic process	EC:1.1.1.35	IPR022694 3-hydroxyacyl-CoA dehydrogenase;IPR032884 NAD-dependent glucose-6-phosphate dehydrogenase, archaea;IPR023775 Bifunctional protein Aas	PF00725 3-hydroxyacyl-CoA dehydrogenase, C-terminal domain;PF02737 3-hydroxyacyl-CoA dehydrogenase, NAD binding domain	473.01	2.89e-166	118	1020	9	309	-3		239	264	1109	310	301	87.71	27.14	97.1	No	No	No	No	map00062	Fatty acid elongation
DB_oleaga	OM_8004	ISCW014460-PA pep scaffold:IscaW1:DS947584:41808:54867:-1 gene:ISCW014460 transcript:ISCW014460-RA gene_biotype:protein_coding transcript_biotype:protein_coding description:3-hydroxyacyl-CoA dehydrogenase, putative	3-hydroxyacyl-CoA dehydrogenase, putative	B7QIS3	Ixodes scapularis	8.67963	5.99462	9.72962	15.3031	6.81154	5.31537	3	[F]GO:0003857: 3-hydroxyacyl-CoA dehydrogenase activity;[F]GO:0070403: NAD+ binding;[P]GO:0006631: fatty acid metabolic process	EC:1.1.1.35	IPR022694 3-hydroxyacyl-CoA dehydrogenase;IPR032884 NAD-dependent glucose-6-phosphate dehydrogenase, archaea;IPR023775 Bifunctional protein Aas	PF00725 3-hydroxyacyl-CoA dehydrogenase, C-terminal domain;PF02737 3-hydroxyacyl-CoA dehydrogenase, NAD binding domain	485.34	7.2e-171	112	1038	1	309	1		246	272	1155	310	309	88.03	26.75	99.68	No	No	No	No	map00062	Fatty acid elongation
DB_oleaga	OM_38882	KFM57112.1 3-hydroxyisobutyrate dehydrogenase, mitochondrial, partial	3-hydroxyisobutyrate dehydrogenase, mitochondrial, partial	KFM57112.1	Stegodyphus mimosarum	1.60193	1.06368	1.82978	2.54736	1.27506	1.5247	4	[F]GO:0008442: 3-hydroxyisobutyrate dehydrogenase activity;[F]GO:0051287: NAD binding;[F]GO:0050661: NADP binding;[P]GO:0006574: valine catabolic process	EC:1.1.1.31	IPR011548 3-hydroxyisobutyrate dehydrogenase;IPR033890 GDP-mannose 3,5-epimerase;IPR036453 Glutamyl tRNA-reductase dimerization domain superfamily	PF03446 NAD binding domain of 6-phosphogluconate dehydrogenase;PF14833 NAD-binding of NADP-dependent 3-hydroxyisobutyrate dehydrogenase	201.45	2.31e-57	3	404	101	234	3		95	117	1641	340	134	87.31	8.17	39.41	Yes	No	No	No	map00280	Valine, leucine and isoleucine degradation
DB_oleaga	OM_21824	XP_023222466.1 3-hydroxyisobutyrate dehydrogenase, mitochondrial-like	3-hydroxyisobutyrate dehydrogenase, mitochondrial-like	XP_023222466.1	Centruroides sculpturatus	3.47316	1.83337	3.45295	4.52005	2.33939	2.61835	0					287.35	2.58e-89	1226	1849	30	237	-3		140	170	1920	337	208	81.73	10.83	61.72	Yes	No	No	No
DB_oleaga	OM_10311	XP_023222466.1 3-hydroxyisobutyrate dehydrogenase, mitochondrial-like	3-hydroxyisobutyrate dehydrogenase, mitochondrial-like	XP_023222466.1	Centruroides sculpturatus	10.4146	5.37834	10.6255	18.6517	7.93897	9.12379	0					397.13	2.44e-133	629	1549	30	336	-3		195	241	1620	337	307	78.5	18.95	91.1	Yes	No	No	No
DB_oleaga	OM_11612	XP_022661439.1 3-ketoacyl-CoA thiolase, mitochondrial-like isoform X2	3-ketoacyl-CoA thiolase, mitochondrial-like isoform X2	XP_022661439.1	Varroa destructor	12.575	4.75912	22.0702	32.9572	13.9195	16.0147	0					567	0	127	1311	2	396	-3		277	325	1409	397	395	82.28	28.03	99.5	No	No	No	No
DB_oleaga	OM_1111	ISCW022661-PA pep scaffold:IscaW1:DS923918:185636:204045:1 gene:ISCW022661 transcript:ISCW022661-RA gene_biotype:protein_coding transcript_biotype:protein_coding description:3-keto-acyl-CoA thiolase, putative	3-keto-acyl-CoA thiolase, putative	B7QF45	Ixodes scapularis	7.14542	6.13971	10.5555	13.4724	10.4059	12.9945	3	[F]GO:0033814: propanoyl-CoA C-acyltransferase activity;[F]GO:0050632: propionyl-CoA C2-trimethyltridecanoyltransferase activity;[P]GO:0032385: positive regulation of intracellular cholesterol transport	EC:2.3.1.176		PF00108 Thiolase, N-terminal domain;PF02803 Thiolase, C-terminal domain	691.42	0	699	1907	4	406	-2		341	363	2118	406	403	90.07	19.03	99.26	No	No	No	No
DB_oleaga	OM_33442	ISCW011150-PA pep scaffold:IscaW1:DS874590:107733:112573:-1 gene:ISCW011150 transcript:ISCW011150-RA gene_biotype:protein_coding transcript_biotype:protein_coding description:3-oxoacyl-(acyl-carrier-protein) synthase, putative	3-oxoacyl-(acyl-carrier-protein) synthase, putative	ISCW011150-PA	Ixodes scapularis	1.12603	1.64844	1.85067	2.15763	1.16892	1.09086	0					533.87	0	166	1428	15	437	1		265	327	2506	438	423	77.3	16.88	96.58	Yes	No	No	No
DB_oleaga	OM_5698	ISCW011150-PA pep scaffold:IscaW1:DS874590:107733:112573:-1 gene:ISCW011150 transcript:ISCW011150-RA gene_biotype:protein_coding transcript_biotype:protein_coding description:3-oxoacyl-(acyl-carrier-protein) synthase, putative	3-oxoacyl-(acyl-carrier-protein) synthase, putative	ISCW011150-PA	Ixodes scapularis	5.70091	8.09225	5.66768	5.14399	6.52155	6.80982	0					533.87	1.31e-171	173	1435	15	437	2		265	327	5450	438	423	77.3	7.76	96.58	Yes	No	No	No
DB_oleaga	OM_30284	ISCW015616-PA pep scaffold:IscaW1:DS639853:211368:234637:1 gene:ISCW015616 transcript:ISCW015616-RA gene_biotype:protein_coding transcript_biotype:protein_coding description:3-phosphoglycerate kinase, putative	3-phosphoglycerate kinase, putative	ISCW015616-PA	Ixodes scapularis	1.14066	0.91196	1.25814	1.70923	1.18065	1.34354	0					135.58	1.93e-35	350	637	311	406	-2		64	75	638	415	96	78.13	15.05	23.13	No	No	No	No
DB_oleaga	OM_17836	ISCW015616-PA pep scaffold:IscaW1:DS639853:211368:234637:1 gene:ISCW015616 transcript:ISCW015616-RA gene_biotype:protein_coding transcript_biotype:protein_coding description:3-phosphoglycerate kinase, putative	3-phosphoglycerate kinase, putative	ISCW015616-PA	Ixodes scapularis	2.11062	1.06201	3.52722	4.59111	3.49184	2.92985	0					474.55	2.06e-164	319	1200	17	310	1		232	263	1534	415	294	89.46	19.17	70.84	No	No	No	No
DB_oleaga	OM_24337	ISCW015616-PA pep scaffold:IscaW1:DS639853:211368:234637:1 gene:ISCW015616 transcript:ISCW015616-RA gene_biotype:protein_coding transcript_biotype:protein_coding description:3-phosphoglycerate kinase, putative	3-phosphoglycerate kinase, putative	ISCW015616-PA	Ixodes scapularis	3.47595	2.13663	5.41309	7.73398	4.72582	4.95758	0					619.39	0	319	1512	17	414	1		302	344	2444	415	398	86.43	16.28	95.9	No	No	No	No
DB_oleaga	OM_30283	ISCW015616-PA pep scaffold:IscaW1:DS639853:211368:234637:1 gene:ISCW015616 transcript:ISCW015616-RA gene_biotype:protein_coding transcript_biotype:protein_coding description:3-phosphoglycerate kinase, putative	3-phosphoglycerate kinase, putative	ISCW015616-PA	Ixodes scapularis	4.36641	3.37415	5.45525	7.21016	4.90998	5.03311	0					474.55	4.45e-169	2290	3171	17	310	-2		232	263	3466	415	294	89.46	8.48	70.84	No	No	No	No
DB_oleaga	OM_65854	ISCW015616-PA pep scaffold:IscaW1:DS639853:211368:234637:1 gene:ISCW015616 transcript:ISCW015616-RA gene_biotype:protein_coding transcript_biotype:protein_coding description:3-phosphoglycerate kinase, putative	3-phosphoglycerate kinase, putative	ISCW015616-PA	Ixodes scapularis	10.0043	4.85453	17.0402	18.2249	15.7003	14.3428	0					605.52	0	159	1328	17	406	-3		296	338	1633	415	390	86.67	23.88	93.98	No	No	No	No
DB_oleaga	OM_74667	XP_015906592.1 3-phosphoinositide-dependent protein kinase 1 isoform X2	3-phosphoinositide-dependent protein kinase 1 isoform X2	XP_015906592.1	Parasteatoda tepidariorum	5.45713	2.34941	3.52008	3.97648	2.24407	2.28092	0					359.76	3.33e-176	624	1382	260	513	3		174	203	1554	513	255	79.61	16.41	49.71	Yes	No	No	No
DB_oleaga	OM_50003	ISCW020110-PA pep scaffold:IscaW1:DS825938:213197:215107:-1 gene:ISCW020110 transcript:ISCW020110-RA gene_biotype:protein_coding transcript_biotype:protein_coding description:4&apos;-phosphopantetheinyl transferase SFP, putative	4&apos;-phosphopantetheinyl transferase SFP, putative	ISCW020110-PA	Ixodes scapularis	0.325472	0.671085	0.720089	0.733702	0.514848	0.694743	0					100.91	7.16e-23	5	214	170	239	2		46	56	867	244	70	80	8.07	28.69	Yes	No	No	No
DB_oleaga	OM_33719	EEC12013.1 4&apos;-phosphopantetheinyl transferase SFP, putative, partial	4&apos;-phosphopantetheinyl transferase SFP, putative, partial	EEC12013.1	Ixodes scapularis	0.744185	0.624729	0.702269	1.00827	0.818777	0.796003	3	[F]GO:0008897: holo-[acyl-carrier-protein] synthase activity;[F]GO:0000287: magnesium ion binding;[P]GO:0019878: lysine biosynthetic process via aminoadipic acid	EC:2.7.8.7	IPR037143 4'-phosphopantetheinyl transferase domain superfamily;IPR037143 4'-phosphopantetheinyl transferase domain superfamily;IPR011872 Homocitrate synthase, fungi/archaea	PF01648 4'-phosphopantetheinyl transferase superfamily	245.36	1.72e-76	208	807	53	236	1		123	144	1397	237	201	71.64	14.39	84.81	No	No	No	No	map00770	Pantothenate and CoA biosynthesis
DB_oleaga	OM_26452	EEC12013.1 4&apos;-phosphopantetheinyl transferase SFP, putative, partial	4&apos;-phosphopantetheinyl transferase SFP, putative, partial	EEC12013.1	Ixodes scapularis	0.90753	0.959372	0.922736	1.0577	0.811785	1.01117	3	[F]GO:0008897: holo-[acyl-carrier-protein] synthase activity;[F]GO:0000287: magnesium ion binding;[P]GO:0019878: lysine biosynthetic process via aminoadipic acid	EC:2.7.8.7	IPR037143 4'-phosphopantetheinyl transferase domain superfamily;IPR037143 4'-phosphopantetheinyl transferase domain superfamily;IPR011872 Homocitrate synthase, fungi/archaea	PF01648 4'-phosphopantetheinyl transferase superfamily	318.93	5e-107	128	877	3	236	2		154	185	1031	237	251	73.71	24.35	105.91	No	No	No	No	map00770	Pantothenate and CoA biosynthesis
DB_oleaga	OM_14449	EEC12013.1 4&apos;-phosphopantetheinyl transferase SFP, putative, partial	4&apos;-phosphopantetheinyl transferase SFP, putative, partial	EEC12013.1	Ixodes scapularis	0.948927	0.74566	1.0381	1.28277	0.994888	1.08434	3	[F]GO:0008897: holo-[acyl-carrier-protein] synthase activity;[F]GO:0000287: magnesium ion binding;[P]GO:0019878: lysine biosynthetic process via aminoadipic acid	EC:2.7.8.7	IPR037143 4'-phosphopantetheinyl transferase domain superfamily;IPR037143 4'-phosphopantetheinyl transferase domain superfamily;IPR011872 Homocitrate synthase, fungi/archaea	PF01648 4'-phosphopantetheinyl transferase superfamily	256.14	6.62e-81	208	756	53	236	1		123	144	1346	237	184	78.26	13.67	77.64	No	No	No	No	map00770	Pantothenate and CoA biosynthesis
DB_oleaga	OM_2939	EEC12013.1 4&apos;-phosphopantetheinyl transferase SFP, putative, partial	4&apos;-phosphopantetheinyl transferase SFP, putative, partial	EEC12013.1	Ixodes scapularis	0.948997	1.26802	1.01767	0.767309	1.09505	1.18426	3	[F]GO:0008897: holo-[acyl-carrier-protein] synthase activity;[F]GO:0000287: magnesium ion binding;[P]GO:0019878: lysine biosynthetic process via aminoadipic acid	EC:2.7.8.7	IPR037143 4'-phosphopantetheinyl transferase domain superfamily;IPR037143 4'-phosphopantetheinyl transferase domain superfamily;IPR011872 Homocitrate synthase, fungi/archaea	PF01648 4'-phosphopantetheinyl transferase superfamily	325.09	2.33e-104	87	785	3	236	3		153	184	2191	237	234	78.63	10.68	98.73	No	No	No	No	map00770	Pantothenate and CoA biosynthesis
DB_oleaga	OM_60412	EEC12013.1 4&apos;-phosphopantetheinyl transferase SFP, putative, partial	4&apos;-phosphopantetheinyl transferase SFP, putative, partial	EEC12013.1	Ixodes scapularis	0.961317	1.0473	1.23242	1.65226	1.39999	1.07832	3	[F]GO:0008897: holo-[acyl-carrier-protein] synthase activity;[F]GO:0000287: magnesium ion binding;[P]GO:0019878: lysine biosynthetic process via aminoadipic acid	EC:2.7.8.7	IPR037143 4'-phosphopantetheinyl transferase domain superfamily;IPR037143 4'-phosphopantetheinyl transferase domain superfamily;IPR011872 Homocitrate synthase, fungi/archaea	PF01648 4'-phosphopantetheinyl transferase superfamily	329.72	1.42e-109	87	785	3	236	3		154	185	1375	237	234	79.06	17.02	98.73	No	No	No	No	map00770	Pantothenate and CoA biosynthesis
DB_oleaga	OM_60413	EEC12013.1 4&apos;-phosphopantetheinyl transferase SFP, putative, partial	4&apos;-phosphopantetheinyl transferase SFP, putative, partial	EEC12013.1	Ixodes scapularis	1.42152	1.49472	1.11725	1.09391	1.3597	1.29235	3	[F]GO:0008897: holo-[acyl-carrier-protein] synthase activity;[F]GO:0000287: magnesium ion binding;[P]GO:0019878: lysine biosynthetic process via aminoadipic acid	EC:2.7.8.7	IPR037143 4'-phosphopantetheinyl transferase domain superfamily;IPR037143 4'-phosphopantetheinyl transferase domain superfamily;IPR011872 Homocitrate synthase, fungi/archaea	PF01648 4'-phosphopantetheinyl transferase superfamily	329.72	4.45e-108	87	785	3	236	3		154	185	1703	237	234	79.06	13.74	98.73	No	No	No	No	map00770	Pantothenate and CoA biosynthesis
DB_oleaga	OM_24682	EEC12013.1 4&apos;-phosphopantetheinyl transferase SFP, putative, partial	4&apos;-phosphopantetheinyl transferase SFP, putative, partial	EEC12013.1	Ixodes scapularis	5.62155	5.53387	3.07942	5.71813	3.61895	5.02363	3	[F]GO:0008897: holo-[acyl-carrier-protein] synthase activity;[F]GO:0000287: magnesium ion binding;[P]GO:0019878: lysine biosynthetic process via aminoadipic acid	EC:2.7.8.7	IPR037143 4'-phosphopantetheinyl transferase domain superfamily;IPR037143 4'-phosphopantetheinyl transferase domain superfamily;IPR011872 Homocitrate synthase, fungi/archaea	PF01648 4'-phosphopantetheinyl transferase superfamily	98.98	9.06e-22	5	205	170	236	2		44	54	1033	237	67	80.6	6.49	28.27	Yes	No	No	No	map00770	Pantothenate and CoA biosynthesis
DB_oleaga	OM_16925	ABR23401.1 40S ribosomal protein S10	40S ribosomal protein S10	ABR23401.1	Ornithodoros parkeri	0.0560446	0.603786	0.0560932	0	0	2.22928	1	[C]GO:0005840: ribosome		IPR036967 Ribosomal protein S11 superfamily		285.42	9.76e-98	19	486	1	157	-3		141	144	530	157	157	91.72	29.62	100	No	No	No	No
DB_oleaga	OM_36629	ABR23401.1 40S ribosomal protein S10	40S ribosomal protein S10	ABR23401.1	Ornithodoros parkeri	57.8835	48.5441	58.1945	97.0316	53.8662	54.4942	1	[C]GO:0005840: ribosome		IPR036967 Ribosomal protein S11 superfamily		293.12	2.06e-89	1776	2210	1	145	-3		139	143	4162	157	145	98.62	3.48	92.36	Yes	No	No	No
DB_oleaga	OM_36628	ABR23401.1 40S ribosomal protein S10	40S ribosomal protein S10	ABR23401.1	Ornithodoros parkeri	63.7775	51.4057	60.4752	104.478	62.0167	57.9429	1	[C]GO:0005840: ribosome		IPR036967 Ribosomal protein S11 superfamily		293.12	1.85e-89	1776	2210	1	145	-2		139	143	4095	157	145	98.62	3.54	92.36	Yes	Yes	No	No
DB_oleaga	OM_65903	ABR23401.1 40S ribosomal protein S10	40S ribosomal protein S10	ABR23401.1	Ornithodoros parkeri	151.412	116.722	141.85	278.993	145.749	136.67	1	[C]GO:0005840: ribosome		IPR036967 Ribosomal protein S11 superfamily		280.03	3.23e-91	536	1000	3	157	-2		136	141	1391	157	155	90.97	11.14	98.73	No	No	No	No
DB_oleaga	OM_48205	ACB70397.1 40S ribosomal protein S10, partial	40S ribosomal protein S10, partial	ACB70397.1	Ornithodoros coriaceus	44.4882	30.658	39.98	84.2746	38.4517	41.124	1	[C]GO:0005840: ribosome		IPR036967 Ribosomal protein S11 superfamily		237.65	3.52e-72	556	957	10	143	-3		116	119	2210	143	134	88.81	6.06	93.71	Yes	No	No	No
DB_oleaga	OM_79429	ABR23471.1 40S ribosomal protein S11	40S ribosomal protein S11	ABR23471.1	Ornithodoros parkeri	0.0614982	0.240924	0.123103	0	0.173282	1.48691	3	[F]GO:0003735: structural constituent of ribosome;[P]GO:0006412: translation;[C]GO:0005840: ribosome		IPR042831 54S ribosomal protein L28, mitochondrial;IPR036967 Ribosomal protein S11 superfamily;IPR036967 Ribosomal protein S11 superfamily		308.53	3.51e-107	9	476	1	156	-2		152	153	483	156	156	98.08	32.3	100	Yes	No	No	No
DB_oleaga	OM_19907	ABR23471.1 40S ribosomal protein S11	40S ribosomal protein S11	ABR23471.1	Ornithodoros parkeri	374.443	288.769	358.354	504.97	283.491	333.371	3	[F]GO:0003735: structural constituent of ribosome;[P]GO:0006412: translation;[C]GO:0005840: ribosome		IPR042831 54S ribosomal protein L28, mitochondrial;IPR036967 Ribosomal protein S11 superfamily;IPR036967 Ribosomal protein S11 superfamily		311.23	3.81e-106	345	812	1	156	3		153	154	854	156	156	98.72	18.27	100	No	No	No	Yes
DB_oleaga	OM_17971	AAP04352.1 40S ribosomal protein S12	40S ribosomal protein S12	AAP04352.1	Dermacentor variabilis	1280.07	1077.81	1166.02	2359.21	1065.91	1086.65	3	[F]GO:0003735: structural constituent of ribosome;[P]GO:0006412: translation;[C]GO:0005840: ribosome		IPR042831 54S ribosomal protein L28, mitochondrial;IPR036967 Ribosomal protein S11 superfamily;IPR036967 Ribosomal protein S11 superfamily		211.08	9.43e-70	2	322	1	107	-3		104	105	348	132	107	98.13	30.75	81.06	No	No	No	No
DB_oleaga	OM_30571	ABI52720.1 40S ribosomal protein S13	40S ribosomal protein S13	ABI52720.1	Argas monolakensis	112.218	87.1612	105.018	201.434	97.6804	106.713	3	[F]GO:0003735: structural constituent of ribosome;[P]GO:0006412: translation;[C]GO:0005840: ribosome		IPR042831 54S ribosomal protein L28, mitochondrial;IPR036967 Ribosomal protein S11 superfamily;IPR036967 Ribosomal protein S11 superfamily		127.87	5.91e-32	1734	1922	1	63	-1		61	62	1925	151	63	98.41	3.27	41.72	Yes	Yes	No	No
DB_oleaga	OM_23911	ABI52720.1 40S ribosomal protein S13	40S ribosomal protein S13	ABI52720.1	Argas monolakensis	550.677	357.133	520.916	1169.16	551.112	591.839	3	[F]GO:0003735: structural constituent of ribosome;[P]GO:0006412: translation;[C]GO:0005840: ribosome		IPR042831 54S ribosomal protein L28, mitochondrial;IPR036967 Ribosomal protein S11 superfamily;IPR036967 Ribosomal protein S11 superfamily		295.82	5.62e-102	26	478	1	151	-3		147	149	525	151	151	98.68	28.76	100	No	No	No	No
DB_oleaga	OM_23822	ABR23373.1 40S ribosomal protein S14	40S ribosomal protein S14	ABR23373.1	Ornithodoros parkeri	1.60971	1.8145	1.88469	1.85837	1.25514	4.12173	3	[F]GO:0003735: structural constituent of ribosome;[P]GO:0006412: translation;[C]GO:0005840: ribosome		IPR042831 54S ribosomal protein L28, mitochondrial;IPR036967 Ribosomal protein S11 superfamily;IPR036967 Ribosomal protein S11 superfamily		239.97	4.38e-80	65	484	1	140	-3		126	126	489	151	140	90	28.63	92.72	No	No	No	No
DB_oleaga	OM_35862	ABR23373.1 40S ribosomal protein S14	40S ribosomal protein S14	ABR23373.1	Ornithodoros parkeri	1.94264	1.65711	1.47393	3.21128	1.67743	2.05277	3	[F]GO:0003735: structural constituent of ribosome;[P]GO:0006412: translation;[C]GO:0005840: ribosome		IPR042831 54S ribosomal protein L28, mitochondrial;IPR036967 Ribosomal protein S11 superfamily;IPR036967 Ribosomal protein S11 superfamily		80.11	1.45e-32	242	358	102	140	-3		39	39	948	151	39	100	4.11	25.83	Yes	No	No	No
DB_oleaga	OM_35861	ABR23373.1 40S ribosomal protein S14	40S ribosomal protein S14	ABR23373.1	Ornithodoros parkeri	2.17481	1.43471	0.812032	1.41345	0.846687	0.597631	3	[F]GO:0003735: structural constituent of ribosome;[P]GO:0006412: translation;[C]GO:0005840: ribosome		IPR042831 54S ribosomal protein L28, mitochondrial;IPR036967 Ribosomal protein S11 superfamily;IPR036967 Ribosomal protein S11 superfamily		71.25	4.2e-26	730	849	61	100	-2		36	37	1318	151	40	92.5	3.03	26.49	No	No	No	No
DB_oleaga	OM_29712	ABR23373.1 40S ribosomal protein S14	40S ribosomal protein S14	ABR23373.1	Ornithodoros parkeri	2.95709	2.13781	2.05183	3.18105	2.32717	2.15106	3	[F]GO:0003735: structural constituent of ribosome;[P]GO:0006412: translation;[C]GO:0005840: ribosome		IPR042831 54S ribosomal protein L28, mitochondrial;IPR036967 Ribosomal protein S11 superfamily;IPR036967 Ribosomal protein S11 superfamily		90.51	4.52e-20	1291	1545	61	145	-2		54	57	2014	151	85	67.06	4.22	56.29	Yes	Yes	No	No
DB_oleaga	OM_352	ABR23373.1 40S ribosomal protein S14	40S ribosomal protein S14	ABR23373.1	Ornithodoros parkeri	3.9298	2.45319	2.85246	5.19901	3.15893	2.81649	3	[F]GO:0003735: structural constituent of ribosome;[P]GO:0006412: translation;[C]GO:0005840: ribosome		IPR042831 54S ribosomal protein L28, mitochondrial;IPR036967 Ribosomal protein S11 superfamily;IPR036967 Ribosomal protein S11 superfamily		90.51	3.6e-20	988	1209	61	134	-2		52	54	1678	151	74	72.97	4.41	49.01	Yes	No	No	No
DB_oleaga	OM_65487	ABR23373.1 40S ribosomal protein S14	40S ribosomal protein S14	ABR23373.1	Ornithodoros parkeri	1481.91	1133.38	1349.77	2313.74	1120.5	1405.65	3	[F]GO:0003735: structural constituent of ribosome;[P]GO:0006412: translation;[C]GO:0005840: ribosome		IPR042831 54S ribosomal protein L28, mitochondrial;IPR036967 Ribosomal protein S11 superfamily;IPR036967 Ribosomal protein S11 superfamily		221.86	1.43e-72	71	463	10	140	2		116	116	550	151	131	88.55	23.82	86.75	No	No	No	No
DB_oleaga	OM_35859	EEC18757.1 40S ribosomal protein S14, putative	40S ribosomal protein S14, putative	EEC18757.1	Ixodes scapularis	1.73786	1.15336	1.5105	3.4279	1.91143	1.81912	0					54.3	2.13e-06	988	1080	104	134	-1		27	28	1299	151	31	90.32	2.39	20.53	Yes	No	No	No
DB_oleaga	OM_35863	XP_002415092.1 40S ribosomal protein S14, putative	40S ribosomal protein S14, putative	XP_002415092.1	Ixodes scapularis	2.1327	1.63577	1.80022	4.3236	1.59281	1.2826	7	[F]GO:0048027: mRNA 5'-UTR binding;[F]GO:0070181: small ribosomal subunit rRNA binding;[F]GO:0003735: structural constituent of ribosome;[P]GO:0000462: maturation of SSU-rRNA from tricistronic rRNA transcript (SSU-rRNA, 5.8S rRNA, LSU-rRNA);[P]GO:0000028: ribosomal small subunit assembly;[P]GO:0006412: translation;[C]GO:0022627: cytosolic small ribosomal subunit		IPR009967 Flagellum biosynthesis repressor FlbT;IPR042831 54S ribosomal protein L28, mitochondrial;IPR028160 Ribosome biogenesis protein Slx9-like;IPR036967 Ribosomal protein S11 superfamily	PF00411 Ribosomal protein S11	80.11	7.13e-17	242	358	102	140	-2		39	39	578	151	39	100	6.75	25.83	Yes	No	No	No
DB_oleaga	OM_60295	XP_012542275.1 40S ribosomal protein S15	40S ribosomal protein S15	XP_012542275.1	Monomorium pharaonis	1.14742	1.2504	0.485246	0.791071	0.819646	0.529387	0					82.42	9.09e-18	253	366	26	63	-2		36	38	919	63	38	100	4.13	60.32	No	No	No	No
DB_oleaga	OM_5261	XP_012542275.1 40S ribosomal protein S15	40S ribosomal protein S15	XP_012542275.1	Monomorium pharaonis	1.83468	1.69118	1.04693	1.06672	1.49706	1.16547	0					82.42	4.72e-17	1563	1676	26	63	3		36	38	1789	63	38	100	2.12	60.32	Yes	Yes	No	No
DB_oleaga	OM_599	XP_012542275.1 40S ribosomal protein S15	40S ribosomal protein S15	XP_012542275.1	Monomorium pharaonis	8.2734	7.13028	3.64705	9.70879	4.93726	4.65902	0					95.52	1.32e-21	1854	1985	20	63	-2		43	44	1989	63	44	100	2.21	69.84	No	No	No	No
DB_oleaga	OM_23821	ISCW016148-PA pep scaffold:IscaW1:DS636921:279898:282076:-1 gene:ISCW016148 transcript:ISCW016148-RA gene_biotype:protein_coding transcript_biotype:protein_coding gene_symbol:RpS15 description:40S ribosomal protein S15, putative	40S ribosomal protein S15, putative	ISCW016148-PA	Ixodes scapularis	208.311	143.411	113.384	301.832	143.175	184.684	0					209.15	4.57e-68	19	462	2	149	-1		110	112	462	149	148	75.68	32.03	99.33	No	No	No	No
DB_oleaga	OM_621	RWR99997.1 40S ribosomal protein S17-like protein, partial	40S ribosomal protein S17-like protein, partial	RWR99997.1	Dinothrombium tinctorium	26.7751	25.1267	26.084	34.8966	15.9023	20.0576	3	[F]GO:0003735: structural constituent of ribosome;[P]GO:0006412: translation;[C]GO:0005840: ribosome		IPR042831 54S ribosomal protein L28, mitochondrial;IPR036967 Ribosomal protein S11 superfamily;IPR036967 Ribosomal protein S11 superfamily		150.98	3.48e-42	1	276	14	105	1		75	83	1207	130	92	90.22	7.62	70.77	Yes	Yes	No	No
DB_oleaga	OM_31443	ABR23376.1 40S ribosomal protein S19	40S ribosomal protein S19	ABR23376.1	Ornithodoros parkeri	1.26398	1.30671	1.05423	2.04091	1.12121	1.2049	3	[F]GO:0003735: structural constituent of ribosome;[P]GO:0006412: translation;[C]GO:0005840: ribosome		IPR042831 54S ribosomal protein L28, mitochondrial;IPR036967 Ribosomal protein S11 superfamily;IPR036967 Ribosomal protein S11 superfamily		90.12	1.9e-21	304	423	18	57	-1		39	40	423	147	40	100	9.46	27.21	Yes	No	No	No
DB_oleaga	OM_65795	ABR23376.1 40S ribosomal protein S19	40S ribosomal protein S19	ABR23376.1	Ornithodoros parkeri	14.443	10.4534	11.5463	33.9042	15.8688	11.8315	3	[F]GO:0003735: structural constituent of ribosome;[P]GO:0006412: translation;[C]GO:0005840: ribosome		IPR042831 54S ribosomal protein L28, mitochondrial;IPR036967 Ribosomal protein S11 superfamily;IPR036967 Ribosomal protein S11 superfamily		78.57	1.97e-17	102	224	58	98	-2		35	39	327	147	41	95.12	12.54	27.89	No	No	No	No
DB_oleaga	OM_65488	DAA34096.1 TPA_exp: 40S ribosomal protein S2	40S ribosomal protein S2	DAA34096.1	Amblyomma variegatum	298.541	272.236	281.774	485.397	277.754	304.182	4	[F]GO:0003723: RNA binding;[F]GO:0003735: structural constituent of ribosome;[P]GO:0006412: translation;[C]GO:0015935: small ribosomal subunit		IPR042622 Zinc finger protein 106;IPR042831 54S ribosomal protein L28, mitochondrial;IPR036967 Ribosomal protein S11 superfamily;IPR027504 40S ribosomal protein SA		65.47	5.27e-22	1	108	77	112	1		32	33	454	211	36	91.67	7.93	17.06	Yes	No	No	No
DB_oleaga	OM_79129	ABR23481.1 40S ribosomal protein S2	40S ribosomal protein S2	ABR23481.1	Ornithodoros parkeri	706.04	555.379	652.482	1235.13	613.156	624.163	3	[F]GO:0003735: structural constituent of ribosome;[P]GO:0006412: translation;[C]GO:0005840: ribosome		IPR042831 54S ribosomal protein L28, mitochondrial;IPR036967 Ribosomal protein S11 superfamily;IPR036967 Ribosomal protein S11 superfamily		315.46	2.2e-109	28	522	1	165	-3		157	162	551	165	165	98.18	29.95	100	No	No	No	No
DB_oleaga	OM_65489	DAA34096.1 TPA_exp: 40S ribosomal protein S2	40S ribosomal protein S2	DAA34096.1	Amblyomma variegatum	2256.17	1655.65	1921.63	4063.45	2052.26	2595.74	4	[F]GO:0003723: RNA binding;[F]GO:0003735: structural constituent of ribosome;[P]GO:0006412: translation;[C]GO:0015935: small ribosomal subunit		IPR042622 Zinc finger protein 106;IPR042831 54S ribosomal protein L28, mitochondrial;IPR036967 Ribosomal protein S11 superfamily;IPR027504 40S ribosomal protein SA		177.18	1.36e-53	121	564	37	182	1		104	110	651	211	153	71.9	23.5	72.51	Yes	No	No	No
DB_oleaga	OM_7242	ABR23354.1 40S ribosomal protein S2/30S	40S ribosomal protein S2/30S	ABR23354.1	Ornithodoros parkeri	580.942	360.173	504.969	1367.94	684.52	625.688	4	[F]GO:0003723: RNA binding;[F]GO:0003735: structural constituent of ribosome;[P]GO:0006412: translation;[C]GO:0015935: small ribosomal subunit		IPR042622 Zinc finger protein 106;IPR042831 54S ribosomal protein L28, mitochondrial;IPR036967 Ribosomal protein S11 superfamily;IPR027504 40S ribosomal protein SA		479.56	3.02e-170	19	732	9	246	-1		236	236	1035	247	238	99.16	23	96.36	Yes	No	No	No
DB_oleaga	OM_79006	ABR23358.1 40S ribosomal protein S20	40S ribosomal protein S20	ABR23358.1	Ornithodoros parkeri	0.0698909	0.444929	0.0699515	0.106911	0.0656431	2.50749	3	[F]GO:0003735: structural constituent of ribosome;[P]GO:0006412: translation;[C]GO:0015935: small ribosomal subunit		IPR042831 54S ribosomal protein L28, mitochondrial;IPR036967 Ribosomal protein S11 superfamily;IPR027504 40S ribosomal protein SA		226.1	2.14e-75	37	393	1	121	-3		115	117	425	121	121	96.69	28.47	100	Yes	No	No	No
DB_oleaga	OM_32636	ABR23358.1 40S ribosomal protein S20	40S ribosomal protein S20	ABR23358.1	Ornithodoros parkeri	2.11452	1.76808	1.75248	2.17981	1.38157	1.49601	3	[F]GO:0003735: structural constituent of ribosome;[P]GO:0006412: translation;[C]GO:0015935: small ribosomal subunit		IPR042831 54S ribosomal protein L28, mitochondrial;IPR036967 Ribosomal protein S11 superfamily;IPR027504 40S ribosomal protein SA		172.56	2.88e-47	5182	5436	37	121	-2		85	85	7108	121	85	100	1.2	70.25	No	No	No	No
DB_oleaga	OM_45058	ABR23358.1 40S ribosomal protein S20	40S ribosomal protein S20	ABR23358.1	Ornithodoros parkeri	2.24071	1.85123	1.80276	2.8955	1.56004	1.66139	3	[F]GO:0003735: structural constituent of ribosome;[P]GO:0006412: translation;[C]GO:0015935: small ribosomal subunit		IPR042831 54S ribosomal protein L28, mitochondrial;IPR036967 Ribosomal protein S11 superfamily;IPR027504 40S ribosomal protein SA		172.56	2.22e-47	2353	2607	37	121	-1		85	85	5508	121	85	100	1.54	70.25	No	No	No	No
DB_oleaga	OM_45059	ABR23358.1 40S ribosomal protein S20	40S ribosomal protein S20	ABR23358.1	Ornithodoros parkeri	2.40949	2.11254	1.84431	2.85985	1.51879	1.84364	3	[F]GO:0003735: structural constituent of ribosome;[P]GO:0006412: translation;[C]GO:0015935: small ribosomal subunit		IPR042831 54S ribosomal protein L28, mitochondrial;IPR036967 Ribosomal protein S11 superfamily;IPR027504 40S ribosomal protein SA		172.56	2.22e-47	2353	2607	37	121	-1		85	85	5529	121	85	100	1.54	70.25	No	No	No	No
DB_oleaga	OM_25962	ABR23358.1 40S ribosomal protein S20	40S ribosomal protein S20	ABR23358.1	Ornithodoros parkeri	3.29801	2.70226	2.53714	4.20739	2.10553	2.47473	3	[F]GO:0003735: structural constituent of ribosome;[P]GO:0006412: translation;[C]GO:0015935: small ribosomal subunit		IPR042831 54S ribosomal protein L28, mitochondrial;IPR036967 Ribosomal protein S11 superfamily;IPR027504 40S ribosomal protein SA		172.56	1.36e-47	2256	2510	37	121	-3		85	85	3445	121	85	100	2.47	70.25	Yes	No	No	No
DB_oleaga	OM_36135	ABR23358.1 40S ribosomal protein S20	40S ribosomal protein S20	ABR23358.1	Ornithodoros parkeri	4.01009	3.54787	2.92743	5.70731	2.68888	3.32109	3	[F]GO:0003735: structural constituent of ribosome;[P]GO:0006412: translation;[C]GO:0015935: small ribosomal subunit		IPR042831 54S ribosomal protein L28, mitochondrial;IPR036967 Ribosomal protein S11 superfamily;IPR027504 40S ribosomal protein SA		174.1	2.91e-48	359	619	35	121	2		85	87	2874	121	87	100	3.03	71.9	No	No	No	No
DB_oleaga	OM_65181	ABR23358.1 40S ribosomal protein S20	40S ribosomal protein S20	ABR23358.1	Ornithodoros parkeri	34.2501	29.0421	29.6283	51.0009	30.7451	32.0713	3	[F]GO:0003735: structural constituent of ribosome;[P]GO:0006412: translation;[C]GO:0015935: small ribosomal subunit		IPR042831 54S ribosomal protein L28, mitochondrial;IPR036967 Ribosomal protein S11 superfamily;IPR027504 40S ribosomal protein SA		67.78	1.16e-13	120	269	5	54	-2		34	38	294	121	50	76	17.01	41.32	No	No	No	No
DB_oleaga	OM_238	ABR23358.1 40S ribosomal protein S20	40S ribosomal protein S20	ABR23358.1	Ornithodoros parkeri	123.601	101.594	109.248	170.616	89.5161	122.678	3	[F]GO:0003735: structural constituent of ribosome;[P]GO:0006412: translation;[C]GO:0015935: small ribosomal subunit		IPR042831 54S ribosomal protein L28, mitochondrial;IPR036967 Ribosomal protein S11 superfamily;IPR027504 40S ribosomal protein SA		232.26	2.65e-68	165	515	5	121	3		115	116	6355	121	117	99.15	1.84	96.69	No	No	No	No
DB_oleaga	OM_79362	ABI52671.1 40S ribosomal protein S21	40S ribosomal protein S21	ABI52671.1	Argas monolakensis	0.663483	0.749782	1.02163	1.40527	1.15045	2.7068	3	[F]GO:0003735: structural constituent of ribosome;[P]GO:0006412: translation;[C]GO:0005840: ribosome		IPR042831 54S ribosomal protein L28, mitochondrial;IPR036967 Ribosomal protein S11 superfamily;IPR036967 Ribosomal protein S11 superfamily		158.3	7.4e-50	32	280	1	83	2		76	80	291	84	83	96.39	28.52	98.81	No	No	No	No
DB_oleaga	OM_18318	ABI52671.1 40S ribosomal protein S21	40S ribosomal protein S21	ABI52671.1	Argas monolakensis	368.765	368.399	320.489	625.26	252.618	354.315	3	[F]GO:0003735: structural constituent of ribosome;[P]GO:0006412: translation;[C]GO:0005840: ribosome		IPR042831 54S ribosomal protein L28, mitochondrial;IPR036967 Ribosomal protein S11 superfamily;IPR036967 Ribosomal protein S11 superfamily		162.93	2.88e-51	36	284	1	83	-3		78	82	364	84	83	98.8	22.8	98.81	No	No	No	No
DB_oleaga	OM_53009	ABI52808.1 40S ribosomal protein S23	40S ribosomal protein S23	ABI52808.1	Argas monolakensis	4.8554	3.344	4.10598	8.22158	4.34082	4.13118	3	[F]GO:0003735: structural constituent of ribosome;[P]GO:0006412: translation;[C]GO:0015935: small ribosomal subunit		IPR042831 54S ribosomal protein L28, mitochondrial;IPR036967 Ribosomal protein S11 superfamily;IPR027504 40S ribosomal protein SA		200.68	1.79e-61	2	283	2	95	2		94	94	1144	143	94	100	8.22	65.73	Yes	No	No	No
DB_oleaga	OM_26882	ABI52808.1 40S ribosomal protein S23	40S ribosomal protein S23	ABI52808.1	Argas monolakensis	97.5372	81.2683	89.8069	180.952	79.0809	85.0048	3	[F]GO:0003735: structural constituent of ribosome;[P]GO:0006412: translation;[C]GO:0015935: small ribosomal subunit		IPR042831 54S ribosomal protein L28, mitochondrial;IPR036967 Ribosomal protein S11 superfamily;IPR027504 40S ribosomal protein SA		172.17	2.5e-51	2	244	15	95	2		80	81	913	143	81	100	8.87	56.64	Yes	No	No	No
DB_oleaga	OM_23891	ABI52808.1 40S ribosomal protein S23	40S ribosomal protein S23	ABI52808.1	Argas monolakensis	258.095	163.693	218.185	548.349	191.546	265.686	3	[F]GO:0003735: structural constituent of ribosome;[P]GO:0006412: translation;[C]GO:0015935: small ribosomal subunit		IPR042831 54S ribosomal protein L28, mitochondrial;IPR036967 Ribosomal protein S11 superfamily;IPR027504 40S ribosomal protein SA		281.57	3.98e-97	1	408	2	137	-3		136	136	410	143	136	100	33.17	95.1	Yes	No	No	No
DB_oleaga	OM_22525	ABI52808.1 40S ribosomal protein S23	40S ribosomal protein S23	ABI52808.1	Argas monolakensis	628.99	484.188	582.412	1104.56	500.152	608.38	3	[F]GO:0003735: structural constituent of ribosome;[P]GO:0006412: translation;[C]GO:0015935: small ribosomal subunit		IPR042831 54S ribosomal protein L28, mitochondrial;IPR036967 Ribosomal protein S11 superfamily;IPR027504 40S ribosomal protein SA		172.17	3.17e-51	696	938	15	95	-3		80	81	940	143	81	100	8.62	56.64	Yes	No	No	No
DB_oleaga	OM_17087	ABR23391.1 40s ribosomal protein S26	40s ribosomal protein S26	ABR23391.1	Ornithodoros parkeri	208.973	156.94	160.272	351.181	144.755	154.701	3	[F]GO:0003735: structural constituent of ribosome;[P]GO:0006412: translation;[C]GO:0005840: ribosome		IPR042831 54S ribosomal protein L28, mitochondrial;IPR036967 Ribosomal protein S11 superfamily;IPR036967 Ribosomal protein S11 superfamily		126.72	2.22e-33	839	1090	38	121	-3		67	67	1092	121	84	79.76	7.69	69.42	No	No	No	No
DB_oleaga	OM_79372	ABR23391.1 40s ribosomal protein S26	40s ribosomal protein S26	ABR23391.1	Ornithodoros parkeri	592.997	433.253	492.568	1029.58	463.202	489.053	3	[F]GO:0003735: structural constituent of ribosome;[P]GO:0006412: translation;[C]GO:0005840: ribosome		IPR042831 54S ribosomal protein L28, mitochondrial;IPR036967 Ribosomal protein S11 superfamily;IPR036967 Ribosomal protein S11 superfamily		204.91	2.52e-67	3	359	3	121	3		100	102	373	121	119	85.71	31.9	98.35	Yes	No	No	No
DB_oleaga	OM_79824	ABR23466.1 40s ribosomal protein S27	40s ribosomal protein S27	ABR23466.1	Ornithodoros parkeri	0.170221	0.416784	0.255554	0.911347	0.239814	2.12419	4	[F]GO:0046872: metal ion binding;[F]GO:0003735: structural constituent of ribosome;[P]GO:0006412: translation;[C]GO:0005840: ribosome		IPR040409 Phytochelatin synthase;IPR042831 54S ribosomal protein L28, mitochondrial;IPR036967 Ribosomal protein S11 superfamily;IPR036967 Ribosomal protein S11 superfamily		180.26	3.27e-58	9	260	1	84	3		84	84	349	84	84	100	24.07	100	No	No	No	No
DB_oleaga	OM_48221	ABI52737.1 40S ribosomal protein S27	40S ribosomal protein S27	ABI52737.1	Argas monolakensis	0.54695	0.700504	0.0842193	0.386151	0.474193	0.525031	4	[F]GO:0046872: metal ion binding;[F]GO:0003735: structural constituent of ribosome;[P]GO:0006412: translation;[C]GO:0005840: ribosome		IPR040409 Phytochelatin synthase;IPR042831 54S ribosomal protein L28, mitochondrial;IPR036967 Ribosomal protein S11 superfamily;IPR036967 Ribosomal protein S11 superfamily		80.49	9.34e-19	1	111	3	39	-3		37	37	353	84	37	100	10.48	44.05	Yes	No	No	No
DB_oleaga	OM_61341	ABR23466.1 40s ribosomal protein S27	40s ribosomal protein S27	ABR23466.1	Ornithodoros parkeri	0.955569	0.682081	1.06987	1.58559	1.58202	0.934764	4	[F]GO:0046872: metal ion binding;[F]GO:0003735: structural constituent of ribosome;[P]GO:0006412: translation;[C]GO:0005840: ribosome		IPR040409 Phytochelatin synthase;IPR042831 54S ribosomal protein L28, mitochondrial;IPR036967 Ribosomal protein S11 superfamily;IPR036967 Ribosomal protein S11 superfamily		142.12	2.12e-40	702	917	5	76	-1		66	67	917	84	72	93.06	7.85	85.71	No	No	No	No
DB_oleaga	OM_30404	ABI52737.1 40S ribosomal protein S27	40S ribosomal protein S27	ABI52737.1	Argas monolakensis	1.37717	0.661171	1.08107	0.82613	0.608691	0.800314	4	[F]GO:0046872: metal ion binding;[F]GO:0003735: structural constituent of ribosome;[P]GO:0006412: translation;[C]GO:0005840: ribosome		IPR040409 Phytochelatin synthase;IPR042831 54S ribosomal protein L28, mitochondrial;IPR036967 Ribosomal protein S11 superfamily;IPR036967 Ribosomal protein S11 superfamily		85.11	1.13e-19	1	117	1	39	-2		39	39	550	84	39	100	7.09	46.43	Yes	No	No	No
DB_oleaga	OM_26209	ABR23466.1 40s ribosomal protein S27	40s ribosomal protein S27	ABR23466.1	Ornithodoros parkeri	1.55778	1.12574	0.69631	0.948535	0.823881	1.22677	4	[F]GO:0046872: metal ion binding;[F]GO:0003735: structural constituent of ribosome;[P]GO:0006412: translation;[C]GO:0005840: ribosome		IPR040409 Phytochelatin synthase;IPR042831 54S ribosomal protein L28, mitochondrial;IPR036967 Ribosomal protein S11 superfamily;IPR036967 Ribosomal protein S11 superfamily		141.35	1.19e-37	1749	1964	5	76	-1		66	66	1964	84	72	91.67	3.67	85.71	No	No	No	No
DB_oleaga	OM_18446	ABR23466.1 40s ribosomal protein S27	40s ribosomal protein S27	ABR23466.1	Ornithodoros parkeri	1.59265	1.50911	1.283	2.09954	1.64179	1.84811	4	[F]GO:0046872: metal ion binding;[F]GO:0003735: structural constituent of ribosome;[P]GO:0006412: translation;[C]GO:0005840: ribosome		IPR040409 Phytochelatin synthase;IPR042831 54S ribosomal protein L28, mitochondrial;IPR036967 Ribosomal protein S11 superfamily;IPR036967 Ribosomal protein S11 superfamily		149.83	1.99e-40	134	361	1	76	2		70	71	2294	84	76	93.42	3.31	90.48	Yes	No	No	No
DB_oleaga	OM_46939	ABR23466.1 40s ribosomal protein S27	40s ribosomal protein S27	ABR23466.1	Ornithodoros parkeri	2.29722	2.14524	1.33675	3.10542	2.25796	1.77086	4	[F]GO:0046872: metal ion binding;[F]GO:0003735: structural constituent of ribosome;[P]GO:0006412: translation;[C]GO:0005840: ribosome		IPR040409 Phytochelatin synthase;IPR042831 54S ribosomal protein L28, mitochondrial;IPR036967 Ribosomal protein S11 superfamily;IPR036967 Ribosomal protein S11 superfamily		128.26	2.2e-34	1	180	3	62	1		60	60	1112	84	60	100	5.4	71.43	No	No	No	No
DB_oleaga	OM_17006	ABR23466.1 40s ribosomal protein S27	40s ribosomal protein S27	ABR23466.1	Ornithodoros parkeri	3.95782	3.64134	2.56081	8.07228	4.50579	3.67928	4	[F]GO:0046872: metal ion binding;[F]GO:0003735: structural constituent of ribosome;[P]GO:0006412: translation;[C]GO:0005840: ribosome		IPR040409 Phytochelatin synthase;IPR042831 54S ribosomal protein L28, mitochondrial;IPR036967 Ribosomal protein S11 superfamily;IPR036967 Ribosomal protein S11 superfamily		83.96	2.32e-24	349	483	40	84	1		38	39	743	84	45	86.67	6.06	53.57	Yes	No	No	No
DB_oleaga	OM_52542	ABR23466.1 40s ribosomal protein S27	40s ribosomal protein S27	ABR23466.1	Ornithodoros parkeri	6.08445	6.89751	3.06884	7.62172	6.38962	5.67965	4	[F]GO:0046872: metal ion binding;[F]GO:0003735: structural constituent of ribosome;[P]GO:0006412: translation;[C]GO:0005840: ribosome		IPR040409 Phytochelatin synthase;IPR042831 54S ribosomal protein L28, mitochondrial;IPR036967 Ribosomal protein S11 superfamily;IPR036967 Ribosomal protein S11 superfamily		176.41	6.72e-57	7	258	1	84	1		83	83	310	84	84	98.81	27.1	100	No	No	No	No
DB_oleaga	OM_21877	ABR23466.1 40s ribosomal protein S27	40s ribosomal protein S27	ABR23466.1	Ornithodoros parkeri	59.5758	59.6826	32.8482	64.0288	37.2231	39.2745	4	[F]GO:0046872: metal ion binding;[F]GO:0003735: structural constituent of ribosome;[P]GO:0006412: translation;[C]GO:0005840: ribosome		IPR040409 Phytochelatin synthase;IPR042831 54S ribosomal protein L28, mitochondrial;IPR036967 Ribosomal protein S11 superfamily;IPR036967 Ribosomal protein S11 superfamily		157.92	2.08e-43	1748	1975	1	76	-3		74	75	2202	84	76	98.68	3.45	90.48	Yes	No	No	No
DB_oleaga	OM_9458	ABR23466.1 40s ribosomal protein S27	40s ribosomal protein S27	ABR23466.1	Ornithodoros parkeri	260.624	249.809	148.186	296.506	163.699	189.008	4	[F]GO:0046872: metal ion binding;[F]GO:0003735: structural constituent of ribosome;[P]GO:0006412: translation;[C]GO:0005840: ribosome		IPR040409 Phytochelatin synthase;IPR042831 54S ribosomal protein L28, mitochondrial;IPR036967 Ribosomal protein S11 superfamily;IPR036967 Ribosomal protein S11 superfamily		163.7	3.83e-49	261	512	1	84	-1		77	77	839	84	84	91.67	10.01	100	No	No	No	No
DB_oleaga	OM_23984	ISCW000125-PA pep scaffold:IscaW1:DS612897:76579:79560:-1 gene:ISCW000125 transcript:ISCW000125-RA gene_biotype:protein_coding transcript_biotype:protein_coding description:40S ribosomal protein S27A, putative	40S ribosomal protein S27A, putative	B7P0U0	Ixodes scapularis	29.5566	27.8159	22.3286	44.7945	25.0967	22.4461	9	[F]GO:0031386: protein tag;[F]GO:0003735: structural constituent of ribosome;[F]GO:0031625: ubiquitin protein ligase binding;[P]GO:0019941: modification-dependent protein catabolic process;[P]GO:0016567: protein ubiquitination;[P]GO:0006412: translation;[C]GO:0005737: cytoplasm;[C]GO:0022627: cytosolic small ribosomal subunit;[C]GO:0005634: nucleus		IPR042831 54S ribosomal protein L28, mitochondrial;IPR037893 Calcyclin-binding Protein, CS domain;IPR022482 Proteasome ATPase;IPR042508 F-box/WD repeat-containing protein 5;IPR036967 Ribosomal protein S11 superfamily;IPR037296 Staphostatin A/B;IPR040418 Protein crowded nuclei	PF00240 Ubiquitin family;PF01599 Ribosomal protein S27a	91.28	1.72e-20	223	660	7	149	-3		64	78	707	169	148	52.7	20.93	87.57	Yes	No	No	No
DB_oleaga	OM_62538	ABR23349.1 40S ribosomal protein S28	40S ribosomal protein S28	ABR23349.1	Ornithodoros parkeri	296.108	273.405	201.401	518.329	220.609	206.74	3	[F]GO:0003735: structural constituent of ribosome;[P]GO:0006412: translation;[C]GO:0005840: ribosome		IPR042831 54S ribosomal protein L28, mitochondrial;IPR036967 Ribosomal protein S11 superfamily;IPR036967 Ribosomal protein S11 superfamily		100.52	8.33e-27	204	353	1	50	-1		50	50	368	64	50	100	13.59	78.13	Yes	No	No	No
DB_oleaga	OM_50336	ABR23477.1 40S ribosomal protein S3	40S ribosomal protein S3	ABR23477.1	Ornithodoros parkeri	85.9219	54.5335	55.9443	188.983	62.46	69.8084	4	[F]GO:0003723: RNA binding;[F]GO:0003735: structural constituent of ribosome;[P]GO:0006412: translation;[C]GO:0015935: small ribosomal subunit		IPR042622 Zinc finger protein 106;IPR042831 54S ribosomal protein L28, mitochondrial;IPR036967 Ribosomal protein S11 superfamily;IPR027504 40S ribosomal protein SA		102.83	9.36e-24	3	155	190	240	3		46	49	829	240	51	96.08	6.15	21.25	Yes	No	No	No
DB_oleaga	OM_23811	ABR23477.1 40S ribosomal protein S3	40S ribosomal protein S3	ABR23477.1	Ornithodoros parkeri	171.85	125.516	126.588	372.03	135.36	148.481	4	[F]GO:0003723: RNA binding;[F]GO:0003735: structural constituent of ribosome;[P]GO:0006412: translation;[C]GO:0015935: small ribosomal subunit		IPR042622 Zinc finger protein 106;IPR042831 54S ribosomal protein L28, mitochondrial;IPR036967 Ribosomal protein S11 superfamily;IPR027504 40S ribosomal protein SA		428.71	1.97e-152	2	655	3	220	-1		216	218	655	240	218	100	33.28	90.83	Yes	No	No	No
DB_oleaga	OM_36153	ABR23477.1 40S ribosomal protein S3	40S ribosomal protein S3	ABR23477.1	Ornithodoros parkeri	1207.27	844.462	887.941	2045.93	877.635	985.065	4	[F]GO:0003723: RNA binding;[F]GO:0003735: structural constituent of ribosome;[P]GO:0006412: translation;[C]GO:0015935: small ribosomal subunit		IPR042622 Zinc finger protein 106;IPR042831 54S ribosomal protein L28, mitochondrial;IPR036967 Ribosomal protein S11 superfamily;IPR027504 40S ribosomal protein SA		250.75	2.25e-81	400	792	21	151	-1		129	129	792	240	131	98.47	16.54	54.58	Yes	No	No	No
DB_oleaga	OM_23904	ACB70360.1 40S ribosomal protein S30	40S ribosomal protein S30	ACB70360.1	Ornithodoros coriaceus	66.2517	53.9527	41.9005	110.188	60.4776	61.986	3	[F]GO:0003735: structural constituent of ribosome;[P]GO:0006412: translation;[C]GO:0005840: ribosome		IPR042831 54S ribosomal protein L28, mitochondrial;IPR036967 Ribosomal protein S11 superfamily;IPR036967 Ribosomal protein S11 superfamily		200.68	4.79e-65	27	428	1	133	-2		104	112	447	133	134	83.58	29.98	100.75	Yes	No	No	No
DB_oleaga	OM_63804	ACB70360.1 40S ribosomal protein S30	40S ribosomal protein S30	ACB70360.1	Ornithodoros coriaceus	1885.92	1637.16	1271.45	2674.64	1486.17	1637.94	3	[F]GO:0003735: structural constituent of ribosome;[P]GO:0006412: translation;[C]GO:0005840: ribosome		IPR042831 54S ribosomal protein L28, mitochondrial;IPR036967 Ribosomal protein S11 superfamily;IPR036967 Ribosomal protein S11 superfamily		131.34	1.46e-38	8	250	10	89	2		65	75	288	133	81	92.59	28.13	60.9	Yes	No	No	No
DB_oleaga	OM_559	ABI52667.1 40S ribosomal protein S3a, partial	40S ribosomal protein S3a, partial	ABI52667.1	Argas monolakensis	318.845	248.158	298.852	523.798	289.626	290.483	4	[F]GO:0003735: structural constituent of ribosome;[P]GO:0006412: translation;[C]GO:0005737: cytoplasm;[C]GO:0005840: ribosome		IPR042831 54S ribosomal protein L28, mitochondrial;IPR036967 Ribosomal protein S11 superfamily;IPR037296 Staphostatin A/B;IPR036967 Ribosomal protein S11 superfamily		141.74	1.31e-35	342	593	104	187	-3		71	74	1966	255	84	88.1	4.27	32.94	No	No	No	No
DB_oleaga	OM_23669	ABI52667.1 40S ribosomal protein S3a, partial	40S ribosomal protein S3a, partial	ABI52667.1	Argas monolakensis	673.526	567.512	661.3	953.252	580.533	631.05	4	[F]GO:0003735: structural constituent of ribosome;[P]GO:0006412: translation;[C]GO:0005737: cytoplasm;[C]GO:0005840: ribosome		IPR042831 54S ribosomal protein L28, mitochondrial;IPR036967 Ribosomal protein S11 superfamily;IPR037296 Staphostatin A/B;IPR036967 Ribosomal protein S11 superfamily		451.06	5.25e-160	25	771	7	255	-2		227	230	832	255	249	92.37	29.93	97.65	No	No	No	No
DB_oleaga	OM_18408	ISCW024787-PA pep scaffold:IscaW1:DS910190:318:1776:-1 gene:ISCW024787 transcript:ISCW024787-RA gene_biotype:protein_coding transcript_biotype:protein_coding gene_symbol:RpS4 description:40S ribosomal protein S4, putative (Fragment)	40S ribosomal protein S4, putative (Fragment)	B7QCY4	Ixodes scapularis	422.177	320.705	330.839	611.863	361.228	350.788	4	[F]GO:0003723: RNA binding;[F]GO:0003735: structural constituent of ribosome;[P]GO:0006412: translation;[C]GO:0022627: cytosolic small ribosomal subunit		IPR042622 Zinc finger protein 106;IPR042831 54S ribosomal protein L28, mitochondrial;IPR036967 Ribosomal protein S11 superfamily	PF00900 Ribosomal family S4e;PF01479 S4 domain	215.7	1.44e-66	880	1215	42	153	-2		105	106	1270	160	112	94.64	8.82	70	No	No	No	No
DB_oleaga	OM_23824	AAS55947.1 40S ribosomal protein S5	40S ribosomal protein S5	AAS55947.1	Ornithodoros moubata	3.85047	3.21084	2.7307	5.31783	2.76917	6.28083	5	[F]GO:0004527: exonuclease activity;[F]GO:0003723: RNA binding;[F]GO:0003735: structural constituent of ribosome;[P]GO:0006412: translation;[C]GO:0015935: small ribosomal subunit		IPR004859 Putative 5-3 exonuclease;IPR042622 Zinc finger protein 106;IPR042831 54S ribosomal protein L28, mitochondrial;IPR036967 Ribosomal protein S11 superfamily;IPR027504 40S ribosomal protein SA		396.74	3.72e-140	43	669	1	208	-1		202	206	675	208	209	98.56	30.96	100.48	No	No	No	No
DB_oleaga	OM_709	AAS55947.1 40S ribosomal protein S5	40S ribosomal protein S5	AAS55947.1	Ornithodoros moubata	260.598	220.794	191.33	325.856	166.568	210.552	5	[F]GO:0004527: exonuclease activity;[F]GO:0003723: RNA binding;[F]GO:0003735: structural constituent of ribosome;[P]GO:0006412: translation;[C]GO:0015935: small ribosomal subunit		IPR004859 Putative 5-3 exonuclease;IPR042622 Zinc finger protein 106;IPR042831 54S ribosomal protein L28, mitochondrial;IPR036967 Ribosomal protein S11 superfamily;IPR027504 40S ribosomal protein SA		369.39	4.51e-124	896	1453	1	186	-1		186	186	1696	208	186	100	10.97	89.42	Yes	No	No	No
DB_oleaga	OM_708	AAS55947.1 40S ribosomal protein S5	40S ribosomal protein S5	AAS55947.1	Ornithodoros moubata	495.899	400.117	349.94	583.502	275.015	413.711	5	[F]GO:0004527: exonuclease activity;[F]GO:0003723: RNA binding;[F]GO:0003735: structural constituent of ribosome;[P]GO:0006412: translation;[C]GO:0015935: small ribosomal subunit		IPR004859 Putative 5-3 exonuclease;IPR042622 Zinc finger protein 106;IPR042831 54S ribosomal protein L28, mitochondrial;IPR036967 Ribosomal protein S11 superfamily;IPR027504 40S ribosomal protein SA		408.3	3.78e-142	252	875	1	208	-1		207	207	1139	208	208	99.52	18.26	100	No	No	No	No
DB_oleaga	OM_16005	ISCW024315-PA pep scaffold:IscaW1:DS743468:4058:4738:-1 gene:ISCW024315 transcript:ISCW024315-RA gene_biotype:protein_coding transcript_biotype:protein_coding description:40S ribosomal protein S6, putative (Fragment)	40S ribosomal protein S6, putative (Fragment)	B7PLU8	Ixodes scapularis	59.9833	45.151	39.7705	66.5652	35.1039	40.1861	3	[F]GO:0003735: structural constituent of ribosome;[P]GO:0006412: translation;[C]GO:0005840: ribosome		IPR042831 54S ribosomal protein L28, mitochondrial;IPR036967 Ribosomal protein S11 superfamily;IPR036967 Ribosomal protein S11 superfamily	PF01092 Ribosomal protein S6e	172.17	8.72e-47	1336	1668	95	205	1		87	93	2114	226	111	83.78	5.25	49.12	Yes	No	No	No
DB_oleaga	OM_65912	ISCW024315-PA pep scaffold:IscaW1:DS743468:4058:4738:-1 gene:ISCW024315 transcript:ISCW024315-RA gene_biotype:protein_coding transcript_biotype:protein_coding description:40S ribosomal protein S6, putative (Fragment)	40S ribosomal protein S6, putative (Fragment)	B7PLU8	Ixodes scapularis	171.265	126.284	113.403	202.348	102.617	122.317	3	[F]GO:0003735: structural constituent of ribosome;[P]GO:0006412: translation;[C]GO:0005840: ribosome		IPR042831 54S ribosomal protein L28, mitochondrial;IPR036967 Ribosomal protein S11 superfamily;IPR036967 Ribosomal protein S11 superfamily	PF01092 Ribosomal protein S6e	276.56	1.06e-86	905	1402	40	205	2		139	147	1930	226	166	88.55	8.6	73.45	Yes	No	No	No
DB_oleaga	OM_16842	XP_023215567.1 40S ribosomal protein S6-like	40S ribosomal protein S6-like	XP_023215567.1	Centruroides sculpturatus	0.328503	0.863602	0.553749	0.317372	0.454688	1.59121	0					387.11	1.23e-134	212	856	19	233	-1		188	205	859	251	215	95.35	25.03	85.66	Yes	No	No	No
DB_oleaga	OM_46753	XP_023215567.1 40S ribosomal protein S6-like	40S ribosomal protein S6-like	XP_023215567.1	Centruroides sculpturatus	540.986	432.52	406.457	624.355	408.241	402.078	0					376.71	5.63e-128	218	898	1	227	2		186	201	1344	251	227	88.55	16.89	90.44	Yes	No	No	No
DB_oleaga	OM_8829	ISCW015731-PA pep scaffold:IscaW1:DS633234:70957:76303:-1 gene:ISCW015731 transcript:ISCW015731-RA gene_biotype:protein_coding transcript_biotype:protein_coding gene_symbol:RpS7 description:40S ribosomal protein S7, putative	40S ribosomal protein S7, putative	B7P444	Ixodes scapularis	372.148	294.571	309.89	742.412	360.625	322.092	6	[F]GO:0003735: structural constituent of ribosome;[P]GO:0042274: ribosomal small subunit biogenesis;[P]GO:0006364: rRNA processing;[P]GO:0006412: translation;[C]GO:0022627: cytosolic small ribosomal subunit;[C]GO:0032040: small-subunit processome		IPR042831 54S ribosomal protein L28, mitochondrial;IPR022592 Nucleolar protein 19;IPR039754 Pre-rRNA-processing protein Esf1;IPR036967 Ribosomal protein S11 superfamily;IPR013934 Small-subunit processome, Utp13	PF01251 Ribosomal protein S7e	148.29	6.35e-43	315	554	118	197	-1		72	75	557	198	80	93.75	14.36	40.4	Yes	No	No	No
DB_oleaga	OM_12626	XP_023704614.1 40S ribosomal protein S8	40S ribosomal protein S8	XP_023704614.1	Cryptotermes secundus	15.0751	16.004	5.17843	7.80061	4.09036	4.32567	0					102.83	1.54e-24	105	383	27	126	3		56	65	798	174	100	65	12.53	57.47	Yes	Yes	No	No
DB_oleaga	OM_23727	ISCW023083-PA pep scaffold:IscaW1:DS968596:434882:447171:-1 gene:ISCW023083 transcript:ISCW023083-RA gene_biotype:protein_coding transcript_biotype:protein_coding gene_symbol:RpS9 description:40S ribosomal protein S9, putative	40S ribosomal protein S9, putative	B7QLZ5	Ixodes scapularis	61.2724	48.0216	59.3655	129.464	67.1837	60.9543	5	[F]GO:0019843: rRNA binding;[F]GO:0003735: structural constituent of ribosome;[P]GO:0045903: positive regulation of translational fidelity;[P]GO:0006412: translation;[C]GO:0022627: cytosolic small ribosomal subunit		IPR039770 Ribosome biogenesis protein Rpf2;IPR042831 54S ribosomal protein L28, mitochondrial;IPR036967 Ribosomal protein S11 superfamily	PF00163 Ribosomal protein S4/S9 N-terminal domain;PF01479 S4 domain	352.44	4.21e-123	49	606	1	186	-2		178	181	637	192	186	97.31	29.2	96.88	No	No	No	Yes
DB_oleaga	OM_37783	ISCW023083-PA pep scaffold:IscaW1:DS968596:434882:447171:-1 gene:ISCW023083 transcript:ISCW023083-RA gene_biotype:protein_coding transcript_biotype:protein_coding gene_symbol:RpS9 description:40S ribosomal protein S9, putative	40S ribosomal protein S9, putative	B7QLZ5	Ixodes scapularis	96.6786	72.0217	91.8721	188.335	97.1114	84.0407	5	[F]GO:0019843: rRNA binding;[F]GO:0003735: structural constituent of ribosome;[P]GO:0045903: positive regulation of translational fidelity;[P]GO:0006412: translation;[C]GO:0022627: cytosolic small ribosomal subunit		IPR039770 Ribosome biogenesis protein Rpf2;IPR042831 54S ribosomal protein L28, mitochondrial;IPR036967 Ribosomal protein S11 superfamily	PF00163 Ribosomal protein S4/S9 N-terminal domain;PF01479 S4 domain	122.87	7.51e-31	367	555	73	135	1		61	62	1152	192	63	98.41	5.47	32.81	Yes	No	No	No
DB_oleaga	OM_21210	KPM12039.1 40S ribosomal protein S9-like protein	40S ribosomal protein S9-like protein	KPM12039.1	Sarcoptes scabiei	670.027	494.141	613.608	1182.13	610.935	619.74	4	[F]GO:0019843: rRNA binding;[F]GO:0003735: structural constituent of ribosome;[P]GO:0006412: translation;[C]GO:0015935: small ribosomal subunit		IPR039770 Ribosome biogenesis protein Rpf2;IPR042831 54S ribosomal protein L28, mitochondrial;IPR036967 Ribosomal protein S11 superfamily;IPR027504 40S ribosomal protein SA	PF00163 Ribosomal protein S4/S9 N-terminal domain;PF01479 S4 domain	258.07	7.71e-84	15	419	1	135	3		129	132	1016	191	135	97.78	13.29	70.68	No	No	No	No
DB_oleaga	OM_9671	XP_023210940.1 45 kDa calcium-binding protein-like	45 kDa calcium-binding protein-like	XP_023210940.1	Centruroides sculpturatus	1.37027	2.91655	1.40386	0.61067	1.47953	1.32118	0					423.32	8.7e-139	1081	2166	1	335	1		208	269	2753	335	362	74.31	13.15	108.06	Yes	No	No	Yes
DB_oleaga	OM_61825	XP_023210940.1 45 kDa calcium-binding protein-like	45 kDa calcium-binding protein-like	XP_023210940.1	Centruroides sculpturatus	1.65121	3.1763	1.36047	0.823339	1.67938	1.57245	0					423.32	4.66e-137	926	2011	1	335	2		208	269	3256	335	362	74.31	11.12	108.06	Yes	No	No	Yes
DB_oleaga	OM_60668	XP_023210940.1 45 kDa calcium-binding protein-like	45 kDa calcium-binding protein-like	XP_023210940.1	Centruroides sculpturatus	1.74152	4.625	1.50148	1.35693	2.08288	1.96365	0					421.78	4.68e-140	1309	2274	19	335	-1		199	260	2277	335	322	80.75	14.14	96.12	Yes	No	No	No
DB_oleaga	OM_78770	XP_021004232.1 46 kDa FK506-binding nuclear protein	46 kDa FK506-binding nuclear protein	XP_021004232.1	Parasteatoda tepidariorum	9.26582	6.42929	5.12154	8.17058	4.34655	4.43623	0					147.13	1.45e-36	55	375	348	455	-3		71	83	1457	455	108	76.85	7.41	23.74	Yes	No	No	No
DB_oleaga	OM_20438	XP_021004232.1 46 kDa FK506-binding nuclear protein	46 kDa FK506-binding nuclear protein	XP_021004232.1	Parasteatoda tepidariorum	9.27838	6.03372	4.87297	8.46026	4.55278	4.84658	0					147.13	9.92e-37	972	1292	348	455	3		71	83	1391	455	108	76.85	7.76	23.74	Yes	No	No	No
DB_oleaga	OM_30743	XP_023226514.1 46 kDa FK506-binding nuclear protein-like	46 kDa FK506-binding nuclear protein-like	XP_023226514.1	Centruroides sculpturatus	5.44835	4.23922	3.91814	5.98832	3.07033	3.30507	0					129.8	3.5e-31	128	412	1	96	2		63	80	1472	338	97	82.47	6.59	28.7	Yes	No	No	No
DB_oleaga	OM_30742	XP_023226514.1 46 kDa FK506-binding nuclear protein-like	46 kDa FK506-binding nuclear protein-like	XP_023226514.1	Centruroides sculpturatus	12.8767	9.54399	7.23029	10.7166	6.4775	6.68966	0					129.8	2.06e-31	128	412	1	96	2		63	80	1361	338	97	82.47	7.13	28.7	Yes	No	No	No
DB_oleaga	OM_1539	XP_003738558.1 4-aminobutyrate aminotransferase, mitochondrial	4-aminobutyrate aminotransferase, mitochondrial	XP_003738558.1	Galendromus occidentalis	3.93921	6.33536	6.89815	6.15886	8.21693	10.2985	0					693.73	0	187	1596	13	481	1		324	393	2560	484	470	83.62	18.36	97.11	No	No	No	No
DB_oleaga	OM_1538	ISCW019639-PA pep scaffold:IscaW1:DS792129:364290:366865:-1 gene:ISCW019639 transcript:ISCW019639-RA gene_biotype:protein_coding transcript_biotype:protein_coding description:4-aminobutyrate aminotransferase, putative	4-aminobutyrate aminotransferase, putative	B7PUE8	Ixodes scapularis	2.45173	3.2258	4.61109	4.24492	5.08623	4.99062	5	[F]GO:0003867: 4-aminobutyrate transaminase activity;[F]GO:0034386: 4-aminobutyrate:2-oxoglutarate transaminase activity;[F]GO:0030170: pyridoxal phosphate binding;[P]GO:0009450: gamma-aminobutyric acid catabolic process;[C]GO:0005739: mitochondrion	EC:2.6.1.19	IPR004632 4-aminobutyrate aminotransferase, bacterial;IPR023523 Histidine decarboxylase, bacteria;IPR010102 Succinate semialdehyde dehydrogenase;IPR042860 MICOS complex subunit MIC25	PF00202 Aminotransferase class-III	496.51	3.84e-168	1	915	122	426	1		224	266	2205	428	305	87.21	13.83	71.26	No	No	No	No	map00640	Propanoate metabolism
DB_oleaga	OM_37712	ISCW019639-PA pep scaffold:IscaW1:DS792129:364290:366865:-1 gene:ISCW019639 transcript:ISCW019639-RA gene_biotype:protein_coding transcript_biotype:protein_coding description:4-aminobutyrate aminotransferase, putative	4-aminobutyrate aminotransferase, putative	B7PUE8	Ixodes scapularis	5.70058	5.89035	7.24289	11.9136	8.42233	11.1701	5	[F]GO:0003867: 4-aminobutyrate transaminase activity;[F]GO:0034386: 4-aminobutyrate:2-oxoglutarate transaminase activity;[F]GO:0030170: pyridoxal phosphate binding;[P]GO:0009450: gamma-aminobutyric acid catabolic process;[C]GO:0005739: mitochondrion	EC:2.6.1.19	IPR004632 4-aminobutyrate aminotransferase, bacterial;IPR023523 Histidine decarboxylase, bacteria;IPR010102 Succinate semialdehyde dehydrogenase;IPR042860 MICOS complex subunit MIC25	PF00202 Aminotransferase class-III	496.51	8.59e-166	1	915	122	426	1		224	266	2746	428	305	87.21	11.11	71.26	No	No	No	No	map00640	Propanoate metabolism
DB_oleaga	OM_78467	XP_021186361.1 4-coumarate--CoA ligase 1-like	4-coumarate--CoA ligase 1-like	XP_021186361.1	Helicoverpa armigera	0.122237	0.0598591	2.69155	1.18423	7.57732	1.77963	0					92.05	7.35e-19	125	619	42	211	-3		60	93	729	544	172	54.07	23.59	31.62	Yes	Yes	No	No
DB_oleaga	OM_40165	XP_023018136.1 4-hydroxybenzoate polyprenyltransferase, mitochondrial	4-hydroxybenzoate polyprenyltransferase, mitochondrial	XP_023018136.1	Leptinotarsa decemlineata	2.05573	1.03228	1.91803	2.85148	1.84898	1.53541	0					252.29	1.41e-92	423	1037	58	262	-3		119	144	1705	379	205	70.24	12.02	54.09	No	Yes	No	Yes
DB_oleaga	OM_72793	XP_015905005.1 4-hydroxyphenylpyruvate dioxygenase	4-hydroxyphenylpyruvate dioxygenase	XP_015905005.1	Parasteatoda tepidariorum	0.279912	0.306396	0.659188	0.352616	0.835094	0.719153	0					271.55	4.85e-87	323	841	1	173	-2		131	146	902	381	173	84.39	19.18	45.41	No	No	No	No
DB_oleaga	OM_37185	XP_015905005.1 4-hydroxyphenylpyruvate dioxygenase	4-hydroxyphenylpyruvate dioxygenase	XP_015905005.1	Parasteatoda tepidariorum	0.789404	0.934956	0.66147	2.19042	1.75873	1.71819	0					273.09	3.94e-88	295	807	3	173	-3		131	146	809	381	171	85.38	21.14	44.88	No	No	No	No
DB_oleaga	OM_48099	XP_015905005.1 4-hydroxyphenylpyruvate dioxygenase	4-hydroxyphenylpyruvate dioxygenase	XP_015905005.1	Parasteatoda tepidariorum	2.95743	5.93543	5.5965	10.7289	1.51786	6.12577	0					273.86	7.47e-88	340	858	1	173	-2		132	147	919	381	173	84.97	18.82	45.41	No	No	No	No
DB_oleaga	OM_74368	XP_015905005.1 4-hydroxyphenylpyruvate dioxygenase	4-hydroxyphenylpyruvate dioxygenase	XP_015905005.1	Parasteatoda tepidariorum	3.53408	2.78174	4.03625	4.57688	8.75641	7.13611	0					275.79	7.46e-90	1	519	1	173	-2		133	148	685	381	173	85.55	25.26	45.41	No	No	No	No
DB_oleaga	OM_59623	XP_015905005.1 4-hydroxyphenylpyruvate dioxygenase	4-hydroxyphenylpyruvate dioxygenase	XP_015905005.1	Parasteatoda tepidariorum	8.71737	8.27145	11.6332	11.8532	24.2594	19.7741	0					276.94	2.72e-89	295	813	1	173	-2		133	148	874	381	173	85.55	19.79	45.41	No	No	No	No
DB_oleaga	OM_66591	KFM60386.1 4-hydroxyphenylpyruvate dioxygenase, partial	4-hydroxyphenylpyruvate dioxygenase, partial	KFM60386.1	Stegodyphus mimosarum	10.0647	8.91577	13.6669	17.0464	28.8197	20.9635	3	[F]GO:0003868: 4-hydroxyphenylpyruvate dioxygenase activity;[F]GO:0046872: metal ion binding;[P]GO:0009072: aromatic amino acid family metabolic process	EC:1.13.11.27	IPR005956 4-hydroxyphenylpyruvate dioxygenase;IPR040409 Phytochelatin synthase;IPR036951 Aromatic amino acid hydroxylase superfamily	PF00903 Glyoxalase/Bleomycin resistance protein/Dioxygenase superfamily;PF13669 Glyoxalase/Bleomycin resistance protein/Dioxygenase superfamily	291.2	1.6e-95	201	755	69	253	-3		139	156	757	381	185	84.32	24.44	48.56	No	No	No	No	map00130	Ubiquinone and other terpenoid-quinone biosynthesis
DB_oleaga	OM_77623	ISCW018238-PA pep scaffold:IscaW1:DS714433:216033:243079:-1 gene:ISCW018238 transcript:ISCW018238-RA gene_biotype:protein_coding transcript_biotype:protein_coding description:4-hydroxyphenylpyruvate dioxygenase, putative	4-hydroxyphenylpyruvate dioxygenase, putative	ISCW018238-PA	Ixodes scapularis	0.284829	0.27896	0.407252	0.746912	0.764338	0.920333	0					109.38	1.17e-32	274	519	275	356	-2		58	59	730	381	82	71.95	11.23	21.52	Yes	No	No	No
DB_oleaga	OM_77621	ISCW018238-PA pep scaffold:IscaW1:DS714433:216033:243079:-1 gene:ISCW018238 transcript:ISCW018238-RA gene_biotype:protein_coding transcript_biotype:protein_coding description:4-hydroxyphenylpyruvate dioxygenase, putative	4-hydroxyphenylpyruvate dioxygenase, putative	ISCW018238-PA	Ixodes scapularis	0.42816	0.445546	0.374965	1.06429	0.754009	0.626135	0					109	4.33e-26	318	554	278	356	-2		57	58	555	381	79	73.42	14.23	20.73	Yes	No	No	No
DB_oleaga	OM_77624	ISCW018238-PA pep scaffold:IscaW1:DS714433:216033:243079:-1 gene:ISCW018238 transcript:ISCW018238-RA gene_biotype:protein_coding transcript_biotype:protein_coding description:4-hydroxyphenylpyruvate dioxygenase, putative	4-hydroxyphenylpyruvate dioxygenase, putative	ISCW018238-PA	Ixodes scapularis	0.964694	0.725091	0.538902	1.99045	2.44426	1.78477	0					152.14	1.66e-45	131	451	275	381	-2		79	82	662	381	107	76.64	16.16	28.08	Yes	No	No	No
DB_oleaga	OM_77622	ISCW018238-PA pep scaffold:IscaW1:DS714433:216033:243079:-1 gene:ISCW018238 transcript:ISCW018238-RA gene_biotype:protein_coding transcript_biotype:protein_coding description:4-hydroxyphenylpyruvate dioxygenase, putative	4-hydroxyphenylpyruvate dioxygenase, putative	ISCW018238-PA	Ixodes scapularis	1.4495	1.20123	1.20525	2.66073	2.59714	2.1219	0					158.3	3.14e-44	274	594	250	356	-1		81	84	666	381	107	78.5	16.07	28.08	Yes	No	No	No
DB_oleaga	OM_5542	ISCW018238-PA pep scaffold:IscaW1:DS714433:216033:243079:-1 gene:ISCW018238 transcript:ISCW018238-RA gene_biotype:protein_coding transcript_biotype:protein_coding description:4-hydroxyphenylpyruvate dioxygenase, putative	4-hydroxyphenylpyruvate dioxygenase, putative	ISCW018238-PA	Ixodes scapularis	2.13857	2.19864	3.00369	4.98833	5.65957	5.16051	0					201.06	4.45e-58	131	526	250	381	-3		102	107	1257	381	132	81.06	10.5	34.65	Yes	No	No	No
DB_oleaga	OM_8762	ISCW018238-PA pep scaffold:IscaW1:DS714433:216033:243079:-1 gene:ISCW018238 transcript:ISCW018238-RA gene_biotype:protein_coding transcript_biotype:protein_coding description:4-hydroxyphenylpyruvate dioxygenase, putative	4-hydroxyphenylpyruvate dioxygenase, putative	ISCW018238-PA	Ixodes scapularis	3.08942	3.98073	4.29402	8.85506	6.401	6.59627	0					572.78	0	112	1386	1	381	-2		286	321	1447	381	425	75.53	29.37	111.55	No	No	No	No
DB_oleaga	OM_72792	ISCW018238-PA pep scaffold:IscaW1:DS714433:216033:243079:-1 gene:ISCW018238 transcript:ISCW018238-RA gene_biotype:protein_coding transcript_biotype:protein_coding description:4-hydroxyphenylpyruvate dioxygenase, putative	4-hydroxyphenylpyruvate dioxygenase, putative	ISCW018238-PA	Ixodes scapularis	3.22519	2.98325	4.06488	7.06529	6.99328	5.71411	0					249.21	4.03e-79	274	744	200	356	-3		123	134	746	381	157	85.35	21.05	41.21	No	No	No	No
DB_oleaga	OM_37184	ISCW018238-PA pep scaffold:IscaW1:DS714433:216033:243079:-1 gene:ISCW018238 transcript:ISCW018238-RA gene_biotype:protein_coding transcript_biotype:protein_coding description:4-hydroxyphenylpyruvate dioxygenase, putative	4-hydroxyphenylpyruvate dioxygenase, putative	ISCW018238-PA	Ixodes scapularis	5.87401	4.9717	7.37428	11.2705	14.3578	12.0134	0					514.23	0	3	1022	3	368	-3		255	287	1024	381	366	78.42	35.74	96.06	No	No	No	No
DB_oleaga	OM_66593	ISCW018238-PA pep scaffold:IscaW1:DS714433:216033:243079:-1 gene:ISCW018238 transcript:ISCW018238-RA gene_biotype:protein_coding transcript_biotype:protein_coding description:4-hydroxyphenylpyruvate dioxygenase, putative	4-hydroxyphenylpyruvate dioxygenase, putative	ISCW018238-PA	Ixodes scapularis	6.12767	5.81831	7.5259	14.2349	11.6666	11.9561	0					310.46	2.54e-103	3	566	177	364	-3		150	163	715	381	188	86.7	26.29	49.34	No	No	No	Yes
DB_oleaga	OM_5541	ISCW018238-PA pep scaffold:IscaW1:DS714433:216033:243079:-1 gene:ISCW018238 transcript:ISCW018238-RA gene_biotype:protein_coding transcript_biotype:protein_coding description:4-hydroxyphenylpyruvate dioxygenase, putative	4-hydroxyphenylpyruvate dioxygenase, putative	ISCW018238-PA	Ixodes scapularis	9.4602	8.94481	11.8177	22.8491	24.7718	19.5943	0					313.92	6.73e-103	112	858	177	381	-1		163	178	1044	381	249	71.49	23.85	65.35	Yes	No	No	No
DB_oleaga	OM_5540	ISCW018238-PA pep scaffold:IscaW1:DS714433:216033:243079:-1 gene:ISCW018238 transcript:ISCW018238-RA gene_biotype:protein_coding transcript_biotype:protein_coding description:4-hydroxyphenylpyruvate dioxygenase, putative	4-hydroxyphenylpyruvate dioxygenase, putative	ISCW018238-PA	Ixodes scapularis	10.1318	10.3492	13.29	33.0111	20.9395	21.3742	0					591.27	0	128	1270	1	381	-2		285	320	1331	381	381	83.99	28.63	100	No	No	No	No
DB_oleaga	OM_40562	ISCW005015-PA pep scaffold:IscaW1:DS693508:38523:55011:-1 gene:ISCW005015 transcript:ISCW005015-RA gene_biotype:protein_coding transcript_biotype:protein_coding description:4-nitrophenylphosphatase, putative	4-nitrophenylphosphatase, putative	B7PE35	Ixodes scapularis	1.32907	1.15705	0.886814	0.580873	0.871823	0.658153	4	[F]GO:0016791: phosphatase activity;[F]GO:0033883: pyridoxal phosphatase activity;[P]GO:0016311: dephosphorylation;[C]GO:0005737: cytoplasm	EC:3.1.3;EC:3.1.3.74	IPR027233 Protein phosphatase Slingshot homologue 1;IPR016130 Protein-tyrosine phosphatase, active site;IPR037296 Staphostatin A/B	PF13242 HAD-hyrolase-like	164.85	3.12e-48	210	704	100	232	-1		75	111	704	233	165	67.27	23.44	70.82	Yes	No	No	No	map00750	Vitamin B6 metabolism
DB_oleaga	OM_16109	ISCW005015-PA pep scaffold:IscaW1:DS693508:38523:55011:-1 gene:ISCW005015 transcript:ISCW005015-RA gene_biotype:protein_coding transcript_biotype:protein_coding description:4-nitrophenylphosphatase, putative	4-nitrophenylphosphatase, putative	B7PE35	Ixodes scapularis	1.58319	1.43243	0.724371	0.691936	0.594787	0.705594	4	[F]GO:0016791: phosphatase activity;[F]GO:0033883: pyridoxal phosphatase activity;[P]GO:0016311: dephosphorylation;[C]GO:0005737: cytoplasm	EC:3.1.3;EC:3.1.3.74	IPR027233 Protein phosphatase Slingshot homologue 1;IPR016130 Protein-tyrosine phosphatase, active site;IPR037296 Staphostatin A/B	PF13242 HAD-hyrolase-like	231.88	4.19e-73	422	946	58	232	2		97	141	985	233	175	80.57	17.77	75.11	Yes	No	No	No	map00750	Vitamin B6 metabolism
DB_oleaga	OM_60690	ISCW005015-PA pep scaffold:IscaW1:DS693508:38523:55011:-1 gene:ISCW005015 transcript:ISCW005015-RA gene_biotype:protein_coding transcript_biotype:protein_coding description:4-nitrophenylphosphatase, putative	4-nitrophenylphosphatase, putative	B7PE35	Ixodes scapularis	1.86853	1.2515	1.18242	1.21707	0.90579	0.827393	4	[F]GO:0016791: phosphatase activity;[F]GO:0033883: pyridoxal phosphatase activity;[P]GO:0016311: dephosphorylation;[C]GO:0005737: cytoplasm	EC:3.1.3;EC:3.1.3.74	IPR027233 Protein phosphatase Slingshot homologue 1;IPR016130 Protein-tyrosine phosphatase, active site;IPR037296 Staphostatin A/B	PF13242 HAD-hyrolase-like	231.88	5.42e-72	173	697	58	232	-2		97	141	1232	233	175	80.57	14.2	75.11	Yes	No	No	No	map00750	Vitamin B6 metabolism
DB_oleaga	OM_12042	ISCW005015-PA pep scaffold:IscaW1:DS693508:38523:55011:-1 gene:ISCW005015 transcript:ISCW005015-RA gene_biotype:protein_coding transcript_biotype:protein_coding description:4-nitrophenylphosphatase, putative	4-nitrophenylphosphatase, putative	B7PE35	Ixodes scapularis	2.05465	1.32912	0.812417	2.32812	1.04827	1.34531	4	[F]GO:0016791: phosphatase activity;[F]GO:0033883: pyridoxal phosphatase activity;[P]GO:0016311: dephosphorylation;[C]GO:0005737: cytoplasm	EC:3.1.3;EC:3.1.3.74	IPR027233 Protein phosphatase Slingshot homologue 1;IPR016130 Protein-tyrosine phosphatase, active site;IPR037296 Staphostatin A/B	PF13242 HAD-hyrolase-like	280.03	4.32e-91	173	853	5	232	-1		122	173	1171	233	228	75.88	19.47	97.85	Yes	No	No	No	map00750	Vitamin B6 metabolism
DB_oleaga	OM_26127	ISCW005015-PA pep scaffold:IscaW1:DS693508:38523:55011:-1 gene:ISCW005015 transcript:ISCW005015-RA gene_biotype:protein_coding transcript_biotype:protein_coding description:4-nitrophenylphosphatase, putative	4-nitrophenylphosphatase, putative	B7PE35	Ixodes scapularis	2.3493	1.73856	1.13018	2.41531	0.934738	0.940413	4	[F]GO:0016791: phosphatase activity;[F]GO:0033883: pyridoxal phosphatase activity;[P]GO:0016311: dephosphorylation;[C]GO:0005737: cytoplasm	EC:3.1.3;EC:3.1.3.74	IPR027233 Protein phosphatase Slingshot homologue 1;IPR016130 Protein-tyrosine phosphatase, active site;IPR037296 Staphostatin A/B	PF13242 HAD-hyrolase-like	302.37	4.01e-93	2145	2810	10	232	-1		134	176	3104	233	223	78.92	7.18	95.71	Yes	No	No	No	map00750	Vitamin B6 metabolism
DB_oleaga	OM_24260	ISCW005015-PA pep scaffold:IscaW1:DS693508:38523:55011:-1 gene:ISCW005015 transcript:ISCW005015-RA gene_biotype:protein_coding transcript_biotype:protein_coding description:4-nitrophenylphosphatase, putative	4-nitrophenylphosphatase, putative	B7PE35	Ixodes scapularis	2.45457	1.92132	1.35047	2.12255	0.853847	1.01505	4	[F]GO:0016791: phosphatase activity;[F]GO:0033883: pyridoxal phosphatase activity;[P]GO:0016311: dephosphorylation;[C]GO:0005737: cytoplasm	EC:3.1.3;EC:3.1.3.74	IPR027233 Protein phosphatase Slingshot homologue 1;IPR016130 Protein-tyrosine phosphatase, active site;IPR037296 Staphostatin A/B	PF13242 HAD-hyrolase-like	302.37	4.01e-93	295	960	10	232	1		134	176	3104	233	223	78.92	7.18	95.71	Yes	No	No	No	map00750	Vitamin B6 metabolism
DB_oleaga	OM_47763	ISCW005015-PA pep scaffold:IscaW1:DS693508:38523:55011:-1 gene:ISCW005015 transcript:ISCW005015-RA gene_biotype:protein_coding transcript_biotype:protein_coding description:4-nitrophenylphosphatase, putative	4-nitrophenylphosphatase, putative	B7PE35	Ixodes scapularis	3.32719	2.44004	1.48004	2.01615	1.20772	1.45421	4	[F]GO:0016791: phosphatase activity;[F]GO:0033883: pyridoxal phosphatase activity;[P]GO:0016311: dephosphorylation;[C]GO:0005737: cytoplasm	EC:3.1.3;EC:3.1.3.74	IPR027233 Protein phosphatase Slingshot homologue 1;IPR016130 Protein-tyrosine phosphatase, active site;IPR037296 Staphostatin A/B	PF13242 HAD-hyrolase-like	280.03	2.6e-92	205	885	5	232	1		122	173	924	233	228	75.88	24.68	97.85	Yes	No	No	No	map00750	Vitamin B6 metabolism
DB_oleaga	OM_26126	ISCW005015-PA pep scaffold:IscaW1:DS693508:38523:55011:-1 gene:ISCW005015 transcript:ISCW005015-RA gene_biotype:protein_coding transcript_biotype:protein_coding description:4-nitrophenylphosphatase, putative	4-nitrophenylphosphatase, putative	B7PE35	Ixodes scapularis	30.103	15.8681	11.2274	24.6634	12.0681	14.2512	4	[F]GO:0016791: phosphatase activity;[F]GO:0033883: pyridoxal phosphatase activity;[P]GO:0016311: dephosphorylation;[C]GO:0005737: cytoplasm	EC:3.1.3;EC:3.1.3.74	IPR027233 Protein phosphatase Slingshot homologue 1;IPR016130 Protein-tyrosine phosphatase, active site;IPR037296 Staphostatin A/B	PF13242 HAD-hyrolase-like	302.37	2.98e-94	295	960	10	232	1		134	176	2640	233	223	78.92	8.45	95.71	Yes	No	No	No	map00750	Vitamin B6 metabolism
DB_oleaga	OM_36512	ISCW014289-PA pep scaffold:IscaW1:DS947409:53618:100428:1 gene:ISCW014289 transcript:ISCW014289-RA gene_biotype:protein_coding transcript_biotype:protein_coding description:4SNc-Tudor domain protein, putative	4SNc-Tudor domain protein, putative	B7QIP4	Ixodes scapularis	36.6614	29.567	32.5288	28.2524	32.8918	28.9542	8	[F]GO:0004521: endoribonuclease activity;[F]GO:0004518: nuclease activity;[F]GO:0003723: RNA binding;[P]GO:0031047: gene silencing by RNA;[P]GO:0006401: RNA catabolic process;[C]GO:0005737: cytoplasm;[C]GO:0005634: nucleus;[C]GO:0016442: RISC complex		IPR039787 Poly(U)-specific endoribonuclease;IPR036104 Bifunctional nuclease superfamily;IPR042622 Zinc finger protein 106;IPR028603 Protein argonaute-3;IPR039226 Ski3/TTC37;IPR037296 Staphostatin A/B;IPR040418 Protein crowded nuclei;IPR028602 Protein argonaute-2	PF00565 Staphylococcal nuclease homologue;PF00567 Tudor domain	293.12	2.72e-88	1	642	530	744	-2		144	175	1285	885	215	81.4	16.73	24.29	No	No	No	No
DB_oleaga	OM_29123	ISCW014289-PA pep scaffold:IscaW1:DS947409:53618:100428:1 gene:ISCW014289 transcript:ISCW014289-RA gene_biotype:protein_coding transcript_biotype:protein_coding description:4SNc-Tudor domain protein, putative	4SNc-Tudor domain protein, putative	B7QIP4	Ixodes scapularis	92.1581	77.4719	89.2291	73.3301	88.4587	80.0668	8	[F]GO:0004521: endoribonuclease activity;[F]GO:0004518: nuclease activity;[F]GO:0003723: RNA binding;[P]GO:0031047: gene silencing by RNA;[P]GO:0006401: RNA catabolic process;[C]GO:0005737: cytoplasm;[C]GO:0005634: nucleus;[C]GO:0016442: RISC complex		IPR039787 Poly(U)-specific endoribonuclease;IPR036104 Bifunctional nuclease superfamily;IPR042622 Zinc finger protein 106;IPR028603 Protein argonaute-3;IPR039226 Ski3/TTC37;IPR037296 Staphostatin A/B;IPR040418 Protein crowded nuclei;IPR028602 Protein argonaute-2	PF00565 Staphylococcal nuclease homologue;PF00567 Tudor domain	1145.18	0	753	3368	3	866	-3		595	694	3631	885	879	78.95	24.21	99.32	Yes	No	No	No
DB_oleaga	OM_19324	ISCW014289-PA pep scaffold:IscaW1:DS947409:53618:100428:1 gene:ISCW014289 transcript:ISCW014289-RA gene_biotype:protein_coding transcript_biotype:protein_coding description:4SNc-Tudor domain protein, putative	4SNc-Tudor domain protein, putative	B7QIP4	Ixodes scapularis	113.908	89.7506	104.781	100.938	109.552	95.2035	8	[F]GO:0004521: endoribonuclease activity;[F]GO:0004518: nuclease activity;[F]GO:0003723: RNA binding;[P]GO:0031047: gene silencing by RNA;[P]GO:0006401: RNA catabolic process;[C]GO:0005737: cytoplasm;[C]GO:0005634: nucleus;[C]GO:0016442: RISC complex		IPR039787 Poly(U)-specific endoribonuclease;IPR036104 Bifunctional nuclease superfamily;IPR042622 Zinc finger protein 106;IPR028603 Protein argonaute-3;IPR039226 Ski3/TTC37;IPR037296 Staphostatin A/B;IPR040418 Protein crowded nuclei;IPR028602 Protein argonaute-2	PF00565 Staphylococcal nuclease homologue;PF00567 Tudor domain	1087.79	0	542	3070	38	883	-1		565	658	3472	885	850	77.41	24.48	96.05	Yes	No	No	No
DB_oleaga	OM_55089	ISCW024692-PA pep scaffold:IscaW1:DS855389:141:557:-1 gene:ISCW024692 transcript:ISCW024692-RA gene_biotype:protein_coding transcript_biotype:protein_coding description:5&apos; nucleotidase, putative	5&apos; nucleotidase, putative	ISCW024692-PA	Ixodes scapularis	0.346286	0.602933	0.0770192	1.00056	0.397515	0.300091	0					112.46	9.4e-29	386	640	37	124	2		52	69	772	138	88	78.41	11.4	63.77	Yes	No	No	No
DB_oleaga	OM_60212	ISCW003760-PA pep scaffold:IscaW1:DS713102:80:13866:-1 gene:ISCW003760 transcript:ISCW003760-RA gene_biotype:protein_coding transcript_biotype:protein_coding description:5&apos; nucleotidase, putative (Fragment)	5&apos; nucleotidase, putative (Fragment)	B7PHI4	Ixodes scapularis	1.67163	2.69866	4.90894	2.41657	3.60591	2.63619	5	[F]GO:0008253: 5'-nucleotidase activity;[F]GO:0046872: metal ion binding;[F]GO:0000166: nucleotide binding;[P]GO:0006196: AMP catabolic process;[C]GO:0005886: plasma membrane	EC:3.1.3.5	IPR010708 5'(3')-deoxyribonucleotidase;IPR040409 Phytochelatin synthase;IPR039215 RecQ-mediated genome instability protein 1;IPR042425 Protein APCDD1	PF00149 Calcineurin-like phosphoesterase	77.8	1.64e-13	1451	1615	69	122	2		32	43	1617	258	55	78.18	3.4	21.32	Yes	No	No	No	map00240	Pyrimidine metabolism
DB_oleaga	OM_6027	ISCW016469-PA pep scaffold:IscaW1:DS614862:21343:40356:-1 gene:ISCW016469 transcript:ISCW016469-RA gene_biotype:protein_coding transcript_biotype:protein_coding description:5&apos; nucleotidase, putative (Fragment)	5&apos; nucleotidase, putative (Fragment)	B7P150	Ixodes scapularis	5.79857	5.36337	4.19041	4.45579	4.04905	4.19841	3	[F]GO:0008253: 5'-nucleotidase activity;[F]GO:0000166: nucleotide binding;[P]GO:0009166: nucleotide catabolic process	EC:3.1.3.5	IPR010708 5'(3')-deoxyribonucleotidase;IPR039215 RecQ-mediated genome instability protein 1;IPR036907 5'-Nucleotidase, C-terminal domain superfamily	PF00149 Calcineurin-like phosphoesterase;PF02872 5'-nucleotidase, C-terminal domain	810.45	0	2074	3738	2	556	-3		412	461	3824	556	560	82.32	14.64	100.72	No	No	No	No	map00240	Pyrimidine metabolism
DB_oleaga	OM_15069	ISCW014240-PA pep scaffold:IscaW1:DS941418:1575:46628:1 gene:ISCW014240 transcript:ISCW014240-RA gene_biotype:protein_coding transcript_biotype:protein_coding description:5&apos; nucleotidase, putative (Fragment)	5&apos; nucleotidase, putative (Fragment)	B7QHR7	Ixodes scapularis	10.3299	7.39128	41.7056	41.8015	17.3845	20.6713	5	[F]GO:0008253: 5'-nucleotidase activity;[F]GO:0046872: metal ion binding;[F]GO:0000166: nucleotide binding;[P]GO:0006196: AMP catabolic process;[C]GO:0005886: plasma membrane	EC:3.1.3.5	IPR010708 5'(3')-deoxyribonucleotidase;IPR040409 Phytochelatin synthase;IPR039215 RecQ-mediated genome instability protein 1;IPR042425 Protein APCDD1	PF00149 Calcineurin-like phosphoesterase;PF02872 5'-nucleotidase, C-terminal domain	241.51	1.42e-67	2021	2887	47	335	-1		128	183	2887	499	292	62.67	10.11	58.52	Yes	No	No	No	map00240	Pyrimidine metabolism
DB_oleaga	OM_59415	ISCW014240-PA pep scaffold:IscaW1:DS941418:1575:46628:1 gene:ISCW014240 transcript:ISCW014240-RA gene_biotype:protein_coding transcript_biotype:protein_coding description:5&apos; nucleotidase, putative (Fragment)	5&apos; nucleotidase, putative (Fragment)	B7QHR7	Ixodes scapularis	13.974	11.2637	56.0751	54.8548	27.0293	26.692	5	[F]GO:0008253: 5'-nucleotidase activity;[F]GO:0046872: metal ion binding;[F]GO:0000166: nucleotide binding;[P]GO:0006196: AMP catabolic process;[C]GO:0005886: plasma membrane	EC:3.1.3.5	IPR010708 5'(3')-deoxyribonucleotidase;IPR040409 Phytochelatin synthase;IPR039215 RecQ-mediated genome instability protein 1;IPR042425 Protein APCDD1	PF00149 Calcineurin-like phosphoesterase;PF02872 5'-nucleotidase, C-terminal domain	306.22	1.91e-92	56	1231	47	438	-2		164	244	2504	499	396	61.62	15.81	79.36	No	No	No	No	map00240	Pyrimidine metabolism
DB_oleaga	OM_47251	ISCW014240-PA pep scaffold:IscaW1:DS941418:1575:46628:1 gene:ISCW014240 transcript:ISCW014240-RA gene_biotype:protein_coding transcript_biotype:protein_coding description:5&apos; nucleotidase, putative (Fragment)	5&apos; nucleotidase, putative (Fragment)	B7QHR7	Ixodes scapularis	14.1012	10.6398	56.0849	58.1032	25.0609	27.4987	5	[F]GO:0008253: 5'-nucleotidase activity;[F]GO:0046872: metal ion binding;[F]GO:0000166: nucleotide binding;[P]GO:0006196: AMP catabolic process;[C]GO:0005886: plasma membrane	EC:3.1.3.5	IPR010708 5'(3')-deoxyribonucleotidase;IPR040409 Phytochelatin synthase;IPR039215 RecQ-mediated genome instability protein 1;IPR042425 Protein APCDD1	PF00149 Calcineurin-like phosphoesterase;PF02872 5'-nucleotidase, C-terminal domain	313.92	1.72e-93	1566	2873	47	484	-2		174	260	3225	499	442	58.82	13.71	88.58	No	No	No	No	map00240	Pyrimidine metabolism
DB_oleaga	OM_21239	ISCW014240-PA pep scaffold:IscaW1:DS941418:1575:46628:1 gene:ISCW014240 transcript:ISCW014240-RA gene_biotype:protein_coding transcript_biotype:protein_coding description:5&apos; nucleotidase, putative (Fragment)	5&apos; nucleotidase, putative (Fragment)	B7QHR7	Ixodes scapularis	18.8872	13.9413	82.6943	76.5678	38.1688	39.3975	5	[F]GO:0008253: 5'-nucleotidase activity;[F]GO:0046872: metal ion binding;[F]GO:0000166: nucleotide binding;[P]GO:0006196: AMP catabolic process;[C]GO:0005886: plasma membrane	EC:3.1.3.5	IPR010708 5'(3')-deoxyribonucleotidase;IPR040409 Phytochelatin synthase;IPR039215 RecQ-mediated genome instability protein 1;IPR042425 Protein APCDD1	PF00149 Calcineurin-like phosphoesterase;PF02872 5'-nucleotidase, C-terminal domain	306.22	1.32e-94	56	1231	47	438	-2		164	244	1877	499	396	61.62	21.1	79.36	No	No	No	No	map00240	Pyrimidine metabolism
DB_oleaga	OM_17462	ISCW014240-PA pep scaffold:IscaW1:DS941418:1575:46628:1 gene:ISCW014240 transcript:ISCW014240-RA gene_biotype:protein_coding transcript_biotype:protein_coding description:5&apos; nucleotidase, putative (Fragment)	5&apos; nucleotidase, putative (Fragment)	B7QHR7	Ixodes scapularis	22.9712	18.099	81.8891	79.2972	41.1315	42.3367	5	[F]GO:0008253: 5'-nucleotidase activity;[F]GO:0046872: metal ion binding;[F]GO:0000166: nucleotide binding;[P]GO:0006196: AMP catabolic process;[C]GO:0005886: plasma membrane	EC:3.1.3.5	IPR010708 5'(3')-deoxyribonucleotidase;IPR040409 Phytochelatin synthase;IPR039215 RecQ-mediated genome instability protein 1;IPR042425 Protein APCDD1	PF00149 Calcineurin-like phosphoesterase;PF02872 5'-nucleotidase, C-terminal domain	306.22	1.17e-95	1	1176	47	438	1		163	243	1617	499	396	61.36	24.49	79.36	No	No	No	No	map00240	Pyrimidine metabolism
DB_oleaga	OM_10068	ISCW015037-PA pep scaffold:IscaW1:DS935676:355089:420127:1 gene:ISCW015037 transcript:ISCW015037-RA gene_biotype:protein_coding transcript_biotype:protein_coding description:5&apos;-&gt;3&apos; exoribonuclease, putative (Fragment)	5&apos;-&gt;3&apos; exoribonuclease, putative (Fragment)	B7QH01	Ixodes scapularis	303.355	327.772	64.302	68.1328	141.727	132.85	4	[F]GO:0004534: 5'-3' exoribonuclease activity;[F]GO:0003676: nucleic acid binding;[F]GO:0008270: zinc ion binding;[C]GO:0005634: nucleus	EC:3.1.13	IPR030879 Ribonuclease J, archaea;IPR040050 Zinc finger protein 830;IPR040204 E3 ubiquitin-protein ligase UBR7;IPR040418 Protein crowded nuclei	PF03159 XRN 5'-3' exonuclease N-terminus;PF17846 Xrn1 helical domain	1101.27	0	548	2731	1	686	-1		543	595	2971	759	734	81.06	24.71	96.71	Yes	No	No	No
DB_oleaga	OM_62848	XP_021920766.1 5&apos;-3&apos; exoribonuclease 1 isoform X3	5&apos;-3&apos; exoribonuclease 1 isoform X3	XP_021920766.1	Zootermopsis nevadensis	4.74586	4.47271	3.66655	2.37635	4.48588	3.64347	0					1241.48	0	650	5314	1	1679	-1		701	992	5392	1699	1706	58.15	31.64	100.41	No	No	No	No
DB_oleaga	OM_19447	XP_022647478.1 5&apos;-AMP-activated protein kinase catalytic subunit alpha-2-like isoform X2	5&apos;-AMP-activated protein kinase catalytic subunit alpha-2-like isoform X2	XP_022647478.1	Varroa destructor	4.96558	6.08458	2.98343	2.56629	4.50903	4.45115	0					574.32	0	3028	3936	1	301	-1		280	294	3966	448	303	97.03	7.64	67.63	Yes	No	No	No
DB_oleaga	OM_6193	KFM77600.1 5&apos;-AMP-activated protein kinase subunit beta-2, partial	5&apos;-AMP-activated protein kinase subunit beta-2, partial	KFM77600.1	Stegodyphus mimosarum	42.5909	15.341	37.6992	54.8932	29.8419	31.9721	2	[F]GO:0016301: kinase activity;[P]GO:0050790: regulation of catalytic activity		IPR042016 Apulose kinase;IPR039160 5'-AMP-activated protein kinase subunit beta	PF04739 5'-AMP-activated protein kinase beta subunit, interaction domain;PF16561 Glycogen recognition site of AMP-activated protein kinase	358.22	2.11e-121	207	1031	1	275	-2		182	213	1134	275	278	76.62	24.51	101.09	Yes	No	No	No
DB_oleaga	OM_28449	XP_015926142.1 5&apos;-AMP-activated protein kinase subunit gamma-1 isoform X1	5&apos;-AMP-activated protein kinase subunit gamma-1 isoform X1	XP_015926142.1	Parasteatoda tepidariorum	5.76061	10.7363	4.05613	3.77653	6.08134	6.33368	0					607.45	0	166	1899	20	576	-3		346	412	1913	600	588	70.07	30.74	98	No	No	No	No
DB_oleaga	OM_49901	XP_015926146.1 5&apos;-AMP-activated protein kinase subunit gamma-1 isoform X4	5&apos;-AMP-activated protein kinase subunit gamma-1 isoform X4	XP_015926146.1	Parasteatoda tepidariorum	0.386514	0.842273	0.328822	0.206936	0.562686	0.406967	0					226.87	3.3e-66	1126	1530	84	218	-2		110	120	1537	440	135	88.89	8.78	30.68	Yes	No	No	No
DB_oleaga	OM_19795	XP_015926146.1 5&apos;-AMP-activated protein kinase subunit gamma-1 isoform X4	5&apos;-AMP-activated protein kinase subunit gamma-1 isoform X4	XP_015926146.1	Parasteatoda tepidariorum	6.98518	9.65386	8.5944	8.11895	11.6614	10.4821	0					567.39	0	228	1403	24	416	3		286	328	1567	440	396	82.83	25.27	90	No	No	No	No
DB_oleaga	OM_78406	XP_015926146.1 5&apos;-AMP-activated protein kinase subunit gamma-1 isoform X4	5&apos;-AMP-activated protein kinase subunit gamma-1 isoform X4	XP_015926146.1	Parasteatoda tepidariorum	7.41623	10.4642	7.83881	8.07574	11.0249	9.39651	0					558.53	0	162	1286	44	416	-2		279	319	1536	440	376	84.84	24.48	85.45	No	No	No	No
DB_oleaga	OM_38102	XP_015926146.1 5&apos;-AMP-activated protein kinase subunit gamma-1 isoform X4	5&apos;-AMP-activated protein kinase subunit gamma-1 isoform X4	XP_015926146.1	Parasteatoda tepidariorum	15.1187	20.5956	11.5254	19.5106	15.704	16.6689	0					527.32	0	553	1551	84	416	-2		259	293	1558	440	333	87.99	21.37	75.68	No	No	No	No
DB_oleaga	OM_49903	XP_023241162.1 5&apos;-AMP-activated protein kinase subunit gamma-1-like	5&apos;-AMP-activated protein kinase subunit gamma-1-like	XP_023241162.1	Centruroides sculpturatus	1.42115	2.08015	1.1254	1.38557	1.43745	1.31548	0					280.8	6.78e-92	471	950	53	212	-2		135	154	951	274	160	96.25	16.82	58.39	No	No	No	No
DB_oleaga	OM_1840	XP_003744523.1 5&apos;-AMP-activated protein kinase subunit gamma-2	5&apos;-AMP-activated protein kinase subunit gamma-2	XP_003744523.1	Galendromus occidentalis	3.10051	5.64211	3.16066	2.9862	3.97264	4.22439	0					327.41	4.98e-102	3	977	36	373	-3		195	234	1552	679	352	66.48	22.68	51.84	Yes	No	No	No
DB_oleaga	OM_6015	XP_003744523.1 5&apos;-AMP-activated protein kinase subunit gamma-2	5&apos;-AMP-activated protein kinase subunit gamma-2	XP_003744523.1	Galendromus occidentalis	5.11512	10.664	4.04176	3.75211	7.05184	7.1624	0					127.87	3.36e-30	1	612	36	240	-1		94	120	993	679	219	54.79	22.05	32.25	Yes	No	No	No
DB_oleaga	OM_49900	KFM66003.1 5&apos;-AMP-activated protein kinase subunit gamma-2, partial	5&apos;-AMP-activated protein kinase subunit gamma-2, partial	KFM66003.1	Stegodyphus mimosarum	2.10561	3.60496	1.67308	1.32771	1.66061	2.60754	3	[F]GO:0032559: adenyl ribonucleotide binding;[F]GO:0016301: kinase activity;[P]GO:0071900: regulation of protein serine/threonine kinase activity		IPR039170 5'-AMP-activated protein kinase subunit gamma-2;IPR042016 Apulose kinase;IPR039170 5'-AMP-activated protein kinase subunit gamma-2	PF00571 CBS domain	478.02	1.41e-165	3	917	213	500	-2		237	264	924	557	305	86.56	33.01	54.76	Yes	No	No	No
DB_oleaga	OM_10078	KFM66003.1 5&apos;-AMP-activated protein kinase subunit gamma-2, partial	5&apos;-AMP-activated protein kinase subunit gamma-2, partial	KFM66003.1	Stegodyphus mimosarum	3.23012	3.96104	3.65051	2.8617	4.57598	3.39055	3	[F]GO:0032559: adenyl ribonucleotide binding;[F]GO:0016301: kinase activity;[P]GO:0071900: regulation of protein serine/threonine kinase activity		IPR039170 5'-AMP-activated protein kinase subunit gamma-2;IPR042016 Apulose kinase;IPR039170 5'-AMP-activated protein kinase subunit gamma-2	PF00571 CBS domain	536.18	0	214	1164	213	529	-3		262	292	2207	557	317	92.11	14.36	56.91	No	No	No	No
DB_oleaga	OM_19794	KFM66003.1 5&apos;-AMP-activated protein kinase subunit gamma-2, partial	5&apos;-AMP-activated protein kinase subunit gamma-2, partial	KFM66003.1	Stegodyphus mimosarum	3.64962	5.14064	5.10281	3.63303	6.21615	5.81645	3	[F]GO:0032559: adenyl ribonucleotide binding;[F]GO:0016301: kinase activity;[P]GO:0071900: regulation of protein serine/threonine kinase activity		IPR039170 5'-AMP-activated protein kinase subunit gamma-2;IPR042016 Apulose kinase;IPR039170 5'-AMP-activated protein kinase subunit gamma-2	PF00571 CBS domain	533.87	0	214	1164	213	529	-2		261	291	1876	557	317	91.8	16.9	56.91	No	No	No	No
DB_oleaga	OM_39069	ISCW006004-PA pep scaffold:IscaW1:DS741692:53291:71854:-1 gene:ISCW006004 transcript:ISCW006004-RA gene_biotype:protein_coding transcript_biotype:protein_coding description:5&apos;-nucleotidase	5&apos;-nucleotidase	B7PLP8	Ixodes scapularis	6.247	2.48778	5.66854	6.35823	3.65281	3.58311	5	[F]GO:0008253: 5'-nucleotidase activity;[F]GO:0000287: magnesium ion binding;[F]GO:0000166: nucleotide binding;[P]GO:0009117: nucleotide metabolic process;[C]GO:0005737: cytoplasm	EC:3.1.3.5	IPR010708 5'(3')-deoxyribonucleotidase;IPR037143 4'-phosphopantetheinyl transferase domain superfamily;IPR039215 RecQ-mediated genome instability protein 1;IPR010394 5-nucleotidase;IPR037296 Staphostatin A/B	PF05822 Pyrimidine 5'-nucleotidase (UMPH-1)	257.3	2.83e-81	415	939	1	175	1		114	150	1222	281	175	85.71	14.32	62.28	No	Yes	No	No	map00240	Pyrimidine metabolism
DB_oleaga	OM_2602	ISCW006004-PA pep scaffold:IscaW1:DS741692:53291:71854:-1 gene:ISCW006004 transcript:ISCW006004-RA gene_biotype:protein_coding transcript_biotype:protein_coding description:5&apos;-nucleotidase	5&apos;-nucleotidase	B7PLP8	Ixodes scapularis	16.1208	5.39874	13.4524	18.7898	7.93281	8.63022	5	[F]GO:0008253: 5'-nucleotidase activity;[F]GO:0000287: magnesium ion binding;[F]GO:0000166: nucleotide binding;[P]GO:0009117: nucleotide metabolic process;[C]GO:0005737: cytoplasm	EC:3.1.3.5	IPR010708 5'(3')-deoxyribonucleotidase;IPR037143 4'-phosphopantetheinyl transferase domain superfamily;IPR039215 RecQ-mediated genome instability protein 1;IPR010394 5-nucleotidase;IPR037296 Staphostatin A/B	PF05822 Pyrimidine 5'-nucleotidase (UMPH-1)	371.32	8.29e-125	415	1215	1	281	1		180	230	1463	281	281	81.85	19.21	100	No	Yes	No	No	map00240	Pyrimidine metabolism
DB_oleaga	OM_20499	XP_022655097.1 5&apos;-nucleotidase domain-containing protein 1-like	5&apos;-nucleotidase domain-containing protein 1-like	XP_022655097.1	Varroa destructor	10.7947	6.76728	9.39311	12.2907	8.80215	10.0555	0					296.59	1.64e-90	789	2000	24	424	-2		162	237	2244	428	412	57.52	18.36	96.26	No	No	No	No
DB_oleaga	OM_36766	XP_003747947.1 5&apos;-nucleotidase domain-containing protein 3	5&apos;-nucleotidase domain-containing protein 3	XP_003747947.1	Galendromus occidentalis	1.03818	1.22862	0.788936	0.926388	0.857716	0.907186	0					389.04	5.12e-122	2415	3089	281	505	-2		178	201	3090	505	225	89.33	7.28	44.55	No	No	No	No
DB_oleaga	OM_846	XP_003747947.1 5&apos;-nucleotidase domain-containing protein 3	5&apos;-nucleotidase domain-containing protein 3	XP_003747947.1	Galendromus occidentalis	1.18814	1.38781	0.701809	0.834256	0.887258	0.987446	0					389.04	3.88e-122	2375	3049	281	505	-2		178	201	3050	505	225	89.33	7.38	44.55	No	No	No	No
DB_oleaga	OM_72222	XP_003747947.1 5&apos;-nucleotidase domain-containing protein 3	5&apos;-nucleotidase domain-containing protein 3	XP_003747947.1	Galendromus occidentalis	1.86987	2.1042	1.14756	0.835965	1.18759	1.42913	0					768.84	0	4	1407	39	505	1		357	413	2772	505	468	88.25	16.88	92.67	No	No	No	No
DB_oleaga	OM_63080	XP_003747947.1 5&apos;-nucleotidase domain-containing protein 3	5&apos;-nucleotidase domain-containing protein 3	XP_003747947.1	Galendromus occidentalis	2.02355	3.28049	1.88673	1.97128	1.36041	2.04341	0					770	0	1372	2781	37	505	-3		358	414	2789	505	470	88.09	16.85	93.07	No	No	No	No
DB_oleaga	OM_50781	OQR68667.1 5&apos;-nucleotidase domain-containing protein 3-like	5&apos;-nucleotidase domain-containing protein 3-like	OQR68667.1	Tropilaelaps mercedesae	0.820878	1.08684	0.791161	0.418561	0.342661	0.426823	1	[F]GO:0046872: metal ion binding		IPR040409 Phytochelatin synthase	PF05761 5' nucleotidase family	367.85	1.27e-122	295	975	61	286	1		172	202	977	512	227	88.99	23.23	44.34	No	No	No	No
DB_oleaga	OM_50780	OQR68667.1 5&apos;-nucleotidase domain-containing protein 3-like	5&apos;-nucleotidase domain-containing protein 3-like	OQR68667.1	Tropilaelaps mercedesae	1.16543	2.03894	1.13654	0.609486	0.954269	1.21196	1	[F]GO:0046872: metal ion binding		IPR040409 Phytochelatin synthase	PF05761 5' nucleotidase family	622.08	0	4	1161	61	445	1		292	343	1491	512	386	88.86	25.89	75.39	No	No	No	No
DB_oleaga	OM_30040	OQR68667.1 5&apos;-nucleotidase domain-containing protein 3-like	5&apos;-nucleotidase domain-containing protein 3-like	OQR68667.1	Tropilaelaps mercedesae	1.41754	1.91688	1.09469	0.792508	0.973198	1.201	1	[F]GO:0046872: metal ion binding		IPR040409 Phytochelatin synthase	PF05761 5' nucleotidase family	390.96	2.11e-126	1336	2061	46	286	-1		183	215	2064	512	242	88.84	11.72	47.27	No	No	No	No
DB_oleaga	OM_28451	XP_022671747.1 5&apos;-nucleotidase domain-containing protein 3-like	5&apos;-nucleotidase domain-containing protein 3-like	XP_022671747.1	Varroa destructor	2.03025	3.09384	1.97002	1.09487	1.8099	1.97531	0					776.16	0	74	1552	20	511	2		367	425	2158	511	493	86.21	22.85	96.48	No	No	No	No
DB_oleaga	OM_66523	XP_022671747.1 5&apos;-nucleotidase domain-containing protein 3-like	5&apos;-nucleotidase domain-containing protein 3-like	XP_022671747.1	Varroa destructor	2.20749	3.44915	1.62366	1.88471	1.57187	1.89788	0					776.16	0	74	1552	20	511	2		367	425	2893	511	493	86.21	17.04	96.48	No	No	No	No
DB_oleaga	OM_18368	AGJ90350.1 apyrase	apyrase	AGJ90350.1	Ornithodoros moubata	2.71609	1.18856	29.5752	34.4167	31.4082	43.9602	4	[F]GO:0016788: hydrolase activity, acting on ester bonds;[F]GO:0046872: metal ion binding;[F]GO:0000166: nucleotide binding;[P]GO:0009166: nucleotide catabolic process	EC:3.1	IPR039529 GPI inositol-deacylase;IPR040409 Phytochelatin synthase;IPR039215 RecQ-mediated genome instability protein 1;IPR036907 5'-Nucleotidase, C-terminal domain superfamily		238.04	2.05e-72	3	470	1	202	-2		131	131	771	584	202	64.85	26.2	34.59	No	No	No	Yes
DB_oleaga	OM_48159	AGJ90350.1 apyrase	apyrase	AGJ90350.1	Ornithodoros moubata	15.1008	5.65422	147.967	161.904	85.2685	148.572	4	[F]GO:0016788: hydrolase activity, acting on ester bonds;[F]GO:0046872: metal ion binding;[F]GO:0000166: nucleotide binding;[P]GO:0009166: nucleotide catabolic process	EC:3.1	IPR039529 GPI inositol-deacylase;IPR040409 Phytochelatin synthase;IPR039215 RecQ-mediated genome instability protein 1;IPR036907 5'-Nucleotidase, C-terminal domain superfamily		508.06	7.67e-175	2	766	330	584	2		254	254	1312	584	255	99.61	19.44	43.66	No	No	No	No
DB_oleaga	OM_59367	AGJ90350.1 apyrase	apyrase	AGJ90350.1	Ornithodoros moubata	9.38595	5.54701	90.1041	117.963	86.529	122.721	4	[F]GO:0016788: hydrolase activity, acting on ester bonds;[F]GO:0046872: metal ion binding;[F]GO:0000166: nucleotide binding;[P]GO:0009166: nucleotide catabolic process	EC:3.1	IPR039529 GPI inositol-deacylase;IPR040409 Phytochelatin synthase;IPR039215 RecQ-mediated genome instability protein 1;IPR036907 5'-Nucleotidase, C-terminal domain superfamily		691.8	0	1	1158	235	584	1		349	349	1201	584	386	90.41	32.14	66.1	Yes	No	No	No
DB_oleaga	OM_71666	AGJ90350.1 apyrase	apyrase	AGJ90350.1	Ornithodoros moubata	5.03065	2.94629	41.3681	66.0482	56.0341	53.0771	4	[F]GO:0016788: hydrolase activity, acting on ester bonds;[F]GO:0046872: metal ion binding;[F]GO:0000166: nucleotide binding;[P]GO:0009166: nucleotide catabolic process	EC:3.1	IPR039529 GPI inositol-deacylase;IPR040409 Phytochelatin synthase;IPR039215 RecQ-mediated genome instability protein 1;IPR036907 5'-Nucleotidase, C-terminal domain superfamily		489.96	1.77e-168	63	935	330	584	-1		254	254	1175	584	291	87.29	24.77	49.83	Yes	No	No	No
DB_oleaga	OM_56440	XP_027236452.1 5&apos;-nucleotidase-like	5&apos;-nucleotidase-like	XP_027236452.1	Penaeus vannamei	0	0.564463	0	0	0	0.207466	0					105.53	2.12e-25	3	308	44	146	-1		51	72	335	536	103	69.9	30.75	19.22	Yes	No	No	No
DB_oleaga	OM_53651	XP_022241438.1 5&apos;-nucleotidase-like	5&apos;-nucleotidase-like	XP_022241438.1	Limulus polyphemus	0.090481	1.21531	0.232867	0.0790899	0.364208	0.241953	0					93.2	3.87e-18	213	743	365	543	-2		61	96	1149	544	183	52.46	15.93	33.64	No	Yes	No	No
DB_oleaga	OM_6943	ISCW018303-PA pep scaffold:IscaW1:DS709658:204716:219570:1 gene:ISCW018303 transcript:ISCW018303-RA gene_biotype:protein_coding transcript_biotype:protein_coding description:52 kD repressor of inhibitor of protein kinase, putative	52 kD repressor of inhibitor of protein kinase, putative	B7PGT2	Ixodes scapularis	5.07537	6.68553	2.97294	3.11534	3.61393	4.29437	2	[F]GO:0016301: kinase activity;[F]GO:0044212: transcription regulatory region DNA binding		IPR042016 Apulose kinase;IPR033266 Ethylene-responsive transcription factor ABI4	PF00605 Interferon regulatory factor transcription factor;PF05485 THAP domain	305.83	2.43e-88	2068	2748	326	561	-1		145	170	3690	613	242	70.25	6.56	39.48	No	No	No	No
DB_oleaga	OM_25065	XP_025198303.1 52 kDa repressor of the inhibitor of the protein kinase-like	52 kDa repressor of the inhibitor of the protein kinase-like	XP_025198303.1	Melanaphis sacchari	0.766932	0.515993	0.507282	0.448863	0.501093	0.44732	0					119.01	3.32e-25	863	1522	335	559	2		78	118	2227	687	234	50.43	10.51	34.06	No	No	No	No
DB_oleaga	OM_5117	XP_024875562.1 52 kDa repressor of the inhibitor of the protein kinase-like isoform X1	52 kDa repressor of the inhibitor of the protein kinase-like isoform X1	XP_024875562.1	Temnothorax curvispinosus	1.22676	0.955274	1.04667	1.26129	0.831095	0.690147	0					57.38	4.22e-07	863	1318	16	178	-1		47	69	1477	188	164	42.07	11.1	87.23	Yes	No	No	No
DB_oleaga	OM_29340	XP_024875562.1 52 kDa repressor of the inhibitor of the protein kinase-like isoform X1	52 kDa repressor of the inhibitor of the protein kinase-like isoform X1	XP_024875562.1	Temnothorax curvispinosus	3.03898	1.31216	1.07929	1.89946	1.53456	1.40174	0					64.7	5.22e-10	60	515	16	178	-2		49	73	909	188	164	44.51	18.04	87.23	Yes	No	No	No
DB_oleaga	OM_47582	XP_025405608.1 52 kDa repressor of the inhibitor of the protein kinase-like, partial	52 kDa repressor of the inhibitor of the protein kinase-like, partial	XP_025405608.1	Sipha flava	0.964514	1.51727	0.760321	0.378643	0.625307	0.712318	0					181.03	2.74e-67	405	1133	238	486	3		99	157	3480	496	253	62.06	7.27	51.01	Yes	No	No	No
DB_oleaga	OM_48333	XP_013791059.1 5-demethoxyubiquinone hydroxylase, mitochondrial-like	5-demethoxyubiquinone hydroxylase, mitochondrial-like	XP_013791059.1	Limulus polyphemus	1.12243	0.860319	1.23737	1.44324	1.31394	0.862736	0					118.63	7.33e-30	534	749	40	110	-3		54	65	913	202	72	90.28	7.89	35.64	Yes	No	No	No
DB_oleaga	OM_14298	XP_013791059.1 5-demethoxyubiquinone hydroxylase, mitochondrial-like	5-demethoxyubiquinone hydroxylase, mitochondrial-like	XP_013791059.1	Limulus polyphemus	1.96698	1.53683	2.94197	6.05152	2.65698	3.39576	0					212.62	1.72e-64	54	548	40	202	-2		105	127	1344	202	165	76.97	12.28	81.68	Yes	No	No	No
DB_oleaga	OM_71874	XP_013791059.1 5-demethoxyubiquinone hydroxylase, mitochondrial-like	5-demethoxyubiquinone hydroxylase, mitochondrial-like	XP_013791059.1	Limulus polyphemus	3.20833	1.67516	2.72201	4.51771	3.61202	3.01602	0					217.24	4.49e-66	854	1348	40	202	2		105	128	1398	202	165	77.58	11.8	81.68	Yes	No	No	No
DB_oleaga	OM_14299	XP_013791059.1 5-demethoxyubiquinone hydroxylase, mitochondrial-like	5-demethoxyubiquinone hydroxylase, mitochondrial-like	XP_013791059.1	Limulus polyphemus	3.40649	1.53539	2.73699	6.23859	2.67913	3.45666	0					212.62	8.04e-65	54	548	40	202	-2		105	127	1260	202	165	76.97	13.1	81.68	Yes	No	No	No
DB_oleaga	OM_29948	XP_013791059.1 5-demethoxyubiquinone hydroxylase, mitochondrial-like	5-demethoxyubiquinone hydroxylase, mitochondrial-like	XP_013791059.1	Limulus polyphemus	3.75793	1.25293	4.72149	6.84921	3.90502	4.1158	0					129.03	1.68e-34	1	240	40	118	-3		59	73	743	202	80	91.25	10.77	39.6	Yes	No	No	No
DB_oleaga	OM_33371	XP_013791059.1 5-demethoxyubiquinone hydroxylase, mitochondrial-like	5-demethoxyubiquinone hydroxylase, mitochondrial-like	XP_013791059.1	Limulus polyphemus	6.20864	3.41112	5.94588	11.2613	6.01729	6.17786	0					254.22	5.65e-81	54	548	40	202	-2		120	147	1275	202	165	89.09	12.94	81.68	Yes	No	No	No
DB_oleaga	OM_28055	XP_013791059.1 5-demethoxyubiquinone hydroxylase, mitochondrial-like	5-demethoxyubiquinone hydroxylase, mitochondrial-like	XP_013791059.1	Limulus polyphemus	7.32338	3.71534	6.21561	13.3533	4.84231	6.16873	0					254.22	3.52e-82	108	602	40	202	-2		120	147	1014	202	165	89.09	16.27	81.68	Yes	No	No	No
DB_oleaga	OM_50786	ISCW021606-PA pep scaffold:IscaW1:DS885551:289737:293834:1 gene:ISCW021606 transcript:ISCW021606-RA gene_biotype:protein_coding transcript_biotype:protein_coding description:5-formyltetrahydrofolate cyclo-ligase, putative	5-formyltetrahydrofolate cyclo-ligase, putative	ISCW021606-PA	Ixodes scapularis	9.80441	13.5029	7.52923	12.2689	8.20845	11.9286	0					136.73	3.66e-43	465	806	90	204	3		64	83	1074	204	115	72.17	10.71	56.37	No	No	No	No
DB_oleaga	OM_428	ISCW021606-PA pep scaffold:IscaW1:DS885551:289737:293834:1 gene:ISCW021606 transcript:ISCW021606-RA gene_biotype:protein_coding transcript_biotype:protein_coding description:5-formyltetrahydrofolate cyclo-ligase, putative	5-formyltetrahydrofolate cyclo-ligase, putative	ISCW021606-PA	Ixodes scapularis	13.5963	14.4358	8.11173	9.86814	10.2773	18.0559	0					169.47	1.68e-47	234	701	39	195	3		83	108	1455	204	157	68.79	10.79	76.96	Yes	No	No	No
DB_oleaga	OM_21090	XP_013786773.1 5-formyltetrahydrofolate cyclo-ligase-like isoform X2	5-formyltetrahydrofolate cyclo-ligase-like isoform X2	XP_013786773.1	Limulus polyphemus	22.392	28.1824	15.4936	27.306	22.1041	25.1496	0					196.44	2.01e-59	309	803	39	203	-1		87	125	1040	203	165	75.76	15.87	81.28	Yes	No	No	No
DB_oleaga	OM_6156	XP_023210334.1 5-hydroxytryptamine receptor 3A-like	5-hydroxytryptamine receptor 3A-like	XP_023210334.1	Centruroides sculpturatus	1.29146	1.22971	0.843769	1.94809	1.22982	1.97255	0					64.31	8.36e-10	496	720	64	138	1		27	44	1656	145	75	58.67	4.53	51.72	Yes	No	No	Yes
DB_oleaga	OM_72953	XP_023210334.1 5-hydroxytryptamine receptor 3A-like	5-hydroxytryptamine receptor 3A-like	XP_023210334.1	Centruroides sculpturatus	1.90033	1.62256	2.94563	3.01125	3.58797	5.2445	0					64.31	7.55e-10	794	1018	64	138	-3		27	44	1524	145	75	58.67	4.92	51.72	No	No	No	Yes
DB_oleaga	OM_25548	XP_023210334.1 5-hydroxytryptamine receptor 3A-like	5-hydroxytryptamine receptor 3A-like	XP_023210334.1	Centruroides sculpturatus	2.12389	2.59261	2.0025	4.33183	2.31282	5.16156	0					64.31	3.63e-10	520	744	64	138	-3		27	44	965	145	75	58.67	7.77	51.72	No	No	No	No
DB_oleaga	OM_4534	XP_015929815.1 5-oxoprolinase	5-oxoprolinase	XP_015929815.1	Parasteatoda tepidariorum	5.07728	4.00696	6.58597	4.9962	4.83623	5.19628	0					1616.67	0	184	3957	4	1259	1		795	972	4338	1259	1259	77.2	29.02	100	No	No	No	No
DB_oleaga	OM_61742	XP_022238860.1 5-phosphohydroxy-L-lysine phospho-lyase-like	5-phosphohydroxy-L-lysine phospho-lyase-like	XP_022238860.1	Limulus polyphemus	0.352324	1.22099	2.33278	1.49246	1.47637	1.31054	0					203.37	1.93e-61	7	357	26	141	1		96	106	548	461	117	90.6	21.35	25.38	No	No	No	No
DB_oleaga	OM_27392	XP_022238860.1 5-phosphohydroxy-L-lysine phospho-lyase-like	5-phosphohydroxy-L-lysine phospho-lyase-like	XP_022238860.1	Limulus polyphemus	0.701789	1.43859	2.74425	1.84744	1.99274	1.85845	0					236.11	3.2e-72	461	904	26	172	-1		113	124	910	461	148	83.78	16.26	32.1	No	No	No	No
DB_oleaga	OM_77492	XP_022238860.1 5-phosphohydroxy-L-lysine phospho-lyase-like	5-phosphohydroxy-L-lysine phospho-lyase-like	XP_022238860.1	Limulus polyphemus	1.06194	1.47719	2.74188	2.77802	2.34173	2.16065	0					338.19	9.53e-112	7	663	26	243	1		159	184	965	461	219	84.02	22.69	47.51	Yes	No	No	No
DB_oleaga	OM_24559	XP_022238860.1 5-phosphohydroxy-L-lysine phospho-lyase-like	5-phosphohydroxy-L-lysine phospho-lyase-like	XP_022238860.1	Limulus polyphemus	1.4399	1.65857	2.93668	2.65974	2.51765	2.51447	0					400.98	6.22e-133	443	1201	26	277	-2		187	214	1640	461	253	84.58	15.43	54.88	No	No	No	No
DB_oleaga	OM_19893	XP_022238860.1 5-phosphohydroxy-L-lysine phospho-lyase-like	5-phosphohydroxy-L-lysine phospho-lyase-like	XP_022238860.1	Limulus polyphemus	2.4932	4.10978	6.32671	5.6327	4.78422	4.631	0					395.59	1.82e-129	2	757	26	276	-1		185	212	1936	461	252	84.13	13.02	54.66	Yes	No	No	No
DB_oleaga	OM_61743	XP_021955384.1 5-phosphohydroxy-L-lysine phospho-lyase-like	5-phosphohydroxy-L-lysine phospho-lyase-like	XP_021955384.1	Folsomia candida	2.61943	3.05645	4.81692	10.7745	5.20298	4.73115	0					141.74	4.26e-65	322	651	313	422	1		65	89	1185	495	110	80.91	9.28	22.22	Yes	No	No	No
DB_oleaga	OM_19894	XP_022238860.1 5-phosphohydroxy-L-lysine phospho-lyase-like	5-phosphohydroxy-L-lysine phospho-lyase-like	XP_022238860.1	Limulus polyphemus	2.86865	4.31648	7.39972	5.22587	6.13567	5.05443	0					395.59	5.06e-128	2	757	26	276	-1		185	212	2278	461	252	84.13	11.06	54.66	Yes	No	No	No
DB_oleaga	OM_19892	XP_022238860.1 5-phosphohydroxy-L-lysine phospho-lyase-like	5-phosphohydroxy-L-lysine phospho-lyase-like	XP_022238860.1	Limulus polyphemus	3.012	3.89289	6.51104	8.3391	6.62326	4.95203	0					400.98	4.35e-130	1519	2277	26	277	-1		187	214	2283	461	253	84.58	11.08	54.88	No	No	No	No
DB_oleaga	OM_7037	ISCW012296-PA pep scaffold:IscaW1:DS899624:18575:36388:-1 gene:ISCW012296 transcript:ISCW012296-RA gene_biotype:protein_coding transcript_biotype:protein_coding description:60 kD ribonucleoprotein ssa/ro, putative (Fragment)	60 kD ribonucleoprotein ssa/ro, putative (Fragment)	B7QB92	Ixodes scapularis	2.33654	2.76218	2.07506	1.36926	2.28107	2.26896	2	[F]GO:0003723: RNA binding;[C]GO:1990904: ribonucleoprotein complex		IPR042622 Zinc finger protein 106;IPR025694 Mitochondrial splicing apparatus component MNE1	PF05731 TROVE domain	537.72	8.12e-175	2801	4279	1	474	-1		288	339	4513	475	498	68.07	11.03	104.84	No	No	No	No
DB_oleaga	OM_28263	ISCW012296-PA pep scaffold:IscaW1:DS899624:18575:36388:-1 gene:ISCW012296 transcript:ISCW012296-RA gene_biotype:protein_coding transcript_biotype:protein_coding description:60 kD ribonucleoprotein ssa/ro, putative (Fragment)	60 kD ribonucleoprotein ssa/ro, putative (Fragment)	B7QB92	Ixodes scapularis	2.67427	2.73644	2.5059	2.05372	2.76734	2.53009	2	[F]GO:0003723: RNA binding;[C]GO:1990904: ribonucleoprotein complex		IPR042622 Zinc finger protein 106;IPR025694 Mitochondrial splicing apparatus component MNE1	PF05731 TROVE domain	378.64	4.94e-116	3032	4090	140	474	-1		204	243	4093	475	358	67.88	8.75	75.37	No	No	No	No
DB_oleaga	OM_16825	ABR23479.1 60s ribosomal protein L10	60s ribosomal protein L10	ABR23479.1	Ornithodoros parkeri	1.1238	1.35962	1.41148	3.77519	1.24177	3.12789	3	[F]GO:0003735: structural constituent of ribosome;[P]GO:0006412: translation;[C]GO:0005840: ribosome		IPR042831 54S ribosomal protein L28, mitochondrial;IPR036967 Ribosomal protein S11 superfamily;IPR036967 Ribosomal protein S11 superfamily		455.29	3.68e-163	13	672	1	220	-3		213	217	674	220	220	98.64	32.64	100	Yes	No	No	No
DB_oleaga	OM_17456	ABR23479.1 60s ribosomal protein L10	60s ribosomal protein L10	ABR23479.1	Ornithodoros parkeri	61.0849	47.4597	52.6009	145.766	54.4366	51.3751	3	[F]GO:0003735: structural constituent of ribosome;[P]GO:0006412: translation;[C]GO:0005840: ribosome		IPR042831 54S ribosomal protein L28, mitochondrial;IPR036967 Ribosomal protein S11 superfamily;IPR036967 Ribosomal protein S11 superfamily		170.63	5.05e-50	486	749	133	220	-3		77	82	841	220	88	93.18	10.46	40	Yes	No	No	No
DB_oleaga	OM_7799	ABR23479.1 60s ribosomal protein L10	60s ribosomal protein L10	ABR23479.1	Ornithodoros parkeri	309.855	221.305	278.469	734.54	304.133	293.921	3	[F]GO:0003735: structural constituent of ribosome;[P]GO:0006412: translation;[C]GO:0005840: ribosome		IPR042831 54S ribosomal protein L28, mitochondrial;IPR036967 Ribosomal protein S11 superfamily;IPR036967 Ribosomal protein S11 superfamily		234.57	7.7e-74	336	701	99	220	-3		109	114	1096	220	122	93.44	11.13	55.45	Yes	No	No	No
DB_oleaga	OM_65454	ABR23479.1 60s ribosomal protein L10	60s ribosomal protein L10	ABR23479.1	Ornithodoros parkeri	703.178	478.641	612.935	1647.09	694.267	682.39	3	[F]GO:0003735: structural constituent of ribosome;[P]GO:0006412: translation;[C]GO:0005840: ribosome		IPR042831 54S ribosomal protein L28, mitochondrial;IPR036967 Ribosomal protein S11 superfamily;IPR036967 Ribosomal protein S11 superfamily		436.8	1.9e-152	483	1142	1	220	-3		205	211	1285	220	220	95.91	17.12	100	Yes	No	No	No
DB_oleaga	OM_36343	ABR23359.1 60S ribosomal protein L10A	60S ribosomal protein L10A	ABR23359.1	Ornithodoros parkeri	6.65237	5.12132	4.14973	7.66752	3.71978	4.87472	4	[F]GO:0003723: RNA binding;[F]GO:0003735: structural constituent of ribosome;[P]GO:0006412: translation;[C]GO:0015934: large ribosomal subunit		IPR042622 Zinc finger protein 106;IPR042831 54S ribosomal protein L28, mitochondrial;IPR036967 Ribosomal protein S11 superfamily;IPR030878 Ribosomal protein L15		108.23	1.78e-27	311	478	161	216	-3		54	55	480	216	56	98.21	11.67	25.93	No	No	No	No
DB_oleaga	OM_72065	ABR23359.1 60S ribosomal protein L10A	60S ribosomal protein L10A	ABR23359.1	Ornithodoros parkeri	20.6336	20.2353	10.504	12.2814	8.64745	9.33946	4	[F]GO:0003723: RNA binding;[F]GO:0003735: structural constituent of ribosome;[P]GO:0006412: translation;[C]GO:0015934: large ribosomal subunit		IPR042622 Zinc finger protein 106;IPR042831 54S ribosomal protein L28, mitochondrial;IPR036967 Ribosomal protein S11 superfamily;IPR030878 Ribosomal protein L15		184.5	2.05e-54	2	352	53	169	-1		94	98	1084	216	117	83.76	10.79	54.17	No	Yes	No	No
DB_oleaga	OM_36346	ABR23359.1 60S ribosomal protein L10A	60S ribosomal protein L10A	ABR23359.1	Ornithodoros parkeri	34.6195	29.0711	23.475	36.5154	16.8642	20.86	4	[F]GO:0003723: RNA binding;[F]GO:0003735: structural constituent of ribosome;[P]GO:0006412: translation;[C]GO:0015934: large ribosomal subunit		IPR042622 Zinc finger protein 106;IPR042831 54S ribosomal protein L28, mitochondrial;IPR036967 Ribosomal protein S11 superfamily;IPR030878 Ribosomal protein L15		174.87	2.53e-52	389	712	53	160	-2		87	91	713	216	108	84.26	15.15	50	No	No	No	No
DB_oleaga	OM_26064	ABR23359.1 60S ribosomal protein L10A	60S ribosomal protein L10A	ABR23359.1	Ornithodoros parkeri	46.2153	36.1933	31.5073	47.3972	20.5682	29.2086	4	[F]GO:0003723: RNA binding;[F]GO:0003735: structural constituent of ribosome;[P]GO:0006412: translation;[C]GO:0015934: large ribosomal subunit		IPR042622 Zinc finger protein 106;IPR042831 54S ribosomal protein L28, mitochondrial;IPR036967 Ribosomal protein S11 superfamily;IPR030878 Ribosomal protein L15		184.5	4.51e-68	289	657	53	175	1		94	98	1020	216	123	79.67	12.06	56.94	No	Yes	No	No
DB_oleaga	OM_77550	ABR23359.1 60S ribosomal protein L10A	60S ribosomal protein L10A	ABR23359.1	Ornithodoros parkeri	74.1282	78.3507	20.7989	30.3211	18.3441	23.7337	4	[F]GO:0003723: RNA binding;[F]GO:0003735: structural constituent of ribosome;[P]GO:0006412: translation;[C]GO:0015934: large ribosomal subunit		IPR042622 Zinc finger protein 106;IPR042831 54S ribosomal protein L28, mitochondrial;IPR036967 Ribosomal protein S11 superfamily;IPR030878 Ribosomal protein L15		176.41	1.56e-51	259	585	53	161	-3		88	92	1022	216	109	84.4	10.67	50.46	No	Yes	No	No
DB_oleaga	OM_36344	ABR23359.1 60S ribosomal protein L10A	60S ribosomal protein L10A	ABR23359.1	Ornithodoros parkeri	156.384	130.819	103.253	177.358	71.615	89.9859	4	[F]GO:0003723: RNA binding;[F]GO:0003735: structural constituent of ribosome;[P]GO:0006412: translation;[C]GO:0015934: large ribosomal subunit		IPR042622 Zinc finger protein 106;IPR042831 54S ribosomal protein L28, mitochondrial;IPR036967 Ribosomal protein S11 superfamily;IPR030878 Ribosomal protein L15		278.49	4.25e-91	605	1096	53	216	-2		141	146	1097	216	164	89.02	14.95	75.93	No	No	No	No
DB_oleaga	OM_19985	ABR23359.1 60S ribosomal protein L10A	60S ribosomal protein L10A	ABR23359.1	Ornithodoros parkeri	164.467	164.858	76.1484	113.078	58.4236	70.1361	4	[F]GO:0003723: RNA binding;[F]GO:0003735: structural constituent of ribosome;[P]GO:0006412: translation;[C]GO:0015934: large ribosomal subunit		IPR042622 Zinc finger protein 106;IPR042831 54S ribosomal protein L28, mitochondrial;IPR036967 Ribosomal protein S11 superfamily;IPR030878 Ribosomal protein L15		184.5	1.73e-55	2	352	53	169	-2		94	98	839	216	117	83.76	13.95	54.17	No	Yes	No	No
DB_oleaga	OM_36345	ABR23359.1 60S ribosomal protein L10A	60S ribosomal protein L10A	ABR23359.1	Ornithodoros parkeri	249.835	200.573	189.269	304.849	130.888	163.434	4	[F]GO:0003723: RNA binding;[F]GO:0003735: structural constituent of ribosome;[P]GO:0006412: translation;[C]GO:0015934: large ribosomal subunit		IPR042622 Zinc finger protein 106;IPR042831 54S ribosomal protein L28, mitochondrial;IPR036967 Ribosomal protein S11 superfamily;IPR030878 Ribosomal protein L15		264.62	3.21e-85	381	866	48	209	-1		135	141	1190	216	162	87.04	13.61	75	No	No	No	No
DB_oleaga	OM_77551	ABR23359.1 60S ribosomal protein L10A	60S ribosomal protein L10A	ABR23359.1	Ornithodoros parkeri	389.624	294.696	302.78	459.24	212.614	263.019	4	[F]GO:0003723: RNA binding;[F]GO:0003735: structural constituent of ribosome;[P]GO:0006412: translation;[C]GO:0015934: large ribosomal subunit		IPR042622 Zinc finger protein 106;IPR042831 54S ribosomal protein L28, mitochondrial;IPR036967 Ribosomal protein S11 superfamily;IPR030878 Ribosomal protein L15		288.89	2.19e-98	3	503	38	204	-2		147	149	504	216	167	89.22	33.13	77.31	No	No	No	No
DB_oleaga	OM_23772	ABR23487.1 60S ribosomal protein L11, partial	60S ribosomal protein L11, partial	ABR23487.1	Ornithodoros parkeri	561.483	335.855	449.225	1073.87	477.354	611.079	3	[F]GO:0003735: structural constituent of ribosome;[P]GO:0006412: translation;[C]GO:0005840: ribosome		IPR042831 54S ribosomal protein L28, mitochondrial;IPR036967 Ribosomal protein S11 superfamily;IPR036967 Ribosomal protein S11 superfamily		348.59	2.92e-122	3	524	8	181	-2		170	171	525	191	174	98.28	33.14	91.1	Yes	No	Probable	No
DB_oleaga	OM_1172	XP_023236093.1 60S ribosomal protein L11-like	60S ribosomal protein L11-like	XP_023236093.1	Centruroides sculpturatus	18.4782	17.2526	18.4668	31.8884	17.7835	19.5672	0					104.76	6.07e-24	1745	1945	45	111	2		54	57	2703	124	67	85.07	2.48	54.03	No	Yes	No	Yes
DB_oleaga	OM_1171	XP_023236093.1 60S ribosomal protein L11-like	60S ribosomal protein L11-like	XP_023236093.1	Centruroides sculpturatus	20.6694	15.6701	17.4259	31.9377	15.106	18.6903	0					104.76	5.54e-24	759	959	45	111	-2		54	57	2484	124	67	85.07	2.7	54.03	No	Yes	No	Yes
DB_oleaga	OM_24315	XP_023236093.1 60S ribosomal protein L11-like	60S ribosomal protein L11-like	XP_023236093.1	Centruroides sculpturatus	337.002	288.348	320.803	535.299	306.57	345.021	0					161	1.11e-45	743	1033	15	111	-2		82	86	1343	124	97	88.66	7.22	78.23	Yes	Yes	No	No
DB_oleaga	OM_13622	ABR23469.1 60S ribosomal protein L13	60S ribosomal protein L13	ABR23469.1	Ornithodoros parkeri	1.92642	1.58126	1.39557	1.6839	1.27516	0.958733	3	[F]GO:0003735: structural constituent of ribosome;[P]GO:0006412: translation;[C]GO:0005840: ribosome		IPR042831 54S ribosomal protein L28, mitochondrial;IPR036967 Ribosomal protein S11 superfamily;IPR036967 Ribosomal protein S11 superfamily		60.46	6.38e-08	3	98	109	140	3		30	30	1619	214	32	93.75	1.98	14.95	No	No	No	No
DB_oleaga	OM_3439	ABR23469.1 60S ribosomal protein L13	60S ribosomal protein L13	ABR23469.1	Ornithodoros parkeri	14.8324	10.9093	9.06242	22.2737	7.63016	9.85958	3	[F]GO:0003735: structural constituent of ribosome;[P]GO:0006412: translation;[C]GO:0005840: ribosome		IPR042831 54S ribosomal protein L28, mitochondrial;IPR036967 Ribosomal protein S11 superfamily;IPR036967 Ribosomal protein S11 superfamily		57.77	4.86e-07	1438	1530	141	171	1		27	29	1532	214	31	93.55	2.02	14.49	No	No	No	No
DB_oleaga	OM_23314	ABR23469.1 60S ribosomal protein L13	60S ribosomal protein L13	ABR23469.1	Ornithodoros parkeri	124.388	79.7259	85.1234	158.486	82.2472	104.783	3	[F]GO:0003735: structural constituent of ribosome;[P]GO:0006412: translation;[C]GO:0005840: ribosome		IPR042831 54S ribosomal protein L28, mitochondrial;IPR036967 Ribosomal protein S11 superfamily;IPR036967 Ribosomal protein S11 superfamily		168.32	1.66e-48	686	982	1	99	-3		78	83	1002	214	99	83.84	9.88	46.26	Yes	No	No	No
DB_oleaga	OM_77847	ABR23469.1 60S ribosomal protein L13	60S ribosomal protein L13	ABR23469.1	Ornithodoros parkeri	188.805	137.673	122.143	300.538	126.933	149.634	3	[F]GO:0003735: structural constituent of ribosome;[P]GO:0006412: translation;[C]GO:0005840: ribosome		IPR042831 54S ribosomal protein L28, mitochondrial;IPR036967 Ribosomal protein S11 superfamily;IPR036967 Ribosomal protein S11 superfamily		341.27	4.18e-118	78	662	1	195	-3		165	175	682	214	195	89.74	28.59	91.12	Yes	No	No	No
DB_oleaga	OM_61593	ABR23469.1 60S ribosomal protein L13	60S ribosomal protein L13	ABR23469.1	Ornithodoros parkeri	2917.12	2480.98	1965.05	3992.7	1914.36	2049.6	3	[F]GO:0003735: structural constituent of ribosome;[P]GO:0006412: translation;[C]GO:0005840: ribosome		IPR042831 54S ribosomal protein L28, mitochondrial;IPR036967 Ribosomal protein S11 superfamily;IPR036967 Ribosomal protein S11 superfamily		234.57	1.08e-77	3	374	46	169	-2		115	120	378	214	124	96.77	32.8	57.94	Yes	No	No	No
DB_oleaga	OM_23241	XP_023219021.1 60S ribosomal protein L13a-like	60S ribosomal protein L13a-like	XP_023219021.1	Centruroides sculpturatus	17.9521	19.1674	12.7542	24.4447	11.2193	10.1167	0					203.37	5e-61	714	1046	32	142	-3		97	103	1303	205	111	92.79	8.52	54.15	Yes	No	No	No
DB_oleaga	OM_79512	AAY66959.1 60S ribosomal protein L14	60S ribosomal protein L14	AAY66959.1	Ixodes scapularis	0.198781	0.417183	0.170532	0.260634	0.160029	1.46178	4	[F]GO:0003723: RNA binding;[F]GO:0003735: structural constituent of ribosome;[P]GO:0006412: translation;[C]GO:0005840: ribosome		IPR042622 Zinc finger protein 106;IPR042831 54S ribosomal protein L28, mitochondrial;IPR036967 Ribosomal protein S11 superfamily;IPR036967 Ribosomal protein S11 superfamily		202.6	3.94e-65	138	515	2	127	-3		96	113	523	151	126	89.68	24.09	83.44	Yes	No	No	No
DB_oleaga	OM_681	AAY66959.1 60S ribosomal protein L14	60S ribosomal protein L14	AAY66959.1	Ixodes scapularis	80.5755	70.0196	63.8412	108.479	54.6296	55.0793	4	[F]GO:0003723: RNA binding;[F]GO:0003735: structural constituent of ribosome;[P]GO:0006412: translation;[C]GO:0005840: ribosome		IPR042622 Zinc finger protein 106;IPR042831 54S ribosomal protein L28, mitochondrial;IPR036967 Ribosomal protein S11 superfamily;IPR036967 Ribosomal protein S11 superfamily		154.45	5.9e-44	512	877	2	122	2		77	91	1004	151	122	74.59	12.15	80.79	No	No	No	No
DB_oleaga	OM_29943	AAY66959.1 60S ribosomal protein L14	60S ribosomal protein L14	AAY66959.1	Ixodes scapularis	85.8067	83.9384	70.596	99.7672	57.1191	56.1994	4	[F]GO:0003723: RNA binding;[F]GO:0003735: structural constituent of ribosome;[P]GO:0006412: translation;[C]GO:0005840: ribosome		IPR042622 Zinc finger protein 106;IPR042831 54S ribosomal protein L28, mitochondrial;IPR036967 Ribosomal protein S11 superfamily;IPR036967 Ribosomal protein S11 superfamily		163.31	2.61e-46	498	794	2	100	3		77	89	1308	151	99	89.9	7.57	65.56	No	No	No	No
DB_oleaga	OM_74306	AAY66959.1 60S ribosomal protein L14	60S ribosomal protein L14	AAY66959.1	Ixodes scapularis	1009.25	767.473	804.01	1592.92	765.907	797.691	4	[F]GO:0003723: RNA binding;[F]GO:0003735: structural constituent of ribosome;[P]GO:0006412: translation;[C]GO:0005840: ribosome		IPR042622 Zinc finger protein 106;IPR042831 54S ribosomal protein L28, mitochondrial;IPR036967 Ribosomal protein S11 superfamily;IPR036967 Ribosomal protein S11 superfamily		195.67	1.75e-59	450	881	2	145	-3		98	112	1129	151	144	77.78	12.75	95.36	No	No	No	No
DB_oleaga	OM_36544	ISCW000979-PA pep scaffold:IscaW1:DS624854:100692:103722:-1 gene:ISCW000979 transcript:ISCW000979-RA gene_biotype:protein_coding transcript_biotype:protein_coding description:60S ribosomal protein L14, putative	60S ribosomal protein L14, putative	B7P2W2	Ixodes scapularis	1.39626	1.35221	0.999308	1.28866	1.36268	1.24109	5	[F]GO:0003723: RNA binding;[F]GO:0003735: structural constituent of ribosome;[P]GO:0042273: ribosomal large subunit biogenesis;[P]GO:0006412: translation;[C]GO:0022625: cytosolic large ribosomal subunit		IPR042622 Zinc finger protein 106;IPR042831 54S ribosomal protein L28, mitochondrial;IPR037650 60S ribosomal subunit assembly/export protein Loc1;IPR036967 Ribosomal protein S11 superfamily;IPR039547 60S ribosomal protein L19	PF01929 Ribosomal protein L14	105.92	3.4e-24	1709	1903	36	100	2		50	57	1904	151	65	87.69	3.41	43.05	Yes	Yes	No	No
DB_oleaga	OM_16011	ISCW000979-PA pep scaffold:IscaW1:DS624854:100692:103722:-1 gene:ISCW000979 transcript:ISCW000979-RA gene_biotype:protein_coding transcript_biotype:protein_coding description:60S ribosomal protein L14, putative	60S ribosomal protein L14, putative	B7P2W2	Ixodes scapularis	5.02133	4.8255	4.32571	5.98616	3.67549	3.40763	5	[F]GO:0003723: RNA binding;[F]GO:0003735: structural constituent of ribosome;[P]GO:0042273: ribosomal large subunit biogenesis;[P]GO:0006412: translation;[C]GO:0022625: cytosolic large ribosomal subunit		IPR042622 Zinc finger protein 106;IPR042831 54S ribosomal protein L28, mitochondrial;IPR037650 60S ribosomal subunit assembly/export protein Loc1;IPR036967 Ribosomal protein S11 superfamily;IPR039547 60S ribosomal protein L19	PF01929 Ribosomal protein L14	119.01	7.97e-29	2	220	36	108	-3		56	64	1890	151	73	87.67	3.86	48.34	Yes	No	No	No
DB_oleaga	OM_59596	ISCW000979-PA pep scaffold:IscaW1:DS624854:100692:103722:-1 gene:ISCW000979 transcript:ISCW000979-RA gene_biotype:protein_coding transcript_biotype:protein_coding description:60S ribosomal protein L14, putative	60S ribosomal protein L14, putative	B7P2W2	Ixodes scapularis	135.312	99.9859	88.1278	244.029	115.609	98.777	5	[F]GO:0003723: RNA binding;[F]GO:0003735: structural constituent of ribosome;[P]GO:0042273: ribosomal large subunit biogenesis;[P]GO:0006412: translation;[C]GO:0022625: cytosolic large ribosomal subunit		IPR042622 Zinc finger protein 106;IPR042831 54S ribosomal protein L28, mitochondrial;IPR037650 60S ribosomal subunit assembly/export protein Loc1;IPR036967 Ribosomal protein S11 superfamily;IPR039547 60S ribosomal protein L19	PF01929 Ribosomal protein L14	126.72	5.56e-35	3	236	10	87	3		57	69	785	151	78	88.46	9.94	51.66	Yes	No	No	No
DB_oleaga	OM_25803	ABR23356.1 60s ribosomal protein L15	60s ribosomal protein L15	ABR23356.1	Ornithodoros parkeri	45.577	33.0088	32.5268	80.6428	35.502	35.1038	3	[F]GO:0003735: structural constituent of ribosome;[P]GO:0006412: translation;[C]GO:0005840: ribosome		IPR042831 54S ribosomal protein L28, mitochondrial;IPR036967 Ribosomal protein S11 superfamily;IPR036967 Ribosomal protein S11 superfamily		80.11	9.21e-15	2	115	167	204	2		37	38	1541	204	38	100	2.47	18.63	Yes	No	No	No
DB_oleaga	OM_37237	ABR23356.1 60s ribosomal protein L15	60s ribosomal protein L15	ABR23356.1	Ornithodoros parkeri	424.568	361.132	337.439	546.335	341.879	351.25	3	[F]GO:0003735: structural constituent of ribosome;[P]GO:0006412: translation;[C]GO:0005840: ribosome		IPR042831 54S ribosomal protein L28, mitochondrial;IPR036967 Ribosomal protein S11 superfamily;IPR036967 Ribosomal protein S11 superfamily		202.99	9.16e-60	963	1283	1	107	-3		96	100	1627	204	107	93.46	6.58	52.45	Yes	No	No	No
DB_oleaga	OM_16702	ABR23356.1 60s ribosomal protein L15	60s ribosomal protein L15	ABR23356.1	Ornithodoros parkeri	639.767	493.162	472.441	930.663	496.109	543.536	3	[F]GO:0003735: structural constituent of ribosome;[P]GO:0006412: translation;[C]GO:0005840: ribosome		IPR042831 54S ribosomal protein L28, mitochondrial;IPR036967 Ribosomal protein S11 superfamily;IPR036967 Ribosomal protein S11 superfamily		382.1	1.01e-134	3	608	3	204	3		183	185	626	204	202	91.58	32.27	99.02	Yes	No	No	No
DB_oleaga	OM_23823	ABR23362.1 60s ribosomal protein L15/L27	60s ribosomal protein L15/L27	ABR23362.1	Ornithodoros parkeri	35.5805	23.805	33.1179	74.4583	30.8382	38.0138	3	[F]GO:0003735: structural constituent of ribosome;[P]GO:0006412: translation;[C]GO:0015934: large ribosomal subunit		IPR042831 54S ribosomal protein L28, mitochondrial;IPR036967 Ribosomal protein S11 superfamily;IPR030878 Ribosomal protein L15		265	3.56e-90	24	464	2	148	-2		127	128	465	148	147	87.07	31.61	99.32	No	No	No	No
DB_oleaga	OM_80098	ACB70327.1 60s ribosomal protein L15/L27	60s ribosomal protein L15/L27	ACB70327.1	Ornithodoros coriaceus	2665.68	2482.48	2368.44	3768.32	2156.26	2439.17	3	[F]GO:0003735: structural constituent of ribosome;[P]GO:0006412: translation;[C]GO:0015934: large ribosomal subunit		IPR042831 54S ribosomal protein L28, mitochondrial;IPR036967 Ribosomal protein S11 superfamily;IPR030878 Ribosomal protein L15		105.92	8.83e-33	90	224	34	78	-2		44	44	276	148	45	97.78	16.3	30.41	No	No	No	No
DB_oleaga	OM_23906	ABR23470.1 60s ribosomal protein L18	60s ribosomal protein L18	ABR23470.1	Ornithodoros parkeri	0.154706	0.505061	0.103227	0.552188	0.290608	1.9708	3	[F]GO:0003735: structural constituent of ribosome;[P]GO:0006412: translation;[C]GO:0005840: ribosome		IPR042831 54S ribosomal protein L28, mitochondrial;IPR036967 Ribosomal protein S11 superfamily;IPR036967 Ribosomal protein S11 superfamily		366.7	3.59e-129	21	575	4	188	-2		181	184	576	188	185	99.46	32.12	98.4	No	No	No	No
DB_oleaga	OM_74104	ABR23470.1 60s ribosomal protein L18	60s ribosomal protein L18	ABR23470.1	Ornithodoros parkeri	2.78471	2.11043	2.05717	2.58627	2.98911	2.66317	3	[F]GO:0003735: structural constituent of ribosome;[P]GO:0006412: translation;[C]GO:0005840: ribosome		IPR042831 54S ribosomal protein L28, mitochondrial;IPR036967 Ribosomal protein S11 superfamily;IPR036967 Ribosomal protein S11 superfamily		169.86	6.83e-50	311	655	27	141	-2		87	99	896	188	115	86.09	12.83	61.17	No	No	No	No
DB_oleaga	OM_59449	KPJ08011.1 60S ribosomal protein L18	60S ribosomal protein L18	KPJ08011.1	Papilio machaon	4.17615	3.13958	2.88463	5.21852	3.53563	2.79839	3	[F]GO:0003735: structural constituent of ribosome;[P]GO:0006412: translation;[C]GO:0005840: ribosome		IPR042831 54S ribosomal protein L28, mitochondrial;IPR036967 Ribosomal protein S11 superfamily;IPR036967 Ribosomal protein S11 superfamily	PF17135 Ribosomal protein 60S L18 and 50S L18e	95.9	3.16e-22	5	505	113	245	-1		68	87	505	257	167	52.1	33.07	64.98	Yes	No	No	No
DB_oleaga	OM_7705	ABR23470.1 60s ribosomal protein L18	60s ribosomal protein L18	ABR23470.1	Ornithodoros parkeri	51.4724	42.3383	35.7957	65.136	37.7482	37.0359	3	[F]GO:0003735: structural constituent of ribosome;[P]GO:0006412: translation;[C]GO:0005840: ribosome		IPR042831 54S ribosomal protein L28, mitochondrial;IPR036967 Ribosomal protein S11 superfamily;IPR036967 Ribosomal protein S11 superfamily		295.43	1.42e-94	1192	1677	27	188	-1		144	156	1926	188	162	96.3	8.41	86.17	No	No	No	No
DB_oleaga	OM_26059	ABR23470.1 60s ribosomal protein L18	60s ribosomal protein L18	ABR23470.1	Ornithodoros parkeri	117.225	94.0886	76.432	153.193	87.8776	85.5109	3	[F]GO:0003735: structural constituent of ribosome;[P]GO:0006412: translation;[C]GO:0005840: ribosome		IPR042831 54S ribosomal protein L28, mitochondrial;IPR036967 Ribosomal protein S11 superfamily;IPR036967 Ribosomal protein S11 superfamily		300.44	2.58e-96	1247	1732	27	188	-1		146	158	1981	188	162	97.53	8.18	86.17	No	No	No	No
DB_oleaga	OM_33124	ABR23470.1 60s ribosomal protein L18	60s ribosomal protein L18	ABR23470.1	Ornithodoros parkeri	162.077	131.818	106.862	217.989	119.215	117.393	3	[F]GO:0003735: structural constituent of ribosome;[P]GO:0006412: translation;[C]GO:0005840: ribosome		IPR042831 54S ribosomal protein L28, mitochondrial;IPR036967 Ribosomal protein S11 superfamily;IPR036967 Ribosomal protein S11 superfamily		300.44	1.19e-98	575	1060	27	188	-3		146	158	1413	188	162	97.53	11.46	86.17	Yes	No	No	No
DB_oleaga	OM_47308	ABR23470.1 60s ribosomal protein L18	60s ribosomal protein L18	ABR23470.1	Ornithodoros parkeri	162.625	131.261	107.937	218.458	119.868	116.8	3	[F]GO:0003735: structural constituent of ribosome;[P]GO:0006412: translation;[C]GO:0005840: ribosome		IPR042831 54S ribosomal protein L28, mitochondrial;IPR036967 Ribosomal protein S11 superfamily;IPR036967 Ribosomal protein S11 superfamily		300.44	1.23e-98	578	1063	27	188	-3		146	158	1416	188	162	97.53	11.44	86.17	No	No	No	No
DB_oleaga	OM_65569	ABR23470.1 60s ribosomal protein L18	60s ribosomal protein L18	ABR23470.1	Ornithodoros parkeri	544.333	540.329	366.059	480.929	277.283	407.893	3	[F]GO:0003735: structural constituent of ribosome;[P]GO:0006412: translation;[C]GO:0005840: ribosome		IPR042831 54S ribosomal protein L28, mitochondrial;IPR036967 Ribosomal protein S11 superfamily;IPR036967 Ribosomal protein S11 superfamily		181.8	2.51e-57	66	356	1	97	3		89	95	361	188	97	97.94	26.87	51.6	Yes	No	No	No
DB_oleaga	OM_7765	ABR23382.1 60S ribosomal protein L18a	60S ribosomal protein L18a	ABR23382.1	Ornithodoros parkeri	16.4983	13.5338	12.0902	14.3405	10.4619	11.6228	3	[F]GO:0003735: structural constituent of ribosome;[P]GO:0006412: translation;[C]GO:0005840: ribosome		IPR042831 54S ribosomal protein L28, mitochondrial;IPR036967 Ribosomal protein S11 superfamily;IPR036967 Ribosomal protein S11 superfamily		147.9	4.44e-39	330	647	66	146	-3		76	80	1768	176	106	75.47	6	60.23	Yes	No	No	No
DB_oleaga	OM_23863	ABR23382.1 60S ribosomal protein L18a	60S ribosomal protein L18a	ABR23382.1	Ornithodoros parkeri	65.9198	55.4347	41.9179	75.8096	38.2918	50.2571	3	[F]GO:0003735: structural constituent of ribosome;[P]GO:0006412: translation;[C]GO:0005840: ribosome		IPR042831 54S ribosomal protein L28, mitochondrial;IPR036967 Ribosomal protein S11 superfamily;IPR036967 Ribosomal protein S11 superfamily		350.52	5.05e-123	28	555	1	176	-1		169	174	561	176	176	98.86	31.37	100	Yes	No	No	No
DB_oleaga	OM_798	ABR23382.1 60S ribosomal protein L18a	60S ribosomal protein L18a	ABR23382.1	Ornithodoros parkeri	727.908	619.201	480.505	807.206	480.779	575.407	3	[F]GO:0003735: structural constituent of ribosome;[P]GO:0006412: translation;[C]GO:0005840: ribosome		IPR042831 54S ribosomal protein L28, mitochondrial;IPR036967 Ribosomal protein S11 superfamily;IPR036967 Ribosomal protein S11 superfamily		283.11	4.35e-92	448	867	7	146	-2		135	140	1402	176	140	100	9.99	79.55	Yes	No	No	No
DB_oleaga	OM_47306	XP_023235652.1 60S ribosomal protein L18-like	60S ribosomal protein L18-like	XP_023235652.1	Centruroides sculpturatus	33.5525	22.0645	20.4547	47.837	24.7549	24.5701	0					162.54	2.5e-65	523	795	98	188	-2		75	84	1420	188	91	92.31	6.41	48.4	Yes	No	No	No
DB_oleaga	OM_62908	ACB70396.1 60S ribosomal protein L2/L8, partial	60S ribosomal protein L2/L8, partial	ACB70396.1	Ornithodoros coriaceus	155.216	118.693	109.408	273.474	105.604	113.832	3	[F]GO:0003735: structural constituent of ribosome;[P]GO:0006412: translation;[C]GO:0005840: ribosome		IPR042831 54S ribosomal protein L28, mitochondrial;IPR036967 Ribosomal protein S11 superfamily;IPR036967 Ribosomal protein S11 superfamily		63.16	1.49e-09	2	139	190	235	2		32	32	694	235	46	69.57	6.63	19.57	Yes	No	No	No
DB_oleaga	OM_23546	ACB70396.1 60S ribosomal protein L2/L8, partial	60S ribosomal protein L2/L8, partial	ACB70396.1	Ornithodoros coriaceus	564.462	353.474	383.72	1018.29	371.597	450.79	3	[F]GO:0003735: structural constituent of ribosome;[P]GO:0006412: translation;[C]GO:0005840: ribosome		IPR042831 54S ribosomal protein L28, mitochondrial;IPR036967 Ribosomal protein S11 superfamily;IPR036967 Ribosomal protein S11 superfamily		427.56	3.54e-152	2	634	14	224	-2		209	210	635	235	211	99.53	33.23	89.79	No	No	No	No
DB_oleaga	OM_79415	ABR23370.1 60S ribosomal protein L22	60S ribosomal protein L22	ABR23370.1	Ornithodoros parkeri	1.20149	1.40555	1.53658	2.96107	2.38233	3.27982	3	[F]GO:0003735: structural constituent of ribosome;[P]GO:0006412: translation;[C]GO:0005840: ribosome		IPR042831 54S ribosomal protein L28, mitochondrial;IPR036967 Ribosomal protein S11 superfamily;IPR036967 Ribosomal protein S11 superfamily		147.9	3.61e-44	78	365	30	125	-3		73	78	445	137	96	81.25	21.57	70.07	Yes	Yes	No	Yes
DB_oleaga	OM_13275	ABR23370.1 60S ribosomal protein L22	60S ribosomal protein L22	ABR23370.1	Ornithodoros parkeri	85.0312	84.0716	74.4416	135.228	63.27	75.6017	3	[F]GO:0003735: structural constituent of ribosome;[P]GO:0006412: translation;[C]GO:0005840: ribosome		IPR042831 54S ribosomal protein L28, mitochondrial;IPR036967 Ribosomal protein S11 superfamily;IPR036967 Ribosomal protein S11 superfamily		119.01	6.71e-31	1	249	43	125	1		61	63	881	137	83	75.9	9.42	60.58	Yes	No	No	No
DB_oleaga	OM_64922	ABR23370.1 60S ribosomal protein L22	60S ribosomal protein L22	ABR23370.1	Ornithodoros parkeri	585.981	519.218	503.896	917.601	443.345	575.269	3	[F]GO:0003735: structural constituent of ribosome;[P]GO:0006412: translation;[C]GO:0005840: ribosome		IPR042831 54S ribosomal protein L28, mitochondrial;IPR036967 Ribosomal protein S11 superfamily;IPR036967 Ribosomal protein S11 superfamily		158.69	5.29e-46	103	408	24	125	1		79	81	949	137	102	79.41	10.75	74.45	Yes	No	No	No
DB_oleaga	OM_40297	AAY66949.1 60S ribosomal protein L23	60S ribosomal protein L23	AAY66949.1	Ixodes scapularis	140.467	126.284	106.605	205.997	100.415	110.219	3	[F]GO:0003735: structural constituent of ribosome;[P]GO:0006412: translation;[C]GO:0005840: ribosome		IPR042831 54S ribosomal protein L28, mitochondrial;IPR036967 Ribosomal protein S11 superfamily;IPR036967 Ribosomal protein S11 superfamily		102.45	1.44e-25	3	155	15	65	3		51	51	594	140	51	100	8.59	36.43	No	No	No	No
DB_oleaga	OM_6167	AAY66949.1 60S ribosomal protein L23	60S ribosomal protein L23	AAY66949.1	Ixodes scapularis	155.982	145.806	132.181	217.982	113.024	114.607	3	[F]GO:0003735: structural constituent of ribosome;[P]GO:0006412: translation;[C]GO:0005840: ribosome		IPR042831 54S ribosomal protein L28, mitochondrial;IPR036967 Ribosomal protein S11 superfamily;IPR036967 Ribosomal protein S11 superfamily		105.53	5.95e-25	26	187	12	65	2		53	53	1170	140	54	98.15	4.62	38.57	No	No	No	No
DB_oleaga	OM_79042	XP_023231209.1 60S ribosomal protein L23	60S ribosomal protein L23	XP_023231209.1	Centruroides sculpturatus	591.316	434.314	457.667	1008.37	451.099	549.396	0					253.83	4.59e-86	21	404	13	140	-1		126	128	431	140	128	100	29.7	91.43	Yes	Yes	No	No
DB_oleaga	OM_79538	ISCW024803-PA pep scaffold:IscaW1:DS892686:166:765:-1 gene:ISCW024803 transcript:ISCW024803-RA gene_biotype:protein_coding transcript_biotype:protein_coding description:60S ribosomal protein L23, putative	60S ribosomal protein L23, putative	B7QA40	Ixodes scapularis	348.839	242.124	325.327	534.671	265.244	366.115	4	[F]GO:0003735: structural constituent of ribosome;[P]GO:0000027: ribosomal large subunit assembly;[P]GO:0006412: translation;[C]GO:0022625: cytosolic large ribosomal subunit		IPR042831 54S ribosomal protein L28, mitochondrial;IPR039770 Ribosome biogenesis protein Rpf2;IPR036967 Ribosomal protein S11 superfamily;IPR039547 60S ribosomal protein L19	PF00276 Ribosomal protein L23;PF03939 Ribosomal protein L23, N-terminal domain	291.58	8.91e-99	132	638	31	199	3		144	158	666	199	169	93.49	25.38	84.92	No	No	No	No
DB_oleaga	OM_79520	ABR23351.1 60s ribosomal protein L24	60s ribosomal protein L24	ABR23351.1	Ornithodoros parkeri	9.13228	6.12779	6.26215	18.9483	7.6572	9.46396	1	[C]GO:0005840: ribosome		IPR036967 Ribosomal protein S11 superfamily		220.32	2.24e-72	3	461	1	153	-1		115	116	470	154	153	75.82	32.55	99.35	Yes	No	No	No
DB_oleaga	OM_80108	ABR23351.1 60s ribosomal protein L24	60s ribosomal protein L24	ABR23351.1	Ornithodoros parkeri	2098.62	1499.35	1608.21	3624.58	1701.34	1695.28	1	[C]GO:0005840: ribosome		IPR036967 Ribosomal protein S11 superfamily		176.02	8.24e-56	1	306	7	108	-1		87	89	306	154	102	87.25	33.33	66.23	Yes	No	No	No
DB_oleaga	OM_60027	RZC42255.1 60S ribosomal protein L26	60S ribosomal protein L26	RZC42255.1	Asbolus verrucosus	589.745	496.675	540.117	962.606	439.907	468.71	3	[F]GO:0003735: structural constituent of ribosome;[P]GO:0006412: translation;[C]GO:0015934: large ribosomal subunit		IPR042831 54S ribosomal protein L28, mitochondrial;IPR036967 Ribosomal protein S11 superfamily;IPR030878 Ribosomal protein L15		134.42	1.22e-38	177	452	2	93	3		67	74	453	150	92	80.43	20.31	61.33	Yes	No	No	No
DB_oleaga	OM_23813	XP_023240727.1 60S ribosomal protein L26-like	60S ribosomal protein L26-like	XP_023240727.1	Centruroides sculpturatus	265.661	167.749	221.104	519.97	232.063	235.33	0					208.38	8.35e-68	16	447	2	145	-1		109	117	462	146	144	81.25	31.17	98.63	Yes	No	No	No
DB_oleaga	OM_19241	ABI52762.1 60S ribosomal protein L27	60S ribosomal protein L27	ABI52762.1	Argas monolakensis	28.6758	26.3779	23.2289	41.6545	20.455	23.4226	3	[F]GO:0003735: structural constituent of ribosome;[P]GO:0006412: translation;[C]GO:0005840: ribosome		IPR042831 54S ribosomal protein L28, mitochondrial;IPR036967 Ribosomal protein S11 superfamily;IPR036967 Ribosomal protein S11 superfamily		101.68	3.65e-32	487	642	32	83	-2		46	49	997	136	52	94.23	5.22	38.24	Yes	No	No	No
DB_oleaga	OM_41290	ABI52762.1 60S ribosomal protein L27	60S ribosomal protein L27	ABI52762.1	Argas monolakensis	32.3402	29.2574	20.3361	47.2872	21.7643	19.5448	3	[F]GO:0003735: structural constituent of ribosome;[P]GO:0006412: translation;[C]GO:0005840: ribosome		IPR042831 54S ribosomal protein L28, mitochondrial;IPR036967 Ribosomal protein S11 superfamily;IPR036967 Ribosomal protein S11 superfamily		64.7	4.74e-11	519	614	84	115	3		30	30	614	136	32	93.75	5.21	23.53	Yes	No	No	No
DB_oleaga	OM_16872	ABI52762.1 60S ribosomal protein L27	60S ribosomal protein L27	ABI52762.1	Argas monolakensis	114.165	96.1855	90.2595	239.159	91.3608	127.001	3	[F]GO:0003735: structural constituent of ribosome;[P]GO:0006412: translation;[C]GO:0005840: ribosome		IPR042831 54S ribosomal protein L28, mitochondrial;IPR036967 Ribosomal protein S11 superfamily;IPR036967 Ribosomal protein S11 superfamily		271.17	6.48e-93	20	427	1	136	2		130	133	444	136	136	97.79	30.63	100	Yes	No	No	No
DB_oleaga	OM_22435	ABI52762.1 60S ribosomal protein L27	60S ribosomal protein L27	ABI52762.1	Argas monolakensis	1061.14	918.922	885.432	1521.9	837.353	947.032	3	[F]GO:0003735: structural constituent of ribosome;[P]GO:0006412: translation;[C]GO:0005840: ribosome		IPR042831 54S ribosomal protein L28, mitochondrial;IPR036967 Ribosomal protein S11 superfamily;IPR036967 Ribosomal protein S11 superfamily		157.92	2.24e-45	556	804	1	83	-3		75	79	1037	136	83	95.18	8	61.03	Yes	No	No	No
DB_oleaga	OM_79278	ISCW023076-PA pep scaffold:IscaW1:DS968596:332758:337066:1 gene:ISCW023076 transcript:ISCW023076-RA gene_biotype:protein_coding transcript_biotype:protein_coding gene_symbol:RpL3 description:60S ribosomal protein L3	60S ribosomal protein L3	ISCW023076-PA	Ixodes scapularis	2.45874	1.28917	1.29258	5.31873	1.86611	2.51815	0					321.24	4.18e-108	3	596	53	250	-3		155	168	598	390	198	84.85	33.11	50.77	No	No	No	No
DB_oleaga	OM_79277	ISCW023076-PA pep scaffold:IscaW1:DS968596:332758:337066:1 gene:ISCW023076 transcript:ISCW023076-RA gene_biotype:protein_coding transcript_biotype:protein_coding gene_symbol:RpL3 description:60S ribosomal protein L3	60S ribosomal protein L3	ISCW023076-PA	Ixodes scapularis	3.53358	1.12431	1.79525	8.50575	3.43675	4.085	0					480.72	1.2e-169	1	828	109	384	-1		233	246	828	390	276	89.13	33.33	70.77	No	No	No	No
DB_oleaga	OM_36511	ISCW023076-PA pep scaffold:IscaW1:DS968596:332758:337066:1 gene:ISCW023076 transcript:ISCW023076-RA gene_biotype:protein_coding transcript_biotype:protein_coding gene_symbol:RpL3 description:60S ribosomal protein L3	60S ribosomal protein L3	ISCW023076-PA	Ixodes scapularis	16.7441	13.8906	9.56544	21.9291	11.9564	11.6879	0					209.15	3.17e-63	1	306	235	336	-1		92	102	777	390	102	100	13.13	26.15	Yes	No	No	No
DB_oleaga	OM_77321	ISCW023076-PA pep scaffold:IscaW1:DS968596:332758:337066:1 gene:ISCW023076 transcript:ISCW023076-RA gene_biotype:protein_coding transcript_biotype:protein_coding gene_symbol:RpL3 description:60S ribosomal protein L3	60S ribosomal protein L3	ISCW023076-PA	Ixodes scapularis	38.3832	32.6807	26.1442	63.8986	35.0929	27.9809	0					181.42	1.03e-53	3	287	273	367	-1		81	92	539	390	95	96.84	17.63	24.36	No	No	No	No
DB_oleaga	OM_36510	ISCW023076-PA pep scaffold:IscaW1:DS968596:332758:337066:1 gene:ISCW023076 transcript:ISCW023076-RA gene_biotype:protein_coding transcript_biotype:protein_coding gene_symbol:RpL3 description:60S ribosomal protein L3	60S ribosomal protein L3	ISCW023076-PA	Ixodes scapularis	61.1084	50.152	45.1106	71.5767	41.1833	44.873	0					275.4	4.44e-89	1	444	191	336	-1		125	141	777	390	148	95.27	19.05	37.95	No	No	No	No
DB_oleaga	OM_19290	ISCW023076-PA pep scaffold:IscaW1:DS968596:332758:337066:1 gene:ISCW023076 transcript:ISCW023076-RA gene_biotype:protein_coding transcript_biotype:protein_coding gene_symbol:RpL3 description:60S ribosomal protein L3	60S ribosomal protein L3	ISCW023076-PA	Ixodes scapularis	82.6406	61.7061	63.4394	106.438	68.4524	62.6027	0					409.84	1.08e-133	2	760	52	304	-3		195	216	2502	390	253	85.38	10.11	64.87	No	No	No	No
DB_oleaga	OM_9623	ISCW023076-PA pep scaffold:IscaW1:DS968596:332758:337066:1 gene:ISCW023076 transcript:ISCW023076-RA gene_biotype:protein_coding transcript_biotype:protein_coding gene_symbol:RpL3 description:60S ribosomal protein L3	60S ribosomal protein L3	ISCW023076-PA	Ixodes scapularis	137.994	98.8629	99.0432	180.094	109.715	103.146	0					475.71	9.55e-161	778	1677	52	356	1		223	255	2169	390	305	83.61	14.06	78.21	No	No	No	No
DB_oleaga	OM_11128	ISCW023076-PA pep scaffold:IscaW1:DS968596:332758:337066:1 gene:ISCW023076 transcript:ISCW023076-RA gene_biotype:protein_coding transcript_biotype:protein_coding gene_symbol:RpL3 description:60S ribosomal protein L3	60S ribosomal protein L3	ISCW023076-PA	Ixodes scapularis	339.773	240.049	235.953	493.023	267.751	256.442	0					547.74	0	459	1433	52	376	3		256	285	1674	390	325	87.69	19.41	83.33	No	No	No	No
DB_oleaga	OM_61740	ISCW023076-PA pep scaffold:IscaW1:DS968596:332758:337066:1 gene:ISCW023076 transcript:ISCW023076-RA gene_biotype:protein_coding transcript_biotype:protein_coding gene_symbol:RpL3 description:60S ribosomal protein L3	60S ribosomal protein L3	ISCW023076-PA	Ixodes scapularis	515.727	415.589	379.431	551.367	396.612	387.245	0					471.86	7.16e-165	1	786	75	336	-2		216	241	1054	390	262	91.98	24.86	67.18	No	No	No	No
DB_oleaga	OM_5796	ISCW012830-PA pep scaffold:IscaW1:DS921196:217342:218655:1 gene:ISCW012830 transcript:ISCW012830-RA gene_biotype:protein_coding transcript_biotype:protein_coding description:60S ribosomal protein L3, putative	60S ribosomal protein L3, putative	B7QEI9	Ixodes scapularis	15.3785	10.0849	11.0607	14.0925	7.58571	8.57082	4	[F]GO:0003735: structural constituent of ribosome;[P]GO:0006412: translation;[C]GO:0005762: mitochondrial large ribosomal subunit;[C]GO:0005739: mitochondrion		IPR042831 54S ribosomal protein L28, mitochondrial;IPR036967 Ribosomal protein S11 superfamily;IPR040030 54S ribosomal protein L15, mitochondrial;IPR042860 MICOS complex subunit MIC25	PF00297 Ribosomal protein L3	556.21	0	139	1272	11	390	-2		269	302	1438	390	380	79.47	26.43	97.44	Yes	Yes	No	No
DB_oleaga	OM_23329	XP_023702459.1 60S ribosomal protein L32	60S ribosomal protein L32	XP_023702459.1	Cryptotermes secundus	16.3957	13.2454	10.0746	28.2447	13.4562	11.4631	0					112.46	4.6e-30	257	481	60	134	-1		56	61	481	134	75	81.33	15.59	55.97	No	No	No	No
DB_oleaga	OM_79708	ABR23475.1 60s ribosomal protein L34	60s ribosomal protein L34	ABR23475.1	Ornithodoros parkeri	0.880391	0.787271	0.919466	1.63948	0.934738	2.38835	3	[F]GO:0003735: structural constituent of ribosome;[P]GO:0006412: translation;[C]GO:0005840: ribosome		IPR042831 54S ribosomal protein L28, mitochondrial;IPR036967 Ribosomal protein S11 superfamily;IPR036967 Ribosomal protein S11 superfamily		206.07	1.02e-67	2	355	1	118	2		105	105	388	118	118	88.98	30.41	100	Yes	No	No	No
DB_oleaga	OM_29496	ABR23475.1 60s ribosomal protein L34	60s ribosomal protein L34	ABR23475.1	Ornithodoros parkeri	1.12271	0.502661	0.256841	1.27577	0.482045	0.30022	3	[F]GO:0003735: structural constituent of ribosome;[P]GO:0006412: translation;[C]GO:0005840: ribosome		IPR042831 54S ribosomal protein L28, mitochondrial;IPR036967 Ribosomal protein S11 superfamily;IPR036967 Ribosomal protein S11 superfamily		51.6	9.89e-07	290	370	88	114	-1		26	27	463	118	27	100	5.83	22.88	Yes	No	No	No
DB_oleaga	OM_35163	ABR23475.1 60s ribosomal protein L34	60s ribosomal protein L34	ABR23475.1	Ornithodoros parkeri	1.61942	1.10606	0.938374	3.25948	1.64108	1.26305	3	[F]GO:0003735: structural constituent of ribosome;[P]GO:0006412: translation;[C]GO:0005840: ribosome		IPR042831 54S ribosomal protein L28, mitochondrial;IPR036967 Ribosomal protein S11 superfamily;IPR036967 Ribosomal protein S11 superfamily		57.38	2.66e-08	26	118	88	118	-1		29	30	697	118	31	96.77	4.45	26.27	Yes	No	No	No
DB_oleaga	OM_7578	ABR23475.1 60s ribosomal protein L34	60s ribosomal protein L34	ABR23475.1	Ornithodoros parkeri	1397.31	1136.66	1056.93	2301.63	1026.79	1168.93	3	[F]GO:0003735: structural constituent of ribosome;[P]GO:0006412: translation;[C]GO:0005840: ribosome		IPR042831 54S ribosomal protein L28, mitochondrial;IPR036967 Ribosomal protein S11 superfamily;IPR036967 Ribosomal protein S11 superfamily		183.73	4.01e-59	26	346	12	118	-3		93	94	348	118	107	87.85	30.75	90.68	Yes	No	No	No
DB_oleaga	OM_66278	XP_013793206.2 60S ribosomal protein L34-like	60S ribosomal protein L34-like	XP_013793206.2	Limulus polyphemus	1.20327	0.808098	0.688181	1.99839	1.03327	0.750782	0					81.26	4.58e-18	313	432	98	137	-1		38	38	432	137	40	95	9.26	29.2	No	No	No	No
DB_oleaga	OM_74901	ACF35541.1 60S ribosomal protein L35-like protein	60S ribosomal protein L35-like protein	ACF35541.1	Dermacentor variabilis	21.3317	14.5921	15.5275	51.9488	20.2574	18.9615	3	[F]GO:0003735: structural constituent of ribosome;[P]GO:0006412: translation;[C]GO:0005840: ribosome		IPR042831 54S ribosomal protein L28, mitochondrial;IPR036967 Ribosomal protein S11 superfamily;IPR036967 Ribosomal protein S11 superfamily		97.44	3.63e-25	80	262	42	102	2		48	55	314	123	61	90.16	19.43	49.59	Yes	No	No	No
DB_oleaga	OM_65855	ACF35541.1 60S ribosomal protein L35-like protein	60S ribosomal protein L35-like protein	ACF35541.1	Dermacentor variabilis	253.369	189.155	209.23	438.528	195.116	235.86	3	[F]GO:0003735: structural constituent of ribosome;[P]GO:0006412: translation;[C]GO:0005840: ribosome		IPR042831 54S ribosomal protein L28, mitochondrial;IPR036967 Ribosomal protein S11 superfamily;IPR036967 Ribosomal protein S11 superfamily		163.7	2.12e-46	818	1093	31	122	2		82	88	1454	123	92	95.65	6.33	74.8	Yes	No	No	No
DB_oleaga	OM_65856	ACF35541.1 60S ribosomal protein L35-like protein	60S ribosomal protein L35-like protein	ACF35541.1	Dermacentor variabilis	278.928	197.453	234.085	538.954	225.011	271.499	3	[F]GO:0003735: structural constituent of ribosome;[P]GO:0006412: translation;[C]GO:0005840: ribosome		IPR042831 54S ribosomal protein L28, mitochondrial;IPR036967 Ribosomal protein S11 superfamily;IPR036967 Ribosomal protein S11 superfamily		163.7	7.37e-47	664	939	31	122	1		82	88	1300	123	92	95.65	7.08	74.8	Yes	No	No	No
DB_oleaga	OM_18046	ABR23454.1 60S ribosomal protein L37	60S ribosomal protein L37	ABR23454.1	Ornithodoros parkeri	0.134284	0.394551	0.376322	0.0821648	0.353143	0.544613	5	[F]GO:0046872: metal ion binding;[F]GO:0019843: rRNA binding;[F]GO:0003735: structural constituent of ribosome;[P]GO:0006412: translation;[C]GO:0005840: ribosome		IPR040409 Phytochelatin synthase;IPR039770 Ribosome biogenesis protein Rpf2;IPR042831 54S ribosomal protein L28, mitochondrial;IPR036967 Ribosomal protein S11 superfamily;IPR036967 Ribosomal protein S11 superfamily		159.07	1.86e-48	65	331	1	89	-1		75	75	553	102	89	84.27	16.09	87.25	Yes	No	No	Yes
DB_oleaga	OM_19292	XP_023240058.1 60S ribosomal protein L3-like	60S ribosomal protein L3-like	XP_023240058.1	Centruroides sculpturatus	163.24	122.143	121.62	199.431	133.24	117.609	0					428.71	1.38e-146	1	1026	65	349	-1		213	242	1254	403	342	70.76	27.27	84.86	No	No	No	No
DB_oleaga	OM_23900	ISCW007478-PA pep scaffold:IscaW1:DS778096:54372:64902:1 gene:ISCW007478 transcript:ISCW007478-RA gene_biotype:protein_coding transcript_biotype:protein_coding gene_symbol:RpL4 description:60S ribosomal protein L4	60S ribosomal protein L4	ISCW007478-PA	Ixodes scapularis	0.0548037	0.603837	0.219405	0.0419162	0.128682	2.07306	0					427.56	7.43e-147	153	1082	107	412	-3		216	247	1084	417	310	79.68	28.6	74.34	No	No	No	No
DB_oleaga	OM_37077	ISCW007478-PA pep scaffold:IscaW1:DS778096:54372:64902:1 gene:ISCW007478 transcript:ISCW007478-RA gene_biotype:protein_coding transcript_biotype:protein_coding gene_symbol:RpL4 description:60S ribosomal protein L4	60S ribosomal protein L4	ISCW007478-PA	Ixodes scapularis	54.4566	47.4313	62.0874	72.3138	45.7079	54.5274	0					176.79	6.15e-49	2	415	228	365	2		89	102	1131	417	138	73.91	12.2	33.09	No	No	No	No
DB_oleaga	OM_26153	ISCW007478-PA pep scaffold:IscaW1:DS778096:54372:64902:1 gene:ISCW007478 transcript:ISCW007478-RA gene_biotype:protein_coding transcript_biotype:protein_coding gene_symbol:RpL4 description:60S ribosomal protein L4	60S ribosomal protein L4	ISCW007478-PA	Ixodes scapularis	176.711	136.763	218.587	253.729	207.898	204.079	0					340.5	1.09e-113	93	635	48	228	3		164	172	885	417	181	95.03	20.45	43.41	No	No	No	No
DB_oleaga	OM_26152	ISCW007478-PA pep scaffold:IscaW1:DS778096:54372:64902:1 gene:ISCW007478 transcript:ISCW007478-RA gene_biotype:protein_coding transcript_biotype:protein_coding gene_symbol:RpL4 description:60S ribosomal protein L4	60S ribosomal protein L4	ISCW007478-PA	Ixodes scapularis	195.466	152.271	239.714	273.299	225.537	223.115	0					340.5	4.57e-125	93	635	48	228	3		164	172	807	417	181	95.03	22.43	43.41	No	No	No	No
DB_oleaga	OM_79720	ABR23416.1 60S ribosomal protein L44	60S ribosomal protein L44	ABR23416.1	Ornithodoros parkeri	0.567585	1.38972	0.852117	1.15763	1.06618	3.39389	3	[F]GO:0003735: structural constituent of ribosome;[P]GO:0006412: translation;[C]GO:0005840: ribosome		IPR042831 54S ribosomal protein L28, mitochondrial;IPR036967 Ribosomal protein S11 superfamily;IPR036967 Ribosomal protein S11 superfamily		220.71	3.82e-74	2	310	3	105	2		103	103	314	105	103	100	32.8	98.1	Yes	No	No	No
DB_oleaga	OM_36485	ABR23416.1 60S ribosomal protein L44	60S ribosomal protein L44	ABR23416.1	Ornithodoros parkeri	396.031	326.327	321.932	564.987	258.621	303.168	3	[F]GO:0003735: structural constituent of ribosome;[P]GO:0006412: translation;[C]GO:0005840: ribosome		IPR042831 54S ribosomal protein L28, mitochondrial;IPR036967 Ribosomal protein S11 superfamily;IPR036967 Ribosomal protein S11 superfamily		210.69	3.59e-67	270	566	1	99	3		98	99	870	105	99	100	11.38	94.29	Yes	No	No	No
DB_oleaga	OM_23565	ISCW017610-PA pep scaffold:IscaW1:DS704057:2024658:2026336:1 gene:ISCW017610 transcript:ISCW017610-RA gene_biotype:protein_coding transcript_biotype:protein_coding gene_symbol:RpL5 description:60S ribosomal protein L5, putative	60S ribosomal protein L5, putative	B7PFS8	Ixodes scapularis	1541.63	1381.39	1452.9	1931.06	1274.57	1412.37	5	[F]GO:0008097: 5S rRNA binding;[F]GO:0003735: structural constituent of ribosome;[P]GO:0000027: ribosomal large subunit assembly;[P]GO:0006412: translation;[C]GO:0022625: cytosolic large ribosomal subunit		IPR029751 Ribosomal protein L25;IPR042831 54S ribosomal protein L28, mitochondrial;IPR039770 Ribosome biogenesis protein Rpf2;IPR036967 Ribosomal protein S11 superfamily;IPR039547 60S ribosomal protein L19	PF14204 Ribosomal L18 C-terminal region;PF17144 Ribosomal large subunit proteins 60S L5, and 50S L18	510.76	0	74	949	1	292	-1		250	266	1045	297	292	91.1	27.94	98.32	Yes	No	No	No
DB_oleaga	OM_78050	ABX75383.1 60S ribosomal protein L6	60S ribosomal protein L6	ABX75383.1	Lycosa singoriensis	13.9126	13.7409	11.9858	18.3185	15.5481	11.0799	3	[F]GO:0003735: structural constituent of ribosome;[P]GO:0006412: translation;[C]GO:0005840: ribosome		IPR042831 54S ribosomal protein L28, mitochondrial;IPR036967 Ribosomal protein S11 superfamily;IPR036967 Ribosomal protein S11 superfamily		69.32	1.59e-13	1	165	43	97	-2		31	42	253	238	55	76.36	21.74	23.11	No	Yes	Probable	No
DB_oleaga	OM_76196	ABI52733.1 60S ribosomal protein L7	60S ribosomal protein L7	ABI52733.1	Argas monolakensis	1794.52	1608.32	1102.06	1609.58	978.498	1255.03	3	[F]GO:0003735: structural constituent of ribosome;[P]GO:0000463: maturation of LSU-rRNA from tricistronic rRNA transcript (SSU-rRNA, 5.8S rRNA, LSU-rRNA);[C]GO:0022625: cytosolic large ribosomal subunit		IPR042831 54S ribosomal protein L28, mitochondrial;IPR005998 Ribosomal protein L7, eukaryotic;IPR039547 60S ribosomal protein L19		267.31	2.3e-89	1	501	26	192	-2		138	146	502	250	167	87.43	33.27	66.8	No	No	No	No
DB_oleaga	OM_23718	AAT92176.1 60S ribosomal protein L7A	60S ribosomal protein L7A	AAT92176.1	Ixodes pacificus	165.141	124.306	112.883	164.658	89.5818	108.449	3	[P]GO:0042254: ribosome biogenesis;[C]GO:1990904: ribonucleoprotein complex;[C]GO:0005840: ribosome		IPR040309 H/ACA ribonucleoprotein complex non-core subunit Naf1;IPR025694 Mitochondrial splicing apparatus component MNE1;IPR036967 Ribosomal protein S11 superfamily		476.48	1.29e-169	6	767	16	269	-1		237	248	872	269	254	97.64	29.13	94.42	Yes	No	No	No
DB_oleaga	OM_5691	ISCW014825-PA pep scaffold:IscaW1:DS944332:4195:5195:1 gene:ISCW014825 transcript:ISCW014825-RA gene_biotype:protein_coding transcript_biotype:protein_coding description:60S ribosomal protein L7A, putative	60S ribosomal protein L7A, putative	B7QI86	Ixodes scapularis	23.2564	17.9107	11.8644	29.7749	13.8849	10.975	3	[F]GO:0003723: RNA binding;[P]GO:0000470: maturation of LSU-rRNA;[C]GO:0022625: cytosolic large ribosomal subunit		IPR042622 Zinc finger protein 106;IPR039770 Ribosome biogenesis protein Rpf2;IPR039547 60S ribosomal protein L19	PF01248 Ribosomal protein L7Ae/L30e/S12e/Gadd45 family	92.43	1.65e-20	674	808	75	119	2		42	45	1085	119	45	100	4.15	37.82	No	No	No	No
DB_oleaga	OM_8807	ISCW014825-PA pep scaffold:IscaW1:DS944332:4195:5195:1 gene:ISCW014825 transcript:ISCW014825-RA gene_biotype:protein_coding transcript_biotype:protein_coding description:60S ribosomal protein L7A, putative	60S ribosomal protein L7A, putative	B7QI86	Ixodes scapularis	226.95	168.419	117.078	206.9	98.4202	125.534	3	[F]GO:0003723: RNA binding;[P]GO:0000470: maturation of LSU-rRNA;[C]GO:0022625: cytosolic large ribosomal subunit		IPR042622 Zinc finger protein 106;IPR039770 Ribosome biogenesis protein Rpf2;IPR039547 60S ribosomal protein L19	PF01248 Ribosomal protein L7Ae/L30e/S12e/Gadd45 family	137.12	1.9e-36	931	1176	1	82	-2		67	75	1438	119	82	91.46	5.7	68.91	No	No	No	No
DB_oleaga	OM_8806	ISCW014825-PA pep scaffold:IscaW1:DS944332:4195:5195:1 gene:ISCW014825 transcript:ISCW014825-RA gene_biotype:protein_coding transcript_biotype:protein_coding description:60S ribosomal protein L7A, putative	60S ribosomal protein L7A, putative	B7QI86	Ixodes scapularis	940.189	646.637	494.351	982.071	447.339	518.491	3	[F]GO:0003723: RNA binding;[P]GO:0000470: maturation of LSU-rRNA;[C]GO:0022625: cytosolic large ribosomal subunit		IPR042622 Zinc finger protein 106;IPR039770 Ribosome biogenesis protein Rpf2;IPR039547 60S ribosomal protein L19	PF01248 Ribosomal protein L7Ae/L30e/S12e/Gadd45 family	221.86	3.08e-71	263	619	1	119	2		107	116	896	119	119	97.48	13.28	100	No	No	No	No
DB_oleaga	OM_23952	ABR23490.1 60S ribosomal protein L9	60S ribosomal protein L9	ABR23490.1	Ornithodoros parkeri	2.34502	2.3214	2.52372	4.62857	2.08409	4.3266	4	[F]GO:0019843: rRNA binding;[F]GO:0003735: structural constituent of ribosome;[P]GO:0006412: translation;[C]GO:0005840: ribosome		IPR039770 Ribosome biogenesis protein Rpf2;IPR042831 54S ribosomal protein L28, mitochondrial;IPR036967 Ribosomal protein S11 superfamily;IPR036967 Ribosomal protein S11 superfamily		339.73	2.13e-118	13	579	1	189	-2		173	177	589	189	189	93.65	32.09	100	Yes	No	No	No
DB_oleaga	OM_682	ABR23490.1 60S ribosomal protein L9	60S ribosomal protein L9	ABR23490.1	Ornithodoros parkeri	11.9627	10.0059	11.3285	14.9002	8.69643	9.2849	4	[F]GO:0019843: rRNA binding;[F]GO:0003735: structural constituent of ribosome;[P]GO:0006412: translation;[C]GO:0005840: ribosome		IPR039770 Ribosome biogenesis protein Rpf2;IPR042831 54S ribosomal protein L28, mitochondrial;IPR036967 Ribosomal protein S11 superfamily;IPR036967 Ribosomal protein S11 superfamily		115.93	9.99e-27	2517	2822	46	140	3		63	72	5120	189	102	70.59	1.99	53.97	No	No	No	No
DB_oleaga	OM_29944	ABR23490.1 60S ribosomal protein L9	60S ribosomal protein L9	ABR23490.1	Ornithodoros parkeri	313.718	236.752	276.391	482.585	234.328	265.783	4	[F]GO:0019843: rRNA binding;[F]GO:0003735: structural constituent of ribosome;[P]GO:0006412: translation;[C]GO:0005840: ribosome		IPR039770 Ribosome biogenesis protein Rpf2;IPR042831 54S ribosomal protein L28, mitochondrial;IPR036967 Ribosomal protein S11 superfamily;IPR036967 Ribosomal protein S11 superfamily		243.05	2.17e-71	2223	2648	28	165	-2		121	131	3651	189	142	92.25	3.89	75.13	No	No	No	No
DB_oleaga	OM_36439	XP_023334122.1 60S ribosome subunit biogenesis protein NIP7 homolog	60S ribosome subunit biogenesis protein NIP7 homolog	XP_023334122.1	Eurytemora affinis	23.1415	20.8415	4.28918	7.74357	4.40235	5.53585	0					286.19	1.33e-94	529	1068	1	180	-3		132	156	1109	180	180	86.67	16.23	100	No	No	No	No
DB_oleaga	OM_26368	ISCW008488-PA pep scaffold:IscaW1:DS784338:156587:186711:1 gene:ISCW008488 transcript:ISCW008488-RA gene_biotype:protein_coding transcript_biotype:protein_coding description:6-phosphofructo-2-kinase/fructose 2,6-bisphosphatase, putative (Fragment)	6-phosphofructo-2-kinase/fructose 2,6-bisphosphatase, putative (Fragment)	B7PT92	Ixodes scapularis	3.20472	3.37889	3.54571	3.26814	3.58327	3.57919	6	[F]GO:0003873: 6-phosphofructo-2-kinase activity;[F]GO:0005524: ATP binding;[F]GO:0004331: fructose-2,6-bisphosphate 2-phosphatase activity;[P]GO:0006003: fructose 2,6-bisphosphate metabolic process;[P]GO:0006000: fructose metabolic process;[C]GO:0005829: cytosol	EC:2.7.1.105;EC:3.1.3.46	IPR014379 6-phosphofructo-2-kinase Pfk27;IPR037219 Peptidase M41-like;IPR003094 Fructose-2,6-bisphosphatase;IPR034093 Ketohexokinase;IPR031264 Retinol-binding protein 1	PF00300 Histidine phosphatase superfamily (branch 1);PF01591 6-phosphofructo-2-kinase	822.77	0	1136	2446	13	449	-1		401	415	2725	468	437	94.97	16.04	93.38	No	No	No	No	map00051	Fructose and mannose metabolism
DB_oleaga	OM_6624	ISCW008488-PA pep scaffold:IscaW1:DS784338:156587:186711:1 gene:ISCW008488 transcript:ISCW008488-RA gene_biotype:protein_coding transcript_biotype:protein_coding description:6-phosphofructo-2-kinase/fructose 2,6-bisphosphatase, putative (Fragment)	6-phosphofructo-2-kinase/fructose 2,6-bisphosphatase, putative (Fragment)	B7PT92	Ixodes scapularis	3.42439	4.51106	4.57712	4.73617	5.09671	4.6334	6	[F]GO:0003873: 6-phosphofructo-2-kinase activity;[F]GO:0005524: ATP binding;[F]GO:0004331: fructose-2,6-bisphosphate 2-phosphatase activity;[P]GO:0006003: fructose 2,6-bisphosphate metabolic process;[P]GO:0006000: fructose metabolic process;[C]GO:0005829: cytosol	EC:2.7.1.105;EC:3.1.3.46	IPR014379 6-phosphofructo-2-kinase Pfk27;IPR037219 Peptidase M41-like;IPR003094 Fructose-2,6-bisphosphatase;IPR034093 Ketohexokinase;IPR031264 Retinol-binding protein 1	PF00300 Histidine phosphatase superfamily (branch 1);PF01591 6-phosphofructo-2-kinase	822.77	0	1121	2431	13	449	-3		401	415	2715	468	437	94.97	16.1	93.38	No	No	No	No	map00051	Fructose and mannose metabolism
DB_oleaga	OM_18616	ISCW008488-PA pep scaffold:IscaW1:DS784338:156587:186711:1 gene:ISCW008488 transcript:ISCW008488-RA gene_biotype:protein_coding transcript_biotype:protein_coding description:6-phosphofructo-2-kinase/fructose 2,6-bisphosphatase, putative (Fragment)	6-phosphofructo-2-kinase/fructose 2,6-bisphosphatase, putative (Fragment)	B7PT92	Ixodes scapularis	4.02656	4.44412	4.38656	4.64321	4.93094	4.92812	6	[F]GO:0003873: 6-phosphofructo-2-kinase activity;[F]GO:0005524: ATP binding;[F]GO:0004331: fructose-2,6-bisphosphate 2-phosphatase activity;[P]GO:0006003: fructose 2,6-bisphosphate metabolic process;[P]GO:0006000: fructose metabolic process;[C]GO:0005829: cytosol	EC:2.7.1.105;EC:3.1.3.46	IPR014379 6-phosphofructo-2-kinase Pfk27;IPR037219 Peptidase M41-like;IPR003094 Fructose-2,6-bisphosphatase;IPR034093 Ketohexokinase;IPR031264 Retinol-binding protein 1	PF00300 Histidine phosphatase superfamily (branch 1);PF01591 6-phosphofructo-2-kinase	850.12	0	285	1652	13	468	3		414	431	1918	468	456	94.52	23.77	97.44	No	No	No	No	map00051	Fructose and mannose metabolism
DB_oleaga	OM_21052	ISCW008488-PA pep scaffold:IscaW1:DS784338:156587:186711:1 gene:ISCW008488 transcript:ISCW008488-RA gene_biotype:protein_coding transcript_biotype:protein_coding description:6-phosphofructo-2-kinase/fructose 2,6-bisphosphatase, putative (Fragment)	6-phosphofructo-2-kinase/fructose 2,6-bisphosphatase, putative (Fragment)	B7PT92	Ixodes scapularis	5.73737	5.86365	6.22391	5.22138	6.34363	6.79008	6	[F]GO:0003873: 6-phosphofructo-2-kinase activity;[F]GO:0005524: ATP binding;[F]GO:0004331: fructose-2,6-bisphosphate 2-phosphatase activity;[P]GO:0006003: fructose 2,6-bisphosphate metabolic process;[P]GO:0006000: fructose metabolic process;[C]GO:0005829: cytosol	EC:2.7.1.105;EC:3.1.3.46	IPR014379 6-phosphofructo-2-kinase Pfk27;IPR037219 Peptidase M41-like;IPR003094 Fructose-2,6-bisphosphatase;IPR034093 Ketohexokinase;IPR031264 Retinol-binding protein 1	PF00300 Histidine phosphatase superfamily (branch 1);PF01591 6-phosphofructo-2-kinase	822.77	0	285	1595	13	449	3		401	415	3272	468	437	94.97	13.36	93.38	No	No	No	No	map00051	Fructose and mannose metabolism
DB_oleaga	OM_17200	XP_023217948.1 6-phosphofructo-2-kinase/fructose-2,6-bisphosphatase-like isoform X1	6-phosphofructo-2-kinase/fructose-2,6-bisphosphatase-like isoform X1	XP_023217948.1	Centruroides sculpturatus	4.1589	5.76232	7.45701	4.3417	6.75706	7.28676	0					752.28	0	181	1503	1	441	1		360	401	1507	462	441	90.93	29.26	95.45	No	No	No	No
DB_oleaga	OM_2711	KFM80460.1 6-phosphofructokinase, partial	6-phosphofructokinase, partial	KFM80460.1	Stegodyphus mimosarum	9.92397	9.16216	10.9805	9.98399	8.96808	9.56859	4	[F]GO:0003872: 6-phosphofructokinase activity;[F]GO:0005524: ATP binding;[P]GO:0006002: fructose 6-phosphate metabolic process;[C]GO:0005737: cytoplasm	EC:2.7.1.11	IPR035966 Phosphofructokinase superfamily;IPR037219 Peptidase M41-like;IPR022953 ATP-dependent 6-phosphofructokinase;IPR037296 Staphostatin A/B	PF00365 Phosphofructokinase	1205.28	0	2773	5079	1	776	-1		587	671	5220	777	779	86.14	14.92	100.26	Yes	No	No	No	map00030	Pentose phosphate pathway
DB_oleaga	OM_37928	ISCW010101-PA pep scaffold:IscaW1:DS840333:5261:16767:1 gene:ISCW010101 transcript:ISCW010101-RA gene_biotype:protein_coding transcript_biotype:protein_coding description:6-phosphogluconate dehydrogenase, putative	6-phosphogluconate dehydrogenase, putative	ISCW010101-PA	Ixodes scapularis	7.26017	6.82782	7.67314	8.21074	5.11168	6.03776	0					809.29	0	652	2115	22	507	-1		395	436	2778	507	488	89.34	17.57	96.25	Yes	No	No	No
DB_oleaga	OM_51758	ISCW010101-PA pep scaffold:IscaW1:DS840333:5261:16767:1 gene:ISCW010101 transcript:ISCW010101-RA gene_biotype:protein_coding transcript_biotype:protein_coding description:6-phosphogluconate dehydrogenase, putative	6-phosphogluconate dehydrogenase, putative	ISCW010101-PA	Ixodes scapularis	8.78024	7.18006	9.75477	9.802	5.9495	7.14371	0					809.29	0	795	2258	22	507	-1		395	436	2429	507	488	89.34	20.09	96.25	Yes	No	No	No
DB_oleaga	OM_10269	XP_012286697.1 6-phosphogluconolactonase	6-phosphogluconolactonase	XP_012286697.1	Orussus abietinus	14.8015	6.79678	17.7504	30.1547	13.1305	13.4661	0					261.54	3.53e-85	107	802	3	233	-1		130	165	886	237	234	70.51	26.41	98.73	Yes	No	No	No
DB_oleaga	OM_38660	XP_028158789.1 6-pyruvoyl tetrahydrobiopterin synthase	6-pyruvoyl tetrahydrobiopterin synthase	XP_028158789.1	Ostrinia furnacalis	3.58968	2.56917	2.3294	3.62049	2.48232	2.09211	0					98.6	1.5e-40	148	387	57	137	-1		48	64	753	164	81	79.01	10.76	49.39	Yes	No	No	No
DB_oleaga	OM_23922	ABI52697.1 7 cysteine domain	7 cysteine domain	ABI52697.1	Argas monolakensis	0.0393947	1.42757	0.0788578	0.120523	0.148002	2.70384	0					80.88	2.7e-18	8	370	1	120	-2		46	66	377	127	126	52.38	33.42	99.21	Yes	No	No	Yes
DB_oleaga	OM_23945	ISCW023670-PA pep scaffold:IscaW1:DS968865:1272426:1274804:1 gene:ISCW023670 transcript:ISCW023670-RA gene_biotype:protein_coding transcript_biotype:protein_coding description:7 transmembrane receptor (Secretin family) superfamily protein	7 transmembrane receptor (Secretin family) superfamily protein	ISCW023670-PA	Ixodes scapularis	0.347411	0.14886	0.869281	0.996429	0.815741	1.08384	0					216.85	3.13e-64	8	682	56	270	-3		101	134	684	650	226	59.29	33.04	34.77	Yes	No	No	No
DB_oleaga	OM_79464	ISCW023670-PA pep scaffold:IscaW1:DS968865:1272426:1274804:1 gene:ISCW023670 transcript:ISCW023670-RA gene_biotype:protein_coding transcript_biotype:protein_coding description:7 transmembrane receptor (Secretin family) superfamily protein	7 transmembrane receptor (Secretin family) superfamily protein	ISCW023670-PA	Ixodes scapularis	0.437461	0.192801	0.831898	1.07068	0.698485	1.02358	0					228.41	1.24e-68	11	670	279	495	-1		113	150	679	650	220	68.18	32.4	33.85	No	Yes	No	No
DB_oleaga	OM_8503	ISCW023670-PA pep scaffold:IscaW1:DS968865:1272426:1274804:1 gene:ISCW023670 transcript:ISCW023670-RA gene_biotype:protein_coding transcript_biotype:protein_coding description:7 transmembrane receptor (Secretin family) superfamily protein	7 transmembrane receptor (Secretin family) superfamily protein	ISCW023670-PA	Ixodes scapularis	0.584838	0.150733	0.800999	1.45964	0.867306	1.0083	0					210.31	2.32e-60	376	963	437	631	-3		102	134	965	650	197	68.02	20.41	30.31	Yes	Yes	No	No
DB_oleaga	OM_22007	ISCW023670-PA pep scaffold:IscaW1:DS968865:1272426:1274804:1 gene:ISCW023670 transcript:ISCW023670-RA gene_biotype:protein_coding transcript_biotype:protein_coding description:7 transmembrane receptor (Secretin family) superfamily protein	7 transmembrane receptor (Secretin family) superfamily protein	ISCW023670-PA	Ixodes scapularis	1.99006	0.765567	6.9996	8.89565	4.35535	6.14959	0					388.27	1.27e-117	1894	3687	32	620	-1		213	327	3933	650	607	53.87	15.43	93.38	No	Yes	No	Yes
DB_oleaga	OM_78898	ISCW018273-PA pep scaffold:IscaW1:DS695281:139310:140419:-1 gene:ISCW018273 transcript:ISCW018273-RA gene_biotype:protein_coding transcript_biotype:protein_coding description:7 transmembrane receptor, putative	7 transmembrane receptor, putative	B7PEF0	Ixodes scapularis	0.807329	1.21836	1.07737	0.434954	1.13501	0.94252	2	[F]GO:0004930: G protein-coupled receptor activity;[C]GO:0016021: integral component of membrane		IPR039125 GPCR family 2, glucagon-like peptide 2 receptor;IPR042473 V-type immunoglobulin domain-containing suppressor of T-cell activation	PF00001 7 transmembrane receptor (rhodopsin family)	540.04	0	1070	2149	1	369	-3		285	304	2925	369	371	81.94	12.68	100.54	Yes	Yes	No	No
DB_oleaga	OM_78897	ISCW018273-PA pep scaffold:IscaW1:DS695281:139310:140419:-1 gene:ISCW018273 transcript:ISCW018273-RA gene_biotype:protein_coding transcript_biotype:protein_coding description:7 transmembrane receptor, putative	7 transmembrane receptor, putative	B7PEF0	Ixodes scapularis	0.81948	1.3327	1.24548	0.572607	0.893203	0.781176	2	[F]GO:0004930: G protein-coupled receptor activity;[C]GO:0016021: integral component of membrane		IPR039125 GPCR family 2, glucagon-like peptide 2 receptor;IPR042473 V-type immunoglobulin domain-containing suppressor of T-cell activation	PF00001 7 transmembrane receptor (rhodopsin family)	540.04	0	805	1884	1	369	-3		285	304	2936	369	371	81.94	12.64	100.54	Yes	Yes	No	No
DB_oleaga	OM_73176	ISCW018273-PA pep scaffold:IscaW1:DS695281:139310:140419:-1 gene:ISCW018273 transcript:ISCW018273-RA gene_biotype:protein_coding transcript_biotype:protein_coding description:7 transmembrane receptor, putative	7 transmembrane receptor, putative	B7PEF0	Ixodes scapularis	1.42707	2.13416	1.8474	0.928089	1.71756	1.25299	2	[F]GO:0004930: G protein-coupled receptor activity;[C]GO:0016021: integral component of membrane		IPR039125 GPCR family 2, glucagon-like peptide 2 receptor;IPR042473 V-type immunoglobulin domain-containing suppressor of T-cell activation	PF00001 7 transmembrane receptor (rhodopsin family)	540.04	0	1621	2700	1	369	-3		285	304	3476	369	371	81.94	10.67	100.54	Yes	Yes	No	No
DB_oleaga	OM_3924	ISCW018273-PA pep scaffold:IscaW1:DS695281:139310:140419:-1 gene:ISCW018273 transcript:ISCW018273-RA gene_biotype:protein_coding transcript_biotype:protein_coding description:7 transmembrane receptor, putative	7 transmembrane receptor, putative	B7PEF0	Ixodes scapularis	1.65497	2.22487	2.09395	0.955315	2.07496	1.53432	2	[F]GO:0004930: G protein-coupled receptor activity;[C]GO:0016021: integral component of membrane		IPR039125 GPCR family 2, glucagon-like peptide 2 receptor;IPR042473 V-type immunoglobulin domain-containing suppressor of T-cell activation	PF00001 7 transmembrane receptor (rhodopsin family)	538.5	5.62e-179	1754	2833	1	369	-1		285	303	3805	369	371	81.67	9.75	100.54	Yes	Yes	No	No
DB_oleaga	OM_26853	ISCW015892-PA pep scaffold:IscaW1:DS643864:392493:428777:1 gene:ISCW015892 transcript:ISCW015892-RA gene_biotype:protein_coding transcript_biotype:protein_coding description:7 transmembrane receptor, putative (Fragment)	7 transmembrane receptor, putative (Fragment)	B7P629	Ixodes scapularis	1.2042	0.410998	0.84002	0.837294	0.685463	0.967663	3	[F]GO:0004930: G protein-coupled receptor activity;[F]GO:0050254: rhodopsin kinase activity;[C]GO:0016021: integral component of membrane	EC:2.7.11.14	IPR039125 GPCR family 2, glucagon-like peptide 2 receptor;IPR037716 Rhodopsin kinase, catalytic domain;IPR042473 V-type immunoglobulin domain-containing suppressor of T-cell activation	PF00001 7 transmembrane receptor (rhodopsin family)	245.74	4.97e-80	180	749	1	190	-3		117	139	814	190	192	72.4	23.59	101.05	Yes	Yes	No	No
DB_oleaga	OM_41248	XP_023209795.1 72 kDa inositol polyphosphate 5-phosphatase-like	72 kDa inositol polyphosphate 5-phosphatase-like	XP_023209795.1	Centruroides sculpturatus	0.688023	0.650609	0.664875	0.362917	0.713056	0.37008	0					143.28	4.44e-37	220	624	593	726	-3		72	91	626	726	135	67.41	21.57	18.6	Yes	No	No	No
DB_oleaga	OM_51117	AGJ90344.1 7DB family member	7DB family member	AGJ90344.1	Ornithodoros moubata	0.12411	1.45863	0	0.126566	0.0777112	0.96798	0					62	3.57e-11	88	357	44	110	-3		32	42	359	113	90	46.67	25.07	79.65	Yes	No	No	No
DB_oleaga	OM_65188	AGJ90344.1 7DB family member	7DB family member	AGJ90344.1	Ornithodoros moubata	0.219215	0.268372	2.0295	4.35928	1.54419	1.06859	0					62	7.84e-14	222	413	12	60	-1		34	35	542	113	64	54.69	11.81	56.64	No	Yes	No	No
DB_oleaga	OM_13072	AGJ90344.1 7DB family member	7DB family member	AGJ90344.1	Ornithodoros moubata	0.254602	0.0554124	0.453019	1.12511	0.797095	0.661914	0					125.95	2.03e-35	296	508	14	84	-3		57	57	525	113	71	80.28	13.52	62.83	Yes	Yes	No	No
DB_oleaga	OM_59402	AGJ90344.1 7DB family member	7DB family member	AGJ90344.1	Ornithodoros moubata	0.342076	0.25127	4.56498	10.727	2.89157	2.08992	0					83.96	5.26e-19	91	255	12	67	-3		40	42	521	113	56	75	10.75	49.56	Yes	No	No	No
DB_oleaga	OM_59401	AGJ90344.1 7DB family member	7DB family member	AGJ90344.1	Ornithodoros moubata	0.558689	0.341985	1.39793	2.56385	1.22438	1.12567	0					57	2.48e-08	275	358	86	113	-2		24	24	638	113	28	85.71	4.39	24.78	Yes	No	No	No
DB_oleaga	OM_60150	AGJ90344.1 7DB family member	7DB family member	AGJ90344.1	Ornithodoros moubata	0.646416	0.293386	3.97654	12.4446	4.67934	2.9758	0					88.58	1.93e-19	186	413	59	113	-2		44	44	942	113	76	57.89	8.07	67.26	No	Yes	No	No
DB_oleaga	OM_33328	AGJ90344.1 7DB family member	7DB family member	AGJ90344.1	Ornithodoros moubata	1.72256	0.966975	6.93826	13.689	6.2347	5.76717	0					61.23	9.37e-10	334	417	86	113	-3		26	26	707	113	28	92.86	3.96	24.78	Yes	No	No	No
DB_oleaga	OM_27999	AGJ90344.1 7DB family member	7DB family member	AGJ90344.1	Ornithodoros moubata	1.82317	1.01642	3.73372	4.46219	2.55537	2.86579	0					63.93	2.91e-10	982	1059	59	84	-1		26	26	1059	113	26	100	2.46	23.01	No	No	No	No
DB_oleaga	OM_13073	AGJ90344.1 7DB family member	7DB family member	AGJ90344.1	Ornithodoros moubata	2.25543	1.25035	7.28328	5.33789	5.39581	4.41434	0					97.83	1.1e-23	541	681	14	60	-3		44	44	698	113	47	93.62	6.73	41.59	No	Yes	No	No
DB_oleaga	OM_48158	AGJ90344.1 7DB family member	7DB family member	AGJ90344.1	Ornithodoros moubata	2.32598	1.65369	10.3122	16.4986	9.93595	8.70778	0					102.06	9.33e-25	334	561	59	113	-2		49	49	862	113	76	64.47	8.82	67.26	Yes	No	No	No
DB_oleaga	OM_60151	AGJ90344.1 7DB family member	7DB family member	AGJ90344.1	Ornithodoros moubata	2.46174	1.75346	6.10878	20.1044	6.15292	5.45852	0					94.74	2.22e-22	181	408	59	113	-2		47	47	730	113	76	61.84	10.41	67.26	Yes	Yes	No	No
DB_oleaga	OM_65196	AGJ90344.1 7DB family member	7DB family member	AGJ90344.1	Ornithodoros moubata	2.68553	1.33502	16.6159	54.5246	15.9364	13.4242	0					119.01	8.73e-32	258	416	59	111	-3		51	52	730	113	53	98.11	7.26	46.9	Yes	No	No	No
DB_oleaga	OM_70445	AGJ90344.1 7DB family member	7DB family member	AGJ90344.1	Ornithodoros moubata	2.86235	1.40168	16.6485	47.7503	11.0072	14.0266	0					92.82	4.88e-33	155	370	63	113	2		45	45	550	113	72	62.5	13.09	63.72	Yes	No	No	No
DB_oleaga	OM_832	AGJ90344.1 7DB family member	7DB family member	AGJ90344.1	Ornithodoros moubata	4.19175	2.04089	21.0975	36.9614	15.4764	16.3465	0					72.79	2.75e-13	1099	1233	14	58	1		34	34	1233	113	45	75.56	3.65	39.82	Yes	No	No	No
DB_oleaga	OM_11090	AGJ90344.1 7DB family member	7DB family member	AGJ90344.1	Ornithodoros moubata	5.10116	2.04265	17.4175	17.4758	10.3808	9.73925	0					72.79	2.24e-13	1	135	14	58	-3		34	34	1118	113	45	75.56	4.03	39.82	Yes	No	No	No
DB_oleaga	OM_65183	AGJ90344.1 7DB family member	7DB family member	AGJ90344.1	Ornithodoros moubata	7.45233	4.6329	46.4985	98.8783	27.1537	33.3901	0					120.94	2.81e-33	114	323	12	82	-3		57	58	562	113	71	81.69	12.63	62.83	No	No	No	No
DB_oleaga	OM_70444	AGJ90344.1 7DB family member	7DB family member	AGJ90344.1	Ornithodoros moubata	8.71195	5.93207	65.7285	137.136	55.8356	52.5464	0					109	6.08e-28	96	536	1	113	3		69	72	716	113	148	48.65	20.67	130.97	Yes	No	No	No
DB_oleaga	OM_71697	AGJ90344.1 7DB family member	7DB family member	AGJ90344.1	Ornithodoros moubata	10.2634	7.28471	64.6312	168.598	41.5073	44.9025	0					137.5	1.6e-39	296	598	14	84	-3		68	68	615	113	101	67.33	16.42	89.38	Yes	Yes	No	No
DB_oleaga	OM_65186	AGJ90344.1 7DB family member	7DB family member	AGJ90344.1	Ornithodoros moubata	10.9307	7.32386	51.9223	113.593	32.8848	40.1633	0					160.23	2.47e-47	186	617	12	113	-3		84	86	856	113	145	59.31	16.94	128.32	No	Yes	No	No
DB_oleaga	OM_65184	AGJ90344.1 7DB family member	7DB family member	AGJ90344.1	Ornithodoros moubata	11.3889	6.98269	72.9519	164.865	46.0566	51.2736	0					178.33	1.13e-54	258	563	12	111	-3		85	87	802	113	103	84.47	12.84	91.15	Yes	No	No	No
DB_oleaga	OM_65195	AGJ90344.1 7DB family member	7DB family member	AGJ90344.1	Ornithodoros moubata	11.5514	6.51163	84.2094	251.697	63.6136	60.6595	0					124.41	2.34e-34	209	373	59	113	-3		54	54	621	113	55	98.18	8.86	48.67	Yes	No	No	No
DB_oleaga	OM_65182	AGJ90344.1 7DB family member	7DB family member	AGJ90344.1	Ornithodoros moubata	13.9682	9.48237	64.0123	145.341	42.1653	47.1844	0					157.15	2.03e-46	186	551	12	113	-3		80	81	790	113	123	65.85	15.57	108.85	No	Yes	No	No
DB_oleaga	OM_48155	AGJ90344.1 7DB family member	7DB family member	AGJ90344.1	Ornithodoros moubata	14.9982	12.6405	108.031	182.901	87.31	102	0					166.39	2.07e-50	334	693	14	113	-3		83	84	710	113	121	69.42	17.04	107.08	Yes	No	No	No
DB_oleaga	OM_48157	AGJ90344.1 7DB family member	7DB family member	AGJ90344.1	Ornithodoros moubata	24.2016	24.1034	228.608	365.317	178.668	194.208	0					114.39	1.03e-29	334	498	59	113	-2		49	49	799	113	55	89.09	6.88	48.67	Yes	No	No	No
DB_oleaga	OM_61628	AGJ90344.1 7DB family member	7DB family member	AGJ90344.1	Ornithodoros moubata	28.0162	24.2192	248.987	412.984	203.13	205.031	0					95.9	5.32e-22	590	766	1	60	-1		48	49	1021	113	60	81.67	5.88	53.1	Yes	Yes	No	No
DB_oleaga	OM_69771	AGJ90344.1 7DB family member	7DB family member	AGJ90344.1	Ornithodoros moubata	36.0056	18.5753	269.292	789.44	219.454	186.901	0					167.93	7.15e-51	198	611	12	113	-1		87	88	740	113	138	63.77	18.65	122.12	No	No	No	No
DB_oleaga	OM_48156	AGJ90344.1 7DB family member	7DB family member	AGJ90344.1	Ornithodoros moubata	38.5693	35.7315	359.612	554.68	273.404	288.261	0					124.79	2.33e-34	381	638	14	100	-3		60	63	655	113	87	72.41	13.28	76.99	Yes	No	No	No
DB_oleaga	OM_65185	AGJ90344.1 7DB family member	7DB family member	AGJ90344.1	Ornithodoros moubata	47.1823	23.4909	319.985	871.466	238.104	246.137	0					159.84	1e-47	122	496	12	113	-3		80	83	735	113	126	65.87	17.14	111.5	No	Yes	No	No
DB_oleaga	OM_77277	AGJ90344.1 7DB family member	7DB family member	AGJ90344.1	Ornithodoros moubata	48.8051	30.0355	356.753	851.243	234.708	239.871	0					100.91	1.6e-26	188	322	14	58	-3		45	45	339	113	45	100	13.27	39.82	No	No	No	No
DB_oleaga	OM_61629	AGJ90344.1 7DB family member	7DB family member	AGJ90344.1	Ornithodoros moubata	99.8176	92.3687	887.621	1395.67	649.418	729.461	0					191.82	2.28e-59	275	673	1	113	-1		96	97	928	113	134	72.39	14.44	118.58	Yes	Yes	No	No
DB_oleaga	OM_61630	AGJ90344.1 7DB family member	7DB family member	AGJ90344.1	Ornithodoros moubata	286.591	229.3	2645.17	4496.4	2027.06	2333.18	0					150.21	2.47e-43	322	618	1	100	-1		73	76	873	113	100	76	11.45	88.5	Yes	No	No	Yes
DB_oleaga	OM_7026	ISCW022606-PA pep scaffold:IscaW1:DS912025:65329:127644:1 gene:ISCW022606 transcript:ISCW022606-RA gene_biotype:protein_coding transcript_biotype:protein_coding description:80 kD MCM3-associated protein, putative	80 kD MCM3-associated protein, putative	B7QDA7	Ixodes scapularis	3.59472	4.81419	2.41328	1.76921	2.68351	3.24896	5	[F]GO:0003723: RNA binding;[P]GO:0006406: mRNA export from nucleus;[C]GO:0005737: cytoplasm;[C]GO:0005634: nucleus;[C]GO:0070390: transcription export complex 2		IPR042622 Zinc finger protein 106;IPR040132 TREX component Tex1/THOC3;IPR037296 Staphostatin A/B;IPR040418 Protein crowded nuclei;IPR017173 Nuclear mRNA export protein Sac3	PF00076 RNA recognition motif. (a.k.a. RRM, RBD, or RNP domain);PF03399 SAC3/GANP family;PF16769 MCM3AP domain of GANP	940.64	0	1107	5258	2	1352	-3		586	772	6061	1521	1430	53.99	23.59	94.02	No	No	No	No
DB_oleaga	OM_17602	ISCW020728-PA pep scaffold:IscaW1:DS850977:56577:88159:-1 gene:ISCW020728 transcript:ISCW020728-RA gene_biotype:protein_coding transcript_biotype:protein_coding description:phospholipase A2 precursor, putative	phospholipase A2 precursor, putative	ISCW020728-PA	Ixodes scapularis	0.128657	0.0945042	1.09453	4.40349	2.14486	6.29661	0					269.63	8.52e-83	827	1642	53	325	-2		123	178	1847	334	273	65.2	14.78	81.74	No	No	No	Yes
DB_oleaga	OM_27967	AGJ90343.1 phospholipase A2	phospholipase A2	AGJ90343.1	Ornithodoros moubata	0.321932	0.147139	1.97623	2.82341	1.00789	1.60696	3	[F]GO:0004623: phospholipase A2 activity;[P]GO:0050482: arachidonic acid secretion;[P]GO:0006644: phospholipid metabolic process	EC:3.1.1.4	IPR036444 Phospholipase A2 domain superfamily;IPR036444 Phospholipase A2 domain superfamily;IPR036444 Phospholipase A2 domain superfamily		238.42	1.25e-76	334	690	25	143	1		108	110	692	271	119	92.44	17.2	43.91	Yes	Yes	No	No	map00565	Ether lipid metabolism
DB_oleaga	OM_61041	AGJ90343.1 phospholipase A2	phospholipase A2	AGJ90343.1	Ornithodoros moubata	1.312	1.23356	12.1334	12.443	8.03433	7.16294	3	[F]GO:0004623: phospholipase A2 activity;[P]GO:0050482: arachidonic acid secretion;[P]GO:0006644: phospholipid metabolic process	EC:3.1.1.4	IPR036444 Phospholipase A2 domain superfamily;IPR036444 Phospholipase A2 domain superfamily;IPR036444 Phospholipase A2 domain superfamily		329.72	2.46e-113	82	564	32	192	-3		149	153	566	271	161	95.03	28.45	59.41	Yes	No	No	No	map00565	Ether lipid metabolism
DB_oleaga	OM_35452	AGJ90343.1 phospholipase A2	phospholipase A2	AGJ90343.1	Ornithodoros moubata	16.1638	8.24945	52.7355	180.866	51.1634	74.208	3	[F]GO:0004623: phospholipase A2 activity;[P]GO:0050482: arachidonic acid secretion;[P]GO:0006644: phospholipid metabolic process	EC:3.1.1.4	IPR036444 Phospholipase A2 domain superfamily;IPR036444 Phospholipase A2 domain superfamily;IPR036444 Phospholipase A2 domain superfamily		170.24	1.46e-50	104	328	194	268	-2		73	74	566	271	75	98.67	13.25	27.68	No	No	No	No	map00565	Ether lipid metabolism
DB_oleaga	OM_25215	AGJ90343.1 phospholipase A2	phospholipase A2	AGJ90343.1	Ornithodoros moubata	1.55295	1.31354	10.9648	15.2897	4.87956	5.4394	3	[F]GO:0004623: phospholipase A2 activity;[P]GO:0050482: arachidonic acid secretion;[P]GO:0006644: phospholipid metabolic process	EC:3.1.1.4	IPR036444 Phospholipase A2 domain superfamily;IPR036444 Phospholipase A2 domain superfamily;IPR036444 Phospholipase A2 domain superfamily		348.59	4.32e-118	318	848	90	266	3		155	158	1052	271	177	89.27	16.83	65.31	No	No	No	No	map00565	Ether lipid metabolism
DB_oleaga	OM_61378	AGJ90343.1 phospholipase A2	phospholipase A2	AGJ90343.1	Ornithodoros moubata	5.9659	4.20348	32.6771	59.3378	25.0612	26.8384	3	[F]GO:0004623: phospholipase A2 activity;[P]GO:0050482: arachidonic acid secretion;[P]GO:0006644: phospholipid metabolic process	EC:3.1.1.4	IPR036444 Phospholipase A2 domain superfamily;IPR036444 Phospholipase A2 domain superfamily;IPR036444 Phospholipase A2 domain superfamily		520.01	0	230	1027	1	266	2		235	245	1180	271	266	92.11	22.54	98.15	No	No	No	No	map00565	Ether lipid metabolism
DB_oleaga	OM_72577	AGJ90343.1 phospholipase A2	phospholipase A2	AGJ90343.1	Ornithodoros moubata	0.603323	0.344686	2.37513	6.0911	2.02107	4.75261	3	[F]GO:0004623: phospholipase A2 activity;[P]GO:0050482: arachidonic acid secretion;[P]GO:0006644: phospholipid metabolic process	EC:3.1.1.4	IPR036444 Phospholipase A2 domain superfamily;IPR036444 Phospholipase A2 domain superfamily;IPR036444 Phospholipase A2 domain superfamily		174.48	1.9e-50	318	569	90	173	3		79	79	1477	271	84	94.05	5.69	31	Yes	No	No	No	map00565	Ether lipid metabolism
DB_oleaga	OM_73711	AGJ90343.1 phospholipase A2	phospholipase A2	AGJ90343.1	Ornithodoros moubata	2.68802	1.23109	10.8001	23.7835	11.0431	23.7703	3	[F]GO:0004623: phospholipase A2 activity;[P]GO:0050482: arachidonic acid secretion;[P]GO:0006644: phospholipid metabolic process	EC:3.1.1.4	IPR036444 Phospholipase A2 domain superfamily;IPR036444 Phospholipase A2 domain superfamily;IPR036444 Phospholipase A2 domain superfamily		338.19	1.62e-115	175	768	25	222	1		154	163	768	271	198	82.32	25.78	73.06	Yes	No	No	No	map00565	Ether lipid metabolism
DB_oleaga	OM_64578	AGJ90343.1 phospholipase A2	phospholipase A2	AGJ90343.1	Ornithodoros moubata	9.21012	5.1117	36.1493	81.8787	28.9738	49.1518	3	[F]GO:0004623: phospholipase A2 activity;[P]GO:0050482: arachidonic acid secretion;[P]GO:0006644: phospholipid metabolic process	EC:3.1.1.4	IPR036444 Phospholipase A2 domain superfamily;IPR036444 Phospholipase A2 domain superfamily;IPR036444 Phospholipase A2 domain superfamily		407.53	5.8e-134	916	1629	33	270	1		190	195	2672	271	238	81.93	8.91	87.82	Yes	No	No	Yes	map00565	Ether lipid metabolism
DB_oleaga	OM_8393	ISCW010948-PA pep scaffold:IscaW1:DS882582:17986:28899:1 gene:ISCW010948 transcript:ISCW010948-RA gene_biotype:protein_coding transcript_biotype:protein_coding description:8-oxoguanine DNA glycosylase, putative	8-oxoguanine DNA glycosylase, putative	B7Q8B3	Ixodes scapularis	5.98594	4.61113	3.77766	5.23234	3.47114	3.81772	6	[F]GO:0034039: 8-oxo-7,8-dihydroguanine DNA N-glycosylase activity;[F]GO:0140078: class I DNA-(apurinic or apyrimidinic site) endonuclease activity;[F]GO:0003684: damaged DNA binding;[P]GO:0006285: base-excision repair, AP site formation;[P]GO:0006289: nucleotide-excision repair;[C]GO:0005634: nucleus	EC:4.2.99.18	IPR004577 8-oxoguanine DNA-glycosylase;IPR036775 DNA polymerase, Y-family, little finger domain superfamily;IPR030841 Endonuclease III-like protein 1;IPR036353 XPC-binding domain superfamily;IPR040418 Protein crowded nuclei	PF00730 HhH-GPD superfamily base excision DNA repair protein;PF07934 8-oxoguanine DNA glycosylase, N-terminal domain	359.76	2.52e-119	389	1318	6	322	-2		176	217	1511	329	319	68.03	21.11	96.96	No	No	No	No
DB_oleaga	OM_50180	AMO02513.1 A disintegrin and metalloproteinase 1	A disintegrin and metalloproteinase 1	AMO02513.1	Tityus serrulatus	1.25352	1.59289	0.905222	0.898063	0.864371	0.990042	3	[F]GO:0004222: metalloendopeptidase activity;[P]GO:0007229: integrin-mediated signaling pathway;[C]GO:0016021: integral component of membrane	EC:3.4.24	IPR039731 CAAX prenyl protease 2, eukaryotes;IPR037843 Kindlin/fermitin;IPR042473 V-type immunoglobulin domain-containing suppressor of T-cell activation		570.08	0	476	1870	186	649	2		260	336	1872	902	467	71.95	24.95	51.77	Yes	Yes	No	No
DB_oleaga	OM_53600	KFM63257.1 A disintegrin and metalloproteinase with thrombospondin motifs 1, partial	A disintegrin and metalloproteinase with thrombospondin motifs 1, partial	KFM63257.1	Stegodyphus mimosarum	1.27182	0.925481	1.13017	1.00002	1.36198	1.39058	2	[F]GO:0004222: metalloendopeptidase activity;[P]GO:0007229: integrin-mediated signaling pathway	EC:3.4.24	IPR039731 CAAX prenyl protease 2, eukaryotes;IPR037843 Kindlin/fermitin	PF13582 Metallo-peptidase family M12B Reprolysin-like;PF17771 ADAM cysteine-rich domain	688.34	0	8	1645	1	575	-3		348	428	2499	614	578	74.05	23.13	94.14	Yes	No	No	Yes
DB_oleaga	OM_15400	KFM63257.1 A disintegrin and metalloproteinase with thrombospondin motifs 1, partial	A disintegrin and metalloproteinase with thrombospondin motifs 1, partial	KFM63257.1	Stegodyphus mimosarum	1.59625	1.00459	1.28783	1.37407	1.81276	1.65681	2	[F]GO:0004222: metalloendopeptidase activity;[P]GO:0007229: integrin-mediated signaling pathway	EC:3.4.24	IPR039731 CAAX prenyl protease 2, eukaryotes;IPR037843 Kindlin/fermitin	PF13582 Metallo-peptidase family M12B Reprolysin-like;PF17771 ADAM cysteine-rich domain	688.72	0	325	1974	1	579	-3		348	430	2447	614	582	73.88	23.78	94.79	Yes	No	No	Yes
DB_oleaga	OM_10350	KFM57926.1 A disintegrin and metalloproteinase with thrombospondin motifs 16, partial	A disintegrin and metalloproteinase with thrombospondin motifs 16, partial	KFM57926.1	Stegodyphus mimosarum	0.702937	0.538405	2.61575	2.6744	1.86215	2.46009	2	[F]GO:0004222: metalloendopeptidase activity;[P]GO:0007229: integrin-mediated signaling pathway	EC:3.4.24	IPR039731 CAAX prenyl protease 2, eukaryotes;IPR037843 Kindlin/fermitin	PF01421 Reprolysin (M12B) family zinc metalloprotease ;PF01562 Reprolysin family propeptide;PF17771 ADAM cysteine-rich domain	416.77	2.04e-134	488	1648	425	818	-1		201	260	1648	822	399	65.16	24.21	48.54	Yes	No	No	No
DB_oleaga	OM_23802	OQR66332.1 A disintegrin and metalloproteinase with thrombospondin motifs 18-like, partial	A disintegrin and metalloproteinase with thrombospondin motifs 18-like, partial	OQR66332.1	Tropilaelaps mercedesae	0.0166252	0.493905	0.0221861	0.0169542	0.0520491	2.01415	2	[F]GO:0004222: metalloendopeptidase activity;[P]GO:0007229: integrin-mediated signaling pathway	EC:3.4.24	IPR039731 CAAX prenyl protease 2, eukaryotes;IPR037843 Kindlin/fermitin	PF01421 Reprolysin (M12B) family zinc metalloprotease ;PF17771 ADAM cysteine-rich domain	380.56	3.38e-120	1316	2221	171	495	-1		191	229	2680	499	325	70.46	12.13	65.13	Yes	No	No	No
DB_oleaga	OM_39250	XP_028966773.1 A disintegrin and metalloproteinase with thrombospondin motifs 6	A disintegrin and metalloproteinase with thrombospondin motifs 6	XP_028966773.1	Galendromus occidentalis	1.60925	1.06476	1.62294	1.89791	2.28448	1.91621	0					765.76	0	167	1945	1	687	-3		406	472	2418	688	688	68.6	28.45	100	Yes	No	No	Yes
DB_oleaga	OM_7224	XP_023211001.1 A disintegrin and metalloproteinase with thrombospondin motifs 6-like isoform X3	A disintegrin and metalloproteinase with thrombospondin motifs 6-like isoform X3	XP_023211001.1	Centruroides sculpturatus	1.61034	2.08789	1.69524	1.65922	1.48112	2.46637	0					904.43	0	368	3259	40	1007	-2		442	613	3560	1008	985	62.23	27.67	97.72	Yes	No	No	Yes
DB_oleaga	OM_24781	XP_022708769.1 A disintegrin and metalloproteinase with thrombospondin motifs 7-like isoform X1	A disintegrin and metalloproteinase with thrombospondin motifs 7-like isoform X1	XP_022708769.1	Varroa jacobsoni	10.8281	17.0953	7.11547	7.09283	13.2663	14.1887	0					845.88	0	2287	4188	95	796	-3		417	501	4433	946	710	70.56	16.02	75.05	No	No	No	Yes
DB_oleaga	OM_22229	XP_023242634.1 A disintegrin and metalloproteinase with thrombospondin motifs adt-1-like	A disintegrin and metalloproteinase with thrombospondin motifs adt-1-like	XP_023242634.1	Centruroides sculpturatus	0.432798	0.334642	1.45911	0.766578	1.41203	0.994901	0					179.1	1.1e-49	2	433	213	363	-1		84	111	652	778	151	73.51	23.16	19.41	Yes	No	No	No
DB_oleaga	OM_5214	XP_022701498.1 A disintegrin and metalloproteinase with thrombospondin motifs adt-1-like isoform X3	A disintegrin and metalloproteinase with thrombospondin motifs adt-1-like isoform X3	XP_022701498.1	Varroa jacobsoni	172.4	155.398	36.2568	45.1034	76.8903	98.0411	0					401.75	4.64e-128	319	1572	17	491	1		223	285	2587	544	489	58.28	18.9	89.89	Yes	No	No	Yes
DB_oleaga	OM_18103	ISCW015655-PA pep scaffold:IscaW1:DS635599:817246:835438:-1 gene:ISCW015655 transcript:ISCW015655-RA gene_biotype:protein_coding transcript_biotype:protein_coding description:A/G-specific adenine glycosylase muty, putative	A/G-specific adenine glycosylase muty, putative	B7P4H9	Ixodes scapularis	11.1836	11.1021	6.39361	6.15865	7.8317	5.34516	10	[F]GO:0051539: 4 iron, 4 sulfur cluster binding;[F]GO:0034039: 8-oxo-7,8-dihydroguanine DNA N-glycosylase activity;[F]GO:0035485: adenine/guanine mispair binding;[F]GO:0046872: metal ion binding;[F]GO:0032357: oxidized purine DNA binding;[F]GO:0000701: purine-specific mismatch base pair DNA N-glycosylase activity;[P]GO:0006284: base-excision repair;[P]GO:0006281: DNA repair;[P]GO:0006298: mismatc…	EC:3.2.2	IPR036094 Quinolinate synthetase A superfamily;IPR004577 8-oxoguanine DNA-glycosylase;IPR040409 Phytochelatin synthase;IPR039134 Single-strand selective monofunctional uracil DNA glycosylase;IPR039686 FANCM/Mph1-like;IPR038973 DNA mismatch repair protein MutL/Mlh/Pms;IPR040418 Protein crowded nuclei	PF00730 HhH-GPD superfamily base excision DNA repair protein;PF14815 NUDIX domain	109.38	1.16e-23	1168	1581	199	335	-2		63	92	1660	345	141	65.25	8.49	40.87	Yes	No	No	No
DB_oleaga	OM_35860	EAT36862.1 AAEL011104-PA	AAEL011104-PA	EAT36862.1	Aedes aegypti	0.719986	0.409971	0.10055	0.256128	0.188715	0.339539	0				PF07145 Ataxin-2 C-terminal region	59.31	2.72e-07	54	620	1120	1305	-1		55	81	887	1357	192	42.19	21.65	14.15	Yes	Yes	Probable	No
DB_oleaga	OM_29711	EAT36862.1 AAEL011104-PA	AAEL011104-PA	EAT36862.1	Aedes aegypti	1.25675	1.59287	0.473539	0.588037	0.74988	0.565049	0				PF07145 Ataxin-2 C-terminal region	59.31	1.79e-06	1368	1934	1120	1305	-1		55	81	2009	1357	192	42.19	9.56	14.15	Yes	Yes	No	No
DB_oleaga	OM_15579	EAT34082.1 AAEL013634-PA	AAEL013634-PA	EAT34082.1	Aedes aegypti	0.811152	0.529625	1.00516	0.059086	0.362787	0.632649	0					154.84	8.6e-44	113	655	8	207	-1		88	114	769	252	202	56.44	26.27	80.16	Yes	No	No	No
DB_oleaga	OM_75663	EAT32597.1 AAEL015248-PA, partial	AAEL015248-PA, partial	EAT32597.1	Aedes aegypti	0.13231	0.0323959	0.728337	0.303589	2.11257	0.98034	2	[F]GO:0008237: metallopeptidase activity;[F]GO:0008270: zinc ion binding		IPR039806 Peptidase M12B, ADAM-TS13;IPR040204 E3 ubiquitin-protein ligase UBR7	PF01433 Peptidase family M1 domain;PF11838 ERAP1-like C-terminal domain;PF17900 Peptidase M1 N-terminal domain	100.52	4.12e-23	72	416	105	224	-1		50	69	449	479	120	57.5	26.73	25.05	Yes	No	No	No
DB_oleaga	OM_160	RWS28794.1 ABC B7 transporter-like protein, partial	ABC B7 transporter-like protein, partial	RWS28794.1	Leptotrombidium deliense	1.73675	2.04002	0.877791	0.547223	0.563603	0.423018	2	[F]GO:0005524: ATP binding;[F]GO:0016887: ATPase activity	EC:3.6.1.3	IPR037219 Peptidase M41-like;IPR039991 Protein shortage in chiasmata 1 ortholog		149.44	5.91e-39	565	840	8	99	1		73	84	2574	174	92	91.3	3.57	52.87	No	No	No	No	map00230	Purine metabolism
DB_oleaga	OM_4982	ISCW008199-PA pep scaffold:IscaW1:DS799570:181112:183061:1 gene:ISCW008199 transcript:ISCW008199-RA gene_biotype:protein_coding transcript_biotype:protein_coding gene_symbol:ABCB10 description:ABC transporter	ABC transporter	ISCW008199-PA	Ixodes scapularis	1.10462	1.1142	1.40309	1.40342	1.05472	0.978887	0					728.4	0	1871	3682	34	638	-3		380	467	4047	649	605	77.19	14.95	93.22	No	Yes	No	No
DB_oleaga	OM_415	ISCW008199-PA pep scaffold:IscaW1:DS799570:181112:183061:1 gene:ISCW008199 transcript:ISCW008199-RA gene_biotype:protein_coding transcript_biotype:protein_coding gene_symbol:ABCB10 description:ABC transporter	ABC transporter	ISCW008199-PA	Ixodes scapularis	1.73123	1.27842	2.5761	2.35294	1.50226	1.66332	0					724.55	0	2671	4482	34	638	-3		378	465	4847	649	605	76.86	12.48	93.22	No	Yes	No	No
DB_oleaga	OM_31462	ISCW005908-PA pep scaffold:IscaW1:DS756691:22327:37250:1 gene:ISCW005908 transcript:ISCW005908-RA gene_biotype:protein_coding transcript_biotype:protein_coding gene_symbol:ABCB8 description:ABC transporter	ABC transporter	ISCW005908-PA	Ixodes scapularis	1.7756	1.22446	2.41497	2.05382	2.00122	1.8136	0					526.17	1.97e-172	485	1726	47	455	2		268	328	3053	677	415	79.04	13.59	61.3	Yes	Yes	No	No
DB_oleaga	OM_40074	ISCW005908-PA pep scaffold:IscaW1:DS756691:22327:37250:1 gene:ISCW005908 transcript:ISCW005908-RA gene_biotype:protein_coding transcript_biotype:protein_coding gene_symbol:ABCB8 description:ABC transporter	ABC transporter	ISCW005908-PA	Ixodes scapularis	1.82615	0.900512	1.38038	2.69576	1.82311	1.6932	0					333.18	3.97e-106	386	991	473	672	-2		165	185	1163	677	202	91.58	17.37	29.84	Yes	No	No	No
DB_oleaga	OM_3474	ISCW005908-PA pep scaffold:IscaW1:DS756691:22327:37250:1 gene:ISCW005908 transcript:ISCW005908-RA gene_biotype:protein_coding transcript_biotype:protein_coding gene_symbol:ABCB8 description:ABC transporter	ABC transporter	ISCW005908-PA	Ixodes scapularis	2.46018	1.78229	3.38635	3.47758	2.67656	2.83864	0					890.18	0	386	2284	47	672	-2		448	532	2783	677	634	83.91	22.78	93.65	Yes	Yes	No	No
DB_oleaga	OM_49078	XP_025601828.1 ABC transporter A family member 1-like isoform X3	ABC transporter A family member 1-like isoform X3	XP_025601828.1	Athalia rosae	0.374366	0.681743	0.608873	0.214748	0.31865	0.401476	0					358.99	1.32e-147	14	1798	636	1267	2		237	341	2539	1722	642	53.12	25.29	37.28	Yes	Yes	No	No
DB_oleaga	OM_526	XP_025601828.1 ABC transporter A family member 1-like isoform X3	ABC transporter A family member 1-like isoform X3	XP_025601828.1	Athalia rosae	0.747825	0.567622	0.845776	0.36606	0.709399	0.513267	0					929.47	0	140	3970	360	1706	-3		563	794	3972	1722	1366	58.13	34.39	79.33	Yes	Yes	No	No
DB_oleaga	OM_54812	AAZ75680.1 ABC transporter ABCA1, partial	ABC transporter ABCA1, partial	AAZ75680.1	Sarcoptes scabiei	0.140642	0.247939	1.0135	0.602386	0.317026	0.131631	4	[F]GO:0005524: ATP binding;[F]GO:0016887: ATPase activity;[F]GO:0042626: ATPase-coupled transmembrane transporter activity;[C]GO:0016021: integral component of membrane	EC:3.6.1.3;EC:7.2.2	IPR037219 Peptidase M41-like;IPR039991 Protein shortage in chiasmata 1 ortholog;IPR031241 ATP-binding cassette sub-family D member 3;IPR042473 V-type immunoglobulin domain-containing suppressor of T-cell activation		51.22	1.38e-05	327	482	287	338	-2		21	33	528	344	52	63.46	9.85	15.12	No	No	No	No	map00230	Purine metabolism
DB_oleaga	OM_75093	XP_022701989.1 ABC transporter G family member 20-like isoform X5	ABC transporter G family member 20-like isoform X5	XP_022701989.1	Varroa jacobsoni	0.586169	0.180613	0.80421	0.906728	2.47435	1.19174	0					857.06	0	36	2093	6	721	-1		433	539	2255	722	716	75.28	31.75	99.17	Yes	Yes	No	No
DB_oleaga	OM_6656	XP_022246352.1 ABC transporter G family member 21-like isoform X1	ABC transporter G family member 21-like isoform X1	XP_022246352.1	Limulus polyphemus	0.599943	1.10959	0.783438	0.46477	0.63845	0.859524	0					913.68	0	3614	5743	34	736	-2		458	571	5768	736	720	79.31	12.48	97.83	Yes	Yes	No	No
DB_oleaga	OM_52214	XP_022246352.1 ABC transporter G family member 21-like isoform X1	ABC transporter G family member 21-like isoform X1	XP_022246352.1	Limulus polyphemus	0.608488	1.25328	0.700499	0.559276	0.58377	0.729188	0					885.56	0	3614	5662	34	736	-2		446	550	5687	736	716	76.82	12.59	97.28	Yes	Yes	No	No
DB_oleaga	OM_63199	XP_022246354.1 ABC transporter G family member 21-like isoform X2	ABC transporter G family member 21-like isoform X2	XP_022246354.1	Limulus polyphemus	0.228489	0.799218	1.04543	0	0.49052	0.356415	0					167.55	1.14e-46	3	455	12	154	-1		90	111	455	735	151	73.51	33.19	20.54	No	No	No	No
DB_oleaga	OM_9238	KPM08691.1 ABC transporter sub-family A-like protein 13	ABC transporter sub-family A-like protein 13	KPM08691.1	Sarcoptes scabiei	0.403144	0.631738	0.952245	0.666017	1.30253	1.09421	4	[F]GO:0005524: ATP binding;[F]GO:0016887: ATPase activity;[F]GO:0042626: ATPase-coupled transmembrane transporter activity;[C]GO:0016021: integral component of membrane	EC:3.6.1.3;EC:7.2.2	IPR037219 Peptidase M41-like;IPR039991 Protein shortage in chiasmata 1 ortholog;IPR031241 ATP-binding cassette sub-family D member 3;IPR042473 V-type immunoglobulin domain-containing suppressor of T-cell activation	PF00005 ABC transporter	181.42	5.98e-49	431	1516	10	367	2		114	194	1842	373	364	53.3	19.76	97.59	No	Yes	No	No	map00230	Purine metabolism
DB_oleaga	OM_75689	ISCW019313-PA pep scaffold:IscaW1:DS793456:43855:67358:-1 gene:ISCW019313 transcript:ISCW019313-RA gene_biotype:protein_coding transcript_biotype:protein_coding description:ABC transporter, putative	ABC transporter, putative	B7PUM4	Ixodes scapularis	0.0500061	0.0979513	0.600594	0.229481	1.69081	0.624027	7	[F]GO:0005524: ATP binding;[F]GO:0016887: ATPase activity;[F]GO:0042626: ATPase-coupled transmembrane transporter activity;[F]GO:0005319: lipid transporter activity;[P]GO:0006869: lipid transport;[C]GO:0016021: integral component of membrane;[C]GO:0043231: intracellular membrane-bounded organelle	EC:3.6.1.3;EC:7.2.2	IPR037219 Peptidase M41-like;IPR039991 Protein shortage in chiasmata 1 ortholog;IPR031241 ATP-binding cassette sub-family D member 3;IPR037088 Vitellinogen, beta-sheet shell domain superfamily;IPR037752 Extended synaptotagmin, C-terminal C2 domain;IPR042473 V-type immunoglobulin domain-containing suppressor of T-cell activation;IPR019610 Iron sulphur domain-containing, mitoNEET, N-terminal	PF00005 ABC transporter;PF12698 ABC-2 family transporter protein	110.92	7.71e-26	46	594	37	220	-1		62	101	594	957	184	54.89	30.98	19.23	No	Yes	No	No	map00230	Purine metabolism
DB_oleaga	OM_29845	EEC08027.1 ABC transporter, putative	ABC transporter, putative	EEC08027.1	Ixodes scapularis	0.122237	0.568662	0.0611716	0	0.172212	0.333681	0					164.47	3.77e-46	149	484	1	112	2		82	93	486	558	112	83.04	23.05	20.07	Yes	No	No	No
DB_oleaga	OM_67628	ISCW006660-PA pep scaffold:IscaW1:DS748934:100981:137127:-1 gene:ISCW006660 transcript:ISCW006660-RA gene_biotype:protein_coding transcript_biotype:protein_coding description:ABC transporter, putative	ABC transporter, putative	B7PMR6	Ixodes scapularis	0.189305	0.69105	0.275591	0.789753	0.646543	0.45636	1	[C]GO:0016021: integral component of membrane		IPR042473 V-type immunoglobulin domain-containing suppressor of T-cell activation	PF01061 ABC-2 type transporter	191.82	8.59e-56	2	583	225	416	-2		98	128	863	420	194	65.98	22.48	46.19	Yes	Yes	No	No
DB_oleaga	OM_27410	EEC08027.1 ABC transporter, putative	ABC transporter, putative	EEC08027.1	Ixodes scapularis	0.273451	1.6069	0.307899	0.15686	0.321039	0.399891	0					132.11	2e-32	1	246	1	82	-3		64	73	869	558	82	89.02	9.44	14.7	Yes	No	No	No
DB_oleaga	OM_49075	ISCW005857-PA pep scaffold:IscaW1:DS750093:3264:19216:1 gene:ISCW005857 transcript:ISCW005857-RA gene_biotype:protein_coding transcript_biotype:protein_coding description:ABC transporter, putative	ABC transporter, putative	B7PN55	Ixodes scapularis	0.330448	1.04284	0.0734967	0.0561646	0.41382	0.315002	4	[F]GO:0005524: ATP binding;[F]GO:0016887: ATPase activity;[F]GO:0042626: ATPase-coupled transmembrane transporter activity;[C]GO:0016021: integral component of membrane	EC:3.6.1.3;EC:7.2.2	IPR037219 Peptidase M41-like;IPR039991 Protein shortage in chiasmata 1 ortholog;IPR031241 ATP-binding cassette sub-family D member 3;IPR042473 V-type immunoglobulin domain-containing suppressor of T-cell activation	PF00005 ABC transporter;PF12698 ABC-2 family transporter protein	79.72	2.21e-14	424	684	1	83	1		50	56	809	558	87	64.37	10.75	15.59	No	Yes	No	No	map00230	Purine metabolism
DB_oleaga	OM_56042	ISCW005857-PA pep scaffold:IscaW1:DS750093:3264:19216:1 gene:ISCW005857 transcript:ISCW005857-RA gene_biotype:protein_coding transcript_biotype:protein_coding description:ABC transporter, putative	ABC transporter, putative	B7PN55	Ixodes scapularis	0.355152	0.790531	0.646291	0.197553	0.303243	0.352541	4	[F]GO:0005524: ATP binding;[F]GO:0016887: ATPase activity;[F]GO:0042626: ATPase-coupled transmembrane transporter activity;[C]GO:0016021: integral component of membrane	EC:3.6.1.3;EC:7.2.2	IPR037219 Peptidase M41-like;IPR039991 Protein shortage in chiasmata 1 ortholog;IPR031241 ATP-binding cassette sub-family D member 3;IPR042473 V-type immunoglobulin domain-containing suppressor of T-cell activation	PF00005 ABC transporter;PF12698 ABC-2 family transporter protein	92.82	3.06e-20	117	302	182	243	3		43	54	460	558	62	87.1	13.48	11.11	No	Yes	No	No	map00230	Purine metabolism
DB_oleaga	OM_76105	ISCW005857-PA pep scaffold:IscaW1:DS750093:3264:19216:1 gene:ISCW005857 transcript:ISCW005857-RA gene_biotype:protein_coding transcript_biotype:protein_coding description:ABC transporter, putative	ABC transporter, putative	B7PN55	Ixodes scapularis	0.376676	0.210808	0.538576	0.658509	1.21297	0.0839384	4	[F]GO:0005524: ATP binding;[F]GO:0016887: ATPase activity;[F]GO:0042626: ATPase-coupled transmembrane transporter activity;[C]GO:0016021: integral component of membrane	EC:3.6.1.3;EC:7.2.2	IPR037219 Peptidase M41-like;IPR039991 Protein shortage in chiasmata 1 ortholog;IPR031241 ATP-binding cassette sub-family D member 3;IPR042473 V-type immunoglobulin domain-containing suppressor of T-cell activation	PF00005 ABC transporter;PF12698 ABC-2 family transporter protein	120.55	4.3e-31	1	240	182	261	-1		57	70	276	558	80	87.5	28.99	14.34	Yes	No	No	No	map00230	Purine metabolism
DB_oleaga	OM_54649	ISCW019313-PA pep scaffold:IscaW1:DS793456:43855:67358:-1 gene:ISCW019313 transcript:ISCW019313-RA gene_biotype:protein_coding transcript_biotype:protein_coding description:ABC transporter, putative	ABC transporter, putative	B7PUM4	Ixodes scapularis	0.393798	0.413232	0.112611	0.17211	0.158513	0.0438769	7	[F]GO:0005524: ATP binding;[F]GO:0016887: ATPase activity;[F]GO:0042626: ATPase-coupled transmembrane transporter activity;[F]GO:0005319: lipid transporter activity;[P]GO:0006869: lipid transport;[C]GO:0016021: integral component of membrane;[C]GO:0043231: intracellular membrane-bounded organelle	EC:3.6.1.3;EC:7.2.2	IPR037219 Peptidase M41-like;IPR039991 Protein shortage in chiasmata 1 ortholog;IPR031241 ATP-binding cassette sub-family D member 3;IPR037088 Vitellinogen, beta-sheet shell domain superfamily;IPR037752 Extended synaptotagmin, C-terminal C2 domain;IPR042473 V-type immunoglobulin domain-containing suppressor of T-cell activation;IPR019610 Iron sulphur domain-containing, mitoNEET, N-terminal	PF00005 ABC transporter;PF12698 ABC-2 family transporter protein	114.39	2.33e-27	37	465	764	914	1		59	87	528	957	151	57.62	28.6	15.78	Yes	No	No	No	map00230	Purine metabolism
DB_oleaga	OM_72427	ISCW019313-PA pep scaffold:IscaW1:DS793456:43855:67358:-1 gene:ISCW019313 transcript:ISCW019313-RA gene_biotype:protein_coding transcript_biotype:protein_coding description:ABC transporter, putative	ABC transporter, putative	B7PUM4	Ixodes scapularis	0.412053	0.333377	1.07585	0.602905	2.89416	1.42523	7	[F]GO:0005524: ATP binding;[F]GO:0016887: ATPase activity;[F]GO:0042626: ATPase-coupled transmembrane transporter activity;[F]GO:0005319: lipid transporter activity;[P]GO:0006869: lipid transport;[C]GO:0016021: integral component of membrane;[C]GO:0043231: intracellular membrane-bounded organelle	EC:3.6.1.3;EC:7.2.2	IPR037219 Peptidase M41-like;IPR039991 Protein shortage in chiasmata 1 ortholog;IPR031241 ATP-binding cassette sub-family D member 3;IPR037088 Vitellinogen, beta-sheet shell domain superfamily;IPR037752 Extended synaptotagmin, C-terminal C2 domain;IPR042473 V-type immunoglobulin domain-containing suppressor of T-cell activation;IPR019610 Iron sulphur domain-containing, mitoNEET, N-terminal	PF00005 ABC transporter;PF12698 ABC-2 family transporter protein	301.21	4.03e-93	8	829	579	857	-1		150	197	829	957	279	70.61	33.66	29.15	No	No	No	No	map00230	Purine metabolism
DB_oleaga	OM_49079	ISCW005857-PA pep scaffold:IscaW1:DS750093:3264:19216:1 gene:ISCW005857 transcript:ISCW005857-RA gene_biotype:protein_coding transcript_biotype:protein_coding description:ABC transporter, putative	ABC transporter, putative	B7PN55	Ixodes scapularis	0.424337	0.872746	0.722	0.324551	0.597821	0.297861	4	[F]GO:0005524: ATP binding;[F]GO:0016887: ATPase activity;[F]GO:0042626: ATPase-coupled transmembrane transporter activity;[C]GO:0016021: integral component of membrane	EC:3.6.1.3;EC:7.2.2	IPR037219 Peptidase M41-like;IPR039991 Protein shortage in chiasmata 1 ortholog;IPR031241 ATP-binding cassette sub-family D member 3;IPR042473 V-type immunoglobulin domain-containing suppressor of T-cell activation	PF00005 ABC transporter;PF12698 ABC-2 family transporter protein	256.91	2.57e-80	11	535	1	175	2		124	145	700	558	175	82.86	25	31.36	No	No	No	No	map00230	Purine metabolism
DB_oleaga	OM_48515	ISCW004600-PA pep scaffold:IscaW1:DS717989:127251:148304:1 gene:ISCW004600 transcript:ISCW004600-RA gene_biotype:protein_coding transcript_biotype:protein_coding description:ABC transporter, putative	ABC transporter, putative	B7PIA5	Ixodes scapularis	0.474811	0.834313	0.419315	0.277707	0.747628	0.707971	6	[F]GO:0005524: ATP binding;[F]GO:0016887: ATPase activity;[F]GO:0042626: ATPase-coupled transmembrane transporter activity;[P]GO:0055085: transmembrane transport;[C]GO:0016021: integral component of membrane;[C]GO:0005886: plasma membrane	EC:3.6.1.3;EC:7.2.2	IPR037219 Peptidase M41-like;IPR039991 Protein shortage in chiasmata 1 ortholog;IPR031241 ATP-binding cassette sub-family D member 3;IPR037682 TonB, C-terminal;IPR042473 V-type immunoglobulin domain-containing suppressor of T-cell activation;IPR042425 Protein APCDD1	PF00005 ABC transporter;PF01061 ABC-2 type transporter	180.26	1.17e-58	6	398	91	221	-2		81	111	2127	606	131	84.73	6.16	21.62	Yes	No	No	No	map00230	Purine metabolism
DB_oleaga	OM_14324	ISCW004600-PA pep scaffold:IscaW1:DS717989:127251:148304:1 gene:ISCW004600 transcript:ISCW004600-RA gene_biotype:protein_coding transcript_biotype:protein_coding description:ABC transporter, putative	ABC transporter, putative	B7PIA5	Ixodes scapularis	0.497191	0.445208	0.51184	0.195569	0.707131	0.675842	6	[F]GO:0005524: ATP binding;[F]GO:0016887: ATPase activity;[F]GO:0042626: ATPase-coupled transmembrane transporter activity;[P]GO:0055085: transmembrane transport;[C]GO:0016021: integral component of membrane;[C]GO:0005886: plasma membrane	EC:3.6.1.3;EC:7.2.2	IPR037219 Peptidase M41-like;IPR039991 Protein shortage in chiasmata 1 ortholog;IPR031241 ATP-binding cassette sub-family D member 3;IPR037682 TonB, C-terminal;IPR042473 V-type immunoglobulin domain-containing suppressor of T-cell activation;IPR042425 Protein APCDD1	PF00005 ABC transporter;PF01061 ABC-2 type transporter	179.87	2.97e-53	6	395	92	221	-2		81	110	2091	606	130	84.62	6.22	21.45	No	No	No	No	map00230	Purine metabolism
DB_oleaga	OM_48518	ISCW004600-PA pep scaffold:IscaW1:DS717989:127251:148304:1 gene:ISCW004600 transcript:ISCW004600-RA gene_biotype:protein_coding transcript_biotype:protein_coding description:ABC transporter, putative	ABC transporter, putative	B7PIA5	Ixodes scapularis	0.538231	0.807183	0.97639	0.205831	0.758279	1.0757	6	[F]GO:0005524: ATP binding;[F]GO:0016887: ATPase activity;[F]GO:0042626: ATPase-coupled transmembrane transporter activity;[P]GO:0055085: transmembrane transport;[C]GO:0016021: integral component of membrane;[C]GO:0005886: plasma membrane	EC:3.6.1.3;EC:7.2.2	IPR037219 Peptidase M41-like;IPR039991 Protein shortage in chiasmata 1 ortholog;IPR031241 ATP-binding cassette sub-family D member 3;IPR037682 TonB, C-terminal;IPR042473 V-type immunoglobulin domain-containing suppressor of T-cell activation;IPR042425 Protein APCDD1	PF00005 ABC transporter;PF01061 ABC-2 type transporter	171.4	8.79e-54	252	623	174	298	-3		80	99	883	606	125	79.2	14.16	20.63	No	No	No	No	map00230	Purine metabolism
DB_oleaga	OM_61551	ISCW009243-PA pep scaffold:IscaW1:DS850690:130596:164349:1 gene:ISCW009243 transcript:ISCW009243-RA gene_biotype:protein_coding transcript_biotype:protein_coding description:ABC transporter, putative	ABC transporter, putative	B7Q3L7	Ixodes scapularis	0.69507	1.1531	0.539502	0.564167	0.612857	0.575303	4	[F]GO:0042626: ATPase-coupled transmembrane transporter activity;[P]GO:0055085: transmembrane transport;[C]GO:0016021: integral component of membrane;[C]GO:0005886: plasma membrane	EC:7.2.2	IPR031241 ATP-binding cassette sub-family D member 3;IPR037682 TonB, C-terminal;IPR042473 V-type immunoglobulin domain-containing suppressor of T-cell activation;IPR042425 Protein APCDD1	PF01061 ABC-2 type transporter	114.01	3.18e-26	1	264	164	251	-1		50	68	1047	365	88	77.27	8.4	24.11	Yes	Yes	No	No
DB_oleaga	OM_12078	ISCW002474-PA pep scaffold:IscaW1:DS664771:16798:28764:-1 gene:ISCW002474 transcript:ISCW002474-RA gene_biotype:protein_coding transcript_biotype:protein_coding description:ABC transporter, putative	ABC transporter, putative	B7P9L4	Ixodes scapularis	0.7232	0.27716	1.27981	1.82775	1.71288	1.11175	4	[F]GO:0005524: ATP binding;[F]GO:0016887: ATPase activity;[F]GO:0042626: ATPase-coupled transmembrane transporter activity;[C]GO:0016021: integral component of membrane	EC:3.6.1.3;EC:7.2.2	IPR037219 Peptidase M41-like;IPR039991 Protein shortage in chiasmata 1 ortholog;IPR031241 ATP-binding cassette sub-family D member 3;IPR042473 V-type immunoglobulin domain-containing suppressor of T-cell activation	PF00005 ABC transporter;PF06472 ABC transporter transmembrane region 2	495.35	4.94e-169	4	1152	199	585	1		254	300	1417	602	387	77.52	27.31	64.29	No	No	No	Yes	map00230	Purine metabolism
DB_oleaga	OM_48520	ISCW009243-PA pep scaffold:IscaW1:DS850690:130596:164349:1 gene:ISCW009243 transcript:ISCW009243-RA gene_biotype:protein_coding transcript_biotype:protein_coding description:ABC transporter, putative	ABC transporter, putative	B7Q3L7	Ixodes scapularis	0.764769	1.38816	1.07161	0.748707	1.19715	1.12137	4	[F]GO:0042626: ATPase-coupled transmembrane transporter activity;[P]GO:0055085: transmembrane transport;[C]GO:0016021: integral component of membrane;[C]GO:0005886: plasma membrane	EC:7.2.2	IPR031241 ATP-binding cassette sub-family D member 3;IPR037682 TonB, C-terminal;IPR042473 V-type immunoglobulin domain-containing suppressor of T-cell activation;IPR042425 Protein APCDD1	PF01061 ABC-2 type transporter	112.85	3.15e-24	2657	2911	167	251	-3		49	67	2913	365	85	78.82	2.92	23.29	No	Yes	No	No
DB_oleaga	OM_14325	ISCW004600-PA pep scaffold:IscaW1:DS717989:127251:148304:1 gene:ISCW004600 transcript:ISCW004600-RA gene_biotype:protein_coding transcript_biotype:protein_coding description:ABC transporter, putative	ABC transporter, putative	B7PIA5	Ixodes scapularis	0.779672	1.2106	1.06584	0.698138	1.39313	1.63148	6	[F]GO:0005524: ATP binding;[F]GO:0016887: ATPase activity;[F]GO:0042626: ATPase-coupled transmembrane transporter activity;[P]GO:0055085: transmembrane transport;[C]GO:0016021: integral component of membrane;[C]GO:0005886: plasma membrane	EC:3.6.1.3;EC:7.2.2	IPR037219 Peptidase M41-like;IPR039991 Protein shortage in chiasmata 1 ortholog;IPR031241 ATP-binding cassette sub-family D member 3;IPR037682 TonB, C-terminal;IPR042473 V-type immunoglobulin domain-containing suppressor of T-cell activation;IPR042425 Protein APCDD1	PF00005 ABC transporter;PF01061 ABC-2 type transporter	220.32	2.23e-65	2	520	174	364	-1		109	135	781	606	191	70.68	24.46	31.52	No	No	No	No	map00230	Purine metabolism
DB_oleaga	OM_48513	ISCW004600-PA pep scaffold:IscaW1:DS717989:127251:148304:1 gene:ISCW004600 transcript:ISCW004600-RA gene_biotype:protein_coding transcript_biotype:protein_coding description:ABC transporter, putative	ABC transporter, putative	B7PIA5	Ixodes scapularis	0.780989	1.18559	0.573222	0.517689	1.10028	0.771556	6	[F]GO:0005524: ATP binding;[F]GO:0016887: ATPase activity;[F]GO:0042626: ATPase-coupled transmembrane transporter activity;[P]GO:0055085: transmembrane transport;[C]GO:0016021: integral component of membrane;[C]GO:0005886: plasma membrane	EC:3.6.1.3;EC:7.2.2	IPR037219 Peptidase M41-like;IPR039991 Protein shortage in chiasmata 1 ortholog;IPR031241 ATP-binding cassette sub-family D member 3;IPR037682 TonB, C-terminal;IPR042473 V-type immunoglobulin domain-containing suppressor of T-cell activation;IPR042425 Protein APCDD1	PF00005 ABC transporter;PF01061 ABC-2 type transporter	203.76	1.92e-57	329	892	215	417	-1		103	137	1141	606	206	66.5	18.05	33.99	Yes	Yes	No	No	map00230	Purine metabolism
DB_oleaga	OM_41139	ISCW019313-PA pep scaffold:IscaW1:DS793456:43855:67358:-1 gene:ISCW019313 transcript:ISCW019313-RA gene_biotype:protein_coding transcript_biotype:protein_coding description:ABC transporter, putative	ABC transporter, putative	B7PUM4	Ixodes scapularis	0.830529	1.00481	0.48897	0.298929	0.50474	0.53345	7	[F]GO:0005524: ATP binding;[F]GO:0016887: ATPase activity;[F]GO:0042626: ATPase-coupled transmembrane transporter activity;[F]GO:0005319: lipid transporter activity;[P]GO:0006869: lipid transport;[C]GO:0016021: integral component of membrane;[C]GO:0043231: intracellular membrane-bounded organelle	EC:3.6.1.3;EC:7.2.2	IPR037219 Peptidase M41-like;IPR039991 Protein shortage in chiasmata 1 ortholog;IPR031241 ATP-binding cassette sub-family D member 3;IPR037088 Vitellinogen, beta-sheet shell domain superfamily;IPR037752 Extended synaptotagmin, C-terminal C2 domain;IPR042473 V-type immunoglobulin domain-containing suppressor of T-cell activation;IPR019610 Iron sulphur domain-containing, mitoNEET, N-terminal	PF00005 ABC transporter;PF12698 ABC-2 family transporter protein	117.47	4.64e-28	2	493	764	927	-2		60	89	608	957	164	54.27	26.97	17.14	No	No	No	No	map00230	Purine metabolism
DB_oleaga	OM_51099	ISCW001988-PA pep scaffold:IscaW1:DS687922:395:11500:1 gene:ISCW001988 transcript:ISCW001988-RA gene_biotype:protein_coding transcript_biotype:protein_coding description:ABC transporter, putative	ABC transporter, putative	B7PD15	Ixodes scapularis	0.960876	1.66734	2.57153	0.447342	2.09924	1.80839	5	[F]GO:0042626: ATPase-coupled transmembrane transporter activity;[F]GO:0005319: lipid transporter activity;[P]GO:0006869: lipid transport;[C]GO:0016021: integral component of membrane;[C]GO:0043231: intracellular membrane-bounded organelle	EC:7.2.2	IPR031241 ATP-binding cassette sub-family D member 3;IPR037088 Vitellinogen, beta-sheet shell domain superfamily;IPR037752 Extended synaptotagmin, C-terminal C2 domain;IPR042473 V-type immunoglobulin domain-containing suppressor of T-cell activation;IPR019610 Iron sulphur domain-containing, mitoNEET, N-terminal	PF12698 ABC-2 family transporter protein	311.61	1.97e-99	2	1021	1	340	-3		163	225	1422	436	342	65.79	24.05	78.44	Yes	Yes	Probable	No
DB_oleaga	OM_71454	ISCW004600-PA pep scaffold:IscaW1:DS717989:127251:148304:1 gene:ISCW004600 transcript:ISCW004600-RA gene_biotype:protein_coding transcript_biotype:protein_coding description:ABC transporter, putative	ABC transporter, putative	B7PIA5	Ixodes scapularis	1.22328	1.85406	1.73415	0.748492	1.91363	1.68919	6	[F]GO:0005524: ATP binding;[F]GO:0016887: ATPase activity;[F]GO:0042626: ATPase-coupled transmembrane transporter activity;[P]GO:0055085: transmembrane transport;[C]GO:0016021: integral component of membrane;[C]GO:0005886: plasma membrane	EC:3.6.1.3;EC:7.2.2	IPR037219 Peptidase M41-like;IPR039991 Protein shortage in chiasmata 1 ortholog;IPR031241 ATP-binding cassette sub-family D member 3;IPR037682 TonB, C-terminal;IPR042473 V-type immunoglobulin domain-containing suppressor of T-cell activation;IPR042425 Protein APCDD1	PF00005 ABC transporter;PF01061 ABC-2 type transporter	704.9	0	506	2197	25	605	-1		344	444	3703	606	583	76.16	15.74	96.2	Yes	Yes	No	No	map00230	Purine metabolism
DB_oleaga	OM_48516	ISCW004600-PA pep scaffold:IscaW1:DS717989:127251:148304:1 gene:ISCW004600 transcript:ISCW004600-RA gene_biotype:protein_coding transcript_biotype:protein_coding description:ABC transporter, putative	ABC transporter, putative	B7PIA5	Ixodes scapularis	1.36862	1.91122	1.36325	0.621054	1.4761	1.79779	6	[F]GO:0005524: ATP binding;[F]GO:0016887: ATPase activity;[F]GO:0042626: ATPase-coupled transmembrane transporter activity;[P]GO:0055085: transmembrane transport;[C]GO:0016021: integral component of membrane;[C]GO:0005886: plasma membrane	EC:3.6.1.3;EC:7.2.2	IPR037219 Peptidase M41-like;IPR039991 Protein shortage in chiasmata 1 ortholog;IPR031241 ATP-binding cassette sub-family D member 3;IPR037682 TonB, C-terminal;IPR042473 V-type immunoglobulin domain-containing suppressor of T-cell activation;IPR042425 Protein APCDD1	PF00005 ABC transporter;PF01061 ABC-2 type transporter	330.1	5.35e-101	2	706	18	252	-3		155	191	2268	606	235	81.28	10.36	38.78	No	No	No	No	map00230	Purine metabolism
DB_oleaga	OM_48397	ISCW018080-PA pep scaffold:IscaW1:DS695319:406159:416748:1 gene:ISCW018080 transcript:ISCW018080-RA gene_biotype:protein_coding transcript_biotype:protein_coding description:ABC transporter, putative	ABC transporter, putative	B7PEF5	Ixodes scapularis	1.40262	2.11415	1.53326	1.36951	1.86861	1.62929	4	[F]GO:0042626: ATPase-coupled transmembrane transporter activity;[P]GO:0055085: transmembrane transport;[C]GO:0016021: integral component of membrane;[C]GO:0005886: plasma membrane	EC:7.2.2	IPR031241 ATP-binding cassette sub-family D member 3;IPR037682 TonB, C-terminal;IPR042473 V-type immunoglobulin domain-containing suppressor of T-cell activation;IPR042425 Protein APCDD1	PF01061 ABC-2 type transporter	208.76	1.38e-59	660	1157	232	397	-1		95	124	1493	431	166	74.7	11.12	38.52	No	Yes	No	No
DB_oleaga	OM_12193	ISCW004600-PA pep scaffold:IscaW1:DS717989:127251:148304:1 gene:ISCW004600 transcript:ISCW004600-RA gene_biotype:protein_coding transcript_biotype:protein_coding description:ABC transporter, putative	ABC transporter, putative	B7PIA5	Ixodes scapularis	1.5063	2.27493	1.80349	1.16285	2.43284	2.06417	6	[F]GO:0005524: ATP binding;[F]GO:0016887: ATPase activity;[F]GO:0042626: ATPase-coupled transmembrane transporter activity;[P]GO:0055085: transmembrane transport;[C]GO:0016021: integral component of membrane;[C]GO:0005886: plasma membrane	EC:3.6.1.3;EC:7.2.2	IPR037219 Peptidase M41-like;IPR039991 Protein shortage in chiasmata 1 ortholog;IPR031241 ATP-binding cassette sub-family D member 3;IPR037682 TonB, C-terminal;IPR042473 V-type immunoglobulin domain-containing suppressor of T-cell activation;IPR042425 Protein APCDD1	PF00005 ABC transporter;PF01061 ABC-2 type transporter	305.06	1.4e-96	3	728	91	350	-1		149	192	1055	606	260	73.85	24.64	42.9	No	No	No	No	map00230	Purine metabolism
DB_oleaga	OM_12731	ISCW004600-PA pep scaffold:IscaW1:DS717989:127251:148304:1 gene:ISCW004600 transcript:ISCW004600-RA gene_biotype:protein_coding transcript_biotype:protein_coding description:ABC transporter, putative	ABC transporter, putative	B7PIA5	Ixodes scapularis	1.56952	1.60385	1.86992	1.87441	1.82579	1.9763	6	[F]GO:0005524: ATP binding;[F]GO:0016887: ATPase activity;[F]GO:0042626: ATPase-coupled transmembrane transporter activity;[P]GO:0055085: transmembrane transport;[C]GO:0016021: integral component of membrane;[C]GO:0005886: plasma membrane	EC:3.6.1.3;EC:7.2.2	IPR037219 Peptidase M41-like;IPR039991 Protein shortage in chiasmata 1 ortholog;IPR031241 ATP-binding cassette sub-family D member 3;IPR037682 TonB, C-terminal;IPR042473 V-type immunoglobulin domain-containing suppressor of T-cell activation;IPR042425 Protein APCDD1	PF00005 ABC transporter;PF01061 ABC-2 type transporter	704.9	0	313	2004	25	605	1		344	444	3927	606	583	76.16	14.85	96.2	Yes	Yes	No	No	map00230	Purine metabolism
DB_oleaga	OM_26249	ISCW018080-PA pep scaffold:IscaW1:DS695319:406159:416748:1 gene:ISCW018080 transcript:ISCW018080-RA gene_biotype:protein_coding transcript_biotype:protein_coding description:ABC transporter, putative	ABC transporter, putative	B7PEF5	Ixodes scapularis	1.59645	2.26636	1.80765	1.48004	2.04467	1.44636	4	[F]GO:0042626: ATPase-coupled transmembrane transporter activity;[P]GO:0055085: transmembrane transport;[C]GO:0016021: integral component of membrane;[C]GO:0005886: plasma membrane	EC:7.2.2	IPR031241 ATP-binding cassette sub-family D member 3;IPR037682 TonB, C-terminal;IPR042473 V-type immunoglobulin domain-containing suppressor of T-cell activation;IPR042425 Protein APCDD1	PF01061 ABC-2 type transporter	247.67	3.6e-73	660	1232	207	397	-2		112	146	1842	431	191	76.44	10.37	44.32	No	Yes	No	No
DB_oleaga	OM_5667	ISCW004600-PA pep scaffold:IscaW1:DS717989:127251:148304:1 gene:ISCW004600 transcript:ISCW004600-RA gene_biotype:protein_coding transcript_biotype:protein_coding description:ABC transporter, putative	ABC transporter, putative	B7PIA5	Ixodes scapularis	1.7302	1.80608	2.04422	2.0454	2.01492	2.166	6	[F]GO:0005524: ATP binding;[F]GO:0016887: ATPase activity;[F]GO:0042626: ATPase-coupled transmembrane transporter activity;[P]GO:0055085: transmembrane transport;[C]GO:0016021: integral component of membrane;[C]GO:0005886: plasma membrane	EC:3.6.1.3;EC:7.2.2	IPR037219 Peptidase M41-like;IPR039991 Protein shortage in chiasmata 1 ortholog;IPR031241 ATP-binding cassette sub-family D member 3;IPR037682 TonB, C-terminal;IPR042473 V-type immunoglobulin domain-containing suppressor of T-cell activation;IPR042425 Protein APCDD1	PF00005 ABC transporter;PF01061 ABC-2 type transporter	704.9	0	1991	3682	25	605	-2		344	444	4043	606	583	76.16	14.42	96.2	Yes	Yes	No	No	map00230	Purine metabolism
DB_oleaga	OM_12194	ISCW004600-PA pep scaffold:IscaW1:DS717989:127251:148304:1 gene:ISCW004600 transcript:ISCW004600-RA gene_biotype:protein_coding transcript_biotype:protein_coding description:ABC transporter, putative	ABC transporter, putative	B7PIA5	Ixodes scapularis	1.73093	2.658	1.81798	0.849903	2.02714	2.18336	6	[F]GO:0005524: ATP binding;[F]GO:0016887: ATPase activity;[F]GO:0042626: ATPase-coupled transmembrane transporter activity;[P]GO:0055085: transmembrane transport;[C]GO:0016021: integral component of membrane;[C]GO:0005886: plasma membrane	EC:3.6.1.3;EC:7.2.2	IPR037219 Peptidase M41-like;IPR039991 Protein shortage in chiasmata 1 ortholog;IPR031241 ATP-binding cassette sub-family D member 3;IPR037682 TonB, C-terminal;IPR042473 V-type immunoglobulin domain-containing suppressor of T-cell activation;IPR042425 Protein APCDD1	PF00005 ABC transporter;PF01061 ABC-2 type transporter	306.22	2.11e-95	665	1390	92	351	-1		150	192	1390	606	260	73.85	18.71	42.9	No	No	No	No	map00230	Purine metabolism
DB_oleaga	OM_8985	ISCW021257-PA pep scaffold:IscaW1:DS891706:59207:90218:1 gene:ISCW021257 transcript:ISCW021257-RA gene_biotype:protein_coding transcript_biotype:protein_coding gene_symbol:ABCB6 description:ABC transporter, putative	ABC transporter, putative	B7Q9Y3	Ixodes scapularis	1.81782	2.11074	1.96946	1.08934	1.42572	1.35933	5	[F]GO:0005524: ATP binding;[F]GO:0016887: ATPase activity;[F]GO:0042626: ATPase-coupled transmembrane transporter activity;[C]GO:0016021: integral component of membrane;[C]GO:0005774: vacuolar membrane	EC:3.6.1.3;EC:7.2.2	IPR037219 Peptidase M41-like;IPR039991 Protein shortage in chiasmata 1 ortholog;IPR031241 ATP-binding cassette sub-family D member 3;IPR042473 V-type immunoglobulin domain-containing suppressor of T-cell activation;IPR036958 Na+/H+ exchanger 3/4	PF00005 ABC transporter;PF00664 ABC transporter transmembrane region;PF16185 Mitochondrial ABC-transporter N-terminal five TM region	171.01	2.59e-43	4	453	2	153	-2		78	105	1585	734	152	69.08	9.59	20.71	Yes	Yes	No	No	map00230	Purine metabolism
DB_oleaga	OM_24425	ISCW018080-PA pep scaffold:IscaW1:DS695319:406159:416748:1 gene:ISCW018080 transcript:ISCW018080-RA gene_biotype:protein_coding transcript_biotype:protein_coding description:ABC transporter, putative	ABC transporter, putative	B7PEF5	Ixodes scapularis	2.07762	3.06554	2.63333	1.72089	2.76086	2.3351	4	[F]GO:0042626: ATPase-coupled transmembrane transporter activity;[P]GO:0055085: transmembrane transport;[C]GO:0016021: integral component of membrane;[C]GO:0005886: plasma membrane	EC:7.2.2	IPR031241 ATP-binding cassette sub-family D member 3;IPR037682 TonB, C-terminal;IPR042473 V-type immunoglobulin domain-containing suppressor of T-cell activation;IPR042425 Protein APCDD1	PF01061 ABC-2 type transporter	340.12	1.29e-109	209	970	144	397	2		158	197	1637	431	254	77.56	15.52	58.93	Yes	Yes	No	No
DB_oleaga	OM_6259	ISCW018080-PA pep scaffold:IscaW1:DS695319:406159:416748:1 gene:ISCW018080 transcript:ISCW018080-RA gene_biotype:protein_coding transcript_biotype:protein_coding description:ABC transporter, putative	ABC transporter, putative	B7PEF5	Ixodes scapularis	2.16112	2.96718	2.02149	1.91553	2.47873	2.11086	4	[F]GO:0042626: ATPase-coupled transmembrane transporter activity;[P]GO:0055085: transmembrane transport;[C]GO:0016021: integral component of membrane;[C]GO:0005886: plasma membrane	EC:7.2.2	IPR031241 ATP-binding cassette sub-family D member 3;IPR037682 TonB, C-terminal;IPR042473 V-type immunoglobulin domain-containing suppressor of T-cell activation;IPR042425 Protein APCDD1	PF01061 ABC-2 type transporter	208.38	1.81e-57	3	497	233	397	3		95	122	2206	431	165	73.94	7.48	38.28	No	Yes	No	No
DB_oleaga	OM_51248	ISCW021257-PA pep scaffold:IscaW1:DS891706:59207:90218:1 gene:ISCW021257 transcript:ISCW021257-RA gene_biotype:protein_coding transcript_biotype:protein_coding gene_symbol:ABCB6 description:ABC transporter, putative	ABC transporter, putative	B7Q9Y3	Ixodes scapularis	2.18181	2.36464	2.15045	1.49085	1.39388	1.4339	5	[F]GO:0005524: ATP binding;[F]GO:0016887: ATPase activity;[F]GO:0042626: ATPase-coupled transmembrane transporter activity;[C]GO:0016021: integral component of membrane;[C]GO:0005774: vacuolar membrane	EC:3.6.1.3;EC:7.2.2	IPR037219 Peptidase M41-like;IPR039991 Protein shortage in chiasmata 1 ortholog;IPR031241 ATP-binding cassette sub-family D member 3;IPR042473 V-type immunoglobulin domain-containing suppressor of T-cell activation;IPR036958 Na+/H+ exchanger 3/4	PF00005 ABC transporter;PF00664 ABC transporter transmembrane region;PF16185 Mitochondrial ABC-transporter N-terminal five TM region	462.61	7.77e-155	1	852	208	491	-1		222	252	1341	734	284	88.73	21.18	38.69	No	Yes	No	Yes	map00230	Purine metabolism
[truncated: 40,274 more rows]
