# Supplementary material for: Sialotranscriptomics of the argasid tick Ornithodoros moubata along the trophogonic cycle
Source: PLoS Negl Trop Dis. 2021 Feb 5;15(2):e0009105. doi: 10.1371/journal.pntd.0009105 (PMC7891743; doi:10.1371/journal.pntd.0009105)
Supplement: S3 Table — (XLSX) [file pntd.0009105.s003.xlsx]

## Sheet: Totales
	PFAM
	PF00001 7 transmembrane receptor (rhodopsin family)
	PF00001 7 transmembrane receptor (rhodopsin family)
	PF00001 7 transmembrane receptor (rhodopsin family)
	PF00001 7 transmembrane receptor (rhodopsin family)
	PF00001 7 transmembrane receptor (rhodopsin family)
	PF00001 7 transmembrane receptor (rhodopsin family)
	PF00001 7 transmembrane receptor (rhodopsin family)
	PF00001 7 transmembrane receptor (rhodopsin family)
	PF00001 7 transmembrane receptor (rhodopsin family)
	PF00001 7 transmembrane receptor (rhodopsin family)
	PF00001 7 transmembrane receptor (rhodopsin family)
	PF00001 7 transmembrane receptor (rhodopsin family)
	PF00001 7 transmembrane receptor (rhodopsin family)
	PF00001 7 transmembrane receptor (rhodopsin family)
	PF00001 7 transmembrane receptor (rhodopsin family)
	PF00001 7 transmembrane receptor (rhodopsin family)
	PF00001 7 transmembrane receptor (rhodopsin family)
	PF00001 7 transmembrane receptor (rhodopsin family)
	PF00001 7 transmembrane receptor (rhodopsin family)
	PF00001 7 transmembrane receptor (rhodopsin family)
	PF00001 7 transmembrane receptor (rhodopsin family)
	PF00001 7 transmembrane receptor (rhodopsin family)
Cuenta PF00001 7 transmembrane receptor (rhodopsin family)	22
	PF00002 7 transmembrane receptor (Secretin family)
	PF00002 7 transmembrane receptor (Secretin family)
	PF00002 7 transmembrane receptor (Secretin family)
	PF00002 7 transmembrane receptor (Secretin family)
	PF00002 7 transmembrane receptor (Secretin family)
	PF00002 7 transmembrane receptor (Secretin family)
	PF00002 7 transmembrane receptor (Secretin family)
	PF00002 7 transmembrane receptor (Secretin family)
	PF00002 7 transmembrane receptor (Secretin family)
	PF00002 7 transmembrane receptor (Secretin family)
	PF00002 7 transmembrane receptor (Secretin family)
	PF00002 7 transmembrane receptor (Secretin family)
	PF00002 7 transmembrane receptor (Secretin family)
	PF00002 7 transmembrane receptor (Secretin family)
	PF00002 7 transmembrane receptor (Secretin family)
	PF00002 7 transmembrane receptor (Secretin family)
	PF00002 7 transmembrane receptor (Secretin family)
	PF00002 7 transmembrane receptor (Secretin family)
	PF00002 7 transmembrane receptor (Secretin family)
	PF00002 7 transmembrane receptor (Secretin family)
	PF00002 7 transmembrane receptor (Secretin family)
	PF00002 7 transmembrane receptor (Secretin family)
	PF00002 7 transmembrane receptor (Secretin family)
	PF00002 7 transmembrane receptor (Secretin family)
	PF00002 7 transmembrane receptor (Secretin family)
	PF00002 7 transmembrane receptor (Secretin family)
	PF00002 7 transmembrane receptor (Secretin family)
	PF00002 7 transmembrane receptor (Secretin family)
	PF00002 7 transmembrane receptor (Secretin family)
	PF00002 7 transmembrane receptor (Secretin family)
	PF00002 7 transmembrane receptor (Secretin family)
	PF00002 7 transmembrane receptor (Secretin family)
	PF00002 7 transmembrane receptor (Secretin family)
	PF00002 7 transmembrane receptor (Secretin family)
	PF00002 7 transmembrane receptor (Secretin family)
	PF00002 7 transmembrane receptor (Secretin family)
	PF00002 7 transmembrane receptor (Secretin family)
	PF00002 7 transmembrane receptor (Secretin family)
	PF00002 7 transmembrane receptor (Secretin family)
Cuenta PF00002 7 transmembrane receptor (Secretin family)	39
	PF00003 7 transmembrane sweet-taste receptor of 3 GCPR
	PF00003 7 transmembrane sweet-taste receptor of 3 GCPR
	PF00003 7 transmembrane sweet-taste receptor of 3 GCPR
Cuenta PF00003 7 transmembrane sweet-taste receptor of 3 GCPR	3
	PF00004 ATPase family associated with various cellular activities (AAA)
	PF00004 ATPase family associated with various cellular activities (AAA)
	PF00004 ATPase family associated with various cellular activities (AAA)
	PF00004 ATPase family associated with various cellular activities (AAA)
	PF00004 ATPase family associated with various cellular activities (AAA)
	PF00004 ATPase family associated with various cellular activities (AAA)
	PF00004 ATPase family associated with various cellular activities (AAA)
	PF00004 ATPase family associated with various cellular activities (AAA)
	PF00004 ATPase family associated with various cellular activities (AAA)
	PF00004 ATPase family associated with various cellular activities (AAA)
	PF00004 ATPase family associated with various cellular activities (AAA)
	PF00004 ATPase family associated with various cellular activities (AAA)
	PF00004 ATPase family associated with various cellular activities (AAA)
	PF00004 ATPase family associated with various cellular activities (AAA)
	PF00004 ATPase family associated with various cellular activities (AAA)
	PF00004 ATPase family associated with various cellular activities (AAA)
	PF00004 ATPase family associated with various cellular activities (AAA)
	PF00004 ATPase family associated with various cellular activities (AAA)
	PF00004 ATPase family associated with various cellular activities (AAA)
	PF00004 ATPase family associated with various cellular activities (AAA)
	PF00004 ATPase family associated with various cellular activities (AAA)
	PF00004 ATPase family associated with various cellular activities (AAA)
	PF00004 ATPase family associated with various cellular activities (AAA)
	PF00004 ATPase family associated with various cellular activities (AAA)
	PF00004 ATPase family associated with various cellular activities (AAA)
	PF00004 ATPase family associated with various cellular activities (AAA)
	PF00004 ATPase family associated with various cellular activities (AAA)
	PF00004 ATPase family associated with various cellular activities (AAA)
	PF00004 ATPase family associated with various cellular activities (AAA)
	PF00004 ATPase family associated with various cellular activities (AAA)
	PF00004 ATPase family associated with various cellular activities (AAA)
	PF00004 ATPase family associated with various cellular activities (AAA)
	PF00004 ATPase family associated with various cellular activities (AAA)
	PF00004 ATPase family associated with various cellular activities (AAA)
	PF00004 ATPase family associated with various cellular activities (AAA)
	PF00004 ATPase family associated with various cellular activities (AAA)
	PF00004 ATPase family associated with various cellular activities (AAA)
	PF00004 ATPase family associated with various cellular activities (AAA)
	PF00004 ATPase family associated with various cellular activities (AAA)
	PF00004 ATPase family associated with various cellular activities (AAA)
	PF00004 ATPase family associated with various cellular activities (AAA)
	PF00004 ATPase family associated with various cellular activities (AAA)
	PF00004 ATPase family associated with various cellular activities (AAA)
	PF00004 ATPase family associated with various cellular activities (AAA)
	PF00004 ATPase family associated with various cellular activities (AAA)
	PF00004 ATPase family associated with various cellular activities (AAA)
	PF00004 ATPase family associated with various cellular activities (AAA)
	PF00004 ATPase family associated with various cellular activities (AAA)
	PF00004 ATPase family associated with various cellular activities (AAA)
	PF00004 ATPase family associated with various cellular activities (AAA)
	PF00004 ATPase family associated with various cellular activities (AAA)
	PF00004 ATPase family associated with various cellular activities (AAA)
	PF00004 ATPase family associated with various cellular activities (AAA)
	PF00004 ATPase family associated with various cellular activities (AAA)
	PF00004 ATPase family associated with various cellular activities (AAA)
	PF00004 ATPase family associated with various cellular activities (AAA)
	PF00004 ATPase family associated with various cellular activities (AAA)
	PF00004 ATPase family associated with various cellular activities (AAA)
	PF00004 ATPase family associated with various cellular activities (AAA)
	PF00004 ATPase family associated with various cellular activities (AAA)
	PF00004 ATPase family associated with various cellular activities (AAA)
	PF00004 ATPase family associated with various cellular activities (AAA)
	PF00004 ATPase family associated with various cellular activities (AAA)
	PF00004 ATPase family associated with various cellular activities (AAA)
	PF00004 ATPase family associated with various cellular activities (AAA)
	PF00004 ATPase family associated with various cellular activities (AAA)
	PF00004 ATPase family associated with various cellular activities (AAA)
	PF00004 ATPase family associated with various cellular activities (AAA)
Cuenta PF00004 ATPase family associated with various cellular activities (AAA)	68
	PF00005 ABC transporter
	PF00005 ABC transporter
	PF00005 ABC transporter
	PF00005 ABC transporter
	PF00005 ABC transporter
	PF00005 ABC transporter
	PF00005 ABC transporter
	PF00005 ABC transporter
	PF00005 ABC transporter
	PF00005 ABC transporter
	PF00005 ABC transporter
	PF00005 ABC transporter
	PF00005 ABC transporter
	PF00005 ABC transporter
	PF00005 ABC transporter
	PF00005 ABC transporter
	PF00005 ABC transporter
	PF00005 ABC transporter
	PF00005 ABC transporter
	PF00005 ABC transporter
	PF00005 ABC transporter
	PF00005 ABC transporter
	PF00005 ABC transporter
	PF00005 ABC transporter
	PF00005 ABC transporter
	PF00005 ABC transporter
	PF00005 ABC transporter
	PF00005 ABC transporter
	PF00005 ABC transporter
	PF00005 ABC transporter
	PF00005 ABC transporter
	PF00005 ABC transporter
	PF00005 ABC transporter
	PF00005 ABC transporter
	PF00005 ABC transporter
	PF00005 ABC transporter
	PF00005 ABC transporter
	PF00005 ABC transporter
	PF00005 ABC transporter
	PF00005 ABC transporter
	PF00005 ABC transporter
	PF00005 ABC transporter
	PF00005 ABC transporter
	PF00005 ABC transporter
	PF00005 ABC transporter
	PF00005 ABC transporter
	PF00005 ABC transporter
	PF00005 ABC transporter
	PF00005 ABC transporter
	PF00005 ABC transporter
	PF00005 ABC transporter
	PF00005 ABC transporter
	PF00005 ABC transporter
	PF00005 ABC transporter
	PF00005 ABC transporter
	PF00005 ABC transporter
	PF00005 ABC transporter
	PF00005 ABC transporter
	PF00005 ABC transporter
	PF00005 ABC transporter
	PF00005 ABC transporter
	PF00005 ABC transporter
	PF00005 ABC transporter
	PF00005 ABC transporter
	PF00005 ABC transporter
	PF00005 ABC transporter
	PF00005 ABC transporter
	PF00005 ABC transporter
	PF00005 ABC transporter
	PF00005 ABC transporter
	PF00005 ABC transporter
	PF00005 ABC transporter
	PF00005 ABC transporter
	PF00005 ABC transporter
	PF00005 ABC transporter
	PF00005 ABC transporter
	PF00005 ABC transporter
	PF00005 ABC transporter
	PF00005 ABC transporter
	PF00005 ABC transporter
	PF00005 ABC transporter
	PF00005 ABC transporter
	PF00005 ABC transporter
	PF00005 ABC transporter
	PF00005 ABC transporter
	PF00005 ABC transporter
	PF00005 ABC transporter
Cuenta PF00005 ABC transporter	87
	PF00006 ATP synthase alpha/beta family, nucleotide-binding domain
	PF00006 ATP synthase alpha/beta family, nucleotide-binding domain
	PF00006 ATP synthase alpha/beta family, nucleotide-binding domain
	PF00006 ATP synthase alpha/beta family, nucleotide-binding domain
Cuenta PF00006 ATP synthase alpha/beta family, nucleotide-binding domain	4
	PF00008 EGF-like domain
	PF00008 EGF-like domain
	PF00008 EGF-like domain
	PF00008 EGF-like domain
	PF00008 EGF-like domain
	PF00008 EGF-like domain
	PF00008 EGF-like domain
	PF00008 EGF-like domain
	PF00008 EGF-like domain
	PF00008 EGF-like domain
	PF00008 EGF-like domain
	PF00008 EGF-like domain
	PF00008 EGF-like domain
	PF00008 EGF-like domain
	PF00008 EGF-like domain
	PF00008 EGF-like domain
	PF00008 EGF-like domain
	PF00008 EGF-like domain
	PF00008 EGF-like domain
	PF00008 EGF-like domain
	PF00008 EGF-like domain
	PF00008 EGF-like domain
	PF00008 EGF-like domain
	PF00008 EGF-like domain
	PF00008 EGF-like domain
	PF00008 EGF-like domain
	PF00008 EGF-like domain
	PF00008 EGF-like domain
	PF00008 EGF-like domain
	PF00008 EGF-like domain
	PF00008 EGF-like domain
Cuenta PF00008 EGF-like domain	31
	PF00009 Elongation factor Tu GTP binding domain
	PF00009 Elongation factor Tu GTP binding domain
	PF00009 Elongation factor Tu GTP binding domain
	PF00009 Elongation factor Tu GTP binding domain
	PF00009 Elongation factor Tu GTP binding domain
	PF00009 Elongation factor Tu GTP binding domain
	PF00009 Elongation factor Tu GTP binding domain
	PF00009 Elongation factor Tu GTP binding domain
	PF00009 Elongation factor Tu GTP binding domain
	PF00009 Elongation factor Tu GTP binding domain
	PF00009 Elongation factor Tu GTP binding domain
	PF00009 Elongation factor Tu GTP binding domain
	PF00009 Elongation factor Tu GTP binding domain
	PF00009 Elongation factor Tu GTP binding domain
	PF00009 Elongation factor Tu GTP binding domain
	PF00009 Elongation factor Tu GTP binding domain
	PF00009 Elongation factor Tu GTP binding domain
	PF00009 Elongation factor Tu GTP binding domain
	PF00009 Elongation factor Tu GTP binding domain
	PF00009 Elongation factor Tu GTP binding domain
	PF00009 Elongation factor Tu GTP binding domain
	PF00009 Elongation factor Tu GTP binding domain
	PF00009 Elongation factor Tu GTP binding domain
	PF00009 Elongation factor Tu GTP binding domain
	PF00009 Elongation factor Tu GTP binding domain
	PF00009 Elongation factor Tu GTP binding domain
	PF00009 Elongation factor Tu GTP binding domain
	PF00009 Elongation factor Tu GTP binding domain
Cuenta PF00009 Elongation factor Tu GTP binding domain	28
	PF00010 Helix-loop-helix DNA-binding domain
	PF00010 Helix-loop-helix DNA-binding domain
	PF00010 Helix-loop-helix DNA-binding domain
	PF00010 Helix-loop-helix DNA-binding domain
	PF00010 Helix-loop-helix DNA-binding domain
	PF00010 Helix-loop-helix DNA-binding domain
	PF00010 Helix-loop-helix DNA-binding domain
	PF00010 Helix-loop-helix DNA-binding domain
	PF00010 Helix-loop-helix DNA-binding domain
	PF00010 Helix-loop-helix DNA-binding domain
	PF00010 Helix-loop-helix DNA-binding domain
	PF00010 Helix-loop-helix DNA-binding domain
	PF00010 Helix-loop-helix DNA-binding domain
	PF00010 Helix-loop-helix DNA-binding domain
	PF00010 Helix-loop-helix DNA-binding domain
	PF00010 Helix-loop-helix DNA-binding domain
	PF00010 Helix-loop-helix DNA-binding domain
	PF00010 Helix-loop-helix DNA-binding domain
	PF00010 Helix-loop-helix DNA-binding domain
	PF00010 Helix-loop-helix DNA-binding domain
	PF00010 Helix-loop-helix DNA-binding domain
	PF00010 Helix-loop-helix DNA-binding domain
	PF00010 Helix-loop-helix DNA-binding domain
	PF00010 Helix-loop-helix DNA-binding domain
	PF00010 Helix-loop-helix DNA-binding domain
	PF00010 Helix-loop-helix DNA-binding domain
	PF00010 Helix-loop-helix DNA-binding domain
	PF00010 Helix-loop-helix DNA-binding domain
	PF00010 Helix-loop-helix DNA-binding domain
	PF00010 Helix-loop-helix DNA-binding domain
	PF00010 Helix-loop-helix DNA-binding domain
	PF00010 Helix-loop-helix DNA-binding domain
	PF00010 Helix-loop-helix DNA-binding domain
	PF00010 Helix-loop-helix DNA-binding domain
	PF00010 Helix-loop-helix DNA-binding domain
	PF00010 Helix-loop-helix DNA-binding domain
	PF00010 Helix-loop-helix DNA-binding domain
	PF00010 Helix-loop-helix DNA-binding domain
	PF00010 Helix-loop-helix DNA-binding domain
	PF00010 Helix-loop-helix DNA-binding domain
Cuenta PF00010 Helix-loop-helix DNA-binding domain	40
	PF00011 Hsp20/alpha crystallin family
	PF00011 Hsp20/alpha crystallin family
	PF00011 Hsp20/alpha crystallin family
	PF00011 Hsp20/alpha crystallin family
	PF00011 Hsp20/alpha crystallin family
	PF00011 Hsp20/alpha crystallin family
	PF00011 Hsp20/alpha crystallin family
	PF00011 Hsp20/alpha crystallin family
	PF00011 Hsp20/alpha crystallin family
	PF00011 Hsp20/alpha crystallin family
	PF00011 Hsp20/alpha crystallin family
	PF00011 Hsp20/alpha crystallin family
	PF00011 Hsp20/alpha crystallin family
	PF00011 Hsp20/alpha crystallin family
Cuenta PF00011 Hsp20/alpha crystallin family	14
	PF00012 Hsp70 protein
	PF00012 Hsp70 protein
	PF00012 Hsp70 protein
	PF00012 Hsp70 protein
	PF00012 Hsp70 protein
	PF00012 Hsp70 protein
	PF00012 Hsp70 protein
	PF00012 Hsp70 protein
	PF00012 Hsp70 protein
	PF00012 Hsp70 protein
	PF00012 Hsp70 protein
	PF00012 Hsp70 protein
	PF00012 Hsp70 protein
	PF00012 Hsp70 protein
	PF00012 Hsp70 protein
	PF00012 Hsp70 protein
	PF00012 Hsp70 protein
	PF00012 Hsp70 protein
	PF00012 Hsp70 protein
	PF00012 Hsp70 protein
	PF00012 Hsp70 protein
	PF00012 Hsp70 protein
	PF00012 Hsp70 protein
	PF00012 Hsp70 protein
	PF00012 Hsp70 protein
	PF00012 Hsp70 protein
	PF00012 Hsp70 protein
	PF00012 Hsp70 protein
	PF00012 Hsp70 protein
	PF00012 Hsp70 protein
Cuenta PF00012 Hsp70 protein	30
	PF00013 KH domain
	PF00013 KH domain
	PF00013 KH domain
	PF00013 KH domain
	PF00013 KH domain
	PF00013 KH domain
	PF00013 KH domain
	PF00013 KH domain
	PF00013 KH domain
	PF00013 KH domain
	PF00013 KH domain
	PF00013 KH domain
	PF00013 KH domain
	PF00013 KH domain
	PF00013 KH domain
	PF00013 KH domain
	PF00013 KH domain
	PF00013 KH domain
	PF00013 KH domain
	PF00013 KH domain
	PF00013 KH domain
	PF00013 KH domain
	PF00013 KH domain
	PF00013 KH domain
	PF00013 KH domain
	PF00013 KH domain
	PF00013 KH domain
	PF00013 KH domain
	PF00013 KH domain
	PF00013 KH domain
	PF00013 KH domain
	PF00013 KH domain
	PF00013 KH domain
	PF00013 KH domain
	PF00013 KH domain
	PF00013 KH domain
	PF00013 KH domain
	PF00013 KH domain
	PF00013 KH domain
	PF00013 KH domain
	PF00013 KH domain
	PF00013 KH domain
	PF00013 KH domain
	PF00013 KH domain
	PF00013 KH domain
	PF00013 KH domain
	PF00013 KH domain
	PF00013 KH domain
	PF00013 KH domain
	PF00013 KH domain
	PF00013 KH domain
	PF00013 KH domain
	PF00013 KH domain
	PF00013 KH domain
	PF00013 KH domain
Cuenta PF00013 KH domain	55
	PF00014 Kunitz/Bovine pancreatic trypsin inhibitor domain
	PF00014 Kunitz/Bovine pancreatic trypsin inhibitor domain
	PF00014 Kunitz/Bovine pancreatic trypsin inhibitor domain
	PF00014 Kunitz/Bovine pancreatic trypsin inhibitor domain
	PF00014 Kunitz/Bovine pancreatic trypsin inhibitor domain
	PF00014 Kunitz/Bovine pancreatic trypsin inhibitor domain
	PF00014 Kunitz/Bovine pancreatic trypsin inhibitor domain
	PF00014 Kunitz/Bovine pancreatic trypsin inhibitor domain
	PF00014 Kunitz/Bovine pancreatic trypsin inhibitor domain
	PF00014 Kunitz/Bovine pancreatic trypsin inhibitor domain
	PF00014 Kunitz/Bovine pancreatic trypsin inhibitor domain
	PF00014 Kunitz/Bovine pancreatic trypsin inhibitor domain
	PF00014 Kunitz/Bovine pancreatic trypsin inhibitor domain
Cuenta PF00014 Kunitz/Bovine pancreatic trypsin inhibitor domain	13
	PF00017 SH2 domain
	PF00017 SH2 domain
	PF00017 SH2 domain
	PF00017 SH2 domain
	PF00017 SH2 domain
	PF00017 SH2 domain
	PF00017 SH2 domain
	PF00017 SH2 domain
	PF00017 SH2 domain
	PF00017 SH2 domain
	PF00017 SH2 domain
	PF00017 SH2 domain
	PF00017 SH2 domain
	PF00017 SH2 domain
	PF00017 SH2 domain
	PF00017 SH2 domain
	PF00017 SH2 domain
	PF00017 SH2 domain
	PF00017 SH2 domain
	PF00017 SH2 domain
	PF00017 SH2 domain
	PF00017 SH2 domain
	PF00017 SH2 domain
	PF00017 SH2 domain
	PF00017 SH2 domain
	PF00017 SH2 domain
	PF00017 SH2 domain
	PF00017 SH2 domain
	PF00017 SH2 domain
	PF00017 SH2 domain
	PF00017 SH2 domain
	PF00017 SH2 domain
	PF00017 SH2 domain
	PF00017 SH2 domain
	PF00017 SH2 domain
	PF00017 SH2 domain
	PF00017 SH2 domain
	PF00017 SH2 domain
	PF00017 SH2 domain
	PF00017 SH2 domain
	PF00017 SH2 domain
	PF00017 SH2 domain
	PF00017 SH2 domain
	PF00017 SH2 domain
	PF00017 SH2 domain
Cuenta PF00017 SH2 domain	45
	PF00018 SH3 domain
	PF00018 SH3 domain
	PF00018 SH3 domain
	PF00018 SH3 domain
	PF00018 SH3 domain
	PF00018 SH3 domain
	PF00018 SH3 domain
	PF00018 SH3 domain
	PF00018 SH3 domain
	PF00018 SH3 domain
	PF00018 SH3 domain
	PF00018 SH3 domain
	PF00018 SH3 domain
	PF00018 SH3 domain
	PF00018 SH3 domain
	PF00018 SH3 domain
	PF00018 SH3 domain
	PF00018 SH3 domain
	PF00018 SH3 domain
	PF00018 SH3 domain
	PF00018 SH3 domain
	PF00018 SH3 domain
	PF00018 SH3 domain
	PF00018 SH3 domain
	PF00018 SH3 domain
	PF00018 SH3 domain
	PF00018 SH3 domain
	PF00018 SH3 domain
	PF00018 SH3 domain
	PF00018 SH3 domain
	PF00018 SH3 domain
	PF00018 SH3 domain
	PF00018 SH3 domain
	PF00018 SH3 domain
	PF00018 SH3 domain
	PF00018 SH3 domain
	PF00018 SH3 domain
	PF00018 SH3 domain
	PF00018 SH3 domain
	PF00018 SH3 domain
	PF00018 SH3 domain
	PF00018 SH3 domain
	PF00018 SH3 domain
	PF00018 SH3 domain
	PF00018 SH3 domain
	PF00018 SH3 domain
	PF00018 SH3 domain
	PF00018 SH3 domain
	PF00018 SH3 domain
	PF00018 SH3 domain
	PF00018 SH3 domain
	PF00018 SH3 domain
	PF00018 SH3 domain
	PF00018 SH3 domain
	PF00018 SH3 domain
	PF00018 SH3 domain
	PF00018 SH3 domain
	PF00018 SH3 domain
	PF00018 SH3 domain
	PF00018 SH3 domain
	PF00018 SH3 domain
	PF00018 SH3 domain
	PF00018 SH3 domain
	PF00018 SH3 domain
	PF00018 SH3 domain
	PF00018 SH3 domain
	PF00018 SH3 domain
	PF00018 SH3 domain
	PF00018 SH3 domain
	PF00018 SH3 domain
	PF00018 SH3 domain
	PF00018 SH3 domain
	PF00018 SH3 domain
	PF00018 SH3 domain
	PF00018 SH3 domain
	PF00018 SH3 domain
	PF00018 SH3 domain
Cuenta PF00018 SH3 domain	77
	PF00019 Transforming growth factor beta like domain
	PF00019 Transforming growth factor beta like domain
	PF00019 Transforming growth factor beta like domain
	PF00019 Transforming growth factor beta like domain
	PF00019 Transforming growth factor beta like domain
Cuenta PF00019 Transforming growth factor beta like domain	5
	PF00022 Actin
	PF00022 Actin
	PF00022 Actin
	PF00022 Actin
	PF00022 Actin
	PF00022 Actin
	PF00022 Actin
	PF00022 Actin
	PF00022 Actin
	PF00022 Actin
	PF00022 Actin
	PF00022 Actin
	PF00022 Actin
	PF00022 Actin
	PF00022 Actin
	PF00022 Actin
	PF00022 Actin
Cuenta PF00022 Actin	17
	PF00023 Ankyrin repeat
	PF00023 Ankyrin repeat
	PF00023 Ankyrin repeat
	PF00023 Ankyrin repeat
	PF00023 Ankyrin repeat
	PF00023 Ankyrin repeat
	PF00023 Ankyrin repeat
	PF00023 Ankyrin repeat
	PF00023 Ankyrin repeat
	PF00023 Ankyrin repeat
	PF00023 Ankyrin repeat
	PF00023 Ankyrin repeat
	PF00023 Ankyrin repeat
	PF00023 Ankyrin repeat
Cuenta PF00023 Ankyrin repeat	14
	PF00024 PAN domain
	PF00024 PAN domain
	PF00024 PAN domain
	PF00024 PAN domain
Cuenta PF00024 PAN domain	4
	PF00025 ADP-ribosylation factor family
	PF00025 ADP-ribosylation factor family
	PF00025 ADP-ribosylation factor family
	PF00025 ADP-ribosylation factor family
	PF00025 ADP-ribosylation factor family
	PF00025 ADP-ribosylation factor family
	PF00025 ADP-ribosylation factor family
	PF00025 ADP-ribosylation factor family
	PF00025 ADP-ribosylation factor family
	PF00025 ADP-ribosylation factor family
	PF00025 ADP-ribosylation factor family
	PF00025 ADP-ribosylation factor family
	PF00025 ADP-ribosylation factor family
	PF00025 ADP-ribosylation factor family
	PF00025 ADP-ribosylation factor family
	PF00025 ADP-ribosylation factor family
	PF00025 ADP-ribosylation factor family
	PF00025 ADP-ribosylation factor family
	PF00025 ADP-ribosylation factor family
	PF00025 ADP-ribosylation factor family
	PF00025 ADP-ribosylation factor family
	PF00025 ADP-ribosylation factor family
	PF00025 ADP-ribosylation factor family
	PF00025 ADP-ribosylation factor family
	PF00025 ADP-ribosylation factor family
	PF00025 ADP-ribosylation factor family
Cuenta PF00025 ADP-ribosylation factor family	26
	PF00026 Eukaryotic aspartyl protease
Cuenta PF00026 Eukaryotic aspartyl protease	1
	PF00027 Cyclic nucleotide-binding domain
	PF00027 Cyclic nucleotide-binding domain
	PF00027 Cyclic nucleotide-binding domain
	PF00027 Cyclic nucleotide-binding domain
	PF00027 Cyclic nucleotide-binding domain
	PF00027 Cyclic nucleotide-binding domain
	PF00027 Cyclic nucleotide-binding domain
	PF00027 Cyclic nucleotide-binding domain
	PF00027 Cyclic nucleotide-binding domain
	PF00027 Cyclic nucleotide-binding domain
	PF00027 Cyclic nucleotide-binding domain
	PF00027 Cyclic nucleotide-binding domain
	PF00027 Cyclic nucleotide-binding domain
	PF00027 Cyclic nucleotide-binding domain
	PF00027 Cyclic nucleotide-binding domain
	PF00027 Cyclic nucleotide-binding domain
	PF00027 Cyclic nucleotide-binding domain
	PF00027 Cyclic nucleotide-binding domain
	PF00027 Cyclic nucleotide-binding domain
	PF00027 Cyclic nucleotide-binding domain
	PF00027 Cyclic nucleotide-binding domain
	PF00027 Cyclic nucleotide-binding domain
	PF00027 Cyclic nucleotide-binding domain
	PF00027 Cyclic nucleotide-binding domain
	PF00027 Cyclic nucleotide-binding domain
	PF00027 Cyclic nucleotide-binding domain
	PF00027 Cyclic nucleotide-binding domain
	PF00027 Cyclic nucleotide-binding domain
	PF00027 Cyclic nucleotide-binding domain
	PF00027 Cyclic nucleotide-binding domain
	PF00027 Cyclic nucleotide-binding domain
	PF00027 Cyclic nucleotide-binding domain
	PF00027 Cyclic nucleotide-binding domain
	PF00027 Cyclic nucleotide-binding domain
	PF00027 Cyclic nucleotide-binding domain
	PF00027 Cyclic nucleotide-binding domain
	PF00027 Cyclic nucleotide-binding domain
Cuenta PF00027 Cyclic nucleotide-binding domain	37
	PF00028 Cadherin domain
	PF00028 Cadherin domain
	PF00028 Cadherin domain
	PF00028 Cadherin domain
	PF00028 Cadherin domain
	PF00028 Cadherin domain
	PF00028 Cadherin domain
	PF00028 Cadherin domain
	PF00028 Cadherin domain
	PF00028 Cadherin domain
	PF00028 Cadherin domain
	PF00028 Cadherin domain
	PF00028 Cadherin domain
	PF00028 Cadherin domain
	PF00028 Cadherin domain
	PF00028 Cadherin domain
	PF00028 Cadherin domain
	PF00028 Cadherin domain
	PF00028 Cadherin domain
	PF00028 Cadherin domain
	PF00028 Cadherin domain
	PF00028 Cadherin domain
	PF00028 Cadherin domain
	PF00028 Cadherin domain
	PF00028 Cadherin domain
	PF00028 Cadherin domain
	PF00028 Cadherin domain
	PF00028 Cadherin domain
	PF00028 Cadherin domain
	PF00028 Cadherin domain
Cuenta PF00028 Cadherin domain	30
	PF00034 Cytochrome c
Cuenta PF00034 Cytochrome c	1
	PF00035 Double-stranded RNA binding motif
	PF00035 Double-stranded RNA binding motif
	PF00035 Double-stranded RNA binding motif
	PF00035 Double-stranded RNA binding motif
	PF00035 Double-stranded RNA binding motif
	PF00035 Double-stranded RNA binding motif
	PF00035 Double-stranded RNA binding motif
	PF00035 Double-stranded RNA binding motif
	PF00035 Double-stranded RNA binding motif
	PF00035 Double-stranded RNA binding motif
	PF00035 Double-stranded RNA binding motif
	PF00035 Double-stranded RNA binding motif
	PF00035 Double-stranded RNA binding motif
	PF00035 Double-stranded RNA binding motif
	PF00035 Double-stranded RNA binding motif
	PF00035 Double-stranded RNA binding motif
	PF00035 Double-stranded RNA binding motif
Cuenta PF00035 Double-stranded RNA binding motif	17
	PF00036 EF hand
	PF00036 EF hand
	PF00036 EF hand
	PF00036 EF hand
	PF00036 EF hand
	PF00036 EF hand
	PF00036 EF hand
Cuenta PF00036 EF hand	7
	PF00037 4Fe-4S binding domain
	PF00037 4Fe-4S binding domain
Cuenta PF00037 4Fe-4S binding domain	2
	PF00038 Intermediate filament protein
Cuenta PF00038 Intermediate filament protein	1
	PF00041 Fibronectin type III domain
	PF00041 Fibronectin type III domain
	PF00041 Fibronectin type III domain
	PF00041 Fibronectin type III domain
	PF00041 Fibronectin type III domain
	PF00041 Fibronectin type III domain
	PF00041 Fibronectin type III domain
	PF00041 Fibronectin type III domain
	PF00041 Fibronectin type III domain
	PF00041 Fibronectin type III domain
	PF00041 Fibronectin type III domain
	PF00041 Fibronectin type III domain
	PF00041 Fibronectin type III domain
	PF00041 Fibronectin type III domain
	PF00041 Fibronectin type III domain
	PF00041 Fibronectin type III domain
	PF00041 Fibronectin type III domain
	PF00041 Fibronectin type III domain
	PF00041 Fibronectin type III domain
	PF00041 Fibronectin type III domain
	PF00041 Fibronectin type III domain
	PF00041 Fibronectin type III domain
	PF00041 Fibronectin type III domain
	PF00041 Fibronectin type III domain
	PF00041 Fibronectin type III domain
	PF00041 Fibronectin type III domain
	PF00041 Fibronectin type III domain
	PF00041 Fibronectin type III domain
	PF00041 Fibronectin type III domain
	PF00041 Fibronectin type III domain
	PF00041 Fibronectin type III domain
	PF00041 Fibronectin type III domain
	PF00041 Fibronectin type III domain
	PF00041 Fibronectin type III domain
	PF00041 Fibronectin type III domain
	PF00041 Fibronectin type III domain
	PF00041 Fibronectin type III domain
	PF00041 Fibronectin type III domain
	PF00041 Fibronectin type III domain
	PF00041 Fibronectin type III domain
	PF00041 Fibronectin type III domain
	PF00041 Fibronectin type III domain
	PF00041 Fibronectin type III domain
	PF00041 Fibronectin type III domain
	PF00041 Fibronectin type III domain
	PF00041 Fibronectin type III domain
	PF00041 Fibronectin type III domain
	PF00041 Fibronectin type III domain
	PF00041 Fibronectin type III domain
	PF00041 Fibronectin type III domain
	PF00041 Fibronectin type III domain
	PF00041 Fibronectin type III domain
	PF00041 Fibronectin type III domain
	PF00041 Fibronectin type III domain
	PF00041 Fibronectin type III domain
	PF00041 Fibronectin type III domain
	PF00041 Fibronectin type III domain
	PF00041 Fibronectin type III domain
	PF00041 Fibronectin type III domain
	PF00041 Fibronectin type III domain
	PF00041 Fibronectin type III domain
	PF00041 Fibronectin type III domain
	PF00041 Fibronectin type III domain
	PF00041 Fibronectin type III domain
	PF00041 Fibronectin type III domain
	PF00041 Fibronectin type III domain
	PF00041 Fibronectin type III domain
	PF00041 Fibronectin type III domain
Cuenta PF00041 Fibronectin type III domain	68
	PF00042 Globin
	PF00042 Globin
	PF00042 Globin
	PF00042 Globin
Cuenta PF00042 Globin	4
	PF00043 Glutathione S-transferase, C-terminal domain
	PF00043 Glutathione S-transferase, C-terminal domain
Cuenta PF00043 Glutathione S-transferase, C-terminal domain	2
	PF00045 Hemopexin
Cuenta PF00045 Hemopexin	1
	PF00046 Homeodomain
	PF00046 Homeodomain
	PF00046 Homeodomain
	PF00046 Homeodomain
	PF00046 Homeodomain
	PF00046 Homeodomain
	PF00046 Homeodomain
	PF00046 Homeodomain
	PF00046 Homeodomain
	PF00046 Homeodomain
	PF00046 Homeodomain
	PF00046 Homeodomain
	PF00046 Homeodomain
	PF00046 Homeodomain
Cuenta PF00046 Homeodomain	14
	PF00047 Immunoglobulin domain
	PF00047 Immunoglobulin domain
	PF00047 Immunoglobulin domain
	PF00047 Immunoglobulin domain
	PF00047 Immunoglobulin domain
	PF00047 Immunoglobulin domain
	PF00047 Immunoglobulin domain
	PF00047 Immunoglobulin domain
	PF00047 Immunoglobulin domain
	PF00047 Immunoglobulin domain
Cuenta PF00047 Immunoglobulin domain	10
	PF00049 Insulin/IGF/Relaxin family
Cuenta PF00049 Insulin/IGF/Relaxin family	1
	PF00051 Kringle domain
	PF00051 Kringle domain
	PF00051 Kringle domain
Cuenta PF00051 Kringle domain	3
	PF00052 Laminin B (Domain IV)
	PF00052 Laminin B (Domain IV)
	PF00052 Laminin B (Domain IV)
	PF00052 Laminin B (Domain IV)
	PF00052 Laminin B (Domain IV)
	PF00052 Laminin B (Domain IV)
	PF00052 Laminin B (Domain IV)
	PF00052 Laminin B (Domain IV)
	PF00052 Laminin B (Domain IV)
	PF00052 Laminin B (Domain IV)
	PF00052 Laminin B (Domain IV)
	PF00052 Laminin B (Domain IV)
	PF00052 Laminin B (Domain IV)
	PF00052 Laminin B (Domain IV)
	PF00052 Laminin B (Domain IV)
	PF00052 Laminin B (Domain IV)
Cuenta PF00052 Laminin B (Domain IV)	16
	PF00053 Laminin EGF domain
	PF00053 Laminin EGF domain
	PF00053 Laminin EGF domain
	PF00053 Laminin EGF domain
	PF00053 Laminin EGF domain
	PF00053 Laminin EGF domain
	PF00053 Laminin EGF domain
	PF00053 Laminin EGF domain
	PF00053 Laminin EGF domain
	PF00053 Laminin EGF domain
	PF00053 Laminin EGF domain
	PF00053 Laminin EGF domain
	PF00053 Laminin EGF domain
	PF00053 Laminin EGF domain
	PF00053 Laminin EGF domain
	PF00053 Laminin EGF domain
	PF00053 Laminin EGF domain
	PF00053 Laminin EGF domain
	PF00053 Laminin EGF domain
	PF00053 Laminin EGF domain
	PF00053 Laminin EGF domain
	PF00053 Laminin EGF domain
	PF00053 Laminin EGF domain
	PF00053 Laminin EGF domain
	PF00053 Laminin EGF domain
	PF00053 Laminin EGF domain
	PF00053 Laminin EGF domain
	PF00053 Laminin EGF domain
Cuenta PF00053 Laminin EGF domain	28
	PF00054 Laminin G domain
	PF00054 Laminin G domain
	PF00054 Laminin G domain
	PF00054 Laminin G domain
	PF00054 Laminin G domain
	PF00054 Laminin G domain
	PF00054 Laminin G domain
	PF00054 Laminin G domain
	PF00054 Laminin G domain
	PF00054 Laminin G domain
	PF00054 Laminin G domain
	PF00054 Laminin G domain
	PF00054 Laminin G domain
	PF00054 Laminin G domain
	PF00054 Laminin G domain
Cuenta PF00054 Laminin G domain	15
	PF00055 Laminin N-terminal (Domain VI)
	PF00055 Laminin N-terminal (Domain VI)
	PF00055 Laminin N-terminal (Domain VI)
	PF00055 Laminin N-terminal (Domain VI)
	PF00055 Laminin N-terminal (Domain VI)
	PF00055 Laminin N-terminal (Domain VI)
	PF00055 Laminin N-terminal (Domain VI)
Cuenta PF00055 Laminin N-terminal (Domain VI)	7
	PF00056 lactate/malate dehydrogenase, NAD binding domain
	PF00056 lactate/malate dehydrogenase, NAD binding domain
	PF00056 lactate/malate dehydrogenase, NAD binding domain
Cuenta PF00056 lactate/malate dehydrogenase, NAD binding domain	3
	PF00057 Low-density lipoprotein receptor domain class A
	PF00057 Low-density lipoprotein receptor domain class A
	PF00057 Low-density lipoprotein receptor domain class A
	PF00057 Low-density lipoprotein receptor domain class A
	PF00057 Low-density lipoprotein receptor domain class A
	PF00057 Low-density lipoprotein receptor domain class A
	PF00057 Low-density lipoprotein receptor domain class A
	PF00057 Low-density lipoprotein receptor domain class A
	PF00057 Low-density lipoprotein receptor domain class A
	PF00057 Low-density lipoprotein receptor domain class A
	PF00057 Low-density lipoprotein receptor domain class A
	PF00057 Low-density lipoprotein receptor domain class A
	PF00057 Low-density lipoprotein receptor domain class A
	PF00057 Low-density lipoprotein receptor domain class A
	PF00057 Low-density lipoprotein receptor domain class A
	PF00057 Low-density lipoprotein receptor domain class A
	PF00057 Low-density lipoprotein receptor domain class A
	PF00057 Low-density lipoprotein receptor domain class A
	PF00057 Low-density lipoprotein receptor domain class A
	PF00057 Low-density lipoprotein receptor domain class A
	PF00057 Low-density lipoprotein receptor domain class A
	PF00057 Low-density lipoprotein receptor domain class A
	PF00057 Low-density lipoprotein receptor domain class A
	PF00057 Low-density lipoprotein receptor domain class A
	PF00057 Low-density lipoprotein receptor domain class A
	PF00057 Low-density lipoprotein receptor domain class A
	PF00057 Low-density lipoprotein receptor domain class A
	PF00057 Low-density lipoprotein receptor domain class A
	PF00057 Low-density lipoprotein receptor domain class A
	PF00057 Low-density lipoprotein receptor domain class A
	PF00057 Low-density lipoprotein receptor domain class A
	PF00057 Low-density lipoprotein receptor domain class A
	PF00057 Low-density lipoprotein receptor domain class A
	PF00057 Low-density lipoprotein receptor domain class A
	PF00057 Low-density lipoprotein receptor domain class A
	PF00057 Low-density lipoprotein receptor domain class A
	PF00057 Low-density lipoprotein receptor domain class A
	PF00057 Low-density lipoprotein receptor domain class A
	PF00057 Low-density lipoprotein receptor domain class A
	PF00057 Low-density lipoprotein receptor domain class A
	PF00057 Low-density lipoprotein receptor domain class A
	PF00057 Low-density lipoprotein receptor domain class A
	PF00057 Low-density lipoprotein receptor domain class A
	PF00057 Low-density lipoprotein receptor domain class A
	PF00057 Low-density lipoprotein receptor domain class A
	PF00057 Low-density lipoprotein receptor domain class A
	PF00057 Low-density lipoprotein receptor domain class A
	PF00057 Low-density lipoprotein receptor domain class A
	PF00057 Low-density lipoprotein receptor domain class A
	PF00057 Low-density lipoprotein receptor domain class A
	PF00057 Low-density lipoprotein receptor domain class A
	PF00057 Low-density lipoprotein receptor domain class A
	PF00057 Low-density lipoprotein receptor domain class A
	PF00057 Low-density lipoprotein receptor domain class A
	PF00057 Low-density lipoprotein receptor domain class A
	PF00057 Low-density lipoprotein receptor domain class A
	PF00057 Low-density lipoprotein receptor domain class A
Cuenta PF00057 Low-density lipoprotein receptor domain class A	57
	PF00058 Low-density lipoprotein receptor repeat class B
	PF00058 Low-density lipoprotein receptor repeat class B
	PF00058 Low-density lipoprotein receptor repeat class B
	PF00058 Low-density lipoprotein receptor repeat class B
	PF00058 Low-density lipoprotein receptor repeat class B
	PF00058 Low-density lipoprotein receptor repeat class B
	PF00058 Low-density lipoprotein receptor repeat class B
	PF00058 Low-density lipoprotein receptor repeat class B
	PF00058 Low-density lipoprotein receptor repeat class B
	PF00058 Low-density lipoprotein receptor repeat class B
	PF00058 Low-density lipoprotein receptor repeat class B
	PF00058 Low-density lipoprotein receptor repeat class B
Cuenta PF00058 Low-density lipoprotein receptor repeat class B	12
	PF00059 Lectin C-type domain
	PF00059 Lectin C-type domain
	PF00059 Lectin C-type domain
	PF00059 Lectin C-type domain
	PF00059 Lectin C-type domain
	PF00059 Lectin C-type domain
	PF00059 Lectin C-type domain
Cuenta PF00059 Lectin C-type domain	7
	PF00060 Ligand-gated ion channel
	PF00060 Ligand-gated ion channel
	PF00060 Ligand-gated ion channel
	PF00060 Ligand-gated ion channel
	PF00060 Ligand-gated ion channel
	PF00060 Ligand-gated ion channel
	PF00060 Ligand-gated ion channel
	PF00060 Ligand-gated ion channel
	PF00060 Ligand-gated ion channel
	PF00060 Ligand-gated ion channel
	PF00060 Ligand-gated ion channel
	PF00060 Ligand-gated ion channel
	PF00060 Ligand-gated ion channel
	PF00060 Ligand-gated ion channel
	PF00060 Ligand-gated ion channel
	PF00060 Ligand-gated ion channel
	PF00060 Ligand-gated ion channel
	PF00060 Ligand-gated ion channel
	PF00060 Ligand-gated ion channel
Cuenta PF00060 Ligand-gated ion channel	19
	PF00061 Lipocalin / cytosolic fatty-acid binding protein family
	PF00061 Lipocalin / cytosolic fatty-acid binding protein family
	PF00061 Lipocalin / cytosolic fatty-acid binding protein family
	PF00061 Lipocalin / cytosolic fatty-acid binding protein family
	PF00061 Lipocalin / cytosolic fatty-acid binding protein family
Cuenta PF00061 Lipocalin / cytosolic fatty-acid binding protein family	5
	PF00063 Myosin head (motor domain)
	PF00063 Myosin head (motor domain)
	PF00063 Myosin head (motor domain)
	PF00063 Myosin head (motor domain)
	PF00063 Myosin head (motor domain)
	PF00063 Myosin head (motor domain)
	PF00063 Myosin head (motor domain)
	PF00063 Myosin head (motor domain)
	PF00063 Myosin head (motor domain)
	PF00063 Myosin head (motor domain)
	PF00063 Myosin head (motor domain)
	PF00063 Myosin head (motor domain)
	PF00063 Myosin head (motor domain)
	PF00063 Myosin head (motor domain)
	PF00063 Myosin head (motor domain)
	PF00063 Myosin head (motor domain)
	PF00063 Myosin head (motor domain)
	PF00063 Myosin head (motor domain)
	PF00063 Myosin head (motor domain)
	PF00063 Myosin head (motor domain)
	PF00063 Myosin head (motor domain)
	PF00063 Myosin head (motor domain)
	PF00063 Myosin head (motor domain)
	PF00063 Myosin head (motor domain)
	PF00063 Myosin head (motor domain)
	PF00063 Myosin head (motor domain)
	PF00063 Myosin head (motor domain)
	PF00063 Myosin head (motor domain)
Cuenta PF00063 Myosin head (motor domain)	28
	PF00066 LNR domain
	PF00066 LNR domain
	PF00066 LNR domain
Cuenta PF00066 LNR domain	3
	PF00067 Cytochrome P450
	PF00067 Cytochrome P450
	PF00067 Cytochrome P450
	PF00067 Cytochrome P450
	PF00067 Cytochrome P450
	PF00067 Cytochrome P450
	PF00067 Cytochrome P450
	PF00067 Cytochrome P450
	PF00067 Cytochrome P450
	PF00067 Cytochrome P450
	PF00067 Cytochrome P450
	PF00067 Cytochrome P450
	PF00067 Cytochrome P450
	PF00067 Cytochrome P450
	PF00067 Cytochrome P450
	PF00067 Cytochrome P450
	PF00067 Cytochrome P450
	PF00067 Cytochrome P450
	PF00067 Cytochrome P450
	PF00067 Cytochrome P450
	PF00067 Cytochrome P450
	PF00067 Cytochrome P450
	PF00067 Cytochrome P450
	PF00067 Cytochrome P450
	PF00067 Cytochrome P450
	PF00067 Cytochrome P450
	PF00067 Cytochrome P450
	PF00067 Cytochrome P450
	PF00067 Cytochrome P450
	PF00067 Cytochrome P450
	PF00067 Cytochrome P450
	PF00067 Cytochrome P450
	PF00067 Cytochrome P450
	PF00067 Cytochrome P450
	PF00067 Cytochrome P450
	PF00067 Cytochrome P450
	PF00067 Cytochrome P450
	PF00067 Cytochrome P450
	PF00067 Cytochrome P450
	PF00067 Cytochrome P450
	PF00067 Cytochrome P450
	PF00067 Cytochrome P450
	PF00067 Cytochrome P450
	PF00067 Cytochrome P450
	PF00067 Cytochrome P450
	PF00067 Cytochrome P450
	PF00067 Cytochrome P450
	PF00067 Cytochrome P450
	PF00067 Cytochrome P450
	PF00067 Cytochrome P450
	PF00067 Cytochrome P450
	PF00067 Cytochrome P450
	PF00067 Cytochrome P450
	PF00067 Cytochrome P450
	PF00067 Cytochrome P450
	PF00067 Cytochrome P450
	PF00067 Cytochrome P450
	PF00067 Cytochrome P450
	PF00067 Cytochrome P450
	PF00067 Cytochrome P450
	PF00067 Cytochrome P450
	PF00067 Cytochrome P450
	PF00067 Cytochrome P450
	PF00067 Cytochrome P450
	PF00067 Cytochrome P450
Cuenta PF00067 Cytochrome P450	65
	PF00069 Protein kinase domain
	PF00069 Protein kinase domain
	PF00069 Protein kinase domain
	PF00069 Protein kinase domain
	PF00069 Protein kinase domain
	PF00069 Protein kinase domain
	PF00069 Protein kinase domain
	PF00069 Protein kinase domain
	PF00069 Protein kinase domain
	PF00069 Protein kinase domain
	PF00069 Protein kinase domain
	PF00069 Protein kinase domain
	PF00069 Protein kinase domain
	PF00069 Protein kinase domain
	PF00069 Protein kinase domain
	PF00069 Protein kinase domain
	PF00069 Protein kinase domain
	PF00069 Protein kinase domain
	PF00069 Protein kinase domain
	PF00069 Protein kinase domain
	PF00069 Protein kinase domain
	PF00069 Protein kinase domain
	PF00069 Protein kinase domain
	PF00069 Protein kinase domain
	PF00069 Protein kinase domain
	PF00069 Protein kinase domain
	PF00069 Protein kinase domain
	PF00069 Protein kinase domain
	PF00069 Protein kinase domain
	PF00069 Protein kinase domain
	PF00069 Protein kinase domain
	PF00069 Protein kinase domain
	PF00069 Protein kinase domain
	PF00069 Protein kinase domain
	PF00069 Protein kinase domain
	PF00069 Protein kinase domain
	PF00069 Protein kinase domain
	PF00069 Protein kinase domain
	PF00069 Protein kinase domain
	PF00069 Protein kinase domain
	PF00069 Protein kinase domain
	PF00069 Protein kinase domain
	PF00069 Protein kinase domain
	PF00069 Protein kinase domain
	PF00069 Protein kinase domain
	PF00069 Protein kinase domain
	PF00069 Protein kinase domain
	PF00069 Protein kinase domain
	PF00069 Protein kinase domain
	PF00069 Protein kinase domain
	PF00069 Protein kinase domain
	PF00069 Protein kinase domain
	PF00069 Protein kinase domain
	PF00069 Protein kinase domain
	PF00069 Protein kinase domain
	PF00069 Protein kinase domain
	PF00069 Protein kinase domain
	PF00069 Protein kinase domain
	PF00069 Protein kinase domain
	PF00069 Protein kinase domain
	PF00069 Protein kinase domain
	PF00069 Protein kinase domain
	PF00069 Protein kinase domain
	PF00069 Protein kinase domain
	PF00069 Protein kinase domain
	PF00069 Protein kinase domain
	PF00069 Protein kinase domain
	PF00069 Protein kinase domain
	PF00069 Protein kinase domain
	PF00069 Protein kinase domain
	PF00069 Protein kinase domain
	PF00069 Protein kinase domain
	PF00069 Protein kinase domain
	PF00069 Protein kinase domain
	PF00069 Protein kinase domain
	PF00069 Protein kinase domain
	PF00069 Protein kinase domain
	PF00069 Protein kinase domain
	PF00069 Protein kinase domain
	PF00069 Protein kinase domain
	PF00069 Protein kinase domain
	PF00069 Protein kinase domain
	PF00069 Protein kinase domain
	PF00069 Protein kinase domain
	PF00069 Protein kinase domain
	PF00069 Protein kinase domain
	PF00069 Protein kinase domain
	PF00069 Protein kinase domain
	PF00069 Protein kinase domain
	PF00069 Protein kinase domain
	PF00069 Protein kinase domain
	PF00069 Protein kinase domain
	PF00069 Protein kinase domain
	PF00069 Protein kinase domain
	PF00069 Protein kinase domain
	PF00069 Protein kinase domain
	PF00069 Protein kinase domain
	PF00069 Protein kinase domain
	PF00069 Protein kinase domain
	PF00069 Protein kinase domain
	PF00069 Protein kinase domain
	PF00069 Protein kinase domain
	PF00069 Protein kinase domain
	PF00069 Protein kinase domain
	PF00069 Protein kinase domain
	PF00069 Protein kinase domain
	PF00069 Protein kinase domain
	PF00069 Protein kinase domain
	PF00069 Protein kinase domain
	PF00069 Protein kinase domain
	PF00069 Protein kinase domain
	PF00069 Protein kinase domain
	PF00069 Protein kinase domain
	PF00069 Protein kinase domain
	PF00069 Protein kinase domain
	PF00069 Protein kinase domain
	PF00069 Protein kinase domain
	PF00069 Protein kinase domain
	PF00069 Protein kinase domain
	PF00069 Protein kinase domain
	PF00069 Protein kinase domain
	PF00069 Protein kinase domain
	PF00069 Protein kinase domain
	PF00069 Protein kinase domain
	PF00069 Protein kinase domain
	PF00069 Protein kinase domain
	PF00069 Protein kinase domain
	PF00069 Protein kinase domain
	PF00069 Protein kinase domain
	PF00069 Protein kinase domain
	PF00069 Protein kinase domain
	PF00069 Protein kinase domain
	PF00069 Protein kinase domain
	PF00069 Protein kinase domain
	PF00069 Protein kinase domain
	PF00069 Protein kinase domain
	PF00069 Protein kinase domain
	PF00069 Protein kinase domain
	PF00069 Protein kinase domain
	PF00069 Protein kinase domain
	PF00069 Protein kinase domain
	PF00069 Protein kinase domain
	PF00069 Protein kinase domain
	PF00069 Protein kinase domain
	PF00069 Protein kinase domain
	PF00069 Protein kinase domain
	PF00069 Protein kinase domain
	PF00069 Protein kinase domain
	PF00069 Protein kinase domain
	PF00069 Protein kinase domain
	PF00069 Protein kinase domain
	PF00069 Protein kinase domain
	PF00069 Protein kinase domain
	PF00069 Protein kinase domain
	PF00069 Protein kinase domain
	PF00069 Protein kinase domain
	PF00069 Protein kinase domain
	PF00069 Protein kinase domain
	PF00069 Protein kinase domain
	PF00069 Protein kinase domain
	PF00069 Protein kinase domain
	PF00069 Protein kinase domain
	PF00069 Protein kinase domain
	PF00069 Protein kinase domain
	PF00069 Protein kinase domain
	PF00069 Protein kinase domain
	PF00069 Protein kinase domain
	PF00069 Protein kinase domain
	PF00069 Protein kinase domain
	PF00069 Protein kinase domain
	PF00069 Protein kinase domain
	PF00069 Protein kinase domain
	PF00069 Protein kinase domain
	PF00069 Protein kinase domain
	PF00069 Protein kinase domain
	PF00069 Protein kinase domain
	PF00069 Protein kinase domain
	PF00069 Protein kinase domain
	PF00069 Protein kinase domain
	PF00069 Protein kinase domain
	PF00069 Protein kinase domain
	PF00069 Protein kinase domain
	PF00069 Protein kinase domain
	PF00069 Protein kinase domain
	PF00069 Protein kinase domain
	PF00069 Protein kinase domain
	PF00069 Protein kinase domain
	PF00069 Protein kinase domain
	PF00069 Protein kinase domain
	PF00069 Protein kinase domain
	PF00069 Protein kinase domain
	PF00069 Protein kinase domain
	PF00069 Protein kinase domain
	PF00069 Protein kinase domain
	PF00069 Protein kinase domain
	PF00069 Protein kinase domain
	PF00069 Protein kinase domain
	PF00069 Protein kinase domain
	PF00069 Protein kinase domain
	PF00069 Protein kinase domain
	PF00069 Protein kinase domain
	PF00069 Protein kinase domain
	PF00069 Protein kinase domain
	PF00069 Protein kinase domain
	PF00069 Protein kinase domain
	PF00069 Protein kinase domain
	PF00069 Protein kinase domain
	PF00069 Protein kinase domain
	PF00069 Protein kinase domain
	PF00069 Protein kinase domain
	PF00069 Protein kinase domain
	PF00069 Protein kinase domain
	PF00069 Protein kinase domain
	PF00069 Protein kinase domain
	PF00069 Protein kinase domain
	PF00069 Protein kinase domain
	PF00069 Protein kinase domain
	PF00069 Protein kinase domain
	PF00069 Protein kinase domain
	PF00069 Protein kinase domain
	PF00069 Protein kinase domain
	PF00069 Protein kinase domain
	PF00069 Protein kinase domain
	PF00069 Protein kinase domain
	PF00069 Protein kinase domain
	PF00069 Protein kinase domain
	PF00069 Protein kinase domain
	PF00069 Protein kinase domain
	PF00069 Protein kinase domain
	PF00069 Protein kinase domain
	PF00069 Protein kinase domain
	PF00069 Protein kinase domain
	PF00069 Protein kinase domain
	PF00069 Protein kinase domain
	PF00069 Protein kinase domain
	PF00069 Protein kinase domain
	PF00069 Protein kinase domain
	PF00069 Protein kinase domain
	PF00069 Protein kinase domain
	PF00069 Protein kinase domain
	PF00069 Protein kinase domain
	PF00069 Protein kinase domain
	PF00069 Protein kinase domain
	PF00069 Protein kinase domain
	PF00069 Protein kinase domain
	PF00069 Protein kinase domain
	PF00069 Protein kinase domain
	PF00069 Protein kinase domain
	PF00069 Protein kinase domain
	PF00069 Protein kinase domain
	PF00069 Protein kinase domain
	PF00069 Protein kinase domain
	PF00069 Protein kinase domain
	PF00069 Protein kinase domain
	PF00069 Protein kinase domain
	PF00069 Protein kinase domain
	PF00069 Protein kinase domain
	PF00069 Protein kinase domain
	PF00069 Protein kinase domain
	PF00069 Protein kinase domain
	PF00069 Protein kinase domain
	PF00069 Protein kinase domain
	PF00069 Protein kinase domain
	PF00069 Protein kinase domain
	PF00069 Protein kinase domain
	PF00069 Protein kinase domain
	PF00069 Protein kinase domain
	PF00069 Protein kinase domain
	PF00069 Protein kinase domain
Cuenta PF00069 Protein kinase domain	269
	PF00070 Pyridine nucleotide-disulphide oxidoreductase
Cuenta PF00070 Pyridine nucleotide-disulphide oxidoreductase	1
	PF00071 Ras family
	PF00071 Ras family
	PF00071 Ras family
	PF00071 Ras family
	PF00071 Ras family
	PF00071 Ras family
	PF00071 Ras family
	PF00071 Ras family
	PF00071 Ras family
	PF00071 Ras family
	PF00071 Ras family
	PF00071 Ras family
	PF00071 Ras family
	PF00071 Ras family
	PF00071 Ras family
	PF00071 Ras family
	PF00071 Ras family
	PF00071 Ras family
	PF00071 Ras family
	PF00071 Ras family
	PF00071 Ras family
	PF00071 Ras family
	PF00071 Ras family
	PF00071 Ras family
	PF00071 Ras family
	PF00071 Ras family
	PF00071 Ras family
	PF00071 Ras family
	PF00071 Ras family
	PF00071 Ras family
	PF00071 Ras family
	PF00071 Ras family
	PF00071 Ras family
	PF00071 Ras family
	PF00071 Ras family
	PF00071 Ras family
	PF00071 Ras family
	PF00071 Ras family
	PF00071 Ras family
	PF00071 Ras family
	PF00071 Ras family
	PF00071 Ras family
	PF00071 Ras family
	PF00071 Ras family
	PF00071 Ras family
	PF00071 Ras family
	PF00071 Ras family
	PF00071 Ras family
	PF00071 Ras family
	PF00071 Ras family
	PF00071 Ras family
	PF00071 Ras family
	PF00071 Ras family
	PF00071 Ras family
	PF00071 Ras family
	PF00071 Ras family
	PF00071 Ras family
	PF00071 Ras family
	PF00071 Ras family
	PF00071 Ras family
	PF00071 Ras family
	PF00071 Ras family
	PF00071 Ras family
	PF00071 Ras family
	PF00071 Ras family
	PF00071 Ras family
	PF00071 Ras family
	PF00071 Ras family
	PF00071 Ras family
	PF00071 Ras family
	PF00071 Ras family
	PF00071 Ras family
	PF00071 Ras family
	PF00071 Ras family
	PF00071 Ras family
	PF00071 Ras family
	PF00071 Ras family
	PF00071 Ras family
	PF00071 Ras family
	PF00071 Ras family
	PF00071 Ras family
	PF00071 Ras family
	PF00071 Ras family
	PF00071 Ras family
	PF00071 Ras family
	PF00071 Ras family
	PF00071 Ras family
	PF00071 Ras family
	PF00071 Ras family
	PF00071 Ras family
	PF00071 Ras family
	PF00071 Ras family
	PF00071 Ras family
	PF00071 Ras family
	PF00071 Ras family
	PF00071 Ras family
	PF00071 Ras family
	PF00071 Ras family
	PF00071 Ras family
	PF00071 Ras family
	PF00071 Ras family
Cuenta PF00071 Ras family	101
	PF00075 RNase H
	PF00075 RNase H
	PF00075 RNase H
	PF00075 RNase H
	PF00075 RNase H
	PF00075 RNase H
	PF00075 RNase H
	PF00075 RNase H
	PF00075 RNase H
	PF00075 RNase H
	PF00075 RNase H
	PF00075 RNase H
	PF00075 RNase H
	PF00075 RNase H
	PF00075 RNase H
	PF00075 RNase H
	PF00075 RNase H
	PF00075 RNase H
	PF00075 RNase H
	PF00075 RNase H
	PF00075 RNase H
	PF00075 RNase H
	PF00075 RNase H
	PF00075 RNase H
	PF00075 RNase H
	PF00075 RNase H
	PF00075 RNase H
	PF00075 RNase H
	PF00075 RNase H
	PF00075 RNase H
	PF00075 RNase H
	PF00075 RNase H
	PF00075 RNase H
	PF00075 RNase H
	PF00075 RNase H
	PF00075 RNase H
	PF00075 RNase H
	PF00075 RNase H
	PF00075 RNase H
	PF00075 RNase H
	PF00075 RNase H
	PF00075 RNase H
	PF00075 RNase H
	PF00075 RNase H
	PF00075 RNase H
	PF00075 RNase H
	PF00075 RNase H
	PF00075 RNase H
	PF00075 RNase H
	PF00075 RNase H
	PF00075 RNase H
	PF00075 RNase H
	PF00075 RNase H
	PF00075 RNase H
	PF00075 RNase H
	PF00075 RNase H
	PF00075 RNase H
	PF00075 RNase H
	PF00075 RNase H
	PF00075 RNase H
	PF00075 RNase H
	PF00075 RNase H
	PF00075 RNase H
	PF00075 RNase H
	PF00075 RNase H
	PF00075 RNase H
Cuenta PF00075 RNase H	66
	PF00076 RNA recognition motif. (a.k.a. RRM, RBD, or RNP domain)
	PF00076 RNA recognition motif. (a.k.a. RRM, RBD, or RNP domain)
	PF00076 RNA recognition motif. (a.k.a. RRM, RBD, or RNP domain)
	PF00076 RNA recognition motif. (a.k.a. RRM, RBD, or RNP domain)
	PF00076 RNA recognition motif. (a.k.a. RRM, RBD, or RNP domain)
	PF00076 RNA recognition motif. (a.k.a. RRM, RBD, or RNP domain)
	PF00076 RNA recognition motif. (a.k.a. RRM, RBD, or RNP domain)
	PF00076 RNA recognition motif. (a.k.a. RRM, RBD, or RNP domain)
	PF00076 RNA recognition motif. (a.k.a. RRM, RBD, or RNP domain)
	PF00076 RNA recognition motif. (a.k.a. RRM, RBD, or RNP domain)
	PF00076 RNA recognition motif. (a.k.a. RRM, RBD, or RNP domain)
	PF00076 RNA recognition motif. (a.k.a. RRM, RBD, or RNP domain)
	PF00076 RNA recognition motif. (a.k.a. RRM, RBD, or RNP domain)
	PF00076 RNA recognition motif. (a.k.a. RRM, RBD, or RNP domain)
	PF00076 RNA recognition motif. (a.k.a. RRM, RBD, or RNP domain)
	PF00076 RNA recognition motif. (a.k.a. RRM, RBD, or RNP domain)
	PF00076 RNA recognition motif. (a.k.a. RRM, RBD, or RNP domain)
	PF00076 RNA recognition motif. (a.k.a. RRM, RBD, or RNP domain)
	PF00076 RNA recognition motif. (a.k.a. RRM, RBD, or RNP domain)
	PF00076 RNA recognition motif. (a.k.a. RRM, RBD, or RNP domain)
	PF00076 RNA recognition motif. (a.k.a. RRM, RBD, or RNP domain)
	PF00076 RNA recognition motif. (a.k.a. RRM, RBD, or RNP domain)
	PF00076 RNA recognition motif. (a.k.a. RRM, RBD, or RNP domain)
	PF00076 RNA recognition motif. (a.k.a. RRM, RBD, or RNP domain)
	PF00076 RNA recognition motif. (a.k.a. RRM, RBD, or RNP domain)
	PF00076 RNA recognition motif. (a.k.a. RRM, RBD, or RNP domain)
	PF00076 RNA recognition motif. (a.k.a. RRM, RBD, or RNP domain)
	PF00076 RNA recognition motif. (a.k.a. RRM, RBD, or RNP domain)
	PF00076 RNA recognition motif. (a.k.a. RRM, RBD, or RNP domain)
	PF00076 RNA recognition motif. (a.k.a. RRM, RBD, or RNP domain)
	PF00076 RNA recognition motif. (a.k.a. RRM, RBD, or RNP domain)
	PF00076 RNA recognition motif. (a.k.a. RRM, RBD, or RNP domain)
	PF00076 RNA recognition motif. (a.k.a. RRM, RBD, or RNP domain)
	PF00076 RNA recognition motif. (a.k.a. RRM, RBD, or RNP domain)
	PF00076 RNA recognition motif. (a.k.a. RRM, RBD, or RNP domain)
	PF00076 RNA recognition motif. (a.k.a. RRM, RBD, or RNP domain)
	PF00076 RNA recognition motif. (a.k.a. RRM, RBD, or RNP domain)
	PF00076 RNA recognition motif. (a.k.a. RRM, RBD, or RNP domain)
	PF00076 RNA recognition motif. (a.k.a. RRM, RBD, or RNP domain)
	PF00076 RNA recognition motif. (a.k.a. RRM, RBD, or RNP domain)
	PF00076 RNA recognition motif. (a.k.a. RRM, RBD, or RNP domain)
	PF00076 RNA recognition motif. (a.k.a. RRM, RBD, or RNP domain)
	PF00076 RNA recognition motif. (a.k.a. RRM, RBD, or RNP domain)
	PF00076 RNA recognition motif. (a.k.a. RRM, RBD, or RNP domain)
	PF00076 RNA recognition motif. (a.k.a. RRM, RBD, or RNP domain)
	PF00076 RNA recognition motif. (a.k.a. RRM, RBD, or RNP domain)
	PF00076 RNA recognition motif. (a.k.a. RRM, RBD, or RNP domain)
	PF00076 RNA recognition motif. (a.k.a. RRM, RBD, or RNP domain)
	PF00076 RNA recognition motif. (a.k.a. RRM, RBD, or RNP domain)
	PF00076 RNA recognition motif. (a.k.a. RRM, RBD, or RNP domain)
	PF00076 RNA recognition motif. (a.k.a. RRM, RBD, or RNP domain)
	PF00076 RNA recognition motif. (a.k.a. RRM, RBD, or RNP domain)
	PF00076 RNA recognition motif. (a.k.a. RRM, RBD, or RNP domain)
	PF00076 RNA recognition motif. (a.k.a. RRM, RBD, or RNP domain)
	PF00076 RNA recognition motif. (a.k.a. RRM, RBD, or RNP domain)
	PF00076 RNA recognition motif. (a.k.a. RRM, RBD, or RNP domain)
	PF00076 RNA recognition motif. (a.k.a. RRM, RBD, or RNP domain)
	PF00076 RNA recognition motif. (a.k.a. RRM, RBD, or RNP domain)
	PF00076 RNA recognition motif. (a.k.a. RRM, RBD, or RNP domain)
	PF00076 RNA recognition motif. (a.k.a. RRM, RBD, or RNP domain)
	PF00076 RNA recognition motif. (a.k.a. RRM, RBD, or RNP domain)
	PF00076 RNA recognition motif. (a.k.a. RRM, RBD, or RNP domain)
	PF00076 RNA recognition motif. (a.k.a. RRM, RBD, or RNP domain)
	PF00076 RNA recognition motif. (a.k.a. RRM, RBD, or RNP domain)
	PF00076 RNA recognition motif. (a.k.a. RRM, RBD, or RNP domain)
	PF00076 RNA recognition motif. (a.k.a. RRM, RBD, or RNP domain)
	PF00076 RNA recognition motif. (a.k.a. RRM, RBD, or RNP domain)
	PF00076 RNA recognition motif. (a.k.a. RRM, RBD, or RNP domain)
	PF00076 RNA recognition motif. (a.k.a. RRM, RBD, or RNP domain)
	PF00076 RNA recognition motif. (a.k.a. RRM, RBD, or RNP domain)
	PF00076 RNA recognition motif. (a.k.a. RRM, RBD, or RNP domain)
	PF00076 RNA recognition motif. (a.k.a. RRM, RBD, or RNP domain)
	PF00076 RNA recognition motif. (a.k.a. RRM, RBD, or RNP domain)
	PF00076 RNA recognition motif. (a.k.a. RRM, RBD, or RNP domain)
	PF00076 RNA recognition motif. (a.k.a. RRM, RBD, or RNP domain)
	PF00076 RNA recognition motif. (a.k.a. RRM, RBD, or RNP domain)
	PF00076 RNA recognition motif. (a.k.a. RRM, RBD, or RNP domain)
	PF00076 RNA recognition motif. (a.k.a. RRM, RBD, or RNP domain)
	PF00076 RNA recognition motif. (a.k.a. RRM, RBD, or RNP domain)
	PF00076 RNA recognition motif. (a.k.a. RRM, RBD, or RNP domain)
	PF00076 RNA recognition motif. (a.k.a. RRM, RBD, or RNP domain)
	PF00076 RNA recognition motif. (a.k.a. RRM, RBD, or RNP domain)
	PF00076 RNA recognition motif. (a.k.a. RRM, RBD, or RNP domain)
	PF00076 RNA recognition motif. (a.k.a. RRM, RBD, or RNP domain)
	PF00076 RNA recognition motif. (a.k.a. RRM, RBD, or RNP domain)
	PF00076 RNA recognition motif. (a.k.a. RRM, RBD, or RNP domain)
	PF00076 RNA recognition motif. (a.k.a. RRM, RBD, or RNP domain)
	PF00076 RNA recognition motif. (a.k.a. RRM, RBD, or RNP domain)
	PF00076 RNA recognition motif. (a.k.a. RRM, RBD, or RNP domain)
	PF00076 RNA recognition motif. (a.k.a. RRM, RBD, or RNP domain)
	PF00076 RNA recognition motif. (a.k.a. RRM, RBD, or RNP domain)
	PF00076 RNA recognition motif. (a.k.a. RRM, RBD, or RNP domain)
	PF00076 RNA recognition motif. (a.k.a. RRM, RBD, or RNP domain)
	PF00076 RNA recognition motif. (a.k.a. RRM, RBD, or RNP domain)
	PF00076 RNA recognition motif. (a.k.a. RRM, RBD, or RNP domain)
	PF00076 RNA recognition motif. (a.k.a. RRM, RBD, or RNP domain)
	PF00076 RNA recognition motif. (a.k.a. RRM, RBD, or RNP domain)
	PF00076 RNA recognition motif. (a.k.a. RRM, RBD, or RNP domain)
	PF00076 RNA recognition motif. (a.k.a. RRM, RBD, or RNP domain)
	PF00076 RNA recognition motif. (a.k.a. RRM, RBD, or RNP domain)
	PF00076 RNA recognition motif. (a.k.a. RRM, RBD, or RNP domain)
	PF00076 RNA recognition motif. (a.k.a. RRM, RBD, or RNP domain)
	PF00076 RNA recognition motif. (a.k.a. RRM, RBD, or RNP domain)
	PF00076 RNA recognition motif. (a.k.a. RRM, RBD, or RNP domain)
	PF00076 RNA recognition motif. (a.k.a. RRM, RBD, or RNP domain)
	PF00076 RNA recognition motif. (a.k.a. RRM, RBD, or RNP domain)
	PF00076 RNA recognition motif. (a.k.a. RRM, RBD, or RNP domain)
	PF00076 RNA recognition motif. (a.k.a. RRM, RBD, or RNP domain)
	PF00076 RNA recognition motif. (a.k.a. RRM, RBD, or RNP domain)
	PF00076 RNA recognition motif. (a.k.a. RRM, RBD, or RNP domain)
	PF00076 RNA recognition motif. (a.k.a. RRM, RBD, or RNP domain)
	PF00076 RNA recognition motif. (a.k.a. RRM, RBD, or RNP domain)
	PF00076 RNA recognition motif. (a.k.a. RRM, RBD, or RNP domain)
	PF00076 RNA recognition motif. (a.k.a. RRM, RBD, or RNP domain)
	PF00076 RNA recognition motif. (a.k.a. RRM, RBD, or RNP domain)
	PF00076 RNA recognition motif. (a.k.a. RRM, RBD, or RNP domain)
	PF00076 RNA recognition motif. (a.k.a. RRM, RBD, or RNP domain)
	PF00076 RNA recognition motif. (a.k.a. RRM, RBD, or RNP domain)
	PF00076 RNA recognition motif. (a.k.a. RRM, RBD, or RNP domain)
	PF00076 RNA recognition motif. (a.k.a. RRM, RBD, or RNP domain)
	PF00076 RNA recognition motif. (a.k.a. RRM, RBD, or RNP domain)
	PF00076 RNA recognition motif. (a.k.a. RRM, RBD, or RNP domain)
	PF00076 RNA recognition motif. (a.k.a. RRM, RBD, or RNP domain)
	PF00076 RNA recognition motif. (a.k.a. RRM, RBD, or RNP domain)
	PF00076 RNA recognition motif. (a.k.a. RRM, RBD, or RNP domain)
	PF00076 RNA recognition motif. (a.k.a. RRM, RBD, or RNP domain)
	PF00076 RNA recognition motif. (a.k.a. RRM, RBD, or RNP domain)
	PF00076 RNA recognition motif. (a.k.a. RRM, RBD, or RNP domain)
	PF00076 RNA recognition motif. (a.k.a. RRM, RBD, or RNP domain)
	PF00076 RNA recognition motif. (a.k.a. RRM, RBD, or RNP domain)
	PF00076 RNA recognition motif. (a.k.a. RRM, RBD, or RNP domain)
	PF00076 RNA recognition motif. (a.k.a. RRM, RBD, or RNP domain)
	PF00076 RNA recognition motif. (a.k.a. RRM, RBD, or RNP domain)
	PF00076 RNA recognition motif. (a.k.a. RRM, RBD, or RNP domain)
	PF00076 RNA recognition motif. (a.k.a. RRM, RBD, or RNP domain)
	PF00076 RNA recognition motif. (a.k.a. RRM, RBD, or RNP domain)
	PF00076 RNA recognition motif. (a.k.a. RRM, RBD, or RNP domain)
	PF00076 RNA recognition motif. (a.k.a. RRM, RBD, or RNP domain)
	PF00076 RNA recognition motif. (a.k.a. RRM, RBD, or RNP domain)
	PF00076 RNA recognition motif. (a.k.a. RRM, RBD, or RNP domain)
	PF00076 RNA recognition motif. (a.k.a. RRM, RBD, or RNP domain)
	PF00076 RNA recognition motif. (a.k.a. RRM, RBD, or RNP domain)
	PF00076 RNA recognition motif. (a.k.a. RRM, RBD, or RNP domain)
	PF00076 RNA recognition motif. (a.k.a. RRM, RBD, or RNP domain)
	PF00076 RNA recognition motif. (a.k.a. RRM, RBD, or RNP domain)
	PF00076 RNA recognition motif. (a.k.a. RRM, RBD, or RNP domain)
	PF00076 RNA recognition motif. (a.k.a. RRM, RBD, or RNP domain)
	PF00076 RNA recognition motif. (a.k.a. RRM, RBD, or RNP domain)
	PF00076 RNA recognition motif. (a.k.a. RRM, RBD, or RNP domain)
	PF00076 RNA recognition motif. (a.k.a. RRM, RBD, or RNP domain)
	PF00076 RNA recognition motif. (a.k.a. RRM, RBD, or RNP domain)
	PF00076 RNA recognition motif. (a.k.a. RRM, RBD, or RNP domain)
	PF00076 RNA recognition motif. (a.k.a. RRM, RBD, or RNP domain)
	PF00076 RNA recognition motif. (a.k.a. RRM, RBD, or RNP domain)
	PF00076 RNA recognition motif. (a.k.a. RRM, RBD, or RNP domain)
	PF00076 RNA recognition motif. (a.k.a. RRM, RBD, or RNP domain)
	PF00076 RNA recognition motif. (a.k.a. RRM, RBD, or RNP domain)
	PF00076 RNA recognition motif. (a.k.a. RRM, RBD, or RNP domain)
	PF00076 RNA recognition motif. (a.k.a. RRM, RBD, or RNP domain)
	PF00076 RNA recognition motif. (a.k.a. RRM, RBD, or RNP domain)
	PF00076 RNA recognition motif. (a.k.a. RRM, RBD, or RNP domain)
	PF00076 RNA recognition motif. (a.k.a. RRM, RBD, or RNP domain)
	PF00076 RNA recognition motif. (a.k.a. RRM, RBD, or RNP domain)
	PF00076 RNA recognition motif. (a.k.a. RRM, RBD, or RNP domain)
	PF00076 RNA recognition motif. (a.k.a. RRM, RBD, or RNP domain)
	PF00076 RNA recognition motif. (a.k.a. RRM, RBD, or RNP domain)
	PF00076 RNA recognition motif. (a.k.a. RRM, RBD, or RNP domain)
	PF00076 RNA recognition motif. (a.k.a. RRM, RBD, or RNP domain)
	PF00076 RNA recognition motif. (a.k.a. RRM, RBD, or RNP domain)
	PF00076 RNA recognition motif. (a.k.a. RRM, RBD, or RNP domain)
	PF00076 RNA recognition motif. (a.k.a. RRM, RBD, or RNP domain)
	PF00076 RNA recognition motif. (a.k.a. RRM, RBD, or RNP domain)
	PF00076 RNA recognition motif. (a.k.a. RRM, RBD, or RNP domain)
	PF00076 RNA recognition motif. (a.k.a. RRM, RBD, or RNP domain)
	PF00076 RNA recognition motif. (a.k.a. RRM, RBD, or RNP domain)
	PF00076 RNA recognition motif. (a.k.a. RRM, RBD, or RNP domain)
	PF00076 RNA recognition motif. (a.k.a. RRM, RBD, or RNP domain)
	PF00076 RNA recognition motif. (a.k.a. RRM, RBD, or RNP domain)
	PF00076 RNA recognition motif. (a.k.a. RRM, RBD, or RNP domain)
	PF00076 RNA recognition motif. (a.k.a. RRM, RBD, or RNP domain)
	PF00076 RNA recognition motif. (a.k.a. RRM, RBD, or RNP domain)
	PF00076 RNA recognition motif. (a.k.a. RRM, RBD, or RNP domain)
	PF00076 RNA recognition motif. (a.k.a. RRM, RBD, or RNP domain)
	PF00076 RNA recognition motif. (a.k.a. RRM, RBD, or RNP domain)
	PF00076 RNA recognition motif. (a.k.a. RRM, RBD, or RNP domain)
	PF00076 RNA recognition motif. (a.k.a. RRM, RBD, or RNP domain)
	PF00076 RNA recognition motif. (a.k.a. RRM, RBD, or RNP domain)
	PF00076 RNA recognition motif. (a.k.a. RRM, RBD, or RNP domain)
	PF00076 RNA recognition motif. (a.k.a. RRM, RBD, or RNP domain)
	PF00076 RNA recognition motif. (a.k.a. RRM, RBD, or RNP domain)
	PF00076 RNA recognition motif. (a.k.a. RRM, RBD, or RNP domain)
	PF00076 RNA recognition motif. (a.k.a. RRM, RBD, or RNP domain)
	PF00076 RNA recognition motif. (a.k.a. RRM, RBD, or RNP domain)
	PF00076 RNA recognition motif. (a.k.a. RRM, RBD, or RNP domain)
	PF00076 RNA recognition motif. (a.k.a. RRM, RBD, or RNP domain)
	PF00076 RNA recognition motif. (a.k.a. RRM, RBD, or RNP domain)
	PF00076 RNA recognition motif. (a.k.a. RRM, RBD, or RNP domain)
	PF00076 RNA recognition motif. (a.k.a. RRM, RBD, or RNP domain)
	PF00076 RNA recognition motif. (a.k.a. RRM, RBD, or RNP domain)
	PF00076 RNA recognition motif. (a.k.a. RRM, RBD, or RNP domain)
	PF00076 RNA recognition motif. (a.k.a. RRM, RBD, or RNP domain)
	PF00076 RNA recognition motif. (a.k.a. RRM, RBD, or RNP domain)
	PF00076 RNA recognition motif. (a.k.a. RRM, RBD, or RNP domain)
	PF00076 RNA recognition motif. (a.k.a. RRM, RBD, or RNP domain)
	PF00076 RNA recognition motif. (a.k.a. RRM, RBD, or RNP domain)
	PF00076 RNA recognition motif. (a.k.a. RRM, RBD, or RNP domain)
	PF00076 RNA recognition motif. (a.k.a. RRM, RBD, or RNP domain)
	PF00076 RNA recognition motif. (a.k.a. RRM, RBD, or RNP domain)
	PF00076 RNA recognition motif. (a.k.a. RRM, RBD, or RNP domain)
	PF00076 RNA recognition motif. (a.k.a. RRM, RBD, or RNP domain)
	PF00076 RNA recognition motif. (a.k.a. RRM, RBD, or RNP domain)
	PF00076 RNA recognition motif. (a.k.a. RRM, RBD, or RNP domain)
	PF00076 RNA recognition motif. (a.k.a. RRM, RBD, or RNP domain)
	PF00076 RNA recognition motif. (a.k.a. RRM, RBD, or RNP domain)
	PF00076 RNA recognition motif. (a.k.a. RRM, RBD, or RNP domain)
	PF00076 RNA recognition motif. (a.k.a. RRM, RBD, or RNP domain)
	PF00076 RNA recognition motif. (a.k.a. RRM, RBD, or RNP domain)
	PF00076 RNA recognition motif. (a.k.a. RRM, RBD, or RNP domain)
	PF00076 RNA recognition motif. (a.k.a. RRM, RBD, or RNP domain)
	PF00076 RNA recognition motif. (a.k.a. RRM, RBD, or RNP domain)
	PF00076 RNA recognition motif. (a.k.a. RRM, RBD, or RNP domain)
	PF00076 RNA recognition motif. (a.k.a. RRM, RBD, or RNP domain)
	PF00076 RNA recognition motif. (a.k.a. RRM, RBD, or RNP domain)
	PF00076 RNA recognition motif. (a.k.a. RRM, RBD, or RNP domain)
	PF00076 RNA recognition motif. (a.k.a. RRM, RBD, or RNP domain)
	PF00076 RNA recognition motif. (a.k.a. RRM, RBD, or RNP domain)
	PF00076 RNA recognition motif. (a.k.a. RRM, RBD, or RNP domain)
	PF00076 RNA recognition motif. (a.k.a. RRM, RBD, or RNP domain)
	PF00076 RNA recognition motif. (a.k.a. RRM, RBD, or RNP domain)
	PF00076 RNA recognition motif. (a.k.a. RRM, RBD, or RNP domain)
	PF00076 RNA recognition motif. (a.k.a. RRM, RBD, or RNP domain)
	PF00076 RNA recognition motif. (a.k.a. RRM, RBD, or RNP domain)
	PF00076 RNA recognition motif. (a.k.a. RRM, RBD, or RNP domain)
	PF00076 RNA recognition motif. (a.k.a. RRM, RBD, or RNP domain)
	PF00076 RNA recognition motif. (a.k.a. RRM, RBD, or RNP domain)
	PF00076 RNA recognition motif. (a.k.a. RRM, RBD, or RNP domain)
	PF00076 RNA recognition motif. (a.k.a. RRM, RBD, or RNP domain)
	PF00076 RNA recognition motif. (a.k.a. RRM, RBD, or RNP domain)
	PF00076 RNA recognition motif. (a.k.a. RRM, RBD, or RNP domain)
	PF00076 RNA recognition motif. (a.k.a. RRM, RBD, or RNP domain)
	PF00076 RNA recognition motif. (a.k.a. RRM, RBD, or RNP domain)
	PF00076 RNA recognition motif. (a.k.a. RRM, RBD, or RNP domain)
	PF00076 RNA recognition motif. (a.k.a. RRM, RBD, or RNP domain)
	PF00076 RNA recognition motif. (a.k.a. RRM, RBD, or RNP domain)
	PF00076 RNA recognition motif. (a.k.a. RRM, RBD, or RNP domain)
	PF00076 RNA recognition motif. (a.k.a. RRM, RBD, or RNP domain)
	PF00076 RNA recognition motif. (a.k.a. RRM, RBD, or RNP domain)
	PF00076 RNA recognition motif. (a.k.a. RRM, RBD, or RNP domain)
	PF00076 RNA recognition motif. (a.k.a. RRM, RBD, or RNP domain)
	PF00076 RNA recognition motif. (a.k.a. RRM, RBD, or RNP domain)
	PF00076 RNA recognition motif. (a.k.a. RRM, RBD, or RNP domain)
	PF00076 RNA recognition motif. (a.k.a. RRM, RBD, or RNP domain)
	PF00076 RNA recognition motif. (a.k.a. RRM, RBD, or RNP domain)
	PF00076 RNA recognition motif. (a.k.a. RRM, RBD, or RNP domain)
	PF00076 RNA recognition motif. (a.k.a. RRM, RBD, or RNP domain)
	PF00076 RNA recognition motif. (a.k.a. RRM, RBD, or RNP domain)
	PF00076 RNA recognition motif. (a.k.a. RRM, RBD, or RNP domain)
	PF00076 RNA recognition motif. (a.k.a. RRM, RBD, or RNP domain)
	PF00076 RNA recognition motif. (a.k.a. RRM, RBD, or RNP domain)
	PF00076 RNA recognition motif. (a.k.a. RRM, RBD, or RNP domain)
	PF00076 RNA recognition motif. (a.k.a. RRM, RBD, or RNP domain)
	PF00076 RNA recognition motif. (a.k.a. RRM, RBD, or RNP domain)
	PF00076 RNA recognition motif. (a.k.a. RRM, RBD, or RNP domain)
	PF00076 RNA recognition motif. (a.k.a. RRM, RBD, or RNP domain)
	PF00076 RNA recognition motif. (a.k.a. RRM, RBD, or RNP domain)
	PF00076 RNA recognition motif. (a.k.a. RRM, RBD, or RNP domain)
	PF00076 RNA recognition motif. (a.k.a. RRM, RBD, or RNP domain)
	PF00076 RNA recognition motif. (a.k.a. RRM, RBD, or RNP domain)
	PF00076 RNA recognition motif. (a.k.a. RRM, RBD, or RNP domain)
	PF00076 RNA recognition motif. (a.k.a. RRM, RBD, or RNP domain)
	PF00076 RNA recognition motif. (a.k.a. RRM, RBD, or RNP domain)
	PF00076 RNA recognition motif. (a.k.a. RRM, RBD, or RNP domain)
	PF00076 RNA recognition motif. (a.k.a. RRM, RBD, or RNP domain)
	PF00076 RNA recognition motif. (a.k.a. RRM, RBD, or RNP domain)
	PF00076 RNA recognition motif. (a.k.a. RRM, RBD, or RNP domain)
	PF00076 RNA recognition motif. (a.k.a. RRM, RBD, or RNP domain)
	PF00076 RNA recognition motif. (a.k.a. RRM, RBD, or RNP domain)
	PF00076 RNA recognition motif. (a.k.a. RRM, RBD, or RNP domain)
	PF00076 RNA recognition motif. (a.k.a. RRM, RBD, or RNP domain)
	PF00076 RNA recognition motif. (a.k.a. RRM, RBD, or RNP domain)
	PF00076 RNA recognition motif. (a.k.a. RRM, RBD, or RNP domain)
	PF00076 RNA recognition motif. (a.k.a. RRM, RBD, or RNP domain)
	PF00076 RNA recognition motif. (a.k.a. RRM, RBD, or RNP domain)
	PF00076 RNA recognition motif. (a.k.a. RRM, RBD, or RNP domain)
	PF00076 RNA recognition motif. (a.k.a. RRM, RBD, or RNP domain)
	PF00076 RNA recognition motif. (a.k.a. RRM, RBD, or RNP domain)
	PF00076 RNA recognition motif. (a.k.a. RRM, RBD, or RNP domain)
	PF00076 RNA recognition motif. (a.k.a. RRM, RBD, or RNP domain)
	PF00076 RNA recognition motif. (a.k.a. RRM, RBD, or RNP domain)
	PF00076 RNA recognition motif. (a.k.a. RRM, RBD, or RNP domain)
	PF00076 RNA recognition motif. (a.k.a. RRM, RBD, or RNP domain)
	PF00076 RNA recognition motif. (a.k.a. RRM, RBD, or RNP domain)
	PF00076 RNA recognition motif. (a.k.a. RRM, RBD, or RNP domain)
	PF00076 RNA recognition motif. (a.k.a. RRM, RBD, or RNP domain)
	PF00076 RNA recognition motif. (a.k.a. RRM, RBD, or RNP domain)
	PF00076 RNA recognition motif. (a.k.a. RRM, RBD, or RNP domain)
	PF00076 RNA recognition motif. (a.k.a. RRM, RBD, or RNP domain)
	PF00076 RNA recognition motif. (a.k.a. RRM, RBD, or RNP domain)
	PF00076 RNA recognition motif. (a.k.a. RRM, RBD, or RNP domain)
	PF00076 RNA recognition motif. (a.k.a. RRM, RBD, or RNP domain)
	PF00076 RNA recognition motif. (a.k.a. RRM, RBD, or RNP domain)
	PF00076 RNA recognition motif. (a.k.a. RRM, RBD, or RNP domain)
	PF00076 RNA recognition motif. (a.k.a. RRM, RBD, or RNP domain)
	PF00076 RNA recognition motif. (a.k.a. RRM, RBD, or RNP domain)
	PF00076 RNA recognition motif. (a.k.a. RRM, RBD, or RNP domain)
	PF00076 RNA recognition motif. (a.k.a. RRM, RBD, or RNP domain)
	PF00076 RNA recognition motif. (a.k.a. RRM, RBD, or RNP domain)
	PF00076 RNA recognition motif. (a.k.a. RRM, RBD, or RNP domain)
	PF00076 RNA recognition motif. (a.k.a. RRM, RBD, or RNP domain)
	PF00076 RNA recognition motif. (a.k.a. RRM, RBD, or RNP domain)
	PF00076 RNA recognition motif. (a.k.a. RRM, RBD, or RNP domain)
	PF00076 RNA recognition motif. (a.k.a. RRM, RBD, or RNP domain)
	PF00076 RNA recognition motif. (a.k.a. RRM, RBD, or RNP domain)
	PF00076 RNA recognition motif. (a.k.a. RRM, RBD, or RNP domain)
	PF00076 RNA recognition motif. (a.k.a. RRM, RBD, or RNP domain)
	PF00076 RNA recognition motif. (a.k.a. RRM, RBD, or RNP domain)
	PF00076 RNA recognition motif. (a.k.a. RRM, RBD, or RNP domain)
	PF00076 RNA recognition motif. (a.k.a. RRM, RBD, or RNP domain)
Cuenta PF00076 RNA recognition motif. (a.k.a. RRM, RBD, or RNP domain)	318
	PF00077 Retroviral aspartyl protease
	PF00077 Retroviral aspartyl protease
	PF00077 Retroviral aspartyl protease
	PF00077 Retroviral aspartyl protease
	PF00077 Retroviral aspartyl protease
	PF00077 Retroviral aspartyl protease
	PF00077 Retroviral aspartyl protease
	PF00077 Retroviral aspartyl protease
Cuenta PF00077 Retroviral aspartyl protease	8
	PF00078 Reverse transcriptase (RNA-dependent DNA polymerase)
	PF00078 Reverse transcriptase (RNA-dependent DNA polymerase)
	PF00078 Reverse transcriptase (RNA-dependent DNA polymerase)
	PF00078 Reverse transcriptase (RNA-dependent DNA polymerase)
	PF00078 Reverse transcriptase (RNA-dependent DNA polymerase)
	PF00078 Reverse transcriptase (RNA-dependent DNA polymerase)
	PF00078 Reverse transcriptase (RNA-dependent DNA polymerase)
	PF00078 Reverse transcriptase (RNA-dependent DNA polymerase)
	PF00078 Reverse transcriptase (RNA-dependent DNA polymerase)
	PF00078 Reverse transcriptase (RNA-dependent DNA polymerase)
	PF00078 Reverse transcriptase (RNA-dependent DNA polymerase)
	PF00078 Reverse transcriptase (RNA-dependent DNA polymerase)
	PF00078 Reverse transcriptase (RNA-dependent DNA polymerase)
	PF00078 Reverse transcriptase (RNA-dependent DNA polymerase)
	PF00078 Reverse transcriptase (RNA-dependent DNA polymerase)
	PF00078 Reverse transcriptase (RNA-dependent DNA polymerase)
	PF00078 Reverse transcriptase (RNA-dependent DNA polymerase)
	PF00078 Reverse transcriptase (RNA-dependent DNA polymerase)
	PF00078 Reverse transcriptase (RNA-dependent DNA polymerase)
	PF00078 Reverse transcriptase (RNA-dependent DNA polymerase)
	PF00078 Reverse transcriptase (RNA-dependent DNA polymerase)
	PF00078 Reverse transcriptase (RNA-dependent DNA polymerase)
	PF00078 Reverse transcriptase (RNA-dependent DNA polymerase)
	PF00078 Reverse transcriptase (RNA-dependent DNA polymerase)
	PF00078 Reverse transcriptase (RNA-dependent DNA polymerase)
	PF00078 Reverse transcriptase (RNA-dependent DNA polymerase)
	PF00078 Reverse transcriptase (RNA-dependent DNA polymerase)
	PF00078 Reverse transcriptase (RNA-dependent DNA polymerase)
	PF00078 Reverse transcriptase (RNA-dependent DNA polymerase)
	PF00078 Reverse transcriptase (RNA-dependent DNA polymerase)
	PF00078 Reverse transcriptase (RNA-dependent DNA polymerase)
	PF00078 Reverse transcriptase (RNA-dependent DNA polymerase)
	PF00078 Reverse transcriptase (RNA-dependent DNA polymerase)
	PF00078 Reverse transcriptase (RNA-dependent DNA polymerase)
	PF00078 Reverse transcriptase (RNA-dependent DNA polymerase)
	PF00078 Reverse transcriptase (RNA-dependent DNA polymerase)
	PF00078 Reverse transcriptase (RNA-dependent DNA polymerase)
	PF00078 Reverse transcriptase (RNA-dependent DNA polymerase)
	PF00078 Reverse transcriptase (RNA-dependent DNA polymerase)
	PF00078 Reverse transcriptase (RNA-dependent DNA polymerase)
	PF00078 Reverse transcriptase (RNA-dependent DNA polymerase)
	PF00078 Reverse transcriptase (RNA-dependent DNA polymerase)
	PF00078 Reverse transcriptase (RNA-dependent DNA polymerase)
	PF00078 Reverse transcriptase (RNA-dependent DNA polymerase)
	PF00078 Reverse transcriptase (RNA-dependent DNA polymerase)
	PF00078 Reverse transcriptase (RNA-dependent DNA polymerase)
	PF00078 Reverse transcriptase (RNA-dependent DNA polymerase)
	PF00078 Reverse transcriptase (RNA-dependent DNA polymerase)
	PF00078 Reverse transcriptase (RNA-dependent DNA polymerase)
	PF00078 Reverse transcriptase (RNA-dependent DNA polymerase)
	PF00078 Reverse transcriptase (RNA-dependent DNA polymerase)
	PF00078 Reverse transcriptase (RNA-dependent DNA polymerase)
	PF00078 Reverse transcriptase (RNA-dependent DNA polymerase)
	PF00078 Reverse transcriptase (RNA-dependent DNA polymerase)
	PF00078 Reverse transcriptase (RNA-dependent DNA polymerase)
	PF00078 Reverse transcriptase (RNA-dependent DNA polymerase)
	PF00078 Reverse transcriptase (RNA-dependent DNA polymerase)
	PF00078 Reverse transcriptase (RNA-dependent DNA polymerase)
	PF00078 Reverse transcriptase (RNA-dependent DNA polymerase)
	PF00078 Reverse transcriptase (RNA-dependent DNA polymerase)
	PF00078 Reverse transcriptase (RNA-dependent DNA polymerase)
	PF00078 Reverse transcriptase (RNA-dependent DNA polymerase)
	PF00078 Reverse transcriptase (RNA-dependent DNA polymerase)
	PF00078 Reverse transcriptase (RNA-dependent DNA polymerase)
	PF00078 Reverse transcriptase (RNA-dependent DNA polymerase)
	PF00078 Reverse transcriptase (RNA-dependent DNA polymerase)
	PF00078 Reverse transcriptase (RNA-dependent DNA polymerase)
	PF00078 Reverse transcriptase (RNA-dependent DNA polymerase)
	PF00078 Reverse transcriptase (RNA-dependent DNA polymerase)
	PF00078 Reverse transcriptase (RNA-dependent DNA polymerase)
	PF00078 Reverse transcriptase (RNA-dependent DNA polymerase)
	PF00078 Reverse transcriptase (RNA-dependent DNA polymerase)
	PF00078 Reverse transcriptase (RNA-dependent DNA polymerase)
	PF00078 Reverse transcriptase (RNA-dependent DNA polymerase)
	PF00078 Reverse transcriptase (RNA-dependent DNA polymerase)
	PF00078 Reverse transcriptase (RNA-dependent DNA polymerase)
	PF00078 Reverse transcriptase (RNA-dependent DNA polymerase)
	PF00078 Reverse transcriptase (RNA-dependent DNA polymerase)
	PF00078 Reverse transcriptase (RNA-dependent DNA polymerase)
	PF00078 Reverse transcriptase (RNA-dependent DNA polymerase)
	PF00078 Reverse transcriptase (RNA-dependent DNA polymerase)
	PF00078 Reverse transcriptase (RNA-dependent DNA polymerase)
	PF00078 Reverse transcriptase (RNA-dependent DNA polymerase)
	PF00078 Reverse transcriptase (RNA-dependent DNA polymerase)
	PF00078 Reverse transcriptase (RNA-dependent DNA polymerase)
	PF00078 Reverse transcriptase (RNA-dependent DNA polymerase)
	PF00078 Reverse transcriptase (RNA-dependent DNA polymerase)
	PF00078 Reverse transcriptase (RNA-dependent DNA polymerase)
	PF00078 Reverse transcriptase (RNA-dependent DNA polymerase)
	PF00078 Reverse transcriptase (RNA-dependent DNA polymerase)
	PF00078 Reverse transcriptase (RNA-dependent DNA polymerase)
	PF00078 Reverse transcriptase (RNA-dependent DNA polymerase)
	PF00078 Reverse transcriptase (RNA-dependent DNA polymerase)
	PF00078 Reverse transcriptase (RNA-dependent DNA polymerase)
	PF00078 Reverse transcriptase (RNA-dependent DNA polymerase)
[truncated: 24,635 more rows]

## Sheet: Ordenado
	Pfam	Nº
Top 30 Pfam domain occurrences in theO. moubata predicted proteins. A total of 22,284 Pfam domains were observed in the O. moubata proteins, of which 2,872 were unique
	Pfam domain	Ocurrence
	PF00076 RNA recognition motif. (a.k.a. RRM, RBD, or RNP domain)	318	Total dominios	22284
	PF00096 Zinc finger, C2H2 type	314
	PF00078 Reverse transcriptase (RNA-dependent DNA polymerase)	301
	PF00069 Protein kinase domain	269
	PF00400 WD domain, G-beta repeat	258
	PF00271 Helicase conserved C-terminal domain	178
	PF07679 Immunoglobulin I-set domain	147
	PF00169 PH domain	139
	PF13927 Immunoglobulin domain	139
	PF12796 Ankyrin repeats (3 copies)	133
	PF00651 BTB/POZ domain	127
	PF00270 DEAD/DEAH box helicase	121
	PF00665 Integrase core domain	121
	PF07690 Major Facilitator Superfamily	120
	PF00106 short chain dehydrogenase	117
	PF00595 PDZ domain	107
	PF01431 Peptidase family M13	104
	PF00168 C2 domain	102
	PF00071 Ras family	101
	PF00153 Mitochondrial carrier protein	98
	PF13855 Leucine rich repeat	94
	PF00005 ABC transporter	87
	PF13181 Tetratricopeptide repeat	84
	PF05485 THAP domain	81
	PF00018 SH3 domain	77
	PF03184 DDE superfamily endonuclease	77
	PF05649 Peptidase family M13	73
	PF13359 DDE superfamily endonuclease	73
	PF00226 DnaJ domain	69
	PF00004 ATPase family associated with various cellular activities (AAA)	68
	PF00041 Fibronectin type III domain	68
	PF14604 Variant SH3 domain	68
	PF13432 Tetratricopeptide repeat	67
	PF00075 RNase H	66
	PF00067 Cytochrome P450	65
	PF03221 Tc5 transposase DNA-binding domain	63
	PF07707 BTB And C-terminal Kelch	63
	PF00083 Sugar (and other) transporter	62
	PF12937 F-box-like	62
	PF13688 Metallo-peptidase family M12	62
	PF07714 Protein tyrosine kinase	59
	PF00089 Trypsin	58
	PF00057 Low-density lipoprotein receptor domain class A	57
	PF00501 AMP-binding enzyme	56
	PF00013 KH domain	55
	PF00098 Zinc knuckle	55
	PF00450 Serine carboxypeptidase	54
	PF00179 Ubiquitin-conjugating enzyme	53
	PF12874 Zinc-finger of C2H2 type	51
	PF01607 Chitin binding Peritrophin-A domain	50
	PF00787 PX domain	49
	PF01391 Collagen triple helix repeat (20 copies)	49
	PF01266 FAD dependent oxidoreductase	48
	PF07687 Peptidase dimerisation domain	48
	PF00373 FERM central domain	47
	PF00017 SH2 domain	45
	PF00149 Calcineurin-like phosphoesterase	45
	PF07677 A-macroglobulin receptor binding domain	45
	PF13920 Zinc finger, C3HC4 type (RING finger)	45
	PF00097 Zinc finger, C3HC4 type (RING finger)	43
	PF00916 Sulfate permease family	43
	PF04218 CENP-B N-terminal DNA-binding domain	43
	PF14529 Endonuclease-reverse transcriptase	43
	PF00084 Sushi repeat (SCR repeat)	42
	PF00412 LIM domain	42
	PF00782 Dual specificity phosphatase, catalytic domain	42
	PF00293 NUDIX domain	41
	PF01344 Kelch motif	41
	PF03129 Anticodon binding domain	41
	PF00010 Helix-loop-helix DNA-binding domain	40
	PF00646 F-box domain	40
	PF00788 Ras association (RalGDS/AF-6) domain	40
	PF00002 7 transmembrane receptor (Secretin family)	39
	PF00628 PHD-finger	39
	PF13909 C2H2-type zinc-finger domain	39
	PF00171 Aldehyde dehydrogenase family	38
	PF00505 HMG (high mobility group) box	38
	PF00621 RhoGEF domain	38
	PF01546 Peptidase family M20/M25/M40	38
	PF03372 Endonuclease/Exonuclease/phosphatase family	38
	PF13414 TPR repeat	38
	PF13637 Ankyrin repeats (many copies)	38
	PF00027 Cyclic nucleotide-binding domain	37
	PF13499 EF-hand domain pair	37
	PF00795 Carbon-nitrogen hydrolase	36
	PF04300 F-box associated region	36
	PF05699 hAT family C-terminal dimerisation region	36
	PF01363 FYVE zinc finger	35
	PF00207 Alpha-2-macroglobulin family	34
	PF00397 WW domain	34
	PF01061 ABC-2 type transporter	34
	PF03493 Calcium-activated BK potassium channel alpha subunit	34
	PF07645 Calcium-binding EGF domain	34
	PF00104 Ligand-binding domain of nuclear hormone receptor	33
	PF00105 Zinc finger, C4 type (two domains)	33
	PF00176 SNF2 family N-terminal domain	33
	PF00443 Ubiquitin carboxyl-terminal hydrolase	33
	PF00589 Phage integrase family	33
	PF00620 RhoGAP domain	33
	PF14497 Glutathione S-transferase, C-terminal domain	33
	PF00704 Glycosyl hydrolases family 18	32
	PF00957 Synaptobrevin	32
	PF04912 Dynamitin	32
	PF07678 A-macroglobulin TED domain	32
	PF08240 Alcohol dehydrogenase GroES-like domain	32
	PF13193 AMP-binding enzyme C-terminal domain	32
	PF13202 EF hand	32
	PF13704 Glycosyl transferase family 2	32
	PF00008 EGF-like domain	31
	PF00130 Phorbol esters/diacylglycerol binding domain (C1 domain)	31
	PF00431 CUB domain	31
	PF00481 Protein phosphatase 2C	31
	PF13516 Leucine Rich repeat	31
	PF00012 Hsp70 protein	30
	PF00028 Cadherin domain	30
	PF00102 Protein-tyrosine phosphatase	30
	PF00249 Myb-like DNA-binding domain	30
	PF00520 Ion transport protein	30
	PF01398 JAB1/Mov34/MPN/PAD-1 ubiquitin protease	30
	PF02170 PAZ domain	30
	PF02171 Piwi domain	30
	PF07703 Alpha-2-macroglobulin bait region domain	30
	PF13833 EF-hand domain pair	30
	PF00178 Ets-domain	29
	PF00564 PB1 domain	29
	PF00650 CRAL/TRIO domain	29
	PF01909 Nucleotidyltransferase domain	29
	PF02854 MIF4G domain	29
	PF13857 Ankyrin repeats (many copies)	29
	PF13964 Kelch motif	29
	PF00009 Elongation factor Tu GTP binding domain	28
	PF00053 Laminin EGF domain	28
	PF00063 Myosin head (motor domain)	28
	PF00569 Zinc finger, ZZ type	28
	PF01413 C-terminal tandem repeated domain in type 4 procollagen	28
	PF04263 Thiamin pyrophosphokinase, catalytic domain	28
	PF12017 Transposase protein	28
	PF13613 Helix-turn-helix of DDE superfamily endonuclease	28
	PF13640 2OG-Fe(II) oxygenase superfamily	28
	PF00090 Thrombospondin type 1 domain	27
	PF00170 bZIP transcription factor	27
	PF00209 Sodium:neurotransmitter symporter family	27
	PF00240 Ubiquitin family	27
	PF00439 Bromodomain	27
	PF00561 alpha/beta hydrolase fold	27
	PF00625 Guanylate kinase	27
	PF00641 Zn-finger in Ran binding protein and others	27
	PF01130 CD36 family	27
	PF01399 PCI domain	27
	PF01585 G-patch domain	27
	PF03098 Animal haem peroxidase	27
	PF12698 ABC-2 family transporter protein	27
	PF13639 Ring finger domain	27
	PF13676 TIR domain	27
	PF00025 ADP-ribosylation factor family	26
	PF00134 Cyclin, N-terminal domain	26
	PF00385 Chromo (CHRromatin Organisation MOdifier) domain	26
	PF00583 Acetyltransferase (GNAT) family	26
	PF00632 HECT-domain (ubiquitin-transferase)	26
	PF00685 Sulfotransferase domain	26
	PF01480 PWI domain	26
	PF02985 HEAT repeat	26
	PF08699 Argonaute linker 1 domain	26
	PF13894 C2H2-type zinc finger	26
	PF14520 Helix-hairpin-helix domain	26
	PF00378 Enoyl-CoA hydratase/isomerase	25
	PF00536 SAM domain (Sterile alpha motif)	25
	PF00567 Tudor domain	25
	PF00611 Fes/CIP4, and EFC/F-BAR homology domain	25
	PF01545 Cation efflux family	25
	PF01571 Aminomethyltransferase folate-binding domain	25
	PF04969 CS domain	25
	PF06292 Domain of Unknown Function (DUF1041)	25
	PF13621 Cupin-like domain	25
	PF13923 Zinc finger, C3HC4 type (RING finger)	25
	PF00248 Aldo/keto reductase family	24
	PF00307 Calponin homology (CH) domain	24
	PF01740 STAS domain	24
	PF01769 Divalent cation transporter	24
	PF02463 RecF/RecN/SMC N terminal domain	24
	PF07992 Pyridine nucleotide-disulphide oxidoreductase	24
	PF10545 Alcohol dehydrogenase transcription factor Myb/SANT-like	24
	PF00250 Forkhead domain	23
	PF00454 Phosphatidylinositol 3- and 4-kinase	23
	PF01207 Dihydrouridine synthase (Dus)	23
	PF01403 Sema domain	23
	PF01805 Surp module	23
	PF03147 Ferredoxin-fold anticodon binding domain	23
	PF04080 Per1-like family	23
	PF04408 Helicase associated domain (HA2)	23
	PF00001 7 transmembrane receptor (rhodopsin family)	22
	PF00085 Thioredoxin	22
	PF00305 Lipoxygenase	22
	PF00617 RasGEF domain	22
	PF00648 Calpain family cysteine protease	22
	PF00927 Transglutaminase family, C-terminal ig like domain	22
	PF01401 Angiotensin-converting enzyme	22
	PF01477 PLAT/LH2 domain	22
	PF01841 Transglutaminase-like superfamily	22
	PF02373 JmjC domain, hydroxylase	22
	PF03114 BAR domain	22
	PF07717 Oligonucleotide/oligosaccharide-binding (OB)-fold	22
	PF08669 Glycine cleavage T-protein C-terminal barrel domain	22
	PF08969 USP8 dimerisation domain	22
	PF13424 Tetratricopeptide repeat	22
	PF13602 Zinc-binding dehydrogenase	22
	PF13774 Regulated-SNARE-like domain	22
	PF13912 C2H2-type zinc finger	22
	PF14555 UBA-like domain	22
	PF00135 Carboxylesterase family	21
	PF00498 FHA domain	21
	PF00575 S1 RNA binding domain	21
	PF00781 Diacylglycerol kinase catalytic domain	21
	PF00868 Transglutaminase family	21
	PF01105 emp24/gp25L/p24 family/GOLD	21
	PF01409 tRNA synthetases class II core domain (F)	21
	PF01663 Type I phosphodiesterase / nucleotide pyrophosphatase	21
	PF02148 Zn-finger in ubiquitin-hydrolases and other protein	21
	PF06602 Myotubularin-like phosphatase domain	21
	PF13837 Myb/SANT-like DNA-binding domain	21
	PF16350 FAD dependent oxidoreductase central domain	21
	PF00474 Sodium:solute symporter family	20
	PF00664 ABC transporter transmembrane region	20
	PF00784 MyTH4 domain	20
	PF00789 UBX domain	20
	PF00883 Cytosol aminopeptidase family, catalytic domain	20
	PF01145 SPFH domain / Band 7 family	20
	PF01421 Reprolysin (M12B) family zinc metalloprotease	20
	PF01757 Acyltransferase family	20
	PF01852 START domain	20
	PF02210 Laminin G domain	20
	PF02318 FYVE-type zinc finger	20
	PF02798 Glutathione S-transferase, N-terminal domain	20
	PF03371 PRP38 family	20
	PF03637 Mob1/phocein family	20
	PF03966 Trm112p-like protein	20
	PF13716 Divergent CRAL/TRIO domain	20
	PF00060 Ligand-gated ion channel	19
	PF00612 IQ calmodulin-binding motif	19
	PF00702 haloacid dehalogenase-like hydrolase	19
	PF00791 ZU5 domain	19
	PF00852 Glycosyltransferase family 10 (fucosyltransferase) C-term	19
	PF01553 Acyltransferase	19
	PF02793 Hormone receptor domain	19
	PF03909 BSD domain	19
	PF05721 Phytanoyl-CoA dioxygenase (PhyH)	19
	PF07004 Sperm-tail PG-rich repeat	19
	PF07653 Variant SH3 domain	19
	PF09379 FERM N-terminal domain	19
	PF12706 Beta-lactamase superfamily domain	19
	PF13520 Amino acid permease	19
	PF00118 TCP-1/cpn60 chaperonin family	18
	PF00122 E1-E2 ATPase	18
	PF00382 Transcription factor TFIIB repeat	18
	PF00531 Death domain	18
	PF00637 Region in Clathrin and VPS	18
	PF00753 Metallo-beta-lactamase superfamily	18
	PF00856 SET domain	18
	PF01602 Adaptin N terminal region	18
	PF01826 Trypsin Inhibitor like cysteine rich domain	18
	PF02789 Cytosol aminopeptidase family, N-terminal domain	18
	PF04515 Plasma-membrane choline transporter	18
	PF07727 Reverse transcriptase (RNA-dependent DNA polymerase)	18
	PF07885 Ion channel	18
	PF08423 Rad51	18
	PF14750 Integrator complex subunit 2	18
	PF14778 Olfactory receptor 4-like	18
	PF15917 Piezo	18
	PF00022 Actin	17
	PF00035 Double-stranded RNA binding motif	17
	PF00326 Prolyl oligopeptidase family	17
	PF00616 GTPase-activator protein for Ras-like GTPase	17
	PF01067 Calpain large subunit, domain III	17
	PF01302 CAP-Gly domain	17
	PF01448 ELM2 domain	17
	PF01485 IBR domain, a half RING-finger domain	17
	PF01759 UNC-6/NTR/C345C module	17
	PF02146 Sir2 family	17
	PF02518 Histidine kinase-, DNA gyrase B-, and HSP90-like ATPase	17
	PF02984 Cyclin, C-terminal domain	17
	PF03165 MH1 domain	17
	PF06337 DUSP domain	17
	PF07741 Brf1-like TBP-binding domain	17
	PF08271 TFIIB zinc-binding	17
	PF08336 Prolyl 4-Hydroxylase alpha-subunit, N-terminal region	17
	PF09380 FERM C-terminal PH-like domain	17
	PF10613 Ligated ion channel L-glutamate- and glycine-binding site	17
	PF12166 Piezo non-specific cation channel, R-Ras-binding domain	17
	PF13417 Glutathione S-transferase, N-terminal domain	17
	PF13691 tRNase Z endonuclease	17
	PF13966 zinc-binding in reverse transcriptase	17
	PF00052 Laminin B (Domain IV)	16
	PF00396 Granulin	16
	PF00557 Metallopeptidase family M24	16
	PF01926 50S ribosome-binding GTPase	16
	PF02036 SCP-2 sterol transfer family	16
	PF02204 Vacuolar sorting protein 9 (VPS9) domain	16
	PF02770 Acyl-CoA dehydrogenase, middle domain	16
	PF02771 Acyl-CoA dehydrogenase, N-terminal domain	16
	PF06342 Alpha/beta hydrolase of unknown function (DUF1057)	16
	PF09787 Golgin subfamily A member 5	16
	PF12894 Anaphase-promoting complex subunit 4 WD40 domain	16
	PF13086 AAA domain	16
	PF13418 Galactose oxidase, central domain	16
	PF14360 PAP2 superfamily C-terminal	16
	PF14670 Coagulation Factor Xa inhibitory site	16
	PF15907 Integrin-alpha FG-GAP repeat-containing protein 2	16
	PF00054 Laminin G domain	15
	PF00173 Cytochrome b5-like Heme/Steroid binding domain	15
	PF00183 Hsp90 protein	15
	PF00350 Dynamin family	15
	PF00441 Acyl-CoA dehydrogenase, C-terminal domain	15
	PF00554 Rel homology DNA-binding domain	15
	PF00596 Class II Aldolase and Adducin N-terminal domain	15
	PF00751 DM DNA binding domain	15
	PF00917 MATH domain	15
	PF00995 Sec1 family	15
	PF01048 Phosphorylase superfamily	15
	PF01138 3' exoribonuclease family, domain 1	15
	PF01369 Sec7 domain	15
	PF01428 AN1-like Zinc finger	15
	PF01569 PAP2 superfamily	15
	PF01683 EB module	15
	PF02181 Formin Homology 2 Domain	15
	PF02319 E2F/DP family winged-helix DNA-binding domain	15
	PF03144 Elongation factor Tu domain 2	15
	PF03483 B3/4 domain	15
	PF03484 tRNA synthetase B5 domain	15
	PF03828 Cid1 family poly A polymerase	15
	PF04433 SWIRM domain	15
	PF04855 SNF5 / SMARCB1 / INI1	15
	PF05773 RWD domain	15
	PF07648 Kazal-type serine protease inhibitor domain	15
	PF08312 cwf21 domain	15
	PF09815 XK-related protein	15
	PF12661 Human growth factor-like EGF	15
	PF13087 AAA domain	15
	PF16179 Rel homology dimerisation domain	15
	PF00011 Hsp20/alpha crystallin family	14
	PF00023 Ankyrin repeat	14
	PF00046 Homeodomain	14
	PF00091 Tubulin/FtsZ family, GTPase domain	14
	PF00328 Histidine phosphatase superfamily (branch 2)	14
	PF00615 Regulator of G protein signaling domain	14
	PF01412 Putative GTPase activating protein for Arf	14
	PF01467 Cytidylyltransferase-like	14
	PF01825 GPCR proteolysis site, GPS, motif	14
	PF01869 BadF/BadG/BcrA/BcrD ATPase family	14
	PF02023 SCAN domain	14
	PF02037 SAP domain	14
	PF02138 Beige/BEACH domain	14
	PF02338 OTU-like cysteine protease	14
	PF02466 Tim17/Tim22/Tim23/Pmp24 family	14
	PF02872 5'-nucleotidase, C-terminal domain	14
	PF02883 Adaptin C-terminal domain	14
	PF02893 GRAM domain	14
	PF03143 Elongation factor Tu C-terminal domain	14
	PF03473 MOSC domain	14
	PF03476 MOSC N-terminal beta barrel domain	14
	PF03725 3' exoribonuclease family, domain 2	14
	PF04051 Transport protein particle (TRAPP) component	14
	PF04055 Radical SAM superfamily	14
	PF04078 Cell differentiation family, Rcd1-like	14
	PF05199 GMC oxidoreductase	14
	PF07527 Hairy Orange	14
	PF08766 DEK C terminal domain	14
	PF12202 Oxidative-stress-responsive kinase 1 C-terminal domain	14
	PF12836 Helix-hairpin-helix motif	14
	PF13582 Metallo-peptidase family M12B Reprolysin-like	14
	PF13893 RNA recognition motif. (a.k.a. RRM, RBD, or RNP domain)	14
	PF00014 Kunitz/Bovine pancreatic trypsin inhibitor domain	13
	PF00202 Aminotransferase class-III	13
	PF00389 D-isomer specific 2-hydroxyacid dehydrogenase, catalytic domain	13
	PF00411 Ribosomal protein S11	13
	PF00433 Protein kinase C terminal domain	13
	PF00435 Spectrin repeat	13
	PF00534 Glycosyl transferases group 1	13
	PF00566 Rab-GTPase-TBC domain	13
	PF00590 Tetrapyrrole (Corrin/Porphyrin) Methylases	13
	PF00618 RasGEF N-terminal motif	13
	PF00622 SPRY domain	13
	PF00640 Phosphotyrosine interaction domain (PTB/PID)	13
	PF00732 GMC oxidoreductase	13
	PF00735 Septin	13
	PF01039 Carboxyl transferase domain	13
	PF01094 Receptor family ligand binding region	13
	PF01423 LSM domain	13
	PF01593 Flavin containing amine oxidoreductase	13
	PF01843 DIL domain	13
	PF02214 BTB/POZ domain	13
	PF02460 Patched family	13
	PF02815 MIR domain	13
	PF02826 D-isomer specific 2-hydroxyacid dehydrogenase, NAD binding domain	13
	PF03234 Cdc37 N terminal kinase binding	13
	PF04083 Partial alpha/beta-hydrolase lipase region	13
	PF04926 Poly(A) polymerase predicted RNA binding domain	13
	PF04928 Poly(A) polymerase central domain	13
	PF05427 Acidic fibroblast growth factor binding (FIBP)	13
	PF08434 Calcium-activated chloride channel N terminal	13
	PF08564 Cdc37 C terminal domain	13
	PF08565 Cdc37 Hsp90 binding domain	13
	PF08919 F-actin binding	13
	PF09588 YqaJ-like viral recombinase domain	13
	PF09797 N-acetyltransferase B complex (NatB) non catalytic subunit	13
	PF10551 MULE transposase domain	13
	PF10591 Secreted protein acidic and rich in cysteine Ca binding region	13
	PF12513 Mitochondrial degradasome RNA helicase subunit C terminal	13
	PF12906 RING-variant domain	13
	PF13015 Glucosidase II beta subunit-like protein	13
	PF13561 Enoyl-(Acyl carrier protein) reductase	13
	PF13679 Methyltransferase domain	13
	PF13843 Transposase IS4	13
	PF13901 Putative zinc-RING and/or ribbon	13
	PF00058 Low-density lipoprotein receptor repeat class B	12
	PF00092 von Willebrand factor type A domain	12
	PF00093 von Willebrand factor type C domain	12
	PF00246 Zinc carboxypeptidase	12
	PF00288 GHMP kinases N terminal domain	12
	PF00335 Tetraspanin family	12
	PF00370 FGGY family of carbohydrate kinases, N-terminal domain	12
	PF00535 Glycosyl transferase family 2	12
	PF00581 Rhodanese-like domain	12
	PF00642 Zinc finger C-x8-C-x5-C-x3-H type (and similar)	12
	PF00928 Adaptor complexes medium subunit family	12
	PF00939 Sodium:sulfate symporter transmembrane region	12
	PF01221 Dynein light chain type 1	12
	PF01417 ENTH domain	12
	PF01633 Choline/ethanolamine kinase	12
	PF01704 UTP--glucose-1-phosphate uridylyltransferase	12
	PF02173 pKID domain	12
	PF02198 Sterile alpha motif (SAM)/Pointed domain	12
	PF02199 Saposin A-type domain	12
	PF02375 jmjN domain	12
	PF02782 FGGY family of carbohydrate kinases, C-terminal domain	12
	PF02847 MA3 domain	12
	PF03435 Saccharopine dehydrogenase NADP binding domain	12
	PF03489 Saposin-like type B, region 2	12
	PF04258 Signal peptide peptidase	12
	PF05184 Saposin-like type B, region 1	12
	PF05193 Peptidase M16 inactive domain	12
	PF05557 Mitotic checkpoint protein	12
	PF07000 Protein of unknown function (DUF1308)	12
	PF08544 GHMP kinases C terminal	12
	PF09336 Vps4 C terminal oligomerisation domain	12
	PF10409 C2 domain of PTEN tumour-suppressor protein	12
	PF10509 Galactokinase galactose-binding signature	12
	PF10607 CTLH/CRA C-terminal to LisH motif domain	12
	PF13374 Tetratricopeptide repeat	12
	PF13638 PIN domain	12
	PF13671 AAA domain	12
	PF16123 Hydroxyacylglutathione hydrolase C-terminus	12
	PF00082 Subtilase family	11
	PF00094 von Willebrand factor type D domain	11
	PF00107 Zinc-binding dehydrogenase	11
	PF00133 tRNA synthetases class I (I, L, M and V)	11
	PF00180 Isocitrate/isopropylmalate dehydrogenase	11
	PF00188 Cysteine-rich secretory protein family	11
	PF00348 Polyprenyl synthetase	11
	PF00403 Heavy-metal-associated domain	11
	PF00445 Ribonuclease T2 family	11
	PF00452 Apoptosis regulator proteins, Bcl-2 family	11
	PF00515 Tetratricopeptide repeat	11
	PF00568 WH1 domain	11
	PF00613 Phosphoinositide 3-kinase family, accessory domain (PIK domain)	11
	PF00627 UBA/TS-N domain	11
	PF00778 DIX domain	11
	PF00888 Cullin family	11
	PF01019 Gamma-glutamyltranspeptidase	11
	PF01055 Glycosyl hydrolases family 31	11
	PF01112 Asparaginase	11
	PF01189 16S rRNA methyltransferase RsmB/F	11
	PF01465 GRIP domain	11
	PF01556 DnaJ C terminal domain	11
	PF01594 AI-2E family transporter	11
	PF01871 AMMECR1	11
	PF01951 Archease protein family (MTH1598/TM1083)	11
	PF02017 CIDE-N domain	11
	PF02201 SWIB/MDM2 domain	11
	PF02296 Alpha adaptin AP2, C-terminal domain	11
	PF02852 Pyridine nucleotide-disulphide oxidoreductase, dimerisation domain	11
	PF03088 Strictosidine synthase	11
	PF03097 BRO1-like domain	11
	PF03101 FAR1 DNA-binding domain	11
	PF03953 Tubulin C-terminal domain	11
	PF04000 Sas10/Utp3/C1D family	11
	PF04146 YT521-B-like domain	11
	PF05986 ADAM-TS Spacer 1	11
	PF06479 Ribonuclease 2-5A	11
	PF06553 BNIP3	11
	PF06733 DEAD_2	11
	PF06777 Helical and beta-bridge domain	11
	PF08685 GON domain	11
	PF08736 FERM adjacent (FA)	11
	PF10272 Putative transmembrane protein precursor	11
	PF10277 Frag1/DRAM/Sfk1 family	11
	PF10291 Muniscin C-terminal mu homology domain	11
	PF10294 Lysine methyltransferase	11
	PF10373 Est1 DNA/RNA binding domain	11
	PF10374 Telomerase activating protein Est1	11
	PF11789 Zinc-finger of the MIZ type in Nse subunit	11
	PF11904 GPCR-chaperone	11
	PF12872 OST-HTH/LOTUS domain	11
	PF13307 Helicase C-terminal domain	11
	PF13405 EF-hand domain	11
	PF13415 Galactose oxidase, central domain	11
	PF13903 PMP-22/EMP/MP20/Claudin tight junction	11
	PF14443 DBC1	11
	PF14444 S1-like	11
	PF16064 Domain of unknown function (DUF4806)	11
	PF00047 Immunoglobulin domain	10
	PF00151 Lipase	10
	PF00175 Oxidoreductase NAD-binding domain	10
	PF00341 PDGF/VEGF domain	10
	PF00619 Caspase recruitment domain	10
	PF00654 Voltage gated chloride channel	10
	PF00675 Insulinase (Peptidase family M16)	10
	PF00689 Cation transporting ATPase, C-terminus	10
	PF00749 tRNA synthetases class I (E and Q), catalytic domain	10
	PF00780 CNH domain	10
	PF00907 T-box	10
	PF00930 Dipeptidyl peptidase IV (DPP IV) N-terminal region	10
	PF00931 NB-ARC domain	10
	PF00996 GDP dissociation inhibitor	10
	PF01053 Cys/Met metabolism PLP-dependent enzyme	10
	PF01359 Transposase (partial DDE domain)	10
	PF01370 NAD dependent epimerase/dehydratase family	10
	PF01433 Peptidase family M1 domain	10
	PF01562 Reprolysin family propeptide	10
	PF01565 FAD binding domain	10
	PF01576 Myosin tail	10
	PF02100 Ornithine decarboxylase antizyme	10
	PF02114 Phosducin	10
	PF02141 DENN (AEX-3) domain	10
	PF02144 Repair protein Rad1/Rec1/Rad17	10
	PF02366 Dolichyl-phosphate-mannose-protein mannosyltransferase	10
	PF02668 Taurine catabolism dioxygenase TauD, TfdA family	10
	PF02759 RUN domain	10
	PF02928 C5HC2 zinc finger	10
	PF03071 GNT-I family	10
	PF03166 MH2 domain	10
	PF03351 DOMON domain	10
	PF03456 uDENN domain	10
	PF03810 Importin-beta N-terminal domain	10
	PF03881 Fructosamine kinase	10
	PF04379 ApaG domain	10
	PF04419 4F5 protein family	10
	PF04695 Peroxisomal membrane anchor protein (Pex14p) conserved region	10
	PF04818 RNA polymerase II-binding domain.	10
	PF05154 TM2 domain	10
	PF06881 RNA polymerase II transcription factor SIII (Elongin) subunit A	10
	PF07177 Neuralized	10
	PF07258 COMM domain	10
	PF07525 SOCS box	10
	PF07646 Kelch motif	10
	PF08059 SEP domain	10
	PF08238 Sel1 repeat	10
	PF08241 Methyltransferase domain	10
	PF09371 Tex-like protein N-terminal domain	10
	PF09457 FIP domain	10
	PF10192 Rhodopsin-like GPCR transmembrane domain	10
	PF10257 Retinoic acid induced 16-like protein	10
	PF10557 Cullin protein neddylation domain	10
	PF12171 Zinc-finger double-stranded RNA-binding	10
	PF12832 MFS_1 like family	10
	PF12947 EGF domain	10
	PF13532 2OG-Fe(II) oxygenase superfamily	10
	PF13620 Carboxypeptidase regulatory-like domain	10
	PF13832 PHD-zinc-finger like domain	10
	PF13873 Myb/SANT-like DNA-binding domain	10
	PF14622 Ribonuclease-III-like	10
	PF16076 Acyltransferase C-terminus	10
	PF16087 Helix-turn-helix domain (DUF4817)	10
	PF16192 C-terminal four TMM region of protein-O-mannosyltransferase	10
	PF00211 Adenylate and Guanylate cyclase catalytic domain	9
	PF00241 Cofilin/tropomyosin-type actin-binding protein	9
	PF00379 Insect cuticle protein	9
	PF00459 Inositol monophosphatase family	9
	PF00629 MAM domain, meprin/A5/mu	9
	PF00630 Filamin/ABP280 repeat	9
	PF00653 Inhibitor of Apoptosis domain	9
	PF00656 Caspase domain	9
	PF00728 Glycosyl hydrolase family 20, catalytic domain	9
	PF00731 AIR carboxylase	9
	PF00790 VHS domain	9
	PF00850 Histone deacetylase domain	9
	PF00956 Nucleosome assembly protein (NAP)	9
	PF00962 Adenosine/AMP deaminase	9
	PF00999 Sodium/hydrogen exchanger family	9
	PF01119 DNA mismatch repair protein, C-terminal domain	9
	PF01142 tRNA pseudouridine synthase D (TruD)	9
	PF01176 Translation initiation factor 1A / IF-1	9
	PF01205 Uncharacterized protein family UPF0029	9
	PF01259 SAICAR synthetase	9
	PF01321 Creatinase/Prolidase N-terminal domain	9
	PF01388 ARID/BRIGHT DNA binding domain	9
	PF01619 Proline dehydrogenase	9
	PF01734 Patatin-like phospholipase	9
	PF01753 MYND finger	9
	PF01833 IPT/TIG domain	9
	PF02020 eIF4-gamma/eIF5/eIF2-epsilon	9
	PF02142 MGS-like domain	9
	PF02494 HYR domain	9
	PF03062 MBOAT, membrane-bound O-acyltransferase family	9
	PF03358 NADPH-dependent FMN reductase	9
	PF04118 Dopey, N-terminal	9
	PF04201 Tumour protein D52 family	9
	PF04389 Peptidase family M28	9
	PF04857 CAF1 family ribonuclease	9
	PF05903 PPPDE putative peptidase domain	9
	PF06090 Inositol-pentakisphosphate 2-kinase	9
	PF06325 Ribosomal protein L11 methyltransferase (PrmA)	9
	PF06482 Collagenase NC10 and Endostatin	9
	PF06728 GPI transamidase subunit PIG-U	9
	PF07647 SAM domain (Sterile alpha motif)	9
	PF07766 LETM1-like protein	9
	PF08416 Phosphotyrosine-binding domain	9
	PF08441 Integrin alpha	9
	PF08577 PI31 proteasome regulator	9
	PF11831 pre-mRNA splicing factor component	9
	PF11835 RRM-like domain	9
	PF12662 Complement Clr-like EGF-like	9
	PF13589 Histidine kinase-, DNA gyrase B-, and HSP90-like ATPase	9
	PF13854 Kelch motif	9
	PF13913 zinc-finger of a C2HC-type	9
	PF13921 Myb-like DNA-binding domain	9
	PF14223 gag-polypeptide of LTR copia-type	9
	PF14802 TMEM192 family	9
	PF14906 Domain of unknown function (DUF4495)	9
	PF15813 Domain of unknown function (DUF4708)	9
	PF15870 ElonginA binding-protein 1	9
	PF16188 C-terminal region of peptidase_M24	9
	PF16189 Creatinase/Prolidase N-terminal domain	9
	PF00077 Retroviral aspartyl protease	8
	PF00132 Bacterial transferase hexapeptide (six repeats)	8
	PF00155 Aminotransferase class I and II	8
	PF00194 Eukaryotic-type carbonic anhydrase	8
	PF00206 Lyase	8
	PF00213 ATP synthase delta (OSCP) subunit	8
	PF00258 Flavodoxin	8
	PF00278 Pyridoxal-dependent decarboxylase, C-terminal sheet domain	8
	PF00300 Histidine phosphatase superfamily (branch 1)	8
	PF00354 Pentaxin family	8
	PF00408 Phosphoglucomutase/phosphomannomutase, C-terminal domain	8
	PF00462 Glutaredoxin	8
	PF00679 Elongation factor G C-terminus	8
	PF00719 Inorganic pyrophosphatase	8
	PF00725 3-hydroxyacyl-CoA dehydrogenase, C-terminal domain	8
	PF00817 impB/mucB/samB family	8
	PF00884 Sulfatase	8
	PF00899 ThiF family	8
	PF00929 Exonuclease	8
	PF01125 G10 protein	8
	PF01161 Phosphatidylethanolamine-binding protein	8
	PF01223 DNA/RNA non-specific endonuclease	8
	PF01237 Oxysterol-binding protein	8
	PF01268 Formate--tetrahydrofolate ligase	8
	PF01347 Lipoprotein amino terminal region	8
	PF01392 Fz domain	8
	PF01479 S4 domain	8
	PF01490 Transmembrane amino acid transporter protein	8
	PF01504 Phosphatidylinositol-4-phosphate 5-Kinase	8
	PF01648 4'-phosphopantetheinyl transferase superfamily	8
	PF01652 Eukaryotic initiation factor 4E	8
	PF01699 Sodium/calcium exchanger protein	8
	PF01754 A20-like zinc finger	8
	PF01808 AICARFT/IMPCHase bienzyme	8
	PF02191 Olfactomedin-like domain	8
	PF02197 Regulatory subunit of type II PKA R-subunit	8
	PF02550 Acetyl-CoA hydrolase/transferase N-terminal domain	8
	PF02615 Malate/L-lactate dehydrogenase	8
	PF02784 Pyridoxal-dependent decarboxylase, pyridoxal binding domain	8
	PF02878 Phosphoglucomutase/phosphomannomutase, alpha/beta/alpha domain I	8
	PF03020 LEM domain	8
	PF03151 Triose-phosphate Transporter family	8
	PF03348 Serine incorporator (Serinc)	8
	PF03381 LEM3 (ligand-effect modulator 3) family / CDC50 family	8
	PF03661 Uncharacterised protein family (UPF0121)	8
	PF03815 LCCL domain	8
	PF04142 Nucleotide-sugar transporter	8
	PF04670 Gtr1/RagA G protein conserved region	8
	PF04676 Protein similar to CwfJ C-terminus 2	8
	PF04677 Protein similar to CwfJ C-terminus 1	8
	PF04790 Sarcoglycan complex subunit protein	8
	PF04960 Glutaminase	8
	PF05347 Complex 1 protein (LYR family)	8
	PF05622 HOOK protein	8
	PF05761 5' nucleotidase family	8
	PF05843 Suppressor of forked protein (Suf)	8
	PF06148 COG (conserved oligomeric Golgi) complex component, COG2	8
	PF06664 Wnt-binding factor required for Wnt secretion	8
	PF07002 Copine	8
	PF07074 Translocon-associated protein, gamma subunit (TRAP-gamma)	8
	PF07145 Ataxin-2 C-terminal region	8
	PF07699 Putative ephrin-receptor like	8
	PF07719 Tetratricopeptide repeat	8
	PF07830 Protein serine/threonine phosphatase 2C, C-terminal domain	8
	PF07974 EGF-like domain	8
	PF08147 DBP10CT (NUC160) domain	8
	PF08205 CD80-like C2-set immunoglobulin domain	8
	PF08264 Anticodon-binding domain of tRNA	8
	PF08513 LisH	8
	PF08700 Vps51/Vps67	8
	PF08711 TFIIS helical bundle-like domain	8
	PF09005 Domain of unknown function (DUF1897)	8
	PF09172 Domain of unknown function (DUF1943)	8
	PF09402 Man1-Src1p-C-terminal domain	8
	PF09445 RNA cap guanine-N2 methyltransferase	8
	PF09744 JNK_SAPK-associated protein-1	8
	PF09750 Alternative splicing regulator	8
	PF09767 Predicted membrane protein (DUF2053)	8
	PF09776 Mitochondrial ribosomal protein L55	8
	PF10254 PACS-1 cytosolic sorting protein	8
	PF10267 Predicted transmembrane and coiled-coil 2 protein	8
	PF10524 Nuclear factor I protein pre-N-terminus	8
	PF10568 Outer mitochondrial membrane transport complex protein	8
	PF10602 26S proteasome subunit RPN7	8
	PF10996 Beta-Casp domain	8
	PF11799 impB/mucB/samB family C-terminal domain	8
	PF11976 Ubiquitin-2 like Rad60 SUMO-like	8
	PF12022 Domain of unknown function (DUF3510)	8
	PF12260 Protein-kinase domain of FAM69	8
	PF12348 CLASP N terminal	8
	PF12624 N-terminal region of Chorein or VPS13	8
	PF12697 Alpha/beta hydrolase family	8
	PF13242 HAD-hyrolase-like	8
	PF13336 Acetyl-CoA hydrolase/transferase C-terminal domain	8
	PF13469 Sulfotransferase family	8
	PF14492 Elongation Factor G, domain II	8
	PF14648 FAM91 C-terminus	8
	PF15288 Zinc knuckle	8
	PF00036 EF hand	7
	PF00055 Laminin N-terminal (Domain VI)	7
	PF00059 Lectin C-type domain	7
	PF00079 Serpin (serine protease inhibitor)	7
	PF00086 Thyroglobulin type-1 repeat	7
	PF00117 Glutamine amidotransferase class-I	7
	PF00144 Beta-lactamase	7
	PF00156 Phosphoribosyl transferase domain	7
	PF00160 Cyclophilin type peptidyl-prolyl cis-trans isomerase/CLD	7
	PF00200 Disintegrin	7
	PF00225 Kinesin motor domain	7
	PF00227 Proteasome subunit	7
	PF00244 14-3-3 protein	7
	PF00245 Alkaline phosphatase	7
	PF00261 Tropomyosin	7
	PF00514 Armadillo/beta-catenin-like repeat	7
	PF00533 BRCA1 C Terminus (BRCT) domain	7
	PF00587 tRNA synthetase class II core domain (G, H, P, S and T)	7
	PF00626 Gelsolin repeat	7
	PF00676 Dehydrogenase E1 component	7
	PF00684 DnaJ central domain	7
	PF00688 TGF-beta propeptide	7
	PF00870 P53 DNA-binding domain	7
	PF00919 Uncharacterized protein family UPF0004	7
	PF01007 Inward rectifier potassium channel transmembrane domain	7
	PF01040 UbiA prenyltransferase family	7
	PF01056 Myc amino-terminal region	7
	PF01082 Copper type II ascorbate-dependent monooxygenase, N-terminal domain	7
	PF01156 Inosine-uridine preferring nucleoside hydrolase	7
	PF01163 RIO1 family	7
	PF01201 Ribosomal protein S8e	7
	PF01286 XPA protein N-terminal	7
	PF01429 Methyl-CpG binding domain	7
	PF01501 Glycosyl transferase family 8	7
	PF01728 FtsJ-like methyltransferase	7
	PF02099 Josephin	7
	PF02221 ML domain	7
	PF02257 RFX DNA-binding domain	7
	PF02469 Fasciclin domain	7
	PF02487 CLN3 protein	7
	PF02516 Oligosaccharyl transferase STT3 subunit	7
	PF02636 Putative S-adenosyl-L-methionine-dependent methyltransferase	7
	PF02737 3-hydroxyacyl-CoA dehydrogenase, NAD binding domain	7
	PF02913 FAD linked oxidases, C-terminal domain	7
	PF02995 Protein of unknown function (DUF229)	7
	PF03189 Otopetrin	7
	PF03607 Doublecortin	7
	PF03712 Copper type II ascorbate-dependent monooxygenase, C-terminal domain	7
	PF03874 RNA polymerase Rpb4	7
	PF03914 CBF/Mak21 family	7
	PF03950 tRNA synthetases class I (E and Q), anti-codon binding domain	7
	PF04209 homogentisate 1,2-dioxygenase	7
	PF04696 pinin/SDK/memA/ protein conserved region	7
	PF04774 Hyaluronan / mRNA binding family	7
	PF04831 Popeye protein conserved region	7
	PF04840 Vps16, C-terminal region	7
	PF04916 Phospholipase B	7
	PF05019 Coenzyme Q (ubiquinone) biosynthesis protein Coq4	7
	PF05181 XPA protein C-terminus	7
	PF05187 Electron transfer flavoprotein-ubiquinone oxidoreductase, 4Fe-4S	7
	PF05197 TRIC channel	7
	PF05216 UNC-50 family	7
	PF05285 SDA1	7
	PF05615 Tho complex subunit 7	7
	PF06218 Nitrogen permease regulator 2	7
	PF06367 Diaphanous FH3 Domain	7
	PF06396 Angiotensin II, type I receptor-associated protein (AGTRAP)	7
	PF06423 GWT1	7
	PF06743 FAST kinase-like protein, subdomain 1	7
	PF07426 Dynactin subunit p22	7
	PF07528 DZF domain	7
	PF07807 RED-like protein C-terminal region	7
	PF07808 RED-like protein N-terminal region	7
	PF07973 Threonyl and Alanyl tRNA synthetase second additional domain	7
	PF08158 NUC130/3NT domain	7
	PF08216 Catenin-beta-like, Arm-motif containing nuclear	7
	PF08288 PIGA (GPI anchor biosynthesis)	7
	PF08373 RAP domain	7
	PF08429 PLU-1-like protein	7
	PF08628 Sorting nexin C terminal	7
	PF08755 Hemimethylated DNA-binding protein YccV like	7
	PF09324 Domain of unknown function (DUF1981)	7
	PF09360 Iron-binding zinc finger CDGSH type	7
	PF10058 Predicted integral membrane zinc-ribbon metal-binding protein	7
	PF10245 Mitochondrial 28S ribosomal protein S22	7
	PF10523 BEN domain	7
	PF10609 NUBPL iron-transfer P-loop NTPase	7
	PF11838 ERAP1-like C-terminal domain	7
	PF12580 Tripeptidyl peptidase II	7
	PF12656 G-patch domain	7
	PF12678 RING-H2 zinc finger domain	7
	PF13246 Cation transport ATPase (P-type)	7
	PF13465 Zinc-finger double domain	7
	PF13472 GDSL-like Lipase/Acylhydrolase family	7
	PF13513 HEAT-like repeat	7
	PF13695 Zinc-binding domain	7
	PF13831 PHD-finger	7
	PF13848 Thioredoxin-like domain	7
	PF13895 Immunoglobulin domain	7
	PF13898 Domain of unknown function (DUF4205)	7
	PF13976 GAG-pre-integrase domain	7
	PF14050 N-terminal conserved domain of Nudc.	7
	PF14647 FAM91 N-terminus	7
	PF14875 N-term cysteine-rich ER, FAM69	7
	PF16124 RecQ zinc-binding	7
	PF16213 Dimerisation and cyclophilin-binding domain of Mon2	7
	PF00112 Papain family cysteine protease	6
	PF00125 Core histone H2A/H2B/H3/H4	6
	PF00174 Oxidoreductase molybdopterin binding domain	6
	PF00191 Annexin	6
	PF00313 'Cold-shock' DNA-binding domain	6
	PF00319 SRF-type transcription factor (DNA-binding and dimerisation domain)	6
	PF00346 Respiratory-chain NADH dehydrogenase, 49 Kd subunit	6
	PF00406 Adenylate kinase	6
	PF00415 Regulator of chromosome condensation (RCC1) repeat	6
	PF00485 Phosphoribulokinase / Uridine kinase family	6
	PF00571 CBS domain	6
	PF00610 Domain found in Dishevelled, Egl-10, and Pleckstrin (DEP)	6
	PF00635 MSP (Major sperm protein) domain	6
	PF00638 RanBP1 domain	6
	PF00643 B-box zinc finger	6
	PF00769 Ezrin/radixin/moesin family	6
	PF00792 Phosphoinositide 3-kinase C2	6
	PF00887 Acyl CoA binding protein	6
	PF01073 3-beta hydroxysteroid dehydrogenase/isomerase family	6
	PF01084 Ribosomal protein S18	6
	PF01248 Ribosomal protein L7Ae/L30e/S12e/Gadd45 family	6
	PF01253 Translation initiation factor SUI1	6
	PF01336 OB-fold nucleic acid binding domain	6
	PF01406 tRNA synthetases class I (C) catalytic domain	6
	PF01426 BAH domain	6
	PF01434 Peptidase family M41	6
	PF01437 Plexin repeat	6
	PF01498 Transposase	6
	PF01534 Frizzled/Smoothened family membrane region	6
	PF01612 3'-5' exonuclease	6
	PF01697 Glycosyltransferase family 92	6
	PF01712 Deoxynucleoside kinase	6
	PF01821 Anaphylotoxin-like domain	6
	PF01873 Domain found in IF2B/IF5	6
	PF01931 Protein of unknown function DUF84	6
	PF01956 Integral membrane protein EMC3/TMCO1-like	6
	PF02033 Ribosome-binding factor A	6
	PF02184 HAT (Half-A-TPR) repeat	6
	PF02187 Growth-Arrest-Specific Protein 2 Domain	6
	PF02359 Cell division protein 48 (CDC48), N-terminal domain	6
	PF02475 Met-10+ like-protein	6
	PF02535 ZIP Zinc transporter	6
	PF02540 NAD synthase	6
	PF02824 TGS domain	6
	PF02902 Ulp1 protease family, C-terminal catalytic domain	6
	PF02933 Cell division protein 48 (CDC48), domain 2	6
	PF02944 BESS motif	6
	PF03083 Sugar efflux transporter for intercellular exchange	6
	PF03131 bZIP Maf transcription factor	6
	PF03311 Cornichon protein	6
	PF03404 Mo-co oxidoreductase dimerisation domain	6
	PF03451 HELP motif	6
	PF03556 Cullin binding	6
	PF03876 SHS2 domain found in N terminus of Rpb7p/Rpc25p/MJ0397	6
	PF03937 Flavinator of succinate dehydrogenase	6
	PF03951 Glutamine synthetase, beta-Grasp domain	6
	PF04068 Possible Fer4-like domain in RNase L inhibitor, RLI	6
	PF04072 Leucine carboxyl methyltransferase	6
	PF04087 Domain of unknown function (DUF389)	6
	PF04127 DNA / pantothenate metabolism flavoprotein	6
	PF04421 Mss4 protein	6
	PF04488 Glycosyltransferase sugar-binding region containing DXD motif	6
	PF04557 Glutaminyl-tRNA synthetase, non-specific RNA binding region part 2	6
	PF04667 cAMP-regulated phosphoprotein/endosulfine conserved region	6
	PF04719 hTAFII28-like protein conserved region	6
	PF04845 PurA ssDNA and RNA-binding protein	6
	PF04851 Type III restriction enzyme, res subunit	6
	PF04959 Arsenite-resistance protein 2	6
	PF05066 HB1, ASXL, restriction endonuclease HTH domain	6
	PF05648 Peroxisomal biogenesis factor 11 (PEX11)	6
	PF05712 MRG	6
	PF05902 4.1 protein C-terminal domain (CTD)	6
	PF05958 tRNA (Uracil-5-)-methyltransferase	6
	PF06327 Domain of Unknown Function (DUF1053)	6
	PF06371 Diaphanous GTPase-binding Domain	6
	PF06421 GTP-binding protein LepA C-terminus	6
	PF06470 SMC proteins Flexible Hinge Domain	6
	PF06990 Galactose-3-O-sulfotransferase	6
	PF07748 Glycosyl hydrolases family 38 C-terminal domain	6
	PF08433 Chromatin associated protein KTI12	6
	PF08450 SMP-30/Gluconolactonase/LRE-like region	6
	PF08547 Complex I intermediate-associated protein 30 (CIA30)	6
	PF08638 Mediator complex subunit MED14	6
	PF08941 USP8 interacting	6
	PF09334 tRNA synthetases class I (M)	6
	PF09431 Protein of unknown function (DUF2013)	6
	PF09606 ARC105 or Med15 subunit of Mediator complex non-fungal	6
	PF09781 NADH:ubiquinone oxidoreductase, NDUFB5/SGDH subunit	6
	PF09794 Transport protein Avl9	6
	PF09804 Uncharacterized conserved protein (DUF2347)	6
	PF10208 Degradation arginine-rich protein for mis-folding	6
	PF10239 Protein of unknown function (DUF2465)	6
	PF10391 Fingers domain of DNA polymerase lambda	6
	PF10415 Fumarase C C-terminus	6
	PF10516 SHNi-TPR	6
	PF11721 Malectin domain	6
	PF11816 Domain of unknown function (DUF3337)	6
	PF11875 Domain of unknown function (DUF3395)	6
	PF11969 Scavenger mRNA decapping enzyme C-term binding	6
	PF12066 Domain of unknown function (DUF3546)	6
	PF12352 Snare region anchored in the vesicle membrane C-terminus	6
	PF12569 NMDA receptor-regulated protein 1	6
	PF12738 twin BRCT domain	6
	PF13358 DDE superfamily endonuclease	6
	PF13489 Methyltransferase domain	6
	PF13649 Methyltransferase domain	6
	PF13733 N-terminal region of glycosyl transferase group 7	6
	PF13896 Glycosyl-transferase for dystroglycan	6
	PF13906 C-terminus of AA_permease	6
	PF14377 Ubiquitin binding region	6
	PF14559 Tetratricopeptide repeat	6
	PF14608 RNA-binding, Nab2-type zinc finger	6
	PF14716 Helix-hairpin-helix domain	6
	PF14791 DNA polymerase beta thumb	6
	PF14792 DNA polymerase beta palm	6
	PF15266 Domain of unknown function (DUF4594)	6
	PF15477 Small acidic protein family	6
	PF15786 PET assembly of cytochrome c oxidase, mitochondrial	6
	PF15982 N-terminal cysteine-rich region of Transmembrane protein 135	6
	PF15996 Arginine/serine-rich protein PNISR	6
	PF16046 FAM76 protein	6
	PF16174 Intracellular hyaluronan-binding protein 4 N-terminal	6
	PF00019 Transforming growth factor beta like domain	5
	PF00061 Lipocalin / cytosolic fatty-acid binding protein family	5
	PF00121 Triosephosphate isomerase	5
	PF00147 Fibrinogen beta and gamma chains, C-terminal globular domain	5
	PF00230 Major intrinsic protein	5
	PF00262 Calreticulin family	5
	PF00352 Transcription factor TFIID (or TATA-binding protein, TBP)	5
	PF00366 Ribosomal protein S17	5
	PF00410 Ribosomal protein S8	5
	PF00472 RF-1 domain	5
	PF00503 G-protein alpha subunit	5
	PF00519 Papillomavirus helicase	5
	PF00549 CoA-ligase	5
	PF00667 FAD binding domain	5
	PF00682 HMGL-like	5
	PF00683 TB domain	5
	PF00723 Glycosyl hydrolases family 15	5
	PF00736 EF-1 guanine nucleotide exchange domain	5
	PF00755 Choline/Carnitine o-acyltransferase	5
	PF00763 Tetrahydrofolate dehydrogenase/cyclohydrolase, catalytic domain	5
	PF00808 Histone-like transcription factor (CBF/NF-Y) and archaeal histone	5
	PF00857 Isochorismatase family	5
	PF00860 Permease family	5
	PF00900 Ribosomal family S4e	5
	PF00970 Oxidoreductase FAD-binding domain	5
	PF00975 Thioesterase domain	5
	PF00989 PAS fold	5
	PF01027 Inhibitor of apoptosis-promoting Bax1	5
	PF01121 Dephospho-CoA kinase	5
	PF01234 NNMT/PNMT/TEMT family	5
	PF01255 Putative undecaprenyl diphosphate synthase	5
	PF01261 Xylose isomerase-like TIM barrel	5
	PF01329 Pterin 4 alpha carbinolamine dehydratase	5
	PF01424 R3H domain	5
	PF01425 Amidase	5
	PF01432 Peptidase family M3	5
	PF01472 PUA domain	5
	PF01509 TruB family pseudouridylate synthase (N terminal domain)	5
	PF01536 Adenosylmethionine decarboxylase	5
	PF01591 6-phosphofructo-2-kinase	5
	PF01722 BolA-like protein	5
	PF01839 FG-GAP repeat	5
	PF02096 60Kd inner membrane protein	5
	PF02115 RHO protein GDP dissociation inhibitor	5
	PF02208 Sorbin homologous domain	5
	PF02218 Repeat in HS1/Cortactin	5
	PF02259 FAT domain	5
	PF02260 FATC domain	5
	PF02377 Dishevelled specific domain	5
	PF02690 Na+/Pi-cotransporter	5
	PF02733 Dak1 domain	5
	PF02882 Tetrahydrofolate dehydrogenase/cyclohydrolase, NAD(P)-binding domain	5
	PF02892 BED zinc finger	5
	PF02897 Prolyl oligopeptidase, N-terminal beta-propeller domain	5
	PF02931 Neurotransmitter-gated ion-channel ligand binding domain	5
	PF03036 Perilipin family	5
	PF03061 Thioesterase superfamily	5
	PF03109 ABC1 family	5
	PF03178 CPSF A subunit region	5
	PF03467 Smg-4/UPF3 family	5
	PF03643 Vacuolar protein sorting-associated protein 26	5
	PF04050 Up-frameshift suppressor 2	5
	PF04117 Mpv17 / PMP22 family	5
	PF04153 NOT2 / NOT3 / NOT5 family	5
	PF04176 TIP41-like family	5
	PF04190 Protein of unknown function (DUF410)	5
	PF04438 HIT zinc finger	5
	PF04577 Protein of unknown function (DUF563)	5
	PF04628 Sedlin, N-terminal conserved region	5
	PF04636 PA26 p53-induced protein (sestrin)	5
	PF04752 ChaC-like protein	5
	PF04884 Vitamin B6 photo-protection and homoeostasis	5
	PF04937 Protein of unknown function (DUF 659)	5
	PF04968 CHORD	5
	PF05007 Mannosyltransferase (PIG-M)	5
	PF05191 Adenylate kinase, active site lid	5
	PF05210 Sprouty protein (Spry)	5
	PF05276 SH3 domain-binding protein 5 (SH3BP5)	5
	PF05502 Dynactin p62 family	5
	PF05529 Bap31/Bap29 transmembrane region	5
	PF05705 Eukaryotic protein of unknown function (DUF829)	5
	PF05793 Transcription initiation factor IIF, alpha subunit (TFIIF-alpha)	5
	PF05827 Vacuolar ATP synthase subunit S1 (ATP6S1)	5
	PF05964 F/Y-rich N-terminus	5
	PF05965 F/Y rich C-terminus	5
	PF06017 Unconventional myosin tail, actin- and lipid-binding	5
	PF06220 U1 zinc finger	5
	PF06271 RDD family	5
	PF06456 Arfaptin-like domain	5
	PF06461 Domain of Unknown Function (DUF1086)	5
	PF06465 Domain of Unknown Function (DUF1087)	5
	PF06480 FtsH Extracellular	5
	PF06544 Protein of unknown function (DUF1115)	5
	PF06582 Titin repeat	5
	PF06702 Golgi casein kinase, C-terminal, Fam20	5
	PF07281 Insulin-induced protein (INSIG)	5
	PF07651 ANTH domain	5
	PF07716 Basic region leucine zipper	5
	PF07815 Abl-interactor HHR	5
	PF07842 GC-rich sequence DNA-binding factor-like protein	5
	PF07978 NIPSNAP	5
	PF08073 CHDNT (NUC034) domain	5
	PF08074 CHDCT2 (NUC038) domain	5
	PF08075 NOPS (NUC059) domain	5
	PF08154 NLE (NUC135) domain	5
	PF08294 TIM21	5
	PF08337 Plexin cytoplasmic RasGAP domain	5
	PF08372 Plant phosphoribosyltransferase C-terminal	5
	PF08409 Domain of unknown function (DUF1736)	5
	PF08510 PIG-P	5
	PF08516 ADAM cysteine-rich	5
	PF08572 pre-mRNA processing factor 3 (PRP3)	5
	PF08645 Polynucleotide kinase 3 phosphatase	5
	PF08938 HBS1 N-terminus	5
	PF09320 Domain of unknown function (DUF1977)	5
	PF09745 Coiled-coil domain-containing protein 55 (DUF2040)	5
	PF09771 Transmembrane protein 188	5
	PF10033 Autophagy-related protein 13	5
	PF10158 Tumour suppressor protein	5
	PF10189 Integrator complex subunit 3	5
	PF10204 Dual oxidase maturation factor	5
	PF10293 Domain of unknown function (DUF2405)	5
	PF10347 RNA pol II promoter Fmp27 protein domain	5
	PF10351 Golgi-body localisation protein domain	5
	PF10358 N-terminal C2 in EEIG1 and EHBP1 proteins	5
	PF10433 Mono-functional DNA-alkylating methyl methanesulfonate N-term	5
	PF10587 Eukaryotic elongation factor 1 beta central acidic region	5
	PF10856 Protein of unknown function (DUF2678)	5
	PF12130 Bivalent Mical/EHBP Rab binding domain	5
	PF12231 Rap1-interacting factor 1 N terminal	5
	PF12280 Brain specific membrane anchored protein	5
	PF12330 Haspin like kinase domain	5
	PF12335 Myotubularin protein	5
	PF12349 Sterol-sensing domain of SREBP cleavage-activation	5
	PF12783 Guanine nucleotide exchange factor in Golgi transport N-terminal	5
	PF12799 Leucine Rich repeats (2 copies)	5
	PF13176 Tetratricopeptide repeat	5
	PF13325 N-terminal region of micro-spherule protein	5
	PF13410 Glutathione S-transferase, C-terminal domain	5
	PF13426 PAS domain	5
	PF13517 Repeat domain in Vibrio, Colwellia, Bradyrhizobium and Shewanella	5
	PF13574 Metallo-peptidase family M12B Reprolysin-like	5
	PF13646 HEAT repeats	5
	PF13669 Glyoxalase/Bleomycin resistance protein/Dioxygenase superfamily	5
	PF13802 Galactose mutarotase-like	5
	PF13821 Domain of unknown function (DUF4187)	5
	PF13889 Chromosome segregation during meiosis	5
	PF13915 Domain of unknown function (DUF4210)	5
	PF13919 Asx homology domain	5
	PF13922 PHD domain of transcriptional enhancer, Asx	5
	PF13975 gag-polyprotein putative aspartyl protease	5
	PF14598 PAS domain	5
	PF14904 Family of unknown function	5
	PF14938 Soluble NSF attachment protein, SNAP	5
	PF14975 Domain of unknown function (DUF4512)	5
	PF15346 Arginine and glutamate-rich 1	5
	PF15375 Domain of unknown function (DUF4602)	5
	PF15796 KELK-motif containing domain of MRCK Ser/Thr protein kinase	5
	PF15916 Domain of unknown function (DUF4743)	5
	PF15936 Domain of unknown function (DUF4749)	5
	PF16015 Promethin	5
	PF16159 FOXP coiled-coil domain	5
	PF00006 ATP synthase alpha/beta family, nucleotide-binding domain	4
	PF00024 PAN domain	4
	PF00042 Globin	4
	PF00100 Zona pellucida-like domain	4
	PF00108 Thiolase, N-terminal domain	4
	PF00120 Glutamine synthetase, catalytic domain	4
	PF00152 tRNA synthetases class II (D, K and N)	4
	PF00254 FKBP-type peptidyl-prolyl cis-trans isomerase	4
	PF00289 Biotin carboxylase, N-terminal domain	4
	PF00320 GATA zinc finger	4
	PF00330 Aconitase family (aconitate hydratase)	4
	PF00338 Ribosomal protein S10p/S20e	4
	PF00343 Carbohydrate phosphorylase	4
	PF00362 Integrin beta chain VWA domain	4
	PF00458 WHEP-TRS domain	4
	PF00493 MCM P-loop domain	4
	PF00530 Scavenger receptor cysteine-rich domain	4
	PF00572 Ribosomal protein L13	4
	PF00609 Diacylglycerol kinase accessory domain	4
	PF00652 Ricin-type beta-trefoil lectin domain	4
	PF00690 Cation transporter/ATPase, N-terminus	4
	PF00694 Aconitase C-terminal domain	4
	PF00743 Flavin-binding monooxygenase-like	4
	PF00754 F5/8 type C domain	4
	PF00773 RNB domain	4
	PF00854 POT family	4
	PF00955 HCO3- transporter family	4
	PF00958 GMP synthase C terminal domain	4
	PF00992 Troponin	4
	PF01018 GTP1/OBG	4
	PF01074 Glycosyl hydrolases family 38 N-terminal domain	4
	PF01135 Protein-L-isoaspartate(D-aspartate) O-methyltransferase (PCMT)	4
	PF01230 HIT domain	4
	PF01300 Telomere recombination	4
	PF01422 NF-X1 type zinc finger	4
	PF01436 NHL repeat	4
	PF01483 Proprotein convertase P-domain	4
	PF01494 FAD binding domain	4
	PF01531 Glycosyl transferase family 11	4
	PF01532 Glycosyl hydrolase family 47	4
	PF01535 PPR repeat	4
	PF01583 Adenylylsulphate kinase	4
	PF01597 Glycine cleavage H-protein	4
	PF01687 Riboflavin kinase	4
	PF01694 Rhomboid family	4
	PF01733 Nucleoside transporter	4
	PF01746 tRNA (Guanine-1)-methyltransferase	4
	PF01747 ATP-sulfurylase	4
	PF01835 MG2 domain	4
	PF01846 FF domain	4
	PF01849 NAC domain	4
	PF01896 DNA primase small subunit	4
	PF01902 Diphthamide synthase	4
	PF01920 Prefoldin subunit	4
	PF01938 TRAM domain	4
	PF01966 HD domain	4
	PF01979 Amidohydrolase family	4
	PF01981 Peptidyl-tRNA hydrolase PTH2	4
	PF01991 ATP synthase (E/31 kDa) subunit	4
	PF02014 Reeler domain	4
	PF02145 Rap/ran-GAP	4
	PF02185 Hr1 repeat	4
	PF02194 PXA domain	4
	PF02209 Villin headpiece domain	4
	PF02330 Mitochondrial glycoprotein	4
	PF02383 SacI homology domain	4
	PF02585 GlcNAc-PI de-N-acetylase	4
	PF02594 Uncharacterised ACR, YggU family COG1872	4
	PF02709 N-terminal domain of galactosyltransferase	4
	PF02752 Arrestin (or S-antigen), C-terminal domain	4
	PF02779 Transketolase, pyrimidine binding domain	4
	PF02786 Carbamoyl-phosphate synthase L chain, ATP binding domain	4
	PF02803 Thiolase, C-terminal domain	4
	PF02880 Phosphoglucomutase/phosphomannomutase, alpha/beta/alpha domain III	4
	PF02938 GAD domain	4
	PF02971 Formiminotransferase domain	4
	PF02996 Prefoldin subunit	4
	PF03007 Wax ester synthase-like Acyl-CoA acyltransferase domain	4
	PF03029 Conserved hypothetical ATP binding protein	4
	PF03031 NLI interacting factor-like phosphatase	4
	PF03134 TB2/DP1, HVA22 family	4
	PF03137 Organic Anion Transporter Polypeptide (OATP) family	4
	PF03188 Eukaryotic cytochrome b561	4
	PF03194 LUC7 N_terminus	4
	PF03248 Rer1 family	4
	PF03271 EB1-like C-terminal motif	4
	PF03357 Snf7	4
	PF03517 Regulator of volume decrease after cellular swelling	4
	PF03522 Solute carrier family 12	4
	PF03535 Paxillin family	4
	PF03564 Protein of unknown function (DUF1759)	4
	PF03798 TLC domain	4
	PF03800 Nuf2 family	4
	PF03839 Translocation protein Sec62	4
	PF03859 CG-1 domain	4
	PF03878 YIF1	4
	PF03982 Diacylglycerol acyltransferase	4
	PF03997 VPS28 protein	4
	PF03998 Utp11 protein	4
	PF03999 Microtubule associated protein (MAP65/ASE1 family)	4
	PF04034 Ribosome biogenesis protein, C-terminal	4
	PF04063 Domain of unknown function (DUF383)	4
	PF04064 Domain of unknown function (DUF384)	4
	PF04161 Arv1-like family	4
	PF04189 Gcd10p family	4
	PF04193 PQ loop repeat	4
	PF04326 Putative DNA-binding domain	4
	PF04424 MINDY deubiquitinase	4
	PF04427 Brix domain	4
	PF04558 Glutaminyl-tRNA synthetase, non-specific RNA binding region part 1	4
	PF04572 Alpha 1,4-glycosyltransferase conserved region	4
	PF04733 Coatomer epsilon subunit	4
	PF04750 FAR-17a/AIG1-like protein	4
	PF04841 Vps16, N-terminal region	4
	PF04961 Formiminotransferase-cyclodeaminase	4
	PF05002 SGS domain	4
	PF05008 Vesicle transport v-SNARE protein N-terminus	4
	PF05022 SRP40, C-terminal domain	4
	PF05033 Pre-SET motif	4
	PF05041 Pecanex protein (C-terminus)	4
	PF05071 NADH ubiquinone oxidoreductase subunit NDUFA12	4
	PF05147 Lanthionine synthetase C-like protein	4
	PF05186 Dpy-30 motif	4
	PF05195 Aminopeptidase P, N-terminal domain	4
	PF05207 CSL zinc finger	4
	PF05255 Uncharacterised protein family (UPF0220)	4
	PF05291 Bystin	4
	PF05380 Pao retrotransposon peptidase	4
	PF05493 ATP synthase subunit H	4
	PF05585 Putative peptidase (DUF1758)	4
	PF05609 Lamina-associated polypeptide 1C (LAP1C)	4
	PF05641 Agenet domain	4
	PF05652 Scavenger mRNA decapping enzyme (DcpS) N-terminal	4
	PF05667 Protein of unknown function (DUF812)	4
	PF05670 NFACT protein RNA binding domain	4
	PF05719 Golgi phosphoprotein 3 (GPP34)	4
	PF05739 SNARE domain	4
	PF05746 DALR anticodon binding domain	4
	PF05781 MRVI1 protein	4
	PF06068 TIP49 P-loop domain	4
	PF06113 Brain and reproductive organ-expressed protein (BRE)	4
	PF06229 FRG1-like domain	4
	PF06278 Condensin II complex subunit CAP-H2 or CNDH2, N-terminal	4
	PF06588 Muskelin N-terminus	4
	PF06625 Protein of unknown function (DUF1151)	4
	PF06677 Sjogren's syndrome/scleroderma autoantigen 1 (Autoantigen p27)	4
	PF06809 Neural proliferation differentiation control-1 protein (NPDC1)	4
	PF06814 Lung seven transmembrane receptor	4
	PF06840 Protein of unknown function (DUF1241)	4
	PF06862 Utp25, U3 small nucleolar RNA-associated SSU processome protein 25	4
	PF06905 Fas apoptotic inhibitory molecule (FAIM1)	4
	PF06916 Protein of unknown function (DUF1279)	4
	PF06974 Protein of unknown function (DUF1298)	4
	PF07228 Stage II sporulation protein E (SpoIIE)	4
	PF07304 Steroid receptor RNA activator (SRA1)	4
	PF07406 NICE-3 protein	4
	PF07533 BRK domain	4
	PF07565 Band 3 cytoplasmic domain	4
	PF07686 Immunoglobulin V-set domain	4
	PF07744 SPOC domain	4
	PF07767 Nop53 (60S ribosomal biogenesis)	4
	PF07834 RanGAP1 C-terminal domain	4
	PF07837 Formiminotransferase domain, N-terminal subdomain	4
	PF07965 Integrin beta tail domain	4
	PF08005 PHR domain	4
	PF08127 Peptidase family C1 propeptide	4
	PF08144 CPL (NUC119) domain	4
	PF08208 DNA-directed RNA polymerase I subunit RPA34.5	4
	PF08318 COG4 transport protein	4
	PF08389 Exportin 1-like protein	4
	PF08427 Domain of unknown function (DUF1741)	4
	PF08449 UAA transporter family	4
	PF08454 RyR and IP3R Homology associated	4
	PF08542 Replication factor C C-terminal domain	4
	PF08597 Translation initiation factor eIF3 subunit	4
	PF08652 RAI1 like PD-(D/E)XK nuclease	4
	PF08725 Integrin beta cytoplasmic domain	4
	PF08742 C8 domain	4
	PF08743 Nse4 C-terminal	4
	PF08781 Transcription factor DP	4
	PF08790 LYAR-type C2HC zinc finger	4
	PF09068 EF hand	4
	PF09069 EF-hand	4
	PF09139 Phosphatidate cytidylyltransferase, mitochondrial	4
	PF09280 XPC-binding domain	4
	PF09350 Domain of unknown function (DUF1992)	4
	PF09494 Slx4 endonuclease	4
	PF09668 Aspartyl protease	4
	PF09696 Ctf8	4
	PF09759 Spinocerebellar ataxia type 10 protein domain	4
	PF09777 Osteopetrosis-associated transmembrane protein 1 precursor	4
	PF09783 Vacuolar import and degradation protein	4
	PF09789 Uncharacterized coiled-coil protein (DUF2353)	4
	PF09793 Anticodon-binding domain	4
	PF10191 Golgi complex component 7 (COG7)	4
	PF10223 Uncharacterized conserved protein (DUF2181)	4
	PF10230 Lipid-droplet associated hydrolase	4
	PF10244 Mitochondrial ribosomal subunit	4
	PF10248 Myelodysplasia-myeloid leukemia factor 1-interacting protein	4
	PF10250 GDP-fucose protein O-fucosyltransferase	4
	PF10283 PBZ domain	4
	PF10354 Domain of unknown function (DUF2431)	4
	PF10504 Protein of unknown function (DUF2452)	4
	PF10513 Enhancer of polycomb-like	4
	PF10639 Putative transmembrane family 234	4
	PF11232 Mediator complex subunit 25 PTOV activation and synapsin 2	4
	PF11261 Interferon regulatory factor 2-binding protein zinc finger	4
	PF11303 Protein of unknown function (DUF3105)	4
	PF11701 Myosin-binding striated muscle assembly central	4
	PF11768 WD repeat-containing and planar cell polarity effector protein Fritz	4
	PF11916 Vacuolar protein 14 C-terminal Fig4p binding	4
	PF11935 Domain of unknown function (DUF3453)	4
	PF11938 TLR4 regulator and MIR-interacting MSAP	4
	PF12234 RAVE protein 1 C terminal	4
	PF12240 Angiomotin C terminal	4
	PF12251 snRNA-activating protein of 50kDa MW C terminal	4
	PF12295 Symplekin tight junction protein C terminal	4
	PF12572 Protein of unknown function (DUF3752)	4
	PF12643 MazG-like family	4
	PF12752 SUZ domain	4
	PF12755 Vacuolar 14 Fab1-binding region	4
	PF12756 C2H2 type zinc-finger (2 copies)	4
	PF12765 HEAT repeat associated with sister chromatid cohesion	4
	PF12871 Pre-mRNA-splicing factor 38-associated hydrophilic C-term	4
	PF12999 Glucosidase II beta subunit-like	4
	PF13019 Silencing defective 2 N-terminal ubiquitin domain	4
	PF13270 Domain of unknown function (DUF4061)	4
	PF13385 Concanavalin A-like lectin/glucanases superfamily	4
	PF13412 Winged helix-turn-helix DNA-binding	4
	PF13540 Regulator of chromosome condensation (RCC1) repeat	4
	PF13606 Ankyrin repeat	4
	PF13656 RNA polymerase Rpb3/Rpb11 dimerisation domain	4
	PF13705 TRC8 N-terminal domain	4
	PF13738 Pyridine nucleotide-disulphide oxidoreductase	4
	PF13907 Domain of unknown function (DUF4208)	4
	PF14306 PUA-like domain	4
	PF14940 Transmembrane 219	4
	PF15031 Domain of unknown function (DUF4528)	4
	PF15043 CB1 cannabinoid receptor-interacting protein 1	4
	PF15313 Hexamethylene bis-acetamide-inducible protein	4
	PF15359 Carnitine deficiency-associated protein 3	4
	PF15454 Late endosomal/lysosomal adaptor and MAPK and MTOR activator	4
	PF15711 Interleukin-like EMT inducer	4
	PF15891 Nucleoside 2-deoxyribosyltransferase like	4
	PF15904 LKB1 serine/threonine kinase interacting protein 1	4
	PF15924 ALG11 mannosyltransferase N-terminus	4
	PF15926 E3 ubiquitin-protein ligase RNF220	4
	PF16184 Cadherin-like	4
	PF16185 Mitochondrial ABC-transporter N-terminal five TM region	4
	PF16207 RAWUL domain RING finger- and WD40-associated ubiquitin-like	4
	PF16214 Adenylyl cyclase N-terminal extracellular and transmembrane region	4
	PF00003 7 transmembrane sweet-taste receptor of 3 GCPR	3
	PF00051 Kringle domain	3
	PF00056 lactate/malate dehydrogenase, NAD binding domain	3
	PF00066 LNR domain	3
	PF00109 Beta-ketoacyl synthase, N-terminal domain	3
	PF00163 Ribosomal protein S4/S9 N-terminal domain	3
	PF00266 Aminotransferase class-V	3
	PF00276 Ribosomal protein L23	3
	PF00282 Pyridoxal-dependent decarboxylase conserved domain	3
	PF00287 Sodium / potassium ATPase beta chain	3
	PF00327 Ribosomal protein L30p/L7e	3
	PF00334 Nucleoside diphosphate kinase	3
	PF00351 Biopterin-dependent aromatic amino acid hydroxylase	3
	PF00364 Biotin-requiring enzyme	3
	PF00383 Cytidine and deoxycytidylate deaminase zinc-binding region	3
	PF00388 Phosphatidylinositol-specific phospholipase C, X domain	3
	PF00467 KOW motif	3
	PF00483 Nucleotidyl transferase	3
	PF00565 Staphylococcal nuclease homologue	3
	PF00644 Poly(ADP-ribose) polymerase catalytic domain	3
	PF00658 Poly-adenylate binding protein, unique domain	3
	PF00698 Acyl transferase domain	3
	PF00701 Dihydrodipicolinate synthetase family	3
	PF00730 HhH-GPD superfamily base excision DNA repair protein	3
	PF00750 tRNA synthetases class I (R)	3
	PF00752 XPG N-terminal domain	3
	PF00794 PI3-kinase family, ras-binding domain	3
	PF00814 Glycoprotease family	3
	PF00839 Cysteine rich repeat	3
	PF00855 PWWP domain	3
	PF00886 Ribosomal protein S16	3
	PF01000 RNA polymerase Rpb3/RpoA insert domain	3
	PF01035 6-O-methylguanine DNA methyltransferase, DNA binding domain	3
	PF01064 Activin types I and II receptor domain	3
	PF01124 MAPEG family	3
	PF01146 Caveolin	3
	PF01153 Glypican	3
	PF01169 Uncharacterized protein family UPF0016	3
	PF01170 Putative RNA methylase family UPF0020	3
	PF01193 RNA polymerase Rpb3/Rpb11 dimerisation domain	3
	PF01243 Pyridoxamine 5'-phosphate oxidase	3
	PF01256 Carbohydrate kinase	3
	PF01365 RIH domain	3
	PF01390 SEA domain	3
	PF01411 tRNA synthetases class II (A)	3
	PF01463 Leucine rich repeat C-terminal domain	3
	PF01470 Pyroglutamyl peptidase	3
	PF01513 ATP-NAD kinase	3
	PF01541 GIY-YIG catalytic domain	3
	PF01582 TIR domain	3
	PF01650 Peptidase C13 family	3
	PF01658 Myo-inositol-1-phosphate synthase	3
	PF01682 DB module	3
	PF01758 Sodium Bile acid symporter family	3
	PF01803 LIM-domain binding protein	3
	PF01847 VHL beta domain	3
	PF01851 Proteasome/cyclosome repeat	3
	PF01866 Putative diphthamide synthesis protein	3
	PF01928 CYTH domain	3
	PF01929 Ribosomal protein L14	3
	PF02176 TRAF-type zinc finger	3
	PF02188 GoLoco motif	3
	PF02252 Proteasome activator pa28 beta subunit	3
	PF02301 HORMA domain	3
	PF02696 Uncharacterized ACR, YdiU/UPF0061 family	3
	PF02769 AIR synthase related protein, C-terminal domain	3
	PF02780 Transketolase, C-terminal domain	3
	PF02785 Biotin carboxylase C-terminal domain	3
	PF02801 Beta-ketoacyl synthase, C-terminal domain	3
	PF02845 CUE domain	3
	PF02866 lactate/malate dehydrogenase, alpha/beta C-terminal domain	3
	PF02898 Nitric oxide synthase, oxygenase domain	3
	PF02932 Neurotransmitter-gated ion-channel transmembrane region	3
	PF03006 Haemolysin-III related	3
	PF03054 tRNA methyl transferase	3
	PF03096 Ndr family	3
	PF03133 Tubulin-tyrosine ligase family	3
	PF03177 Non-repetitive/WGA-negative nucleoporin C-terminal	3
	PF03227 Gamma interferon inducible lysosomal thiol reductase (GILT)	3
	PF03265 Deoxyribonuclease II	3
	PF03266 NTPase	3
	PF03328 HpcH/HpaI aldolase/citrate lyase family	3
	PF03364 Polyketide cyclase / dehydrase and lipid transport	3
	PF03370 Carbohydrate/starch-binding module (family 21)	3
	PF03388 Legume-like lectin family	3
	PF03485 Arginyl tRNA synthetase N terminal domain	3
	PF03715 Noc2p family	3
	PF03732 Retrotransposon gag protein	3
	PF03735 ENT domain	3
	PF03765 CRAL/TRIO, N-terminal domain	3
	PF03770 Inositol polyphosphate kinase	3
	PF03836 RasGAP C-terminus	3
	PF03920 Groucho/TLE N-terminal Q-rich domain	3
	PF03969 AFG1-like ATPase	3
	PF04003 Dip2/Utp12 Family	3
	PF04030 D-arabinono-1,4-lactone oxidase	3
	PF04061 ORMDL family	3
	PF04091 Exocyst complex subunit Sec15-like	3
	PF04137 Endoplasmic Reticulum Oxidoreductin 1 (ERO1)	3
	PF04158 Sof1-like domain	3
	PF04194 Programmed cell death protein 2, C-terminal putative domain	3
	PF04499 SIT4 phosphatase-associated protein	3
	PF04547 Calcium-activated chloride channel	3
	PF04564 U-box domain	3
	PF04614 Pex19 protein family	3
	PF04729 ASF1 like histone chaperone	3
	PF04784 Protein of unknown function, DUF547	3
	PF04921 XAP5, circadian clock regulator	3
	PF04950 40S ribosome biogenesis protein Tsr1 and BMS1 C-terminal	3
	PF04970 Lecithin retinol acyltransferase	3
	PF04998 RNA polymerase Rpb1, domain 5	3
	PF05000 RNA polymerase Rpb1, domain 4	3
	PF05042 Caleosin related protein	3
	PF05158 RNA polymerase Rpc34 subunit	3
	PF05334 Protein of unknown function (DUF719)	3
	PF05602 Cleft lip and palate transmembrane protein 1 (CLPTM1)	3
	PF05742 Transport and Golgi organisation 2	3
	PF05760 Immediate early response protein (IER)	3
	PF05770 Inositol 1,3,4-trisphosphate 5/6-kinase ATP-grasp domain	3
	PF05794 T-complex protein 11	3
	PF05821 NADH-ubiquinone oxidoreductase ASHI subunit (CI-ASHI or NDUFB8)	3
	PF05826 Phospholipase A2	3
	PF05890 Eukaryotic rRNA processing protein EBP2	3
	PF05891 AdoMet dependent proline di-methyltransferase	3
	PF05960 Bacterial protein of unknown function (DUF885)	3
	PF05995 Cysteine dioxygenase type I	3
	PF06003 Survival motor neuron protein (SMN)	3
	PF06079 Apyrase	3
	PF06201 PITH domain	3
	PF06244 Coiled-coil domain-containing protein 124 /Oxs1	3
	PF06297 PET Domain	3
	PF06309 Torsin	3
	PF06320 GCN5-like protein 1 (GCN5L1)	3
	PF06350 Hormone-sensitive lipase (HSL) N-terminus	3
	PF06400 Alpha-2-macroglobulin RAP, N-terminal domain	3
	PF06401 Alpha-2-macroglobulin RAP, C-terminal domain	3
	PF06418 CTP synthase N-terminus	3
	PF06428 GDP/GTP exchange factor Sec2p	3
	PF06468 Spondin_N	3
	PF06546 Vertebrate heat shock transcription factor	3
	PF06783 Uncharacterised protein family (UPF0239)	3
	PF06937 EURL protein	3
	PF07039 SGF29 tudor-like domain	3
	PF07051 Ovarian carcinoma immunoreactive antigen (OCIA)	3
	PF07065 D123	3
	PF07303 Occludin homology domain	3
	PF07521 Zn-dependent metallo-hydrolase RNA specificity domain	3
	PF07524 Bromodomain associated	3
	PF07534 TLD	3
	PF07535 DBF zinc finger	3
	PF07574 Nse1 non-SMC component of SMC5-6 complex	3
	PF07576 BRCA1-associated protein 2	3
	PF07742 BTG family	3
	PF07749 Endoplasmic reticulum protein ERp29, C-terminal domain	3
	PF07779 10 TM Acyl Transferase domain found in Cas1p	3
	PF07819 PGAP1-like protein	3
	PF07859 alpha/beta hydrolase fold	3
	PF07912 ERp29, N-terminal domain	3
	PF07926 TPR/MLP1/MLP2-like protein	3
	PF07947 YhhN family	3
	PF07967 C3HC zinc finger-like	3
	PF07994 Myo-inositol-1-phosphate synthase	3
	PF08007 Cupin superfamily protein	3
	PF08016 Polycystin cation channel	3
	PF08040 MNLL subunit	3
	PF08142 AARP2CN (NUC121) domain	3
	PF08217 Fungal domain of unknown function (DUF1712)	3
	PF08232 Striatin family	3
	PF08292 RNA polymerase III subunit Rpc25	3
	PF08412 Ion transport protein N-terminal	3
	PF08477 Ras of Complex, Roc, domain of DAPkinase	3
	PF08574 Transcription factor Iwr1	3
	PF08600 Rsm1-like	3
	PF08608 Wyosine base formation	3
	PF08709 Inositol 1,4,5-trisphosphate/ryanodine receptor	3
	PF08718 Glycolipid transfer protein (GLTP)	3
	PF08777 RNA binding motif	3
	PF08824 Serine rich protein interaction domain	3
	PF08833 Axin beta-catenin binding domain	3
	PF08839 DNA replication factor CDT1 like	3
	PF08912 Rho Binding	3
	PF08926 Domain of unknown function (DUF1908)	3
	PF08952 Domain of unknown function (DUF1866)	3
	PF09261 Alpha mannosidase middle domain	3
	PF09316 C-myb, C-terminal	3
	PF09325 Vps5 C terminal like	3
	PF09335 SNARE associated Golgi protein	3
	PF09346 SMI1 / KNR4 family (SUKH-1)	3
	PF09497 Transcription mediator complex subunit Med12	3
	PF09607 Brinker DNA-binding domain	3
	PF09724 Sister chromatid cohesion protein Dcc1	3
	PF09734 RNA polymerase III transcription factor (TF)IIIC subunit HTH domain	3
	PF09735 Membrane-associated apoptosis protein	3
	PF09736 Pre-mRNA-splicing factor of RES complex	3
	PF09747 Coiled-coil domain containing protein (DUF2052)	3
	PF09766 Fms-interacting protein/Thoc5	3
	PF09803 Pet100	3
	PF10154 Uncharacterized conserved protein (DUF2362)	3
	PF10166 Uncharacterised conserved protein (DUF2368)	3
	PF10168 Nuclear pore component	3
	PF10174 RIM-binding protein of the cytomatrix active zone	3
	PF10186 Vacuolar sorting 38 and autophagy-related subunit 14	3
	PF10197 N-terminal domain of CBF1 interacting co-repressor CIR	3
	PF10224 Short coiled-coil protein	3
	PF10264 Winged helix Storkhead-box1 domain	3
	PF10269 Transmembrane Fragile-X-F protein	3
	PF10280 Mediator complex protein	3
	PF10309 Nuclear cap-binding protein subunit 3	3
	PF10390 RNA polymerase II elongation factor ELL	3
	PF10394 Histone acetyl transferase HAT1 N-terminus	3
	PF10431 C-terminal, D2-small domain, of ClpB protein	3
	PF10540 Munc13 (mammalian uncoordinated) homology domain	3
	PF10590 Pyridoxine 5'-phosphate oxidase C-terminal dimerisation region	3
	PF11262 Transcription factor/nuclear export subunit protein 2	3
	PF11414 Adenomatous polyposis coli tumour suppressor protein	3
	PF11461 Rab interacting lysosomal protein	3
	PF11467 Lens epithelium-derived growth factor (LEDGF)	3
	PF11547 E3 ubiquitin ligase EDD	3
	PF11571 Mediator complex subunit 27	3
	PF11594 Mediator complex subunit 28	3
	PF11732 Transcription- and export-related complex subunit	3
	PF11817 Foie gras liver health family 1	3
	PF11901 Protein of unknown function (DUF3421)	3
	PF12026 Crk-Associated Substrate C-terminal domain	3
	PF12032 Regulatory CLIP domain of proteinases	3
	PF12145 Eukaryotic Mediator 12 subunit domain	3
	PF12146 Serine aminopeptidase, S33	3
	PF12235 Fragile X-related 1 protein core C terminal	3
	PF12416 Cep120 protein	3
	PF12456 Inositol phosphatase	3
	PF12717 non-SMC mitotic condensation complex subunit 1	3
	PF12736 Cell-cycle sustaining, positive selection,	3
	PF12742 Gryzun, putative Golgi trafficking	3
	PF12762 ISXO2-like transposase domain	3
	PF12848 ABC transporter	3
	PF12884 Transducer of regulated CREB activity, N terminus	3
	PF13012 Maintenance of mitochondrial structure and function	3
	PF13177 DNA polymerase III, delta subunit	3
	PF13180 PDZ domain	3
	PF13324 Grap2 and cyclin-D-interacting	3
	PF13423 Ubiquitin carboxyl-terminal hydrolase	3
	PF13460 NAD(P)H-binding	3
	PF13650 Aspartyl protease	3
	PF13771 PHD-like zinc-binding domain	3
	PF13815 Iguana/Dzip1-like DAZ-interacting protein N-terminal	3
	PF13847 Methyltransferase domain	3
	PF13871 C-terminal domain on Strawberry notch homologue	3
	PF13872 P-loop containing NTP hydrolase pore-1	3
	PF13881 Ubiquitin-2 like Rad60 SUMO-like	3
	PF13904 Domain of unknown function (DUF4207)	3
	PF13961 Domain of unknown function (DUF4219)	3
	PF14008 Iron/zinc purple acid phosphatase-like protein C	3
	PF14051 N-terminal domain of DPF2/REQ.	3
	PF14228 Cell morphogenesis central region	3
	PF14541 Xylanase inhibitor C-terminal	3
	PF14661 HAUS augmin-like complex subunit 6 N-terminus	3
	PF14677 FANCI solenoid 3	3
	PF14678 FANCI solenoid 4	3
	PF14712 Snapin/Pallidin	3
	PF14774 FAM177 family	3
	PF14836 Ubiquitin-like domain	3
	PF14845 beta-acetyl hexosaminidase like	3
	PF14997 CECR6/TMEM121 family	3
	PF15008 Domain of unknown function (DUF4518)	3
	PF15055 Domain of unknown function (DUF4536)	3
	PF15070 Putative golgin subfamily A member 2-like protein 5	3
	PF15188 Coiled-coil domain-containing protein 167	3
	PF15260 Protein family FAM219A	3
	PF15296 Codanin-1 C-terminus	3
	PF15376 Domain of unknown function (DUF4603)	3
	PF15388 Protein Family FAM117	3
	PF15501 Nuclear protein MDM1	3
	PF15519 linker between RRM2 and RRM3 domains in RBM39 protein	3
	PF15636 GHH signature containing HNH/Endo VII superfamily nuclease toxin	3
	PF15798 Proline-rich AKT1 substrate 1	3
	PF15923 Domain of unknown function (DUF4745)	3
	PF15975 Flotillin	3
	PF16077 Spaetzle	3
	PF16095 C-terminal of Roc, COR, domain	3
	PF16134 THO complex subunit 2 N-terminus	3
	PF16187 Middle or third domain of peptidase_M16	3
	PF16199 Radical_SAM C-terminal domain	3
	PF16209 Phospholipid-translocating ATPase N-terminal	3
	PF16212 Phospholipid-translocating P-type ATPase C-terminal	3
	PF16294 RNSP1-SAP18 binding (RSB) motif	3
	PF16366 Cytoplasmic polyadenylation element-binding protein ZZ domain	3
	PF16367 RNA recognition motif	3
	PF00037 4Fe-4S binding domain	2
	PF00043 Glutathione S-transferase, C-terminal domain	2
	PF00080 Copper/zinc superoxide dismutase (SODC)	2
	PF00088 Trefoil (P-type) domain	2
	PF00145 C-5 cytosine-specific DNA methylase	2
	PF00166 Chaperonin 10 Kd subunit	2
	PF00181 Ribosomal Proteins L2, RNA binding domain	2
	PF00237 Ribosomal protein L22p/L17e	2
	PF00238 Ribosomal protein L14p/L23e	2
	PF00252 Ribosomal protein L16p/L10e	2
	PF00303 Thymidylate synthase	2
	PF00310 Glutamine amidotransferases class-II	2
	PF00324 Amino acid permease	2
	PF00333 Ribosomal protein S5, N-terminal domain	2
	PF00339 Arrestin (or S-antigen), N-terminal domain	2
	PF00375 Sodium:dicarboxylate symporter family	2
	PF00380 Ribosomal protein S9/S16	2
	PF00432 Prenyltransferase and squalene oxidase repeat	2
	PF00448 SRP54-type protein, GTPase domain	2
	PF00465 Iron-containing alcohol dehydrogenase	2
	PF00487 Fatty acid desaturase	2
	PF00491 Arginase family	2
	PF00550 Phosphopantetheine attachment site	2
	PF00562 RNA polymerase Rpb2, domain 6	2
	PF00570 HRDC domain	2
	PF00578 AhpC/TSA family	2
	PF00586 AIR synthase related protein, N-terminal domain	2
	PF00614 Phospholipase D Active site motif	2
	PF00623 RNA polymerase Rpb1, domain 2	2
	PF00647 Elongation factor 1 gamma, conserved domain	2
	PF00687 Ribosomal protein L1p/L10e family	2
	PF00708 Acylphosphatase	2
	PF00709 Adenylosuccinate synthetase	2
	PF00786 P21-Rho-binding domain	2
	PF00821 Phosphoenolpyruvate carboxykinase C-terminal P-loop domain	2
	PF00822 PMP-22/EMP/MP20/Claudin family	2
	PF00832 Ribosomal L39 protein	2
	PF00849 RNA pseudouridylate synthase	2
	PF00890 FAD binding domain	2
	PF00903 Glyoxalase/Bleomycin resistance protein/Dioxygenase superfamily	2
	PF01008 Initiation factor 2 subunit family	2
	PF01012 Electron transfer flavoprotein domain	2
	PF01016 Ribosomal L27 protein	2
	PF01026 TatD related DNase	2
	PF01031 Dynamin central region	2
	PF01087 Galactose-1-phosphate uridyl transferase, N-terminal domain	2
	PF01092 Ribosomal protein S6e	2
	PF01096 Transcription factor S-II (TFIIS)	2
	PF01097 Arthropod defensin	2
	PF01134 Glucose inhibited division protein A	2
	PF01151 GNS1/SUR4 family	2
	PF01171 PP-loop family	2
	PF01187 Macrophage migration inhibitory factor (MIF)	2
	PF01217 Clathrin adaptor complex small chain	2
	PF01227 GTP cyclohydrolase I	2
	PF01239 Protein prenyltransferase alpha subunit repeat	2
	PF01245 Ribosomal protein L19	2
	PF01285 TEA/ATTS domain	2
	PF01380 SIS domain	2
	PF01381 Helix-turn-helix	2
	PF01384 Phosphate transporter family	2
	PF01408 Oxidoreductase family, NAD-binding Rossmann fold	2
	PF01410 Fibrillar collagen C-terminal domain	2
	PF01435 Peptidase family M48	2
	PF01471 Putative peptidoglycan binding domain	2
	PF01493 GXGXG motif	2
	PF01512 Respiratory-chain NADH dehydrogenase 51 Kd subunit	2
	PF01522 Polysaccharide deacetylase	2
	PF01575 MaoC like domain	2
	PF01599 Ribosomal protein S27a	2
	PF01636 Phosphotransferase enzyme family	2
	PF01645 Conserved region in glutamate synthase	2
	PF01661 Macro domain	2
	PF01676 Metalloenzyme superfamily	2
	PF01762 Galactosyltransferase	2
	PF01765 Ribosome recycling factor	2
	PF01784 NIF3 (NGG1p interacting factor 3)	2
	PF01853 MOZ/SAS family	2
	PF01857 Retinoblastoma-associated protein B domain	2
	PF01858 Retinoblastoma-associated protein A domain	2
	PF01927 Mut7-C RNAse domain	2
	PF01936 NYN domain	2
	PF01937 Protein of unknown function DUF89	2
	PF01963 TraB family	2
	PF01974 tRNA intron endonuclease, catalytic C-terminal domain	2
	PF01980 tRNA-methyltransferase O	2
	PF01984 Double-stranded DNA-binding domain	2
	PF01997 Translin family	2
	PF02008 CXXC zinc finger domain	2
	PF02135 TAZ zinc finger	2
	PF02136 Nuclear transport factor 2 (NTF2) domain	2
	PF02137 Adenosine-deaminase (editase) domain	2
	PF02150 RNA polymerases M/15 Kd subunit	2
	PF02172 KIX domain	2
	PF02174 PTB domain (IRS-1 type)	2
	PF02190 ATP-dependent protease La (LON) substrate-binding domain	2
	PF02195 ParB-like nuclease domain	2
	PF02205 WH2 motif	2
	PF02207 Putative zinc finger in N-recognin (UBR box)	2
	PF02213 GYF domain	2
	PF02225 PA domain	2
	PF02229 Transcriptional Coactivator p15 (PC4)	2
	PF02245 Methylpurine-DNA glycosylase (MPG)	2
	PF02263 Guanylate-binding protein, N-terminal domain	2
	PF02536 mTERF	2
	PF02545 Maf-like protein	2
	PF02580 D-Tyr-tRNA(Tyr) deacylase	2
	PF02617 ATP-dependent Clp protease adaptor protein ClpS	2
	PF02630 SCO1/SenC	2
	PF02671 Paired amphipathic helix repeat	2
	PF02735 Ku70/Ku80 beta-barrel domain	2
	PF02820 mbt repeat	2
	PF02825 WWE domain	2
	PF02828 L27 domain	2
	PF02841 Guanylate-binding protein, C-terminal domain	2
	PF02877 Poly(ADP-ribose) polymerase, regulatory domain	2
	PF02953 Tim10/DDP family zinc finger	2
	PF02990 Endomembrane protein 70	2
	PF03105 SPX domain	2
	PF03124 EXS family	2
	PF03159 XRN 5'-3' exonuclease N-terminus	2
	PF03199 Eukaryotic glutathione synthase	2
	PF03226 Yippee zinc-binding/DNA-binding /Mis18, centromere assembly	2
	PF03250 Tropomodulin	2
	PF03259 Roadblock/LC7 domain	2
	PF03291 mRNA capping enzyme	2
	PF03368 Dicer dimerisation domain	2
	PF03439 Early transcription elongation factor of RNA pol II, NGN section	2
	PF03446 NAD binding domain of 6-phosphogluconate dehydrogenase	2
	PF03463 eRF1 domain 1	2
	PF03464 eRF1 domain 2	2
	PF03465 eRF1 domain 3	2
	PF03567 Sulfotransferase family	2
	PF03575 Peptidase family S51	2
	PF03630 Fumble	2
	PF03666 Nitrogen Permease regulator of amino acid transport activity 3	2
	PF03690 Uncharacterised protein family (UPF0160)	2
	PF03702 Anhydro-N-acetylmuramic acid kinase	2
	PF03719 Ribosomal protein S5, C-terminal domain	2
	PF03730 Ku70/Ku80 C-terminal arm	2
	PF03731 Ku70/Ku80 N-terminal alpha/beta domain	2
	PF03764 Elongation factor G, domain IV	2
	PF03917 Eukaryotic glutathione synthase, ATP binding domain	2
	PF03932 CutC family	2
	PF03939 Ribosomal protein L23, N-terminal domain	2
	PF03942 DTW domain	2
	PF03947 Ribosomal Proteins L2, C-terminal domain	2
	PF03985 Paf1	2
	PF04004 Leo1-like protein	2
	PF04031 Las1-like	2
	PF04046 PSP	2
	PF04054 CCR4-Not complex component, Not1	2
	PF04057 Replication factor-A protein 1, N-terminal domain	2
	PF04062 ARP2/3 complex ARPC3 (21 kDa) subunit	2
	PF04084 Origin recognition complex subunit 2	2
	PF04095 Nicotinate phosphoribosyltransferase (NAPRTase) family	2
	PF04099 Sybindin-like family	2
	PF04101 Glycosyltransferase family 28 C-terminal domain	2
	PF04109 Autophagy protein Apg9	2
	PF04112 Mak10 subunit, NatC N(alpha)-terminal acetyltransferase	2
	PF04113 Gpi16 subunit, GPI transamidase component	2
	PF04114 Gaa1-like, GPI transamidase component	2
	PF04130 Gamma tubulin complex component C-terminal	2
	PF04133 Vacuolar protein sorting 55	2
	PF04148 Transmembrane adaptor Erv26	2
	PF04192 Utp21 specific WD40 associated putative domain	2
	PF04212 MIT (microtubule interacting and transport) domain	2
	PF04266 ASCH domain	2
	PF04280 Tim44-like domain	2
	PF04375 HemX, putative uroporphyrinogen-III C-methyltransferase	2
	PF04437 RINT-1 / TIP-1 family	2
	PF04446 tRNAHis guanylyltransferase	2
	PF04516 CP2 transcription factor	2
	PF04560 RNA polymerase Rpb2, domain 7	2
	PF04592 Selenoprotein P, N terminal region	2
	PF04668 Twisted gastrulation (Tsg) protein conserved region	2
	PF04722 Ssu72-like protein	2
	PF04727 ELMO/CED-12 family	2
	PF04801 Sin-like protein conserved region	2
	PF04810 Sec23/Sec24 zinc finger	2
	PF04811 Sec23/Sec24 trunk domain	2
	PF04815 Sec23/Sec24 helical domain	2
	PF04898 Glutamate synthase central domain	2
	PF04908 SH3-binding, glutamic acid-rich protein	2
	PF04910 Transcriptional repressor TCF25	2
	PF04922 DIE2/ALG10 family	2
	PF04925 SHQ1 protein	2
	PF04938 Survival motor neuron (SMN) interacting protein 1 (SIP1)	2
	PF04983 RNA polymerase Rpb1, domain 3	2
	PF04987 Phosphatidylinositolglycan class N (PIG-N)	2
	PF04997 RNA polymerase Rpb1, domain 1	2
	PF05010 Transforming acidic coiled-coil-containing protein (TACC), C-terminal	2
	PF05011 Lariat debranching enzyme, C-terminal domain	2
	PF05020 NPL4 family, putative zinc binding region	2
	PF05021 NPL4 family	2
	PF05044 Homeo-prospero domain	2
	PF05047 Mitochondrial ribosomal protein L51 / S25 / CI-B8 domain	2
	PF05063 MT-A70	2
	PF05064 Nsp1-like C-terminal region	2
	PF05091 Eukaryotic translation initiation factor 3 subunit 7 (eIF-3)	2
	PF05110 AF-4 proto-oncoprotein	2
	PF05118 Aspartyl/Asparaginyl beta-hydroxylase	2
	PF05153 Myo-inositol oxygenase	2
	PF05178 KRI1-like family	2
	PF05277 Protein of unknown function (DUF726)	2
	PF05282 AAR2 protein	2
	PF05346 Eukaryotic membrane protein family	2
	PF05383 La domain	2
	PF05405 Mitochondrial ATP synthase B chain precursor (ATP-synt_B)	2
	PF05434 TMEM9	2
	PF05458 Cd27 binding protein (Siva)	2
	PF05470 Eukaryotic translation initiation factor 3 subunit 8 N-terminus	2
	PF05536 Neurochondrin	2
	PF05593 RHS Repeat	2
	PF05603 Protein of unknown function (DUF775)	2
	PF05605 Drought induced 19 protein (Di19), zinc-binding	2
	PF05608 Protein of unknown function (DUF778)	2
	PF05640 Na,K-Atpase Interacting protein	2
	PF05679 Chondroitin N-acetylgalactosaminyltransferase	2
	PF05731 TROVE domain	2
	PF05743 UEV domain	2
	PF05811 Eukaryotic protein of unknown function (DUF842)	2
	PF05822 Pyrimidine 5'-nucleotidase (UMPH-1)	2
	PF05871 ESCRT-II complex subunit	2
	PF05923 APC repeat	2
	PF05978 Ion channel regulatory protein UNC-93	2
	PF06001 Domain of Unknown Function (DUF902)	2
	PF06008 Laminin Domain I	2
	PF06009 Laminin Domain II	2
	PF06026 Ribose 5-phosphate isomerase A (phosphoriboisomerase A)	2
	PF06031 SERTA motif	2
	PF06083 Interleukin-17	2
	PF06102 rRNA biogenesis protein RRP36	2
	PF06105 Aph-1 protein	2
	PF06179 Surfeit locus protein 5 subunit 22 of Mediator complex	2
	PF06221 Putative zinc finger motif, C2HC5-type	2
	PF06239 Evolutionarily conserved signalling intermediate in Toll pathway	2
	PF06345 DRF Autoregulatory Domain	2
	PF06375 AP-3 complex subunit delta-1	2
	PF06415 BPG-independent PGAM N-terminus (iPGM_N)	2
	PF06424 PRP1 splicing factor, N-terminal	2
	PF06432 Phosphatidylinositol N-acetylglucosaminyltransferase	2
	PF06472 ABC transporter transmembrane region 2	2
	PF06524 NOA36 protein	2
	PF06584 DIRP	2
	PF06585 Haemolymph juvenile hormone binding protein (JHBP)	2
	PF06762 Lipase maturation factor	2
	PF06803 Protein of unknown function (DUF1232)	2
	PF06825 Heat shock factor binding protein 1	2
	PF06839 GRF zinc finger	2
	PF06859 Bicoid-interacting protein 3 (Bin3)	2
	PF06888 Putative Phosphatase	2
	PF06920 Dock homology region 2	2
	PF06936 Selenoprotein S (SelS)	2
	PF06966 Protein of unknown function (DUF1295)	2
	PF06979 Assembly, mitochondrial proton-transport ATP synth complex	2
	PF07019 Rab5-interacting protein (Rab5ip)	2
	PF07324 DiGeorge syndrome critical region 6 (DGCR6) protein	2
	PF07496 CW-type Zinc Finger	2
	PF07555 beta-N-acetylglucosaminidase	2
	PF07572 Bucentaur or craniofacial development	2
	PF07724 AAA domain (Cdc48 subfamily)	2
	PF07757 Predicted AdoMet-dependent methyltransferase	2
	PF07763 FEZ-like protein	2
	PF07776 Zinc-finger associated domain (zf-AD)	2
	PF07817 GLE1-like protein	2
	PF07851 TMPIT-like protein	2
	PF07915 Glucosidase II beta subunit-like protein	2
	PF07946 Protein of unknown function (DUF1682)	2
	PF07970 Endoplasmic reticulum vesicle transporter	2
	PF08033 Sec23/Sec24 beta-sandwich domain	2
	PF08038 TOM7 family	2
	PF08066 PMC2NT (NUC016) domain	2
	PF08159 NUC153 domain	2
	PF08174 Cell division protein anillin	2
	PF08214 Histone acetylation protein	2
	PF08246 Cathepsin propeptide inhibitor domain (I29)	2
	PF08265 YL1 nuclear protein C-terminal domain	2
	PF08295 Sin3 family co-repressor	2
	PF08366 LLGL2	2
	PF08442 ATP-grasp domain	2
	PF08523 Multiprotein bridging factor 1	2
	PF08555 Eukaryotic family of unknown function (DUF1754)	2
	PF08567 TFIIH p62 subunit, N-terminal domain	2
	PF08571 Yos1-like	2
	PF08596 Lethal giant larvae(Lgl) like, C-terminal	2
	PF08598 Sds3-like	2
	PF08612 TATA-binding related factor (TRF) of subunit 20 of Mediator complex	2
	PF08613 Cyclin	2
	PF08646 Replication factor-A C terminal domain	2
	PF08659 KR domain	2
	PF08662 Eukaryotic translation initiation factor eIF2A	2
	PF08683 Microtubule-binding calmodulin-regulated spectrin-associated	2
	PF08696 DNA replication factor Dna2	2
	PF08726 Ca2+ insensitive EF hand	2
	PF08752 Coatomer gamma subunit appendage platform subdomain	2
	PF08763 Voltage gated calcium channel IQ domain	2
	PF08767 CRM1 C terminal	2
	PF08774 VRR-NUC domain	2
	PF08911 NUP50 (Nucleoporin 50 kDa)	2
	PF08916 Phenylalanine zipper	2
	PF08925 Domain of Unknown Function (DUF1907)	2
	PF08947 BPS (Between PH and SH2)	2
	PF09011 HMG-box domain	2
	PF09032 Siah interacting protein, N terminal	2
	PF09073 BUD22	2
	PF09103 BRCA2, oligonucleotide/oligosaccharide-binding, domain 1	2
	PF09104 BRCA2, oligonucleotide/oligosaccharide-binding, domain 3	2
	PF09128 Regulator of G protein signalling-like domain	2
	PF09169 BRCA2, helical	2
	PF09405 CASC3/Barentsz eIF4AIII binding	2
	PF09415 CENP-S associating Centromere protein X	2
	PF09416 RNA helicase (UPF2 interacting domain)	2
	PF09430 Protein of unknown function (DUF2012)	2
	PF09454 Vps23 core domain	2
	PF09507 DNA polymerase subunit Cdc27	2
	PF09730 Microtubule-associated protein Bicaudal-D	2
	PF09733 VEFS-Box of polycomb protein	2
	PF09743 E3 UFM1-protein ligase 1	2
	PF09752 Abhydrolase domain containing 18	2
	PF09758 Uncharacterised conserved protein	2
	PF09779 Ima1 N-terminal domain	2
	PF09813 Coiled-coil domain-containing protein 56	2
	PF10146 Zinc finger-containing protein	2
	PF10152 Subunit CCDC53 of WASH complex	2
	PF10155 CCR4-NOT transcription complex subunit 11	2
	PF10169 Learning-associated protein	2
	PF10181 GPI-GlcNAc transferase complex, PIG-H component	2
	PF10183 ESSS subunit of NADH:ubiquinone oxidoreductase (complex I)	2
	PF10199 Alpha and gamma adaptin binding protein p34	2
	PF10200 NADH:ubiquinone oxidoreductase, NDUFS5-15kDa	2
	PF10237 Probable N6-adenine methyltransferase	2
	PF10240 Multivesicular body subunit 12	2
	PF10247 Reactive mitochondrial oxygen species modulator 1	2
	PF10249 NADH-ubiquinone oxidoreductase subunit 10	2
	PF10251 Presenilin enhancer-2 subunit of gamma secretase	2
	PF10255 RNA polymerase I-associated factor PAF67	2
	PF10258 PHAX RNA-binding domain	2
	PF10266 Hereditary spastic paraplegia protein strumpellin	2
[truncated: 875 more rows]

## Sheet: Gráfica Top 30
Pfam domain	Ocurrence
RNA recognition motif	318
Zinc finger, C2H2 type	314
Reverse transcriptase	301
Protein kinase domain	269
WD domain, G-beta repeat	258
Helicase conserved C-terminal domain	178
DDE superfamily endonuclease	150
Immunoglobulin I-set domain	147
PH domain	139
Immunoglobulin domain	139
Ankyrin repeats	133
BTB/POZ domain	127
DEAD/DEAH box helicase	121
Integrase core domain	121
Major Facilitator Superfamily	120
short chain dehydrogenase	117
PDZ domain	107
Peptidase family M13	104
C2 domain	102
Ras family	101
Mitochondrial carrier protein	98
Leucine rich repeat	94
ABC transporter	87
Tetratricopeptide repeat	84
THAP domain	81
SH3 domain	77
PF05649 Peptidase family M13	73
PF00226 DnaJ domain	69
ATPase family associated with various cellular activities (AAA)	68
Fibronectin type III domain	68

## Sheet: Totales_240
	PFAM
	PF00001 7 transmembrane receptor (rhodopsin family)
	PF00001 7 transmembrane receptor (rhodopsin family)
	PF00001 7 transmembrane receptor (rhodopsin family)
	PF00001 7 transmembrane receptor (rhodopsin family)
	PF00001 7 transmembrane receptor (rhodopsin family)
	PF00001 7 transmembrane receptor (rhodopsin family)
	PF00001 7 transmembrane receptor (rhodopsin family)
	PF00001 7 transmembrane receptor (rhodopsin family)
	PF00001 7 transmembrane receptor (rhodopsin family)
	PF00001 7 transmembrane receptor (rhodopsin family)
	PF00001 7 transmembrane receptor (rhodopsin family)
	PF00001 7 transmembrane receptor (rhodopsin family)
	PF00001 7 transmembrane receptor (rhodopsin family)
	PF00001 7 transmembrane receptor (rhodopsin family)
	PF00001 7 transmembrane receptor (rhodopsin family)
	PF00001 7 transmembrane receptor (rhodopsin family)
	PF00001 7 transmembrane receptor (rhodopsin family)
	PF00001 7 transmembrane receptor (rhodopsin family)
	PF00001 7 transmembrane receptor (rhodopsin family)
	PF00001 7 transmembrane receptor (rhodopsin family)
	PF00001 7 transmembrane receptor (rhodopsin family)
Cuenta PF00001 7 transmembrane receptor (rhodopsin family)	21
	PF00002 7 transmembrane receptor (Secretin family)
	PF00002 7 transmembrane receptor (Secretin family)
	PF00002 7 transmembrane receptor (Secretin family)
	PF00002 7 transmembrane receptor (Secretin family)
	PF00002 7 transmembrane receptor (Secretin family)
	PF00002 7 transmembrane receptor (Secretin family)
	PF00002 7 transmembrane receptor (Secretin family)
	PF00002 7 transmembrane receptor (Secretin family)
	PF00002 7 transmembrane receptor (Secretin family)
	PF00002 7 transmembrane receptor (Secretin family)
	PF00002 7 transmembrane receptor (Secretin family)
	PF00002 7 transmembrane receptor (Secretin family)
	PF00002 7 transmembrane receptor (Secretin family)
	PF00002 7 transmembrane receptor (Secretin family)
	PF00002 7 transmembrane receptor (Secretin family)
	PF00002 7 transmembrane receptor (Secretin family)
	PF00002 7 transmembrane receptor (Secretin family)
	PF00002 7 transmembrane receptor (Secretin family)
	PF00002 7 transmembrane receptor (Secretin family)
	PF00002 7 transmembrane receptor (Secretin family)
	PF00002 7 transmembrane receptor (Secretin family)
	PF00002 7 transmembrane receptor (Secretin family)
	PF00002 7 transmembrane receptor (Secretin family)
	PF00002 7 transmembrane receptor (Secretin family)
	PF00002 7 transmembrane receptor (Secretin family)
	PF00002 7 transmembrane receptor (Secretin family)
	PF00002 7 transmembrane receptor (Secretin family)
	PF00002 7 transmembrane receptor (Secretin family)
	PF00002 7 transmembrane receptor (Secretin family)
	PF00002 7 transmembrane receptor (Secretin family)
	PF00002 7 transmembrane receptor (Secretin family)
	PF00002 7 transmembrane receptor (Secretin family)
	PF00002 7 transmembrane receptor (Secretin family)
	PF00002 7 transmembrane receptor (Secretin family)
	PF00002 7 transmembrane receptor (Secretin family)
Cuenta PF00002 7 transmembrane receptor (Secretin family)	35
	PF00003 7 transmembrane sweet-taste receptor of 3 GCPR
	PF00003 7 transmembrane sweet-taste receptor of 3 GCPR
	PF00003 7 transmembrane sweet-taste receptor of 3 GCPR
Cuenta PF00003 7 transmembrane sweet-taste receptor of 3 GCPR	3
	PF00004 ATPase family associated with various cellular activities (AAA)
	PF00004 ATPase family associated with various cellular activities (AAA)
	PF00004 ATPase family associated with various cellular activities (AAA)
	PF00004 ATPase family associated with various cellular activities (AAA)
	PF00004 ATPase family associated with various cellular activities (AAA)
	PF00004 ATPase family associated with various cellular activities (AAA)
	PF00004 ATPase family associated with various cellular activities (AAA)
	PF00004 ATPase family associated with various cellular activities (AAA)
	PF00004 ATPase family associated with various cellular activities (AAA)
	PF00004 ATPase family associated with various cellular activities (AAA)
	PF00004 ATPase family associated with various cellular activities (AAA)
	PF00004 ATPase family associated with various cellular activities (AAA)
	PF00004 ATPase family associated with various cellular activities (AAA)
	PF00004 ATPase family associated with various cellular activities (AAA)
	PF00004 ATPase family associated with various cellular activities (AAA)
	PF00004 ATPase family associated with various cellular activities (AAA)
	PF00004 ATPase family associated with various cellular activities (AAA)
	PF00004 ATPase family associated with various cellular activities (AAA)
	PF00004 ATPase family associated with various cellular activities (AAA)
	PF00004 ATPase family associated with various cellular activities (AAA)
	PF00004 ATPase family associated with various cellular activities (AAA)
	PF00004 ATPase family associated with various cellular activities (AAA)
	PF00004 ATPase family associated with various cellular activities (AAA)
	PF00004 ATPase family associated with various cellular activities (AAA)
	PF00004 ATPase family associated with various cellular activities (AAA)
	PF00004 ATPase family associated with various cellular activities (AAA)
	PF00004 ATPase family associated with various cellular activities (AAA)
	PF00004 ATPase family associated with various cellular activities (AAA)
	PF00004 ATPase family associated with various cellular activities (AAA)
	PF00004 ATPase family associated with various cellular activities (AAA)
	PF00004 ATPase family associated with various cellular activities (AAA)
	PF00004 ATPase family associated with various cellular activities (AAA)
	PF00004 ATPase family associated with various cellular activities (AAA)
	PF00004 ATPase family associated with various cellular activities (AAA)
	PF00004 ATPase family associated with various cellular activities (AAA)
	PF00004 ATPase family associated with various cellular activities (AAA)
	PF00004 ATPase family associated with various cellular activities (AAA)
	PF00004 ATPase family associated with various cellular activities (AAA)
	PF00004 ATPase family associated with various cellular activities (AAA)
	PF00004 ATPase family associated with various cellular activities (AAA)
	PF00004 ATPase family associated with various cellular activities (AAA)
	PF00004 ATPase family associated with various cellular activities (AAA)
	PF00004 ATPase family associated with various cellular activities (AAA)
	PF00004 ATPase family associated with various cellular activities (AAA)
	PF00004 ATPase family associated with various cellular activities (AAA)
	PF00004 ATPase family associated with various cellular activities (AAA)
	PF00004 ATPase family associated with various cellular activities (AAA)
	PF00004 ATPase family associated with various cellular activities (AAA)
	PF00004 ATPase family associated with various cellular activities (AAA)
	PF00004 ATPase family associated with various cellular activities (AAA)
	PF00004 ATPase family associated with various cellular activities (AAA)
	PF00004 ATPase family associated with various cellular activities (AAA)
	PF00004 ATPase family associated with various cellular activities (AAA)
	PF00004 ATPase family associated with various cellular activities (AAA)
	PF00004 ATPase family associated with various cellular activities (AAA)
	PF00004 ATPase family associated with various cellular activities (AAA)
	PF00004 ATPase family associated with various cellular activities (AAA)
	PF00004 ATPase family associated with various cellular activities (AAA)
	PF00004 ATPase family associated with various cellular activities (AAA)
	PF00004 ATPase family associated with various cellular activities (AAA)
	PF00004 ATPase family associated with various cellular activities (AAA)
	PF00004 ATPase family associated with various cellular activities (AAA)
	PF00004 ATPase family associated with various cellular activities (AAA)
	PF00004 ATPase family associated with various cellular activities (AAA)
	PF00004 ATPase family associated with various cellular activities (AAA)
	PF00004 ATPase family associated with various cellular activities (AAA)
Cuenta PF00004 ATPase family associated with various cellular activities (AAA)	66
	PF00005 ABC transporter
	PF00005 ABC transporter
	PF00005 ABC transporter
	PF00005 ABC transporter
	PF00005 ABC transporter
	PF00005 ABC transporter
	PF00005 ABC transporter
	PF00005 ABC transporter
	PF00005 ABC transporter
	PF00005 ABC transporter
	PF00005 ABC transporter
	PF00005 ABC transporter
	PF00005 ABC transporter
	PF00005 ABC transporter
	PF00005 ABC transporter
	PF00005 ABC transporter
	PF00005 ABC transporter
	PF00005 ABC transporter
	PF00005 ABC transporter
	PF00005 ABC transporter
	PF00005 ABC transporter
	PF00005 ABC transporter
	PF00005 ABC transporter
	PF00005 ABC transporter
	PF00005 ABC transporter
	PF00005 ABC transporter
	PF00005 ABC transporter
	PF00005 ABC transporter
	PF00005 ABC transporter
	PF00005 ABC transporter
	PF00005 ABC transporter
	PF00005 ABC transporter
	PF00005 ABC transporter
	PF00005 ABC transporter
	PF00005 ABC transporter
	PF00005 ABC transporter
	PF00005 ABC transporter
	PF00005 ABC transporter
	PF00005 ABC transporter
	PF00005 ABC transporter
	PF00005 ABC transporter
	PF00005 ABC transporter
	PF00005 ABC transporter
	PF00005 ABC transporter
	PF00005 ABC transporter
	PF00005 ABC transporter
	PF00005 ABC transporter
	PF00005 ABC transporter
	PF00005 ABC transporter
	PF00005 ABC transporter
	PF00005 ABC transporter
	PF00005 ABC transporter
	PF00005 ABC transporter
	PF00005 ABC transporter
	PF00005 ABC transporter
	PF00005 ABC transporter
	PF00005 ABC transporter
	PF00005 ABC transporter
	PF00005 ABC transporter
	PF00005 ABC transporter
	PF00005 ABC transporter
	PF00005 ABC transporter
	PF00005 ABC transporter
	PF00005 ABC transporter
	PF00005 ABC transporter
	PF00005 ABC transporter
	PF00005 ABC transporter
	PF00005 ABC transporter
	PF00005 ABC transporter
	PF00005 ABC transporter
	PF00005 ABC transporter
	PF00005 ABC transporter
	PF00005 ABC transporter
	PF00005 ABC transporter
	PF00005 ABC transporter
	PF00005 ABC transporter
	PF00005 ABC transporter
	PF00005 ABC transporter
	PF00005 ABC transporter
	PF00005 ABC transporter
Cuenta PF00005 ABC transporter	80
	PF00006 ATP synthase alpha/beta family, nucleotide-binding domain
	PF00006 ATP synthase alpha/beta family, nucleotide-binding domain
	PF00006 ATP synthase alpha/beta family, nucleotide-binding domain
	PF00006 ATP synthase alpha/beta family, nucleotide-binding domain
Cuenta PF00006 ATP synthase alpha/beta family, nucleotide-binding domain	4
	PF00008 EGF-like domain
	PF00008 EGF-like domain
	PF00008 EGF-like domain
	PF00008 EGF-like domain
	PF00008 EGF-like domain
	PF00008 EGF-like domain
	PF00008 EGF-like domain
	PF00008 EGF-like domain
	PF00008 EGF-like domain
	PF00008 EGF-like domain
	PF00008 EGF-like domain
	PF00008 EGF-like domain
	PF00008 EGF-like domain
	PF00008 EGF-like domain
	PF00008 EGF-like domain
	PF00008 EGF-like domain
	PF00008 EGF-like domain
	PF00008 EGF-like domain
	PF00008 EGF-like domain
	PF00008 EGF-like domain
	PF00008 EGF-like domain
	PF00008 EGF-like domain
	PF00008 EGF-like domain
	PF00008 EGF-like domain
	PF00008 EGF-like domain
	PF00008 EGF-like domain
	PF00008 EGF-like domain
	PF00008 EGF-like domain
	PF00008 EGF-like domain
	PF00008 EGF-like domain
	PF00008 EGF-like domain
Cuenta PF00008 EGF-like domain	31
	PF00009 Elongation factor Tu GTP binding domain
	PF00009 Elongation factor Tu GTP binding domain
	PF00009 Elongation factor Tu GTP binding domain
	PF00009 Elongation factor Tu GTP binding domain
	PF00009 Elongation factor Tu GTP binding domain
	PF00009 Elongation factor Tu GTP binding domain
	PF00009 Elongation factor Tu GTP binding domain
	PF00009 Elongation factor Tu GTP binding domain
	PF00009 Elongation factor Tu GTP binding domain
	PF00009 Elongation factor Tu GTP binding domain
	PF00009 Elongation factor Tu GTP binding domain
	PF00009 Elongation factor Tu GTP binding domain
	PF00009 Elongation factor Tu GTP binding domain
	PF00009 Elongation factor Tu GTP binding domain
	PF00009 Elongation factor Tu GTP binding domain
	PF00009 Elongation factor Tu GTP binding domain
	PF00009 Elongation factor Tu GTP binding domain
	PF00009 Elongation factor Tu GTP binding domain
	PF00009 Elongation factor Tu GTP binding domain
	PF00009 Elongation factor Tu GTP binding domain
	PF00009 Elongation factor Tu GTP binding domain
	PF00009 Elongation factor Tu GTP binding domain
	PF00009 Elongation factor Tu GTP binding domain
	PF00009 Elongation factor Tu GTP binding domain
	PF00009 Elongation factor Tu GTP binding domain
	PF00009 Elongation factor Tu GTP binding domain
	PF00009 Elongation factor Tu GTP binding domain
Cuenta PF00009 Elongation factor Tu GTP binding domain	27
	PF00010 Helix-loop-helix DNA-binding domain
	PF00010 Helix-loop-helix DNA-binding domain
	PF00010 Helix-loop-helix DNA-binding domain
	PF00010 Helix-loop-helix DNA-binding domain
	PF00010 Helix-loop-helix DNA-binding domain
	PF00010 Helix-loop-helix DNA-binding domain
	PF00010 Helix-loop-helix DNA-binding domain
	PF00010 Helix-loop-helix DNA-binding domain
	PF00010 Helix-loop-helix DNA-binding domain
	PF00010 Helix-loop-helix DNA-binding domain
	PF00010 Helix-loop-helix DNA-binding domain
	PF00010 Helix-loop-helix DNA-binding domain
	PF00010 Helix-loop-helix DNA-binding domain
	PF00010 Helix-loop-helix DNA-binding domain
	PF00010 Helix-loop-helix DNA-binding domain
	PF00010 Helix-loop-helix DNA-binding domain
	PF00010 Helix-loop-helix DNA-binding domain
	PF00010 Helix-loop-helix DNA-binding domain
	PF00010 Helix-loop-helix DNA-binding domain
	PF00010 Helix-loop-helix DNA-binding domain
	PF00010 Helix-loop-helix DNA-binding domain
	PF00010 Helix-loop-helix DNA-binding domain
	PF00010 Helix-loop-helix DNA-binding domain
	PF00010 Helix-loop-helix DNA-binding domain
	PF00010 Helix-loop-helix DNA-binding domain
	PF00010 Helix-loop-helix DNA-binding domain
	PF00010 Helix-loop-helix DNA-binding domain
	PF00010 Helix-loop-helix DNA-binding domain
	PF00010 Helix-loop-helix DNA-binding domain
	PF00010 Helix-loop-helix DNA-binding domain
	PF00010 Helix-loop-helix DNA-binding domain
	PF00010 Helix-loop-helix DNA-binding domain
	PF00010 Helix-loop-helix DNA-binding domain
	PF00010 Helix-loop-helix DNA-binding domain
	PF00010 Helix-loop-helix DNA-binding domain
	PF00010 Helix-loop-helix DNA-binding domain
	PF00010 Helix-loop-helix DNA-binding domain
	PF00010 Helix-loop-helix DNA-binding domain
	PF00010 Helix-loop-helix DNA-binding domain
Cuenta PF00010 Helix-loop-helix DNA-binding domain	39
	PF00011 Hsp20/alpha crystallin family
	PF00011 Hsp20/alpha crystallin family
	PF00011 Hsp20/alpha crystallin family
	PF00011 Hsp20/alpha crystallin family
	PF00011 Hsp20/alpha crystallin family
	PF00011 Hsp20/alpha crystallin family
	PF00011 Hsp20/alpha crystallin family
	PF00011 Hsp20/alpha crystallin family
	PF00011 Hsp20/alpha crystallin family
	PF00011 Hsp20/alpha crystallin family
	PF00011 Hsp20/alpha crystallin family
	PF00011 Hsp20/alpha crystallin family
	PF00011 Hsp20/alpha crystallin family
Cuenta PF00011 Hsp20/alpha crystallin family	13
	PF00012 Hsp70 protein
	PF00012 Hsp70 protein
	PF00012 Hsp70 protein
	PF00012 Hsp70 protein
	PF00012 Hsp70 protein
	PF00012 Hsp70 protein
	PF00012 Hsp70 protein
	PF00012 Hsp70 protein
	PF00012 Hsp70 protein
	PF00012 Hsp70 protein
	PF00012 Hsp70 protein
	PF00012 Hsp70 protein
	PF00012 Hsp70 protein
	PF00012 Hsp70 protein
	PF00012 Hsp70 protein
	PF00012 Hsp70 protein
	PF00012 Hsp70 protein
	PF00012 Hsp70 protein
	PF00012 Hsp70 protein
	PF00012 Hsp70 protein
	PF00012 Hsp70 protein
	PF00012 Hsp70 protein
	PF00012 Hsp70 protein
	PF00012 Hsp70 protein
	PF00012 Hsp70 protein
	PF00012 Hsp70 protein
Cuenta PF00012 Hsp70 protein	26
	PF00013 KH domain
	PF00013 KH domain
	PF00013 KH domain
	PF00013 KH domain
	PF00013 KH domain
	PF00013 KH domain
	PF00013 KH domain
	PF00013 KH domain
	PF00013 KH domain
	PF00013 KH domain
	PF00013 KH domain
	PF00013 KH domain
	PF00013 KH domain
	PF00013 KH domain
	PF00013 KH domain
	PF00013 KH domain
	PF00013 KH domain
	PF00013 KH domain
	PF00013 KH domain
	PF00013 KH domain
	PF00013 KH domain
	PF00013 KH domain
	PF00013 KH domain
	PF00013 KH domain
	PF00013 KH domain
	PF00013 KH domain
	PF00013 KH domain
	PF00013 KH domain
	PF00013 KH domain
	PF00013 KH domain
	PF00013 KH domain
	PF00013 KH domain
	PF00013 KH domain
	PF00013 KH domain
	PF00013 KH domain
	PF00013 KH domain
	PF00013 KH domain
	PF00013 KH domain
	PF00013 KH domain
	PF00013 KH domain
	PF00013 KH domain
	PF00013 KH domain
	PF00013 KH domain
	PF00013 KH domain
	PF00013 KH domain
	PF00013 KH domain
	PF00013 KH domain
	PF00013 KH domain
	PF00013 KH domain
	PF00013 KH domain
	PF00013 KH domain
	PF00013 KH domain
	PF00013 KH domain
Cuenta PF00013 KH domain	53
	PF00014 Kunitz/Bovine pancreatic trypsin inhibitor domain
	PF00014 Kunitz/Bovine pancreatic trypsin inhibitor domain
	PF00014 Kunitz/Bovine pancreatic trypsin inhibitor domain
	PF00014 Kunitz/Bovine pancreatic trypsin inhibitor domain
	PF00014 Kunitz/Bovine pancreatic trypsin inhibitor domain
	PF00014 Kunitz/Bovine pancreatic trypsin inhibitor domain
	PF00014 Kunitz/Bovine pancreatic trypsin inhibitor domain
	PF00014 Kunitz/Bovine pancreatic trypsin inhibitor domain
	PF00014 Kunitz/Bovine pancreatic trypsin inhibitor domain
	PF00014 Kunitz/Bovine pancreatic trypsin inhibitor domain
	PF00014 Kunitz/Bovine pancreatic trypsin inhibitor domain
	PF00014 Kunitz/Bovine pancreatic trypsin inhibitor domain
Cuenta PF00014 Kunitz/Bovine pancreatic trypsin inhibitor domain	12
	PF00017 SH2 domain
	PF00017 SH2 domain
	PF00017 SH2 domain
	PF00017 SH2 domain
	PF00017 SH2 domain
	PF00017 SH2 domain
	PF00017 SH2 domain
	PF00017 SH2 domain
	PF00017 SH2 domain
	PF00017 SH2 domain
	PF00017 SH2 domain
	PF00017 SH2 domain
	PF00017 SH2 domain
	PF00017 SH2 domain
	PF00017 SH2 domain
	PF00017 SH2 domain
	PF00017 SH2 domain
	PF00017 SH2 domain
	PF00017 SH2 domain
	PF00017 SH2 domain
	PF00017 SH2 domain
	PF00017 SH2 domain
	PF00017 SH2 domain
	PF00017 SH2 domain
	PF00017 SH2 domain
	PF00017 SH2 domain
	PF00017 SH2 domain
	PF00017 SH2 domain
	PF00017 SH2 domain
	PF00017 SH2 domain
	PF00017 SH2 domain
	PF00017 SH2 domain
	PF00017 SH2 domain
	PF00017 SH2 domain
	PF00017 SH2 domain
	PF00017 SH2 domain
	PF00017 SH2 domain
	PF00017 SH2 domain
	PF00017 SH2 domain
	PF00017 SH2 domain
Cuenta PF00017 SH2 domain	40
	PF00018 SH3 domain
	PF00018 SH3 domain
	PF00018 SH3 domain
	PF00018 SH3 domain
	PF00018 SH3 domain
	PF00018 SH3 domain
	PF00018 SH3 domain
	PF00018 SH3 domain
	PF00018 SH3 domain
	PF00018 SH3 domain
	PF00018 SH3 domain
	PF00018 SH3 domain
	PF00018 SH3 domain
	PF00018 SH3 domain
	PF00018 SH3 domain
	PF00018 SH3 domain
	PF00018 SH3 domain
	PF00018 SH3 domain
	PF00018 SH3 domain
	PF00018 SH3 domain
	PF00018 SH3 domain
	PF00018 SH3 domain
	PF00018 SH3 domain
	PF00018 SH3 domain
	PF00018 SH3 domain
	PF00018 SH3 domain
	PF00018 SH3 domain
	PF00018 SH3 domain
	PF00018 SH3 domain
	PF00018 SH3 domain
	PF00018 SH3 domain
	PF00018 SH3 domain
	PF00018 SH3 domain
	PF00018 SH3 domain
	PF00018 SH3 domain
	PF00018 SH3 domain
	PF00018 SH3 domain
	PF00018 SH3 domain
	PF00018 SH3 domain
	PF00018 SH3 domain
	PF00018 SH3 domain
	PF00018 SH3 domain
	PF00018 SH3 domain
	PF00018 SH3 domain
	PF00018 SH3 domain
	PF00018 SH3 domain
	PF00018 SH3 domain
	PF00018 SH3 domain
	PF00018 SH3 domain
	PF00018 SH3 domain
	PF00018 SH3 domain
	PF00018 SH3 domain
	PF00018 SH3 domain
	PF00018 SH3 domain
	PF00018 SH3 domain
	PF00018 SH3 domain
	PF00018 SH3 domain
	PF00018 SH3 domain
	PF00018 SH3 domain
	PF00018 SH3 domain
	PF00018 SH3 domain
	PF00018 SH3 domain
	PF00018 SH3 domain
	PF00018 SH3 domain
	PF00018 SH3 domain
	PF00018 SH3 domain
	PF00018 SH3 domain
	PF00018 SH3 domain
	PF00018 SH3 domain
	PF00018 SH3 domain
	PF00018 SH3 domain
	PF00018 SH3 domain
	PF00018 SH3 domain
Cuenta PF00018 SH3 domain	73
	PF00019 Transforming growth factor beta like domain
	PF00019 Transforming growth factor beta like domain
	PF00019 Transforming growth factor beta like domain
	PF00019 Transforming growth factor beta like domain
	PF00019 Transforming growth factor beta like domain
Cuenta PF00019 Transforming growth factor beta like domain	5
	PF00022 Actin
	PF00022 Actin
	PF00022 Actin
	PF00022 Actin
	PF00022 Actin
	PF00022 Actin
	PF00022 Actin
	PF00022 Actin
	PF00022 Actin
	PF00022 Actin
	PF00022 Actin
	PF00022 Actin
	PF00022 Actin
	PF00022 Actin
Cuenta PF00022 Actin	14
	PF00023 Ankyrin repeat
	PF00023 Ankyrin repeat
	PF00023 Ankyrin repeat
	PF00023 Ankyrin repeat
	PF00023 Ankyrin repeat
	PF00023 Ankyrin repeat
	PF00023 Ankyrin repeat
	PF00023 Ankyrin repeat
	PF00023 Ankyrin repeat
	PF00023 Ankyrin repeat
	PF00023 Ankyrin repeat
	PF00023 Ankyrin repeat
	PF00023 Ankyrin repeat
	PF00023 Ankyrin repeat
Cuenta PF00023 Ankyrin repeat	14
	PF00024 PAN domain
	PF00024 PAN domain
	PF00024 PAN domain
Cuenta PF00024 PAN domain	3
	PF00025 ADP-ribosylation factor family
	PF00025 ADP-ribosylation factor family
	PF00025 ADP-ribosylation factor family
	PF00025 ADP-ribosylation factor family
	PF00025 ADP-ribosylation factor family
	PF00025 ADP-ribosylation factor family
	PF00025 ADP-ribosylation factor family
	PF00025 ADP-ribosylation factor family
	PF00025 ADP-ribosylation factor family
	PF00025 ADP-ribosylation factor family
	PF00025 ADP-ribosylation factor family
	PF00025 ADP-ribosylation factor family
	PF00025 ADP-ribosylation factor family
	PF00025 ADP-ribosylation factor family
	PF00025 ADP-ribosylation factor family
	PF00025 ADP-ribosylation factor family
	PF00025 ADP-ribosylation factor family
	PF00025 ADP-ribosylation factor family
	PF00025 ADP-ribosylation factor family
	PF00025 ADP-ribosylation factor family
	PF00025 ADP-ribosylation factor family
	PF00025 ADP-ribosylation factor family
	PF00025 ADP-ribosylation factor family
Cuenta PF00025 ADP-ribosylation factor family	23
	PF00026 Eukaryotic aspartyl protease
Cuenta PF00026 Eukaryotic aspartyl protease	1
	PF00027 Cyclic nucleotide-binding domain
	PF00027 Cyclic nucleotide-binding domain
	PF00027 Cyclic nucleotide-binding domain
	PF00027 Cyclic nucleotide-binding domain
	PF00027 Cyclic nucleotide-binding domain
	PF00027 Cyclic nucleotide-binding domain
	PF00027 Cyclic nucleotide-binding domain
	PF00027 Cyclic nucleotide-binding domain
	PF00027 Cyclic nucleotide-binding domain
	PF00027 Cyclic nucleotide-binding domain
	PF00027 Cyclic nucleotide-binding domain
	PF00027 Cyclic nucleotide-binding domain
	PF00027 Cyclic nucleotide-binding domain
	PF00027 Cyclic nucleotide-binding domain
	PF00027 Cyclic nucleotide-binding domain
	PF00027 Cyclic nucleotide-binding domain
	PF00027 Cyclic nucleotide-binding domain
	PF00027 Cyclic nucleotide-binding domain
	PF00027 Cyclic nucleotide-binding domain
	PF00027 Cyclic nucleotide-binding domain
	PF00027 Cyclic nucleotide-binding domain
	PF00027 Cyclic nucleotide-binding domain
	PF00027 Cyclic nucleotide-binding domain
	PF00027 Cyclic nucleotide-binding domain
	PF00027 Cyclic nucleotide-binding domain
	PF00027 Cyclic nucleotide-binding domain
	PF00027 Cyclic nucleotide-binding domain
	PF00027 Cyclic nucleotide-binding domain
	PF00027 Cyclic nucleotide-binding domain
	PF00027 Cyclic nucleotide-binding domain
	PF00027 Cyclic nucleotide-binding domain
	PF00027 Cyclic nucleotide-binding domain
	PF00027 Cyclic nucleotide-binding domain
	PF00027 Cyclic nucleotide-binding domain
	PF00027 Cyclic nucleotide-binding domain
	PF00027 Cyclic nucleotide-binding domain
	PF00027 Cyclic nucleotide-binding domain
Cuenta PF00027 Cyclic nucleotide-binding domain	37
	PF00028 Cadherin domain
	PF00028 Cadherin domain
	PF00028 Cadherin domain
	PF00028 Cadherin domain
	PF00028 Cadherin domain
	PF00028 Cadherin domain
	PF00028 Cadherin domain
	PF00028 Cadherin domain
	PF00028 Cadherin domain
	PF00028 Cadherin domain
	PF00028 Cadherin domain
	PF00028 Cadherin domain
	PF00028 Cadherin domain
	PF00028 Cadherin domain
	PF00028 Cadherin domain
	PF00028 Cadherin domain
	PF00028 Cadherin domain
	PF00028 Cadherin domain
	PF00028 Cadherin domain
	PF00028 Cadherin domain
	PF00028 Cadherin domain
	PF00028 Cadherin domain
	PF00028 Cadherin domain
	PF00028 Cadherin domain
	PF00028 Cadherin domain
	PF00028 Cadherin domain
	PF00028 Cadherin domain
	PF00028 Cadherin domain
	PF00028 Cadherin domain
Cuenta PF00028 Cadherin domain	29
	PF00034 Cytochrome c
Cuenta PF00034 Cytochrome c	1
	PF00035 Double-stranded RNA binding motif
	PF00035 Double-stranded RNA binding motif
	PF00035 Double-stranded RNA binding motif
	PF00035 Double-stranded RNA binding motif
	PF00035 Double-stranded RNA binding motif
	PF00035 Double-stranded RNA binding motif
	PF00035 Double-stranded RNA binding motif
	PF00035 Double-stranded RNA binding motif
	PF00035 Double-stranded RNA binding motif
	PF00035 Double-stranded RNA binding motif
	PF00035 Double-stranded RNA binding motif
	PF00035 Double-stranded RNA binding motif
	PF00035 Double-stranded RNA binding motif
	PF00035 Double-stranded RNA binding motif
	PF00035 Double-stranded RNA binding motif
	PF00035 Double-stranded RNA binding motif
	PF00035 Double-stranded RNA binding motif
Cuenta PF00035 Double-stranded RNA binding motif	17
	PF00036 EF hand
	PF00036 EF hand
	PF00036 EF hand
	PF00036 EF hand
	PF00036 EF hand
	PF00036 EF hand
	PF00036 EF hand
Cuenta PF00036 EF hand	7
	PF00037 4Fe-4S binding domain
Cuenta PF00037 4Fe-4S binding domain	1
	PF00038 Intermediate filament protein
Cuenta PF00038 Intermediate filament protein	1
	PF00041 Fibronectin type III domain
	PF00041 Fibronectin type III domain
	PF00041 Fibronectin type III domain
	PF00041 Fibronectin type III domain
	PF00041 Fibronectin type III domain
	PF00041 Fibronectin type III domain
	PF00041 Fibronectin type III domain
	PF00041 Fibronectin type III domain
	PF00041 Fibronectin type III domain
	PF00041 Fibronectin type III domain
	PF00041 Fibronectin type III domain
	PF00041 Fibronectin type III domain
	PF00041 Fibronectin type III domain
	PF00041 Fibronectin type III domain
	PF00041 Fibronectin type III domain
	PF00041 Fibronectin type III domain
	PF00041 Fibronectin type III domain
	PF00041 Fibronectin type III domain
	PF00041 Fibronectin type III domain
	PF00041 Fibronectin type III domain
	PF00041 Fibronectin type III domain
	PF00041 Fibronectin type III domain
	PF00041 Fibronectin type III domain
	PF00041 Fibronectin type III domain
	PF00041 Fibronectin type III domain
	PF00041 Fibronectin type III domain
	PF00041 Fibronectin type III domain
	PF00041 Fibronectin type III domain
	PF00041 Fibronectin type III domain
	PF00041 Fibronectin type III domain
	PF00041 Fibronectin type III domain
	PF00041 Fibronectin type III domain
	PF00041 Fibronectin type III domain
	PF00041 Fibronectin type III domain
	PF00041 Fibronectin type III domain
	PF00041 Fibronectin type III domain
	PF00041 Fibronectin type III domain
	PF00041 Fibronectin type III domain
	PF00041 Fibronectin type III domain
	PF00041 Fibronectin type III domain
	PF00041 Fibronectin type III domain
	PF00041 Fibronectin type III domain
	PF00041 Fibronectin type III domain
	PF00041 Fibronectin type III domain
	PF00041 Fibronectin type III domain
	PF00041 Fibronectin type III domain
	PF00041 Fibronectin type III domain
	PF00041 Fibronectin type III domain
	PF00041 Fibronectin type III domain
	PF00041 Fibronectin type III domain
	PF00041 Fibronectin type III domain
	PF00041 Fibronectin type III domain
	PF00041 Fibronectin type III domain
	PF00041 Fibronectin type III domain
	PF00041 Fibronectin type III domain
	PF00041 Fibronectin type III domain
	PF00041 Fibronectin type III domain
	PF00041 Fibronectin type III domain
	PF00041 Fibronectin type III domain
	PF00041 Fibronectin type III domain
	PF00041 Fibronectin type III domain
	PF00041 Fibronectin type III domain
	PF00041 Fibronectin type III domain
	PF00041 Fibronectin type III domain
Cuenta PF00041 Fibronectin type III domain	64
	PF00042 Globin
	PF00042 Globin
	PF00042 Globin
	PF00042 Globin
Cuenta PF00042 Globin	4
	PF00043 Glutathione S-transferase, C-terminal domain
	PF00043 Glutathione S-transferase, C-terminal domain
Cuenta PF00043 Glutathione S-transferase, C-terminal domain	2
	PF00045 Hemopexin
Cuenta PF00045 Hemopexin	1
	PF00046 Homeodomain
	PF00046 Homeodomain
	PF00046 Homeodomain
	PF00046 Homeodomain
	PF00046 Homeodomain
	PF00046 Homeodomain
	PF00046 Homeodomain
	PF00046 Homeodomain
	PF00046 Homeodomain
	PF00046 Homeodomain
	PF00046 Homeodomain
	PF00046 Homeodomain
Cuenta PF00046 Homeodomain	12
	PF00047 Immunoglobulin domain
	PF00047 Immunoglobulin domain
	PF00047 Immunoglobulin domain
	PF00047 Immunoglobulin domain
	PF00047 Immunoglobulin domain
	PF00047 Immunoglobulin domain
	PF00047 Immunoglobulin domain
	PF00047 Immunoglobulin domain
	PF00047 Immunoglobulin domain
	PF00047 Immunoglobulin domain
Cuenta PF00047 Immunoglobulin domain	10
	PF00049 Insulin/IGF/Relaxin family
Cuenta PF00049 Insulin/IGF/Relaxin family	1
	PF00051 Kringle domain
Cuenta PF00051 Kringle domain	1
	PF00052 Laminin B (Domain IV)
	PF00052 Laminin B (Domain IV)
	PF00052 Laminin B (Domain IV)
	PF00052 Laminin B (Domain IV)
	PF00052 Laminin B (Domain IV)
	PF00052 Laminin B (Domain IV)
	PF00052 Laminin B (Domain IV)
	PF00052 Laminin B (Domain IV)
	PF00052 Laminin B (Domain IV)
	PF00052 Laminin B (Domain IV)
	PF00052 Laminin B (Domain IV)
	PF00052 Laminin B (Domain IV)
Cuenta PF00052 Laminin B (Domain IV)	12
	PF00053 Laminin EGF domain
	PF00053 Laminin EGF domain
	PF00053 Laminin EGF domain
	PF00053 Laminin EGF domain
	PF00053 Laminin EGF domain
	PF00053 Laminin EGF domain
	PF00053 Laminin EGF domain
	PF00053 Laminin EGF domain
	PF00053 Laminin EGF domain
	PF00053 Laminin EGF domain
	PF00053 Laminin EGF domain
	PF00053 Laminin EGF domain
	PF00053 Laminin EGF domain
	PF00053 Laminin EGF domain
	PF00053 Laminin EGF domain
	PF00053 Laminin EGF domain
	PF00053 Laminin EGF domain
	PF00053 Laminin EGF domain
	PF00053 Laminin EGF domain
	PF00053 Laminin EGF domain
	PF00053 Laminin EGF domain
	PF00053 Laminin EGF domain
	PF00053 Laminin EGF domain
	PF00053 Laminin EGF domain
Cuenta PF00053 Laminin EGF domain	24
	PF00054 Laminin G domain
	PF00054 Laminin G domain
	PF00054 Laminin G domain
	PF00054 Laminin G domain
	PF00054 Laminin G domain
	PF00054 Laminin G domain
	PF00054 Laminin G domain
	PF00054 Laminin G domain
	PF00054 Laminin G domain
	PF00054 Laminin G domain
	PF00054 Laminin G domain
	PF00054 Laminin G domain
	PF00054 Laminin G domain
	PF00054 Laminin G domain
	PF00054 Laminin G domain
Cuenta PF00054 Laminin G domain	15
	PF00055 Laminin N-terminal (Domain VI)
	PF00055 Laminin N-terminal (Domain VI)
	PF00055 Laminin N-terminal (Domain VI)
	PF00055 Laminin N-terminal (Domain VI)
	PF00055 Laminin N-terminal (Domain VI)
	PF00055 Laminin N-terminal (Domain VI)
	PF00055 Laminin N-terminal (Domain VI)
Cuenta PF00055 Laminin N-terminal (Domain VI)	7
	PF00056 lactate/malate dehydrogenase, NAD binding domain
	PF00056 lactate/malate dehydrogenase, NAD binding domain
Cuenta PF00056 lactate/malate dehydrogenase, NAD binding domain	2
	PF00057 Low-density lipoprotein receptor domain class A
	PF00057 Low-density lipoprotein receptor domain class A
	PF00057 Low-density lipoprotein receptor domain class A
	PF00057 Low-density lipoprotein receptor domain class A
	PF00057 Low-density lipoprotein receptor domain class A
	PF00057 Low-density lipoprotein receptor domain class A
	PF00057 Low-density lipoprotein receptor domain class A
	PF00057 Low-density lipoprotein receptor domain class A
	PF00057 Low-density lipoprotein receptor domain class A
	PF00057 Low-density lipoprotein receptor domain class A
	PF00057 Low-density lipoprotein receptor domain class A
	PF00057 Low-density lipoprotein receptor domain class A
	PF00057 Low-density lipoprotein receptor domain class A
	PF00057 Low-density lipoprotein receptor domain class A
	PF00057 Low-density lipoprotein receptor domain class A
	PF00057 Low-density lipoprotein receptor domain class A
	PF00057 Low-density lipoprotein receptor domain class A
	PF00057 Low-density lipoprotein receptor domain class A
	PF00057 Low-density lipoprotein receptor domain class A
	PF00057 Low-density lipoprotein receptor domain class A
	PF00057 Low-density lipoprotein receptor domain class A
	PF00057 Low-density lipoprotein receptor domain class A
	PF00057 Low-density lipoprotein receptor domain class A
	PF00057 Low-density lipoprotein receptor domain class A
	PF00057 Low-density lipoprotein receptor domain class A
	PF00057 Low-density lipoprotein receptor domain class A
	PF00057 Low-density lipoprotein receptor domain class A
	PF00057 Low-density lipoprotein receptor domain class A
	PF00057 Low-density lipoprotein receptor domain class A
	PF00057 Low-density lipoprotein receptor domain class A
	PF00057 Low-density lipoprotein receptor domain class A
	PF00057 Low-density lipoprotein receptor domain class A
	PF00057 Low-density lipoprotein receptor domain class A
	PF00057 Low-density lipoprotein receptor domain class A
	PF00057 Low-density lipoprotein receptor domain class A
	PF00057 Low-density lipoprotein receptor domain class A
	PF00057 Low-density lipoprotein receptor domain class A
	PF00057 Low-density lipoprotein receptor domain class A
	PF00057 Low-density lipoprotein receptor domain class A
	PF00057 Low-density lipoprotein receptor domain class A
	PF00057 Low-density lipoprotein receptor domain class A
	PF00057 Low-density lipoprotein receptor domain class A
	PF00057 Low-density lipoprotein receptor domain class A
	PF00057 Low-density lipoprotein receptor domain class A
	PF00057 Low-density lipoprotein receptor domain class A
	PF00057 Low-density lipoprotein receptor domain class A
	PF00057 Low-density lipoprotein receptor domain class A
	PF00057 Low-density lipoprotein receptor domain class A
	PF00057 Low-density lipoprotein receptor domain class A
	PF00057 Low-density lipoprotein receptor domain class A
	PF00057 Low-density lipoprotein receptor domain class A
	PF00057 Low-density lipoprotein receptor domain class A
	PF00057 Low-density lipoprotein receptor domain class A
	PF00057 Low-density lipoprotein receptor domain class A
Cuenta PF00057 Low-density lipoprotein receptor domain class A	54
	PF00058 Low-density lipoprotein receptor repeat class B
	PF00058 Low-density lipoprotein receptor repeat class B
	PF00058 Low-density lipoprotein receptor repeat class B
	PF00058 Low-density lipoprotein receptor repeat class B
	PF00058 Low-density lipoprotein receptor repeat class B
	PF00058 Low-density lipoprotein receptor repeat class B
	PF00058 Low-density lipoprotein receptor repeat class B
	PF00058 Low-density lipoprotein receptor repeat class B
	PF00058 Low-density lipoprotein receptor repeat class B
	PF00058 Low-density lipoprotein receptor repeat class B
	PF00058 Low-density lipoprotein receptor repeat class B
Cuenta PF00058 Low-density lipoprotein receptor repeat class B	11
	PF00059 Lectin C-type domain
	PF00059 Lectin C-type domain
	PF00059 Lectin C-type domain
	PF00059 Lectin C-type domain
Cuenta PF00059 Lectin C-type domain	4
	PF00060 Ligand-gated ion channel
	PF00060 Ligand-gated ion channel
	PF00060 Ligand-gated ion channel
	PF00060 Ligand-gated ion channel
	PF00060 Ligand-gated ion channel
	PF00060 Ligand-gated ion channel
	PF00060 Ligand-gated ion channel
	PF00060 Ligand-gated ion channel
	PF00060 Ligand-gated ion channel
	PF00060 Ligand-gated ion channel
	PF00060 Ligand-gated ion channel
	PF00060 Ligand-gated ion channel
	PF00060 Ligand-gated ion channel
	PF00060 Ligand-gated ion channel
	PF00060 Ligand-gated ion channel
	PF00060 Ligand-gated ion channel
	PF00060 Ligand-gated ion channel
	PF00060 Ligand-gated ion channel
	PF00060 Ligand-gated ion channel
Cuenta PF00060 Ligand-gated ion channel	19
	PF00061 Lipocalin / cytosolic fatty-acid binding protein family
	PF00061 Lipocalin / cytosolic fatty-acid binding protein family
	PF00061 Lipocalin / cytosolic fatty-acid binding protein family
	PF00061 Lipocalin / cytosolic fatty-acid binding protein family
Cuenta PF00061 Lipocalin / cytosolic fatty-acid binding protein family	4
	PF00063 Myosin head (motor domain)
	PF00063 Myosin head (motor domain)
	PF00063 Myosin head (motor domain)
	PF00063 Myosin head (motor domain)
	PF00063 Myosin head (motor domain)
	PF00063 Myosin head (motor domain)
	PF00063 Myosin head (motor domain)
	PF00063 Myosin head (motor domain)
	PF00063 Myosin head (motor domain)
	PF00063 Myosin head (motor domain)
	PF00063 Myosin head (motor domain)
	PF00063 Myosin head (motor domain)
	PF00063 Myosin head (motor domain)
	PF00063 Myosin head (motor domain)
	PF00063 Myosin head (motor domain)
	PF00063 Myosin head (motor domain)
	PF00063 Myosin head (motor domain)
	PF00063 Myosin head (motor domain)
	PF00063 Myosin head (motor domain)
	PF00063 Myosin head (motor domain)
	PF00063 Myosin head (motor domain)
	PF00063 Myosin head (motor domain)
	PF00063 Myosin head (motor domain)
	PF00063 Myosin head (motor domain)
	PF00063 Myosin head (motor domain)
	PF00063 Myosin head (motor domain)
	PF00063 Myosin head (motor domain)
Cuenta PF00063 Myosin head (motor domain)	27
	PF00066 LNR domain
	PF00066 LNR domain
Cuenta PF00066 LNR domain	2
	PF00067 Cytochrome P450
	PF00067 Cytochrome P450
	PF00067 Cytochrome P450
	PF00067 Cytochrome P450
	PF00067 Cytochrome P450
	PF00067 Cytochrome P450
	PF00067 Cytochrome P450
	PF00067 Cytochrome P450
	PF00067 Cytochrome P450
	PF00067 Cytochrome P450
	PF00067 Cytochrome P450
	PF00067 Cytochrome P450
	PF00067 Cytochrome P450
	PF00067 Cytochrome P450
	PF00067 Cytochrome P450
	PF00067 Cytochrome P450
	PF00067 Cytochrome P450
	PF00067 Cytochrome P450
	PF00067 Cytochrome P450
	PF00067 Cytochrome P450
	PF00067 Cytochrome P450
	PF00067 Cytochrome P450
	PF00067 Cytochrome P450
	PF00067 Cytochrome P450
	PF00067 Cytochrome P450
	PF00067 Cytochrome P450
	PF00067 Cytochrome P450
	PF00067 Cytochrome P450
	PF00067 Cytochrome P450
	PF00067 Cytochrome P450
	PF00067 Cytochrome P450
	PF00067 Cytochrome P450
	PF00067 Cytochrome P450
	PF00067 Cytochrome P450
	PF00067 Cytochrome P450
	PF00067 Cytochrome P450
	PF00067 Cytochrome P450
	PF00067 Cytochrome P450
	PF00067 Cytochrome P450
	PF00067 Cytochrome P450
	PF00067 Cytochrome P450
	PF00067 Cytochrome P450
	PF00067 Cytochrome P450
	PF00067 Cytochrome P450
	PF00067 Cytochrome P450
	PF00067 Cytochrome P450
	PF00067 Cytochrome P450
	PF00067 Cytochrome P450
	PF00067 Cytochrome P450
	PF00067 Cytochrome P450
	PF00067 Cytochrome P450
	PF00067 Cytochrome P450
	PF00067 Cytochrome P450
	PF00067 Cytochrome P450
	PF00067 Cytochrome P450
Cuenta PF00067 Cytochrome P450	55
	PF00069 Protein kinase domain
	PF00069 Protein kinase domain
	PF00069 Protein kinase domain
	PF00069 Protein kinase domain
	PF00069 Protein kinase domain
	PF00069 Protein kinase domain
	PF00069 Protein kinase domain
	PF00069 Protein kinase domain
	PF00069 Protein kinase domain
	PF00069 Protein kinase domain
	PF00069 Protein kinase domain
	PF00069 Protein kinase domain
	PF00069 Protein kinase domain
	PF00069 Protein kinase domain
	PF00069 Protein kinase domain
	PF00069 Protein kinase domain
	PF00069 Protein kinase domain
	PF00069 Protein kinase domain
	PF00069 Protein kinase domain
	PF00069 Protein kinase domain
	PF00069 Protein kinase domain
	PF00069 Protein kinase domain
	PF00069 Protein kinase domain
	PF00069 Protein kinase domain
	PF00069 Protein kinase domain
	PF00069 Protein kinase domain
	PF00069 Protein kinase domain
	PF00069 Protein kinase domain
	PF00069 Protein kinase domain
	PF00069 Protein kinase domain
	PF00069 Protein kinase domain
	PF00069 Protein kinase domain
	PF00069 Protein kinase domain
	PF00069 Protein kinase domain
	PF00069 Protein kinase domain
	PF00069 Protein kinase domain
	PF00069 Protein kinase domain
	PF00069 Protein kinase domain
	PF00069 Protein kinase domain
	PF00069 Protein kinase domain
	PF00069 Protein kinase domain
	PF00069 Protein kinase domain
	PF00069 Protein kinase domain
	PF00069 Protein kinase domain
	PF00069 Protein kinase domain
	PF00069 Protein kinase domain
	PF00069 Protein kinase domain
	PF00069 Protein kinase domain
	PF00069 Protein kinase domain
	PF00069 Protein kinase domain
	PF00069 Protein kinase domain
	PF00069 Protein kinase domain
	PF00069 Protein kinase domain
	PF00069 Protein kinase domain
	PF00069 Protein kinase domain
	PF00069 Protein kinase domain
	PF00069 Protein kinase domain
	PF00069 Protein kinase domain
	PF00069 Protein kinase domain
	PF00069 Protein kinase domain
	PF00069 Protein kinase domain
	PF00069 Protein kinase domain
	PF00069 Protein kinase domain
	PF00069 Protein kinase domain
	PF00069 Protein kinase domain
	PF00069 Protein kinase domain
	PF00069 Protein kinase domain
	PF00069 Protein kinase domain
	PF00069 Protein kinase domain
	PF00069 Protein kinase domain
	PF00069 Protein kinase domain
	PF00069 Protein kinase domain
	PF00069 Protein kinase domain
	PF00069 Protein kinase domain
	PF00069 Protein kinase domain
	PF00069 Protein kinase domain
	PF00069 Protein kinase domain
	PF00069 Protein kinase domain
	PF00069 Protein kinase domain
	PF00069 Protein kinase domain
	PF00069 Protein kinase domain
	PF00069 Protein kinase domain
	PF00069 Protein kinase domain
	PF00069 Protein kinase domain
	PF00069 Protein kinase domain
	PF00069 Protein kinase domain
	PF00069 Protein kinase domain
	PF00069 Protein kinase domain
	PF00069 Protein kinase domain
	PF00069 Protein kinase domain
	PF00069 Protein kinase domain
	PF00069 Protein kinase domain
	PF00069 Protein kinase domain
	PF00069 Protein kinase domain
	PF00069 Protein kinase domain
	PF00069 Protein kinase domain
	PF00069 Protein kinase domain
	PF00069 Protein kinase domain
	PF00069 Protein kinase domain
	PF00069 Protein kinase domain
	PF00069 Protein kinase domain
	PF00069 Protein kinase domain
	PF00069 Protein kinase domain
	PF00069 Protein kinase domain
	PF00069 Protein kinase domain
	PF00069 Protein kinase domain
	PF00069 Protein kinase domain
	PF00069 Protein kinase domain
	PF00069 Protein kinase domain
	PF00069 Protein kinase domain
	PF00069 Protein kinase domain
	PF00069 Protein kinase domain
	PF00069 Protein kinase domain
	PF00069 Protein kinase domain
	PF00069 Protein kinase domain
	PF00069 Protein kinase domain
	PF00069 Protein kinase domain
	PF00069 Protein kinase domain
	PF00069 Protein kinase domain
	PF00069 Protein kinase domain
	PF00069 Protein kinase domain
	PF00069 Protein kinase domain
	PF00069 Protein kinase domain
	PF00069 Protein kinase domain
	PF00069 Protein kinase domain
	PF00069 Protein kinase domain
	PF00069 Protein kinase domain
	PF00069 Protein kinase domain
	PF00069 Protein kinase domain
	PF00069 Protein kinase domain
	PF00069 Protein kinase domain
	PF00069 Protein kinase domain
	PF00069 Protein kinase domain
	PF00069 Protein kinase domain
	PF00069 Protein kinase domain
	PF00069 Protein kinase domain
	PF00069 Protein kinase domain
	PF00069 Protein kinase domain
	PF00069 Protein kinase domain
	PF00069 Protein kinase domain
	PF00069 Protein kinase domain
	PF00069 Protein kinase domain
	PF00069 Protein kinase domain
	PF00069 Protein kinase domain
	PF00069 Protein kinase domain
	PF00069 Protein kinase domain
	PF00069 Protein kinase domain
	PF00069 Protein kinase domain
	PF00069 Protein kinase domain
	PF00069 Protein kinase domain
	PF00069 Protein kinase domain
	PF00069 Protein kinase domain
	PF00069 Protein kinase domain
	PF00069 Protein kinase domain
	PF00069 Protein kinase domain
	PF00069 Protein kinase domain
	PF00069 Protein kinase domain
	PF00069 Protein kinase domain
	PF00069 Protein kinase domain
	PF00069 Protein kinase domain
	PF00069 Protein kinase domain
	PF00069 Protein kinase domain
	PF00069 Protein kinase domain
	PF00069 Protein kinase domain
	PF00069 Protein kinase domain
	PF00069 Protein kinase domain
	PF00069 Protein kinase domain
	PF00069 Protein kinase domain
	PF00069 Protein kinase domain
	PF00069 Protein kinase domain
	PF00069 Protein kinase domain
	PF00069 Protein kinase domain
	PF00069 Protein kinase domain
	PF00069 Protein kinase domain
	PF00069 Protein kinase domain
	PF00069 Protein kinase domain
	PF00069 Protein kinase domain
	PF00069 Protein kinase domain
	PF00069 Protein kinase domain
	PF00069 Protein kinase domain
	PF00069 Protein kinase domain
	PF00069 Protein kinase domain
	PF00069 Protein kinase domain
	PF00069 Protein kinase domain
	PF00069 Protein kinase domain
	PF00069 Protein kinase domain
	PF00069 Protein kinase domain
	PF00069 Protein kinase domain
	PF00069 Protein kinase domain
	PF00069 Protein kinase domain
	PF00069 Protein kinase domain
	PF00069 Protein kinase domain
	PF00069 Protein kinase domain
	PF00069 Protein kinase domain
	PF00069 Protein kinase domain
	PF00069 Protein kinase domain
	PF00069 Protein kinase domain
	PF00069 Protein kinase domain
	PF00069 Protein kinase domain
	PF00069 Protein kinase domain
	PF00069 Protein kinase domain
	PF00069 Protein kinase domain
	PF00069 Protein kinase domain
	PF00069 Protein kinase domain
	PF00069 Protein kinase domain
	PF00069 Protein kinase domain
	PF00069 Protein kinase domain
	PF00069 Protein kinase domain
	PF00069 Protein kinase domain
	PF00069 Protein kinase domain
	PF00069 Protein kinase domain
	PF00069 Protein kinase domain
	PF00069 Protein kinase domain
	PF00069 Protein kinase domain
	PF00069 Protein kinase domain
	PF00069 Protein kinase domain
	PF00069 Protein kinase domain
	PF00069 Protein kinase domain
	PF00069 Protein kinase domain
	PF00069 Protein kinase domain
	PF00069 Protein kinase domain
	PF00069 Protein kinase domain
	PF00069 Protein kinase domain
	PF00069 Protein kinase domain
	PF00069 Protein kinase domain
	PF00069 Protein kinase domain
	PF00069 Protein kinase domain
	PF00069 Protein kinase domain
	PF00069 Protein kinase domain
	PF00069 Protein kinase domain
	PF00069 Protein kinase domain
	PF00069 Protein kinase domain
	PF00069 Protein kinase domain
	PF00069 Protein kinase domain
	PF00069 Protein kinase domain
	PF00069 Protein kinase domain
	PF00069 Protein kinase domain
	PF00069 Protein kinase domain
	PF00069 Protein kinase domain
	PF00069 Protein kinase domain
	PF00069 Protein kinase domain
	PF00069 Protein kinase domain
	PF00069 Protein kinase domain
	PF00069 Protein kinase domain
	PF00069 Protein kinase domain
	PF00069 Protein kinase domain
	PF00069 Protein kinase domain
	PF00069 Protein kinase domain
	PF00069 Protein kinase domain
	PF00069 Protein kinase domain
	PF00069 Protein kinase domain
	PF00069 Protein kinase domain
	PF00069 Protein kinase domain
	PF00069 Protein kinase domain
	PF00069 Protein kinase domain
	PF00069 Protein kinase domain
	PF00069 Protein kinase domain
	PF00069 Protein kinase domain
	PF00069 Protein kinase domain
Cuenta PF00069 Protein kinase domain	259
	PF00070 Pyridine nucleotide-disulphide oxidoreductase
Cuenta PF00070 Pyridine nucleotide-disulphide oxidoreductase	1
	PF00071 Ras family
	PF00071 Ras family
	PF00071 Ras family
	PF00071 Ras family
	PF00071 Ras family
	PF00071 Ras family
	PF00071 Ras family
	PF00071 Ras family
	PF00071 Ras family
	PF00071 Ras family
	PF00071 Ras family
	PF00071 Ras family
	PF00071 Ras family
	PF00071 Ras family
	PF00071 Ras family
	PF00071 Ras family
	PF00071 Ras family
	PF00071 Ras family
	PF00071 Ras family
	PF00071 Ras family
	PF00071 Ras family
	PF00071 Ras family
	PF00071 Ras family
	PF00071 Ras family
	PF00071 Ras family
	PF00071 Ras family
	PF00071 Ras family
	PF00071 Ras family
	PF00071 Ras family
	PF00071 Ras family
	PF00071 Ras family
	PF00071 Ras family
	PF00071 Ras family
	PF00071 Ras family
	PF00071 Ras family
	PF00071 Ras family
	PF00071 Ras family
	PF00071 Ras family
	PF00071 Ras family
	PF00071 Ras family
	PF00071 Ras family
	PF00071 Ras family
	PF00071 Ras family
	PF00071 Ras family
	PF00071 Ras family
	PF00071 Ras family
	PF00071 Ras family
	PF00071 Ras family
	PF00071 Ras family
	PF00071 Ras family
	PF00071 Ras family
	PF00071 Ras family
	PF00071 Ras family
	PF00071 Ras family
	PF00071 Ras family
	PF00071 Ras family
	PF00071 Ras family
	PF00071 Ras family
	PF00071 Ras family
	PF00071 Ras family
	PF00071 Ras family
	PF00071 Ras family
	PF00071 Ras family
	PF00071 Ras family
	PF00071 Ras family
	PF00071 Ras family
	PF00071 Ras family
	PF00071 Ras family
	PF00071 Ras family
	PF00071 Ras family
	PF00071 Ras family
	PF00071 Ras family
	PF00071 Ras family
	PF00071 Ras family
	PF00071 Ras family
	PF00071 Ras family
	PF00071 Ras family
	PF00071 Ras family
	PF00071 Ras family
	PF00071 Ras family
	PF00071 Ras family
	PF00071 Ras family
	PF00071 Ras family
	PF00071 Ras family
	PF00071 Ras family
	PF00071 Ras family
	PF00071 Ras family
	PF00071 Ras family
	PF00071 Ras family
	PF00071 Ras family
	PF00071 Ras family
	PF00071 Ras family
	PF00071 Ras family
	PF00071 Ras family
Cuenta PF00071 Ras family	94
	PF00075 RNase H
	PF00075 RNase H
	PF00075 RNase H
	PF00075 RNase H
	PF00075 RNase H
	PF00075 RNase H
	PF00075 RNase H
	PF00075 RNase H
	PF00075 RNase H
	PF00075 RNase H
	PF00075 RNase H
	PF00075 RNase H
	PF00075 RNase H
	PF00075 RNase H
	PF00075 RNase H
	PF00075 RNase H
	PF00075 RNase H
	PF00075 RNase H
	PF00075 RNase H
	PF00075 RNase H
	PF00075 RNase H
	PF00075 RNase H
	PF00075 RNase H
	PF00075 RNase H
	PF00075 RNase H
	PF00075 RNase H
	PF00075 RNase H
	PF00075 RNase H
	PF00075 RNase H
	PF00075 RNase H
	PF00075 RNase H
	PF00075 RNase H
	PF00075 RNase H
	PF00075 RNase H
	PF00075 RNase H
	PF00075 RNase H
	PF00075 RNase H
	PF00075 RNase H
	PF00075 RNase H
	PF00075 RNase H
	PF00075 RNase H
	PF00075 RNase H
	PF00075 RNase H
	PF00075 RNase H
	PF00075 RNase H
	PF00075 RNase H
	PF00075 RNase H
	PF00075 RNase H
	PF00075 RNase H
	PF00075 RNase H
	PF00075 RNase H
	PF00075 RNase H
	PF00075 RNase H
	PF00075 RNase H
	PF00075 RNase H
	PF00075 RNase H
	PF00075 RNase H
	PF00075 RNase H
	PF00075 RNase H
	PF00075 RNase H
	PF00075 RNase H
	PF00075 RNase H
	PF00075 RNase H
	PF00075 RNase H
	PF00075 RNase H
Cuenta PF00075 RNase H	65
	PF00076 RNA recognition motif. (a.k.a. RRM, RBD, or RNP domain)
	PF00076 RNA recognition motif. (a.k.a. RRM, RBD, or RNP domain)
	PF00076 RNA recognition motif. (a.k.a. RRM, RBD, or RNP domain)
	PF00076 RNA recognition motif. (a.k.a. RRM, RBD, or RNP domain)
	PF00076 RNA recognition motif. (a.k.a. RRM, RBD, or RNP domain)
	PF00076 RNA recognition motif. (a.k.a. RRM, RBD, or RNP domain)
	PF00076 RNA recognition motif. (a.k.a. RRM, RBD, or RNP domain)
	PF00076 RNA recognition motif. (a.k.a. RRM, RBD, or RNP domain)
	PF00076 RNA recognition motif. (a.k.a. RRM, RBD, or RNP domain)
	PF00076 RNA recognition motif. (a.k.a. RRM, RBD, or RNP domain)
	PF00076 RNA recognition motif. (a.k.a. RRM, RBD, or RNP domain)
	PF00076 RNA recognition motif. (a.k.a. RRM, RBD, or RNP domain)
	PF00076 RNA recognition motif. (a.k.a. RRM, RBD, or RNP domain)
	PF00076 RNA recognition motif. (a.k.a. RRM, RBD, or RNP domain)
	PF00076 RNA recognition motif. (a.k.a. RRM, RBD, or RNP domain)
	PF00076 RNA recognition motif. (a.k.a. RRM, RBD, or RNP domain)
	PF00076 RNA recognition motif. (a.k.a. RRM, RBD, or RNP domain)
	PF00076 RNA recognition motif. (a.k.a. RRM, RBD, or RNP domain)
	PF00076 RNA recognition motif. (a.k.a. RRM, RBD, or RNP domain)
	PF00076 RNA recognition motif. (a.k.a. RRM, RBD, or RNP domain)
	PF00076 RNA recognition motif. (a.k.a. RRM, RBD, or RNP domain)
	PF00076 RNA recognition motif. (a.k.a. RRM, RBD, or RNP domain)
	PF00076 RNA recognition motif. (a.k.a. RRM, RBD, or RNP domain)
	PF00076 RNA recognition motif. (a.k.a. RRM, RBD, or RNP domain)
	PF00076 RNA recognition motif. (a.k.a. RRM, RBD, or RNP domain)
	PF00076 RNA recognition motif. (a.k.a. RRM, RBD, or RNP domain)
	PF00076 RNA recognition motif. (a.k.a. RRM, RBD, or RNP domain)
	PF00076 RNA recognition motif. (a.k.a. RRM, RBD, or RNP domain)
	PF00076 RNA recognition motif. (a.k.a. RRM, RBD, or RNP domain)
	PF00076 RNA recognition motif. (a.k.a. RRM, RBD, or RNP domain)
	PF00076 RNA recognition motif. (a.k.a. RRM, RBD, or RNP domain)
	PF00076 RNA recognition motif. (a.k.a. RRM, RBD, or RNP domain)
	PF00076 RNA recognition motif. (a.k.a. RRM, RBD, or RNP domain)
	PF00076 RNA recognition motif. (a.k.a. RRM, RBD, or RNP domain)
	PF00076 RNA recognition motif. (a.k.a. RRM, RBD, or RNP domain)
	PF00076 RNA recognition motif. (a.k.a. RRM, RBD, or RNP domain)
	PF00076 RNA recognition motif. (a.k.a. RRM, RBD, or RNP domain)
	PF00076 RNA recognition motif. (a.k.a. RRM, RBD, or RNP domain)
	PF00076 RNA recognition motif. (a.k.a. RRM, RBD, or RNP domain)
	PF00076 RNA recognition motif. (a.k.a. RRM, RBD, or RNP domain)
	PF00076 RNA recognition motif. (a.k.a. RRM, RBD, or RNP domain)
	PF00076 RNA recognition motif. (a.k.a. RRM, RBD, or RNP domain)
	PF00076 RNA recognition motif. (a.k.a. RRM, RBD, or RNP domain)
	PF00076 RNA recognition motif. (a.k.a. RRM, RBD, or RNP domain)
	PF00076 RNA recognition motif. (a.k.a. RRM, RBD, or RNP domain)
	PF00076 RNA recognition motif. (a.k.a. RRM, RBD, or RNP domain)
	PF00076 RNA recognition motif. (a.k.a. RRM, RBD, or RNP domain)
	PF00076 RNA recognition motif. (a.k.a. RRM, RBD, or RNP domain)
	PF00076 RNA recognition motif. (a.k.a. RRM, RBD, or RNP domain)
	PF00076 RNA recognition motif. (a.k.a. RRM, RBD, or RNP domain)
	PF00076 RNA recognition motif. (a.k.a. RRM, RBD, or RNP domain)
	PF00076 RNA recognition motif. (a.k.a. RRM, RBD, or RNP domain)
	PF00076 RNA recognition motif. (a.k.a. RRM, RBD, or RNP domain)
	PF00076 RNA recognition motif. (a.k.a. RRM, RBD, or RNP domain)
	PF00076 RNA recognition motif. (a.k.a. RRM, RBD, or RNP domain)
	PF00076 RNA recognition motif. (a.k.a. RRM, RBD, or RNP domain)
	PF00076 RNA recognition motif. (a.k.a. RRM, RBD, or RNP domain)
	PF00076 RNA recognition motif. (a.k.a. RRM, RBD, or RNP domain)
	PF00076 RNA recognition motif. (a.k.a. RRM, RBD, or RNP domain)
	PF00076 RNA recognition motif. (a.k.a. RRM, RBD, or RNP domain)
	PF00076 RNA recognition motif. (a.k.a. RRM, RBD, or RNP domain)
	PF00076 RNA recognition motif. (a.k.a. RRM, RBD, or RNP domain)
	PF00076 RNA recognition motif. (a.k.a. RRM, RBD, or RNP domain)
	PF00076 RNA recognition motif. (a.k.a. RRM, RBD, or RNP domain)
	PF00076 RNA recognition motif. (a.k.a. RRM, RBD, or RNP domain)
	PF00076 RNA recognition motif. (a.k.a. RRM, RBD, or RNP domain)
	PF00076 RNA recognition motif. (a.k.a. RRM, RBD, or RNP domain)
	PF00076 RNA recognition motif. (a.k.a. RRM, RBD, or RNP domain)
	PF00076 RNA recognition motif. (a.k.a. RRM, RBD, or RNP domain)
	PF00076 RNA recognition motif. (a.k.a. RRM, RBD, or RNP domain)
	PF00076 RNA recognition motif. (a.k.a. RRM, RBD, or RNP domain)
	PF00076 RNA recognition motif. (a.k.a. RRM, RBD, or RNP domain)
	PF00076 RNA recognition motif. (a.k.a. RRM, RBD, or RNP domain)
	PF00076 RNA recognition motif. (a.k.a. RRM, RBD, or RNP domain)
	PF00076 RNA recognition motif. (a.k.a. RRM, RBD, or RNP domain)
	PF00076 RNA recognition motif. (a.k.a. RRM, RBD, or RNP domain)
	PF00076 RNA recognition motif. (a.k.a. RRM, RBD, or RNP domain)
	PF00076 RNA recognition motif. (a.k.a. RRM, RBD, or RNP domain)
	PF00076 RNA recognition motif. (a.k.a. RRM, RBD, or RNP domain)
	PF00076 RNA recognition motif. (a.k.a. RRM, RBD, or RNP domain)
	PF00076 RNA recognition motif. (a.k.a. RRM, RBD, or RNP domain)
	PF00076 RNA recognition motif. (a.k.a. RRM, RBD, or RNP domain)
	PF00076 RNA recognition motif. (a.k.a. RRM, RBD, or RNP domain)
	PF00076 RNA recognition motif. (a.k.a. RRM, RBD, or RNP domain)
	PF00076 RNA recognition motif. (a.k.a. RRM, RBD, or RNP domain)
	PF00076 RNA recognition motif. (a.k.a. RRM, RBD, or RNP domain)
	PF00076 RNA recognition motif. (a.k.a. RRM, RBD, or RNP domain)
	PF00076 RNA recognition motif. (a.k.a. RRM, RBD, or RNP domain)
	PF00076 RNA recognition motif. (a.k.a. RRM, RBD, or RNP domain)
	PF00076 RNA recognition motif. (a.k.a. RRM, RBD, or RNP domain)
	PF00076 RNA recognition motif. (a.k.a. RRM, RBD, or RNP domain)
	PF00076 RNA recognition motif. (a.k.a. RRM, RBD, or RNP domain)
	PF00076 RNA recognition motif. (a.k.a. RRM, RBD, or RNP domain)
	PF00076 RNA recognition motif. (a.k.a. RRM, RBD, or RNP domain)
	PF00076 RNA recognition motif. (a.k.a. RRM, RBD, or RNP domain)
	PF00076 RNA recognition motif. (a.k.a. RRM, RBD, or RNP domain)
	PF00076 RNA recognition motif. (a.k.a. RRM, RBD, or RNP domain)
	PF00076 RNA recognition motif. (a.k.a. RRM, RBD, or RNP domain)
	PF00076 RNA recognition motif. (a.k.a. RRM, RBD, or RNP domain)
	PF00076 RNA recognition motif. (a.k.a. RRM, RBD, or RNP domain)
	PF00076 RNA recognition motif. (a.k.a. RRM, RBD, or RNP domain)
	PF00076 RNA recognition motif. (a.k.a. RRM, RBD, or RNP domain)
	PF00076 RNA recognition motif. (a.k.a. RRM, RBD, or RNP domain)
	PF00076 RNA recognition motif. (a.k.a. RRM, RBD, or RNP domain)
	PF00076 RNA recognition motif. (a.k.a. RRM, RBD, or RNP domain)
	PF00076 RNA recognition motif. (a.k.a. RRM, RBD, or RNP domain)
	PF00076 RNA recognition motif. (a.k.a. RRM, RBD, or RNP domain)
	PF00076 RNA recognition motif. (a.k.a. RRM, RBD, or RNP domain)
	PF00076 RNA recognition motif. (a.k.a. RRM, RBD, or RNP domain)
	PF00076 RNA recognition motif. (a.k.a. RRM, RBD, or RNP domain)
	PF00076 RNA recognition motif. (a.k.a. RRM, RBD, or RNP domain)
	PF00076 RNA recognition motif. (a.k.a. RRM, RBD, or RNP domain)
	PF00076 RNA recognition motif. (a.k.a. RRM, RBD, or RNP domain)
	PF00076 RNA recognition motif. (a.k.a. RRM, RBD, or RNP domain)
	PF00076 RNA recognition motif. (a.k.a. RRM, RBD, or RNP domain)
	PF00076 RNA recognition motif. (a.k.a. RRM, RBD, or RNP domain)
	PF00076 RNA recognition motif. (a.k.a. RRM, RBD, or RNP domain)
	PF00076 RNA recognition motif. (a.k.a. RRM, RBD, or RNP domain)
	PF00076 RNA recognition motif. (a.k.a. RRM, RBD, or RNP domain)
	PF00076 RNA recognition motif. (a.k.a. RRM, RBD, or RNP domain)
	PF00076 RNA recognition motif. (a.k.a. RRM, RBD, or RNP domain)
	PF00076 RNA recognition motif. (a.k.a. RRM, RBD, or RNP domain)
	PF00076 RNA recognition motif. (a.k.a. RRM, RBD, or RNP domain)
	PF00076 RNA recognition motif. (a.k.a. RRM, RBD, or RNP domain)
	PF00076 RNA recognition motif. (a.k.a. RRM, RBD, or RNP domain)
	PF00076 RNA recognition motif. (a.k.a. RRM, RBD, or RNP domain)
	PF00076 RNA recognition motif. (a.k.a. RRM, RBD, or RNP domain)
	PF00076 RNA recognition motif. (a.k.a. RRM, RBD, or RNP domain)
	PF00076 RNA recognition motif. (a.k.a. RRM, RBD, or RNP domain)
	PF00076 RNA recognition motif. (a.k.a. RRM, RBD, or RNP domain)
	PF00076 RNA recognition motif. (a.k.a. RRM, RBD, or RNP domain)
	PF00076 RNA recognition motif. (a.k.a. RRM, RBD, or RNP domain)
	PF00076 RNA recognition motif. (a.k.a. RRM, RBD, or RNP domain)
	PF00076 RNA recognition motif. (a.k.a. RRM, RBD, or RNP domain)
	PF00076 RNA recognition motif. (a.k.a. RRM, RBD, or RNP domain)
	PF00076 RNA recognition motif. (a.k.a. RRM, RBD, or RNP domain)
	PF00076 RNA recognition motif. (a.k.a. RRM, RBD, or RNP domain)
	PF00076 RNA recognition motif. (a.k.a. RRM, RBD, or RNP domain)
	PF00076 RNA recognition motif. (a.k.a. RRM, RBD, or RNP domain)
	PF00076 RNA recognition motif. (a.k.a. RRM, RBD, or RNP domain)
	PF00076 RNA recognition motif. (a.k.a. RRM, RBD, or RNP domain)
	PF00076 RNA recognition motif. (a.k.a. RRM, RBD, or RNP domain)
	PF00076 RNA recognition motif. (a.k.a. RRM, RBD, or RNP domain)
	PF00076 RNA recognition motif. (a.k.a. RRM, RBD, or RNP domain)
	PF00076 RNA recognition motif. (a.k.a. RRM, RBD, or RNP domain)
	PF00076 RNA recognition motif. (a.k.a. RRM, RBD, or RNP domain)
	PF00076 RNA recognition motif. (a.k.a. RRM, RBD, or RNP domain)
	PF00076 RNA recognition motif. (a.k.a. RRM, RBD, or RNP domain)
	PF00076 RNA recognition motif. (a.k.a. RRM, RBD, or RNP domain)
	PF00076 RNA recognition motif. (a.k.a. RRM, RBD, or RNP domain)
	PF00076 RNA recognition motif. (a.k.a. RRM, RBD, or RNP domain)
	PF00076 RNA recognition motif. (a.k.a. RRM, RBD, or RNP domain)
	PF00076 RNA recognition motif. (a.k.a. RRM, RBD, or RNP domain)
	PF00076 RNA recognition motif. (a.k.a. RRM, RBD, or RNP domain)
	PF00076 RNA recognition motif. (a.k.a. RRM, RBD, or RNP domain)
	PF00076 RNA recognition motif. (a.k.a. RRM, RBD, or RNP domain)
	PF00076 RNA recognition motif. (a.k.a. RRM, RBD, or RNP domain)
	PF00076 RNA recognition motif. (a.k.a. RRM, RBD, or RNP domain)
	PF00076 RNA recognition motif. (a.k.a. RRM, RBD, or RNP domain)
	PF00076 RNA recognition motif. (a.k.a. RRM, RBD, or RNP domain)
	PF00076 RNA recognition motif. (a.k.a. RRM, RBD, or RNP domain)
	PF00076 RNA recognition motif. (a.k.a. RRM, RBD, or RNP domain)
	PF00076 RNA recognition motif. (a.k.a. RRM, RBD, or RNP domain)
	PF00076 RNA recognition motif. (a.k.a. RRM, RBD, or RNP domain)
	PF00076 RNA recognition motif. (a.k.a. RRM, RBD, or RNP domain)
	PF00076 RNA recognition motif. (a.k.a. RRM, RBD, or RNP domain)
	PF00076 RNA recognition motif. (a.k.a. RRM, RBD, or RNP domain)
	PF00076 RNA recognition motif. (a.k.a. RRM, RBD, or RNP domain)
	PF00076 RNA recognition motif. (a.k.a. RRM, RBD, or RNP domain)
	PF00076 RNA recognition motif. (a.k.a. RRM, RBD, or RNP domain)
	PF00076 RNA recognition motif. (a.k.a. RRM, RBD, or RNP domain)
	PF00076 RNA recognition motif. (a.k.a. RRM, RBD, or RNP domain)
	PF00076 RNA recognition motif. (a.k.a. RRM, RBD, or RNP domain)
	PF00076 RNA recognition motif. (a.k.a. RRM, RBD, or RNP domain)
	PF00076 RNA recognition motif. (a.k.a. RRM, RBD, or RNP domain)
	PF00076 RNA recognition motif. (a.k.a. RRM, RBD, or RNP domain)
	PF00076 RNA recognition motif. (a.k.a. RRM, RBD, or RNP domain)
	PF00076 RNA recognition motif. (a.k.a. RRM, RBD, or RNP domain)
	PF00076 RNA recognition motif. (a.k.a. RRM, RBD, or RNP domain)
	PF00076 RNA recognition motif. (a.k.a. RRM, RBD, or RNP domain)
	PF00076 RNA recognition motif. (a.k.a. RRM, RBD, or RNP domain)
	PF00076 RNA recognition motif. (a.k.a. RRM, RBD, or RNP domain)
	PF00076 RNA recognition motif. (a.k.a. RRM, RBD, or RNP domain)
	PF00076 RNA recognition motif. (a.k.a. RRM, RBD, or RNP domain)
	PF00076 RNA recognition motif. (a.k.a. RRM, RBD, or RNP domain)
	PF00076 RNA recognition motif. (a.k.a. RRM, RBD, or RNP domain)
	PF00076 RNA recognition motif. (a.k.a. RRM, RBD, or RNP domain)
	PF00076 RNA recognition motif. (a.k.a. RRM, RBD, or RNP domain)
	PF00076 RNA recognition motif. (a.k.a. RRM, RBD, or RNP domain)
	PF00076 RNA recognition motif. (a.k.a. RRM, RBD, or RNP domain)
	PF00076 RNA recognition motif. (a.k.a. RRM, RBD, or RNP domain)
	PF00076 RNA recognition motif. (a.k.a. RRM, RBD, or RNP domain)
	PF00076 RNA recognition motif. (a.k.a. RRM, RBD, or RNP domain)
	PF00076 RNA recognition motif. (a.k.a. RRM, RBD, or RNP domain)
	PF00076 RNA recognition motif. (a.k.a. RRM, RBD, or RNP domain)
	PF00076 RNA recognition motif. (a.k.a. RRM, RBD, or RNP domain)
	PF00076 RNA recognition motif. (a.k.a. RRM, RBD, or RNP domain)
	PF00076 RNA recognition motif. (a.k.a. RRM, RBD, or RNP domain)
	PF00076 RNA recognition motif. (a.k.a. RRM, RBD, or RNP domain)
	PF00076 RNA recognition motif. (a.k.a. RRM, RBD, or RNP domain)
	PF00076 RNA recognition motif. (a.k.a. RRM, RBD, or RNP domain)
	PF00076 RNA recognition motif. (a.k.a. RRM, RBD, or RNP domain)
	PF00076 RNA recognition motif. (a.k.a. RRM, RBD, or RNP domain)
	PF00076 RNA recognition motif. (a.k.a. RRM, RBD, or RNP domain)
	PF00076 RNA recognition motif. (a.k.a. RRM, RBD, or RNP domain)
	PF00076 RNA recognition motif. (a.k.a. RRM, RBD, or RNP domain)
	PF00076 RNA recognition motif. (a.k.a. RRM, RBD, or RNP domain)
	PF00076 RNA recognition motif. (a.k.a. RRM, RBD, or RNP domain)
	PF00076 RNA recognition motif. (a.k.a. RRM, RBD, or RNP domain)
	PF00076 RNA recognition motif. (a.k.a. RRM, RBD, or RNP domain)
	PF00076 RNA recognition motif. (a.k.a. RRM, RBD, or RNP domain)
	PF00076 RNA recognition motif. (a.k.a. RRM, RBD, or RNP domain)
	PF00076 RNA recognition motif. (a.k.a. RRM, RBD, or RNP domain)
	PF00076 RNA recognition motif. (a.k.a. RRM, RBD, or RNP domain)
	PF00076 RNA recognition motif. (a.k.a. RRM, RBD, or RNP domain)
	PF00076 RNA recognition motif. (a.k.a. RRM, RBD, or RNP domain)
	PF00076 RNA recognition motif. (a.k.a. RRM, RBD, or RNP domain)
	PF00076 RNA recognition motif. (a.k.a. RRM, RBD, or RNP domain)
	PF00076 RNA recognition motif. (a.k.a. RRM, RBD, or RNP domain)
	PF00076 RNA recognition motif. (a.k.a. RRM, RBD, or RNP domain)
	PF00076 RNA recognition motif. (a.k.a. RRM, RBD, or RNP domain)
	PF00076 RNA recognition motif. (a.k.a. RRM, RBD, or RNP domain)
	PF00076 RNA recognition motif. (a.k.a. RRM, RBD, or RNP domain)
	PF00076 RNA recognition motif. (a.k.a. RRM, RBD, or RNP domain)
	PF00076 RNA recognition motif. (a.k.a. RRM, RBD, or RNP domain)
	PF00076 RNA recognition motif. (a.k.a. RRM, RBD, or RNP domain)
	PF00076 RNA recognition motif. (a.k.a. RRM, RBD, or RNP domain)
	PF00076 RNA recognition motif. (a.k.a. RRM, RBD, or RNP domain)
	PF00076 RNA recognition motif. (a.k.a. RRM, RBD, or RNP domain)
	PF00076 RNA recognition motif. (a.k.a. RRM, RBD, or RNP domain)
	PF00076 RNA recognition motif. (a.k.a. RRM, RBD, or RNP domain)
	PF00076 RNA recognition motif. (a.k.a. RRM, RBD, or RNP domain)
	PF00076 RNA recognition motif. (a.k.a. RRM, RBD, or RNP domain)
	PF00076 RNA recognition motif. (a.k.a. RRM, RBD, or RNP domain)
	PF00076 RNA recognition motif. (a.k.a. RRM, RBD, or RNP domain)
	PF00076 RNA recognition motif. (a.k.a. RRM, RBD, or RNP domain)
	PF00076 RNA recognition motif. (a.k.a. RRM, RBD, or RNP domain)
	PF00076 RNA recognition motif. (a.k.a. RRM, RBD, or RNP domain)
	PF00076 RNA recognition motif. (a.k.a. RRM, RBD, or RNP domain)
	PF00076 RNA recognition motif. (a.k.a. RRM, RBD, or RNP domain)
	PF00076 RNA recognition motif. (a.k.a. RRM, RBD, or RNP domain)
	PF00076 RNA recognition motif. (a.k.a. RRM, RBD, or RNP domain)
	PF00076 RNA recognition motif. (a.k.a. RRM, RBD, or RNP domain)
	PF00076 RNA recognition motif. (a.k.a. RRM, RBD, or RNP domain)
	PF00076 RNA recognition motif. (a.k.a. RRM, RBD, or RNP domain)
	PF00076 RNA recognition motif. (a.k.a. RRM, RBD, or RNP domain)
	PF00076 RNA recognition motif. (a.k.a. RRM, RBD, or RNP domain)
	PF00076 RNA recognition motif. (a.k.a. RRM, RBD, or RNP domain)
	PF00076 RNA recognition motif. (a.k.a. RRM, RBD, or RNP domain)
	PF00076 RNA recognition motif. (a.k.a. RRM, RBD, or RNP domain)
	PF00076 RNA recognition motif. (a.k.a. RRM, RBD, or RNP domain)
	PF00076 RNA recognition motif. (a.k.a. RRM, RBD, or RNP domain)
	PF00076 RNA recognition motif. (a.k.a. RRM, RBD, or RNP domain)
	PF00076 RNA recognition motif. (a.k.a. RRM, RBD, or RNP domain)
	PF00076 RNA recognition motif. (a.k.a. RRM, RBD, or RNP domain)
	PF00076 RNA recognition motif. (a.k.a. RRM, RBD, or RNP domain)
	PF00076 RNA recognition motif. (a.k.a. RRM, RBD, or RNP domain)
	PF00076 RNA recognition motif. (a.k.a. RRM, RBD, or RNP domain)
	PF00076 RNA recognition motif. (a.k.a. RRM, RBD, or RNP domain)
	PF00076 RNA recognition motif. (a.k.a. RRM, RBD, or RNP domain)
	PF00076 RNA recognition motif. (a.k.a. RRM, RBD, or RNP domain)
	PF00076 RNA recognition motif. (a.k.a. RRM, RBD, or RNP domain)
	PF00076 RNA recognition motif. (a.k.a. RRM, RBD, or RNP domain)
	PF00076 RNA recognition motif. (a.k.a. RRM, RBD, or RNP domain)
	PF00076 RNA recognition motif. (a.k.a. RRM, RBD, or RNP domain)
	PF00076 RNA recognition motif. (a.k.a. RRM, RBD, or RNP domain)
	PF00076 RNA recognition motif. (a.k.a. RRM, RBD, or RNP domain)
	PF00076 RNA recognition motif. (a.k.a. RRM, RBD, or RNP domain)
	PF00076 RNA recognition motif. (a.k.a. RRM, RBD, or RNP domain)
	PF00076 RNA recognition motif. (a.k.a. RRM, RBD, or RNP domain)
	PF00076 RNA recognition motif. (a.k.a. RRM, RBD, or RNP domain)
	PF00076 RNA recognition motif. (a.k.a. RRM, RBD, or RNP domain)
	PF00076 RNA recognition motif. (a.k.a. RRM, RBD, or RNP domain)
	PF00076 RNA recognition motif. (a.k.a. RRM, RBD, or RNP domain)
	PF00076 RNA recognition motif. (a.k.a. RRM, RBD, or RNP domain)
	PF00076 RNA recognition motif. (a.k.a. RRM, RBD, or RNP domain)
	PF00076 RNA recognition motif. (a.k.a. RRM, RBD, or RNP domain)
	PF00076 RNA recognition motif. (a.k.a. RRM, RBD, or RNP domain)
	PF00076 RNA recognition motif. (a.k.a. RRM, RBD, or RNP domain)
	PF00076 RNA recognition motif. (a.k.a. RRM, RBD, or RNP domain)
	PF00076 RNA recognition motif. (a.k.a. RRM, RBD, or RNP domain)
	PF00076 RNA recognition motif. (a.k.a. RRM, RBD, or RNP domain)
	PF00076 RNA recognition motif. (a.k.a. RRM, RBD, or RNP domain)
	PF00076 RNA recognition motif. (a.k.a. RRM, RBD, or RNP domain)
	PF00076 RNA recognition motif. (a.k.a. RRM, RBD, or RNP domain)
	PF00076 RNA recognition motif. (a.k.a. RRM, RBD, or RNP domain)
	PF00076 RNA recognition motif. (a.k.a. RRM, RBD, or RNP domain)
	PF00076 RNA recognition motif. (a.k.a. RRM, RBD, or RNP domain)
	PF00076 RNA recognition motif. (a.k.a. RRM, RBD, or RNP domain)
	PF00076 RNA recognition motif. (a.k.a. RRM, RBD, or RNP domain)
	PF00076 RNA recognition motif. (a.k.a. RRM, RBD, or RNP domain)
	PF00076 RNA recognition motif. (a.k.a. RRM, RBD, or RNP domain)
	PF00076 RNA recognition motif. (a.k.a. RRM, RBD, or RNP domain)
	PF00076 RNA recognition motif. (a.k.a. RRM, RBD, or RNP domain)
	PF00076 RNA recognition motif. (a.k.a. RRM, RBD, or RNP domain)
	PF00076 RNA recognition motif. (a.k.a. RRM, RBD, or RNP domain)
	PF00076 RNA recognition motif. (a.k.a. RRM, RBD, or RNP domain)
	PF00076 RNA recognition motif. (a.k.a. RRM, RBD, or RNP domain)
	PF00076 RNA recognition motif. (a.k.a. RRM, RBD, or RNP domain)
	PF00076 RNA recognition motif. (a.k.a. RRM, RBD, or RNP domain)
	PF00076 RNA recognition motif. (a.k.a. RRM, RBD, or RNP domain)
	PF00076 RNA recognition motif. (a.k.a. RRM, RBD, or RNP domain)
	PF00076 RNA recognition motif. (a.k.a. RRM, RBD, or RNP domain)
	PF00076 RNA recognition motif. (a.k.a. RRM, RBD, or RNP domain)
	PF00076 RNA recognition motif. (a.k.a. RRM, RBD, or RNP domain)
	PF00076 RNA recognition motif. (a.k.a. RRM, RBD, or RNP domain)
	PF00076 RNA recognition motif. (a.k.a. RRM, RBD, or RNP domain)
	PF00076 RNA recognition motif. (a.k.a. RRM, RBD, or RNP domain)
	PF00076 RNA recognition motif. (a.k.a. RRM, RBD, or RNP domain)
	PF00076 RNA recognition motif. (a.k.a. RRM, RBD, or RNP domain)
	PF00076 RNA recognition motif. (a.k.a. RRM, RBD, or RNP domain)
Cuenta PF00076 RNA recognition motif. (a.k.a. RRM, RBD, or RNP domain)	311
	PF00077 Retroviral aspartyl protease
	PF00077 Retroviral aspartyl protease
	PF00077 Retroviral aspartyl protease
	PF00077 Retroviral aspartyl protease
	PF00077 Retroviral aspartyl protease
	PF00077 Retroviral aspartyl protease
	PF00077 Retroviral aspartyl protease
	PF00077 Retroviral aspartyl protease
Cuenta PF00077 Retroviral aspartyl protease	8
	PF00078 Reverse transcriptase (RNA-dependent DNA polymerase)
	PF00078 Reverse transcriptase (RNA-dependent DNA polymerase)
	PF00078 Reverse transcriptase (RNA-dependent DNA polymerase)
	PF00078 Reverse transcriptase (RNA-dependent DNA polymerase)
	PF00078 Reverse transcriptase (RNA-dependent DNA polymerase)
	PF00078 Reverse transcriptase (RNA-dependent DNA polymerase)
	PF00078 Reverse transcriptase (RNA-dependent DNA polymerase)
	PF00078 Reverse transcriptase (RNA-dependent DNA polymerase)
	PF00078 Reverse transcriptase (RNA-dependent DNA polymerase)
	PF00078 Reverse transcriptase (RNA-dependent DNA polymerase)
	PF00078 Reverse transcriptase (RNA-dependent DNA polymerase)
	PF00078 Reverse transcriptase (RNA-dependent DNA polymerase)
	PF00078 Reverse transcriptase (RNA-dependent DNA polymerase)
	PF00078 Reverse transcriptase (RNA-dependent DNA polymerase)
	PF00078 Reverse transcriptase (RNA-dependent DNA polymerase)
	PF00078 Reverse transcriptase (RNA-dependent DNA polymerase)
	PF00078 Reverse transcriptase (RNA-dependent DNA polymerase)
	PF00078 Reverse transcriptase (RNA-dependent DNA polymerase)
	PF00078 Reverse transcriptase (RNA-dependent DNA polymerase)
	PF00078 Reverse transcriptase (RNA-dependent DNA polymerase)
	PF00078 Reverse transcriptase (RNA-dependent DNA polymerase)
	PF00078 Reverse transcriptase (RNA-dependent DNA polymerase)
	PF00078 Reverse transcriptase (RNA-dependent DNA polymerase)
	PF00078 Reverse transcriptase (RNA-dependent DNA polymerase)
	PF00078 Reverse transcriptase (RNA-dependent DNA polymerase)
	PF00078 Reverse transcriptase (RNA-dependent DNA polymerase)
	PF00078 Reverse transcriptase (RNA-dependent DNA polymerase)
	PF00078 Reverse transcriptase (RNA-dependent DNA polymerase)
	PF00078 Reverse transcriptase (RNA-dependent DNA polymerase)
	PF00078 Reverse transcriptase (RNA-dependent DNA polymerase)
	PF00078 Reverse transcriptase (RNA-dependent DNA polymerase)
	PF00078 Reverse transcriptase (RNA-dependent DNA polymerase)
	PF00078 Reverse transcriptase (RNA-dependent DNA polymerase)
	PF00078 Reverse transcriptase (RNA-dependent DNA polymerase)
	PF00078 Reverse transcriptase (RNA-dependent DNA polymerase)
	PF00078 Reverse transcriptase (RNA-dependent DNA polymerase)
	PF00078 Reverse transcriptase (RNA-dependent DNA polymerase)
	PF00078 Reverse transcriptase (RNA-dependent DNA polymerase)
	PF00078 Reverse transcriptase (RNA-dependent DNA polymerase)
	PF00078 Reverse transcriptase (RNA-dependent DNA polymerase)
	PF00078 Reverse transcriptase (RNA-dependent DNA polymerase)
	PF00078 Reverse transcriptase (RNA-dependent DNA polymerase)
	PF00078 Reverse transcriptase (RNA-dependent DNA polymerase)
	PF00078 Reverse transcriptase (RNA-dependent DNA polymerase)
	PF00078 Reverse transcriptase (RNA-dependent DNA polymerase)
	PF00078 Reverse transcriptase (RNA-dependent DNA polymerase)
	PF00078 Reverse transcriptase (RNA-dependent DNA polymerase)
	PF00078 Reverse transcriptase (RNA-dependent DNA polymerase)
	PF00078 Reverse transcriptase (RNA-dependent DNA polymerase)
	PF00078 Reverse transcriptase (RNA-dependent DNA polymerase)
	PF00078 Reverse transcriptase (RNA-dependent DNA polymerase)
	PF00078 Reverse transcriptase (RNA-dependent DNA polymerase)
	PF00078 Reverse transcriptase (RNA-dependent DNA polymerase)
	PF00078 Reverse transcriptase (RNA-dependent DNA polymerase)
	PF00078 Reverse transcriptase (RNA-dependent DNA polymerase)
	PF00078 Reverse transcriptase (RNA-dependent DNA polymerase)
	PF00078 Reverse transcriptase (RNA-dependent DNA polymerase)
	PF00078 Reverse transcriptase (RNA-dependent DNA polymerase)
	PF00078 Reverse transcriptase (RNA-dependent DNA polymerase)
	PF00078 Reverse transcriptase (RNA-dependent DNA polymerase)
	PF00078 Reverse transcriptase (RNA-dependent DNA polymerase)
	PF00078 Reverse transcriptase (RNA-dependent DNA polymerase)
	PF00078 Reverse transcriptase (RNA-dependent DNA polymerase)
	PF00078 Reverse transcriptase (RNA-dependent DNA polymerase)
	PF00078 Reverse transcriptase (RNA-dependent DNA polymerase)
	PF00078 Reverse transcriptase (RNA-dependent DNA polymerase)
	PF00078 Reverse transcriptase (RNA-dependent DNA polymerase)
	PF00078 Reverse transcriptase (RNA-dependent DNA polymerase)
	PF00078 Reverse transcriptase (RNA-dependent DNA polymerase)
	PF00078 Reverse transcriptase (RNA-dependent DNA polymerase)
	PF00078 Reverse transcriptase (RNA-dependent DNA polymerase)
	PF00078 Reverse transcriptase (RNA-dependent DNA polymerase)
	PF00078 Reverse transcriptase (RNA-dependent DNA polymerase)
	PF00078 Reverse transcriptase (RNA-dependent DNA polymerase)
	PF00078 Reverse transcriptase (RNA-dependent DNA polymerase)
	PF00078 Reverse transcriptase (RNA-dependent DNA polymerase)
	PF00078 Reverse transcriptase (RNA-dependent DNA polymerase)
	PF00078 Reverse transcriptase (RNA-dependent DNA polymerase)
	PF00078 Reverse transcriptase (RNA-dependent DNA polymerase)
	PF00078 Reverse transcriptase (RNA-dependent DNA polymerase)
	PF00078 Reverse transcriptase (RNA-dependent DNA polymerase)
	PF00078 Reverse transcriptase (RNA-dependent DNA polymerase)
	PF00078 Reverse transcriptase (RNA-dependent DNA polymerase)
	PF00078 Reverse transcriptase (RNA-dependent DNA polymerase)
	PF00078 Reverse transcriptase (RNA-dependent DNA polymerase)
	PF00078 Reverse transcriptase (RNA-dependent DNA polymerase)
	PF00078 Reverse transcriptase (RNA-dependent DNA polymerase)
	PF00078 Reverse transcriptase (RNA-dependent DNA polymerase)
	PF00078 Reverse transcriptase (RNA-dependent DNA polymerase)
	PF00078 Reverse transcriptase (RNA-dependent DNA polymerase)
	PF00078 Reverse transcriptase (RNA-dependent DNA polymerase)
	PF00078 Reverse transcriptase (RNA-dependent DNA polymerase)
	PF00078 Reverse transcriptase (RNA-dependent DNA polymerase)
	PF00078 Reverse transcriptase (RNA-dependent DNA polymerase)
	PF00078 Reverse transcriptase (RNA-dependent DNA polymerase)
	PF00078 Reverse transcriptase (RNA-dependent DNA polymerase)
	PF00078 Reverse transcriptase (RNA-dependent DNA polymerase)
	PF00078 Reverse transcriptase (RNA-dependent DNA polymerase)
	PF00078 Reverse transcriptase (RNA-dependent DNA polymerase)
	PF00078 Reverse transcriptase (RNA-dependent DNA polymerase)
	PF00078 Reverse transcriptase (RNA-dependent DNA polymerase)
	PF00078 Reverse transcriptase (RNA-dependent DNA polymerase)
	PF00078 Reverse transcriptase (RNA-dependent DNA polymerase)
	PF00078 Reverse transcriptase (RNA-dependent DNA polymerase)
	PF00078 Reverse transcriptase (RNA-dependent DNA polymerase)
	PF00078 Reverse transcriptase (RNA-dependent DNA polymerase)
	PF00078 Reverse transcriptase (RNA-dependent DNA polymerase)
	PF00078 Reverse transcriptase (RNA-dependent DNA polymerase)
	PF00078 Reverse transcriptase (RNA-dependent DNA polymerase)
	PF00078 Reverse transcriptase (RNA-dependent DNA polymerase)
	PF00078 Reverse transcriptase (RNA-dependent DNA polymerase)
	PF00078 Reverse transcriptase (RNA-dependent DNA polymerase)
	PF00078 Reverse transcriptase (RNA-dependent DNA polymerase)
	PF00078 Reverse transcriptase (RNA-dependent DNA polymerase)
	PF00078 Reverse transcriptase (RNA-dependent DNA polymerase)
	PF00078 Reverse transcriptase (RNA-dependent DNA polymerase)
	PF00078 Reverse transcriptase (RNA-dependent DNA polymerase)
	PF00078 Reverse transcriptase (RNA-dependent DNA polymerase)
	PF00078 Reverse transcriptase (RNA-dependent DNA polymerase)
	PF00078 Reverse transcriptase (RNA-dependent DNA polymerase)
	PF00078 Reverse transcriptase (RNA-dependent DNA polymerase)
	PF00078 Reverse transcriptase (RNA-dependent DNA polymerase)
	PF00078 Reverse transcriptase (RNA-dependent DNA polymerase)
	PF00078 Reverse transcriptase (RNA-dependent DNA polymerase)
	PF00078 Reverse transcriptase (RNA-dependent DNA polymerase)
	PF00078 Reverse transcriptase (RNA-dependent DNA polymerase)
	PF00078 Reverse transcriptase (RNA-dependent DNA polymerase)
	PF00078 Reverse transcriptase (RNA-dependent DNA polymerase)
	PF00078 Reverse transcriptase (RNA-dependent DNA polymerase)
	PF00078 Reverse transcriptase (RNA-dependent DNA polymerase)
	PF00078 Reverse transcriptase (RNA-dependent DNA polymerase)
	PF00078 Reverse transcriptase (RNA-dependent DNA polymerase)
	PF00078 Reverse transcriptase (RNA-dependent DNA polymerase)
	PF00078 Reverse transcriptase (RNA-dependent DNA polymerase)
	PF00078 Reverse transcriptase (RNA-dependent DNA polymerase)
	PF00078 Reverse transcriptase (RNA-dependent DNA polymerase)
	PF00078 Reverse transcriptase (RNA-dependent DNA polymerase)
	PF00078 Reverse transcriptase (RNA-dependent DNA polymerase)
	PF00078 Reverse transcriptase (RNA-dependent DNA polymerase)
	PF00078 Reverse transcriptase (RNA-dependent DNA polymerase)
	PF00078 Reverse transcriptase (RNA-dependent DNA polymerase)
	PF00078 Reverse transcriptase (RNA-dependent DNA polymerase)
	PF00078 Reverse transcriptase (RNA-dependent DNA polymerase)
	PF00078 Reverse transcriptase (RNA-dependent DNA polymerase)
	PF00078 Reverse transcriptase (RNA-dependent DNA polymerase)
	PF00078 Reverse transcriptase (RNA-dependent DNA polymerase)
	PF00078 Reverse transcriptase (RNA-dependent DNA polymerase)
	PF00078 Reverse transcriptase (RNA-dependent DNA polymerase)
	PF00078 Reverse transcriptase (RNA-dependent DNA polymerase)
	PF00078 Reverse transcriptase (RNA-dependent DNA polymerase)
	PF00078 Reverse transcriptase (RNA-dependent DNA polymerase)
	PF00078 Reverse transcriptase (RNA-dependent DNA polymerase)
	PF00078 Reverse transcriptase (RNA-dependent DNA polymerase)
	PF00078 Reverse transcriptase (RNA-dependent DNA polymerase)
	PF00078 Reverse transcriptase (RNA-dependent DNA polymerase)
	PF00078 Reverse transcriptase (RNA-dependent DNA polymerase)
	PF00078 Reverse transcriptase (RNA-dependent DNA polymerase)
	PF00078 Reverse transcriptase (RNA-dependent DNA polymerase)
	PF00078 Reverse transcriptase (RNA-dependent DNA polymerase)
	PF00078 Reverse transcriptase (RNA-dependent DNA polymerase)
	PF00078 Reverse transcriptase (RNA-dependent DNA polymerase)
	PF00078 Reverse transcriptase (RNA-dependent DNA polymerase)
	PF00078 Reverse transcriptase (RNA-dependent DNA polymerase)
	PF00078 Reverse transcriptase (RNA-dependent DNA polymerase)
	PF00078 Reverse transcriptase (RNA-dependent DNA polymerase)
	PF00078 Reverse transcriptase (RNA-dependent DNA polymerase)
	PF00078 Reverse transcriptase (RNA-dependent DNA polymerase)
	PF00078 Reverse transcriptase (RNA-dependent DNA polymerase)
	PF00078 Reverse transcriptase (RNA-dependent DNA polymerase)
	PF00078 Reverse transcriptase (RNA-dependent DNA polymerase)
	PF00078 Reverse transcriptase (RNA-dependent DNA polymerase)
	PF00078 Reverse transcriptase (RNA-dependent DNA polymerase)
	PF00078 Reverse transcriptase (RNA-dependent DNA polymerase)
	PF00078 Reverse transcriptase (RNA-dependent DNA polymerase)
	PF00078 Reverse transcriptase (RNA-dependent DNA polymerase)
	PF00078 Reverse transcriptase (RNA-dependent DNA polymerase)
	PF00078 Reverse transcriptase (RNA-dependent DNA polymerase)
	PF00078 Reverse transcriptase (RNA-dependent DNA polymerase)
	PF00078 Reverse transcriptase (RNA-dependent DNA polymerase)
	PF00078 Reverse transcriptase (RNA-dependent DNA polymerase)
	PF00078 Reverse transcriptase (RNA-dependent DNA polymerase)
	PF00078 Reverse transcriptase (RNA-dependent DNA polymerase)
	PF00078 Reverse transcriptase (RNA-dependent DNA polymerase)
	PF00078 Reverse transcriptase (RNA-dependent DNA polymerase)
	PF00078 Reverse transcriptase (RNA-dependent DNA polymerase)
	PF00078 Reverse transcriptase (RNA-dependent DNA polymerase)
	PF00078 Reverse transcriptase (RNA-dependent DNA polymerase)
	PF00078 Reverse transcriptase (RNA-dependent DNA polymerase)
	PF00078 Reverse transcriptase (RNA-dependent DNA polymerase)
	PF00078 Reverse transcriptase (RNA-dependent DNA polymerase)
	PF00078 Reverse transcriptase (RNA-dependent DNA polymerase)
	PF00078 Reverse transcriptase (RNA-dependent DNA polymerase)
	PF00078 Reverse transcriptase (RNA-dependent DNA polymerase)
	PF00078 Reverse transcriptase (RNA-dependent DNA polymerase)
	PF00078 Reverse transcriptase (RNA-dependent DNA polymerase)
	PF00078 Reverse transcriptase (RNA-dependent DNA polymerase)
	PF00078 Reverse transcriptase (RNA-dependent DNA polymerase)
	PF00078 Reverse transcriptase (RNA-dependent DNA polymerase)
	PF00078 Reverse transcriptase (RNA-dependent DNA polymerase)
[truncated: 22,959 more rows]

## Sheet: Pfam
S3 Table. Pfam domain occurrences in the O. moubata predicted proteins.
Pfam domain	Ocurrence
PF00076 RNA recognition motif. (a.k.a. RRM, RBD, or RNP domain)	311
PF00096 Zinc finger, C2H2 type	275
PF00078 Reverse transcriptase (RNA-dependent DNA polymerase)	261
PF00069 Protein kinase domain	259
PF00400 WD domain, G-beta repeat	234
PF00271 Helicase conserved C-terminal domain	172
PF07679 Immunoglobulin I-set domain	138
PF13927 Immunoglobulin domain	130
PF00169 PH domain	123
PF12796 Ankyrin repeats (3 copies)	123
PF00651 BTB/POZ domain	122
PF00270 DEAD/DEAH box helicase	115
PF07690 Major Facilitator Superfamily	112
PF00665 Integrase core domain	110
PF00106 short chain dehydrogenase	107
PF00595 PDZ domain	100
PF00071 Ras family	94
PF17921 Integrase zinc binding domain	93
PF00153 Mitochondrial carrier protein	93
PF01431 Peptidase family M13	92
PF13855 Leucine rich repeat	89
PF00168 C2 domain	89
PF13181 Tetratricopeptide repeat	80
PF00005 ABC transporter	80
PF17919 RNase H-like domain found in reverse transcriptase	78
PF00018 SH3 domain	73
PF05485 THAP domain	67
PF05649 Peptidase family M13	66
PF00004 ATPase family associated with various cellular activities (AAA)	66
PF03184 DDE superfamily endonuclease	66
PF00075 RNase H	65
PF13359 DDE superfamily endonuclease	65
PF00041 Fibronectin type III domain	64
PF14604 Variant SH3 domain	64
PF13432 Tetratricopeptide repeat	62
PF07707 BTB And C-terminal Kelch	60
PF00083 Sugar (and other) transporter	59
PF00226 DnaJ domain	58
PF13688 Metallo-peptidase family M12	56
PF00067 Cytochrome P450	55
PF00089 Trypsin	54
PF00057 Low-density lipoprotein receptor domain class A	54
PF12937 F-box-like	54
PF07714 Protein tyrosine kinase	54
PF00013 KH domain	53
PF00501 AMP-binding enzyme	52
PF03221 Tc5 transposase DNA-binding domain	52
PF00098 Zinc knuckle	50
PF17862 AAA+ lid domain	50
PF01607 Chitin binding Peritrophin-A domain	49
PF01391 Collagen triple helix repeat (20 copies)	48
PF00787 PX domain	48
PF00179 Ubiquitin-conjugating enzyme	48
PF00450 Serine carboxypeptidase	46
PF07687 Peptidase dimerisation domain	46
PF12874 Zinc-finger of C2H2 type	46
PF01266 FAD dependent oxidoreductase	45
PF00373 FERM central domain	44
PF07677 A-macroglobulin receptor binding domain	43
PF00084 Sushi repeat (SCR repeat)	42
PF00149 Calcineurin-like phosphoesterase	42
PF01344 Kelch motif	41
PF13920 Zinc finger, C3HC4 type (RING finger)	40
PF00017 SH2 domain	40
PF14529 Endonuclease-reverse transcriptase	39
PF00010 Helix-loop-helix DNA-binding domain	39
PF00097 Zinc finger, C3HC4 type (RING finger)	39
PF00628 PHD-finger	39
PF01546 Peptidase family M20/M25/M40	38
PF00782 Dual specificity phosphatase, catalytic domain	38
PF00788 Ras association (RalGDS/AF-6) domain	38
PF00505 HMG (high mobility group) box	38
PF03129 Anticodon binding domain	38
PF00171 Aldehyde dehydrogenase family	37
PF00646 F-box domain	37
PF00916 Sulfate permease family	37
PF00412 LIM domain	37
PF00027 Cyclic nucleotide-binding domain	37
PF13637 Ankyrin repeats (many copies)	37
PF04218 CENP-B N-terminal DNA-binding domain	37
PF03372 Endonuclease/Exonuclease/phosphatase family	37
PF13499 EF-hand domain pair	36
PF13909 C2H2-type zinc-finger domain	36
PF00293 NUDIX domain	36
PF00795 Carbon-nitrogen hydrolase	36
PF00621 RhoGEF domain	36
PF00002 7 transmembrane receptor (Secretin family)	35
PF13414 TPR repeat	35
PF01363 FYVE zinc finger	34
PF04300 F-box associated region	33
PF00176 SNF2 family N-terminal domain	33
PF00104 Ligand-binding domain of nuclear hormone receptor	33
PF00397 WW domain	33
PF14497 Glutathione S-transferase, C-terminal domain	32
PF00207 Alpha-2-macroglobulin family	32
PF04912 Dynamitin	32
PF00105 Zinc finger, C4 type (two domains)	32
PF07645 Calcium-binding EGF domain	31
PF07678 A-macroglobulin TED domain	31
PF00008 EGF-like domain	31
PF08240 Alcohol dehydrogenase GroES-like domain	31
PF00481 Protein phosphatase 2C	31
PF00443 Ubiquitin carboxyl-terminal hydrolase	31
PF13516 Leucine Rich repeat	31
PF00620 RhoGAP domain	31
PF13193 AMP-binding enzyme C-terminal domain	30
PF00102 Protein-tyrosine phosphatase	30
PF13202 EF hand	30
PF17917 RNase H-like domain found in reverse transcriptase	30
PF02170 PAZ domain	30
PF02171 Piwi domain	30
PF01061 ABC-2 type transporter	30
PF00704 Glycosyl hydrolases family 18	29
PF00130 Phorbol esters/diacylglycerol binding domain (C1 domain)	29
PF03493 Calcium-activated BK potassium channel alpha subunit	29
PF00028 Cadherin domain	29
PF01398 JAB1/Mov34/MPN/PAD-1 ubiquitin protease	29
PF00431 CUB domain	28
PF01909 Nucleotidyltransferase domain	28
PF00520 Ion transport protein	28
PF07703 Alpha-2-macroglobulin bait region domain	28
PF00178 Ets-domain	28
PF13833 EF-hand domain pair	28
PF13964 Kelch motif	28
PF04263 Thiamin pyrophosphokinase, catalytic domain	28
PF01413 C-terminal tandem repeated domain in type 4 procollagen	27
PF00650 CRAL/TRIO domain	27
PF13676 TIR domain	27
PF00564 PB1 domain	27
PF00063 Myosin head (motor domain)	27
PF00439 Bromodomain	27
PF00009 Elongation factor Tu GTP binding domain	27
PF00090 Thrombospondin type 1 domain	27
PF00641 Zn-finger in Ran binding protein and others	27
PF01585 G-patch domain	27
PF03098 Animal haem peroxidase	26
PF13640 2OG-Fe(II) oxygenase superfamily	26
PF00685 Sulfotransferase domain	26
PF00012 Hsp70 protein	26
PF00385 Chromo (CHRromatin Organisation MOdifier) domain	26
PF05699 hAT family C-terminal dimerisation region	26
PF00569 Zinc finger, ZZ type	26
PF00625 Guanylate kinase	26
PF00240 Ubiquitin family	26
PF01480 PWI domain	26
PF00583 Acetyltransferase (GNAT) family	26
PF02985 HEAT repeat	26
PF08699 Argonaute linker 1 domain	26
PF12698 ABC-2 family transporter protein	26
PF13613 Helix-turn-helix of DDE superfamily endonuclease	26
PF16486 N-terminal domain of argonaute	26
PF16487 Mid domain of argonaute	26
PF16488 Argonaute linker 2 domain	26
PF00249 Myb-like DNA-binding domain	26
PF01399 PCI domain	26
PF02854 MIF4G domain	26
PF00134 Cyclin, N-terminal domain	25
PF12017 Transposase protein	25
PF13621 Cupin-like domain	25
PF00567 Tudor domain	25
PF13857 Ankyrin repeats (many copies)	25
PF00561 alpha/beta hydrolase fold	25
PF13639 Ring finger domain	25
PF00053 Laminin EGF domain	24
PF00170 bZIP transcription factor	24
PF14520 Helix-hairpin-helix domain	24
PF04969 CS domain	24
PF00536 SAM domain (Sterile alpha motif)	24
PF00632 HECT-domain (ubiquitin-transferase)	24
PF00589 Phage integrase family	24
PF01571 Aminomethyltransferase folate-binding domain	24
PF07992 Pyridine nucleotide-disulphide oxidoreductase	24
PF01545 Cation efflux family	23
PF00378 Enoyl-CoA hydratase/isomerase	23
PF02463 RecF/RecN/SMC N terminal domain	23
PF13894 C2H2-type zinc finger	23
PF00025 ADP-ribosylation factor family	23
PF00957 Synaptobrevin	23
PF01207 Dihydrouridine synthase (Dus)	23
PF01403 Sema domain	23
PF01769 Divalent cation transporter	23
PF01805 Surp module	23
PF16499 Alpha galactosidase A	22
PF00209 Sodium:neurotransmitter symporter family	22
PF00611 Fes/CIP4, and EFC/F-BAR homology domain	22
PF00454 Phosphatidylinositol 3- and 4-kinase	22
PF00250 Forkhead domain	22
PF00617 RasGEF domain	22
PF00305 Lipoxygenase	22
PF01130 CD36 family	22
PF01477 PLAT/LH2 domain	22
PF02373 JmjC domain, hydroxylase	22
PF03114 BAR domain	22
PF04408 Helicase associated domain (HA2)	22
PF00001 7 transmembrane receptor (rhodopsin family)	21
PF00307 Calponin homology (CH) domain	21
PF06292 Domain of Unknown Function (DUF1041)	21
PF00085 Thioredoxin	21
PF00498 FHA domain	21
PF06602 Myotubularin-like phosphatase domain	21
PF10545 Alcohol dehydrogenase transcription factor Myb/SANT-like	21
PF13704 Glycosyl transferase family 2	21
PF13424 Tetratricopeptide repeat	21
PF13602 Zinc-binding dehydrogenase	21
PF13912 C2H2-type zinc finger	21
PF02148 Zn-finger in ubiquitin-hydrolases and other protein	21
PF08669 Glycine cleavage T-protein C-terminal barrel domain	21
PF08969 USP8 dimerisation domain	21
PF13923 Zinc finger, C3HC4 type (RING finger)	21
PF00927 Transglutaminase family, C-terminal ig like domain	20
PF01841 Transglutaminase-like superfamily	20
PF01401 Angiotensin-converting enzyme	20
PF17450 Alpha galactosidase A C-terminal beta sandwich domain	20
PF01663 Type I phosphodiesterase / nucleotide pyrophosphatase	20
PF00135 Carboxylesterase family	20
PF00883 Cytosol aminopeptidase family, catalytic domain	20
PF02210 Laminin G domain	20
PF00248 Aldo/keto reductase family	20
PF14555 UBA-like domain	20
PF00474 Sodium:solute symporter family	20
PF00575 S1 RNA binding domain	20
PF03147 Ferredoxin-fold anticodon binding domain	20
PF00781 Diacylglycerol kinase catalytic domain	20
PF01145 SPFH domain / Band 7 family	20
PF01852 START domain	20
PF02318 FYVE-type zinc finger	20
PF04080 Per1-like family	20
PF07717 Oligonucleotide/oligosaccharide-binding (OB)-fold	20
PF13774 Regulated-SNARE-like domain	20
PF16350 FAD dependent oxidoreductase central domain	20
PF00868 Transglutaminase family	19
PF13520 Amino acid permease	19
PF02798 Glutathione S-transferase, N-terminal domain	19
PF00702 haloacid dehalogenase-like hydrolase	19
PF00852 Glycosyltransferase family 10 (fucosyltransferase) C-term	19
PF17039 Fucosyltransferase, N-terminal	19
PF00612 IQ calmodulin-binding motif	19
PF01421 Reprolysin (M12B) family zinc metalloprotease	19
PF01740 STAS domain	19
PF00791 ZU5 domain	19
PF00060 Ligand-gated ion channel	19
PF12706 Beta-lactamase superfamily domain	19
PF01757 Acyltransferase family	19
PF00784 MyTH4 domain	19
PF03909 BSD domain	19
PF05721 Phytanoyl-CoA dioxygenase (PhyH)	19
PF09379 FERM N-terminal domain	19
PF01105 emp24/gp25L/p24 family/GOLD	18
PF00648 Calpain family cysteine protease	18
PF07653 Variant SH3 domain	18
PF00789 UBX domain	18
PF00122 E1-E2 ATPase	18
PF00753 Metallo-beta-lactamase superfamily	18
PF01409 tRNA synthetases class II core domain (F)	18
PF01553 Acyltransferase	18
PF02793 Hormone receptor domain	18
PF13716 Divergent CRAL/TRIO domain	18
PF00118 TCP-1/cpn60 chaperonin family	18
PF00531 Death domain	18
PF00637 Region in Clathrin and VPS	18
PF00664 ABC transporter transmembrane region	18
PF02789 Cytosol aminopeptidase family, N-terminal domain	18
PF03637 Mob1/phocein family	18
PF08423 Rad51	18
PF13837 Myb/SANT-like DNA-binding domain	18
PF01302 CAP-Gly domain	17
PF01485 IBR domain, a half RING-finger domain	17
PF10613 Ligated ion channel L-glutamate- and glycine-binding site	17
PF00326 Prolyl oligopeptidase family	17
PF15917 Piezo	17
PF00035 Double-stranded RNA binding motif	17
PF00616 GTPase-activator protein for Ras-like GTPase	17
PF00856 SET domain	17
PF01602 Adaptin N terminal region	17
PF03165 MH1 domain	17
PF07004 Sperm-tail PG-rich repeat	17
PF09380 FERM C-terminal PH-like domain	17
PF13691 tRNase Z endonuclease	17
PF13966 zinc-binding in reverse transcriptase	17
PF08336 Prolyl 4-Hydroxylase alpha-subunit, N-terminal region	16
PF01826 Trypsin Inhibitor like cysteine rich domain	16
PF01759 UNC-6/NTR/C345C module	16
PF13417 Glutathione S-transferase, N-terminal domain	16
PF02036 SCP-2 sterol transfer family	16
PF02984 Cyclin, C-terminal domain	16
PF04515 Plasma-membrane choline transporter	16
PF13086 AAA domain	16
PF14360 PAP2 superfamily C-terminal	16
PF16577 UBA domain	16
PF06337 DUSP domain	16
PF02204 Vacuolar sorting protein 9 (VPS9) domain	16
PF07727 Reverse transcriptase (RNA-dependent DNA polymerase)	16
PF12166 Piezo non-specific cation channel, R-Ras-binding domain	16
PF17820 PDZ domain	16
PF00382 Transcription factor TFIIB repeat	16
PF02146 Sir2 family	16
PF07885 Ion channel	16
PF12894 Anaphase-promoting complex subunit 4 WD40 domain	16
PF14750 Integrator complex subunit 2	16
PF14778 Olfactory receptor 4-like	16
PF18044 CCCH-type zinc finger	16
PF14670 Coagulation Factor Xa inhibitory site	15
PF00054 Laminin G domain	15
PF01569 PAP2 superfamily	15
PF06342 Alpha/beta hydrolase of unknown function (DUF1057)	15
PF00173 Cytochrome b5-like Heme/Steroid binding domain	15
PF03966 Trm112p-like protein	15
PF13087 AAA domain	15
PF17771 ADAM cysteine-rich domain	15
PF04855 SNF5 / SMARCB1 / INI1	15
PF00350 Dynamin family	15
PF02181 Formin Homology 2 Domain	15
PF13418 Galactose oxidase, central domain	15
PF00441 Acyl-CoA dehydrogenase, C-terminal domain	15
PF00554 Rel homology DNA-binding domain	15
PF00557 Metallopeptidase family M24	15
PF01369 Sec7 domain	15
PF01926 50S ribosome-binding GTPase	15
PF02319 E2F/DP family winged-helix DNA-binding domain	15
PF02770 Acyl-CoA dehydrogenase, middle domain	15
PF02771 Acyl-CoA dehydrogenase, N-terminal domain	15
PF03144 Elongation factor Tu domain 2	15
PF03371 PRP38 family	15
PF03483 B3/4 domain	15
PF03484 tRNA synthetase B5 domain	15
PF04433 SWIRM domain	15
PF07741 Brf1-like TBP-binding domain	15
PF08271 TFIIB zinc-binding	15
PF09815 XK-related protein	15
PF16179 Rel homology dimerisation domain	15
PF17759 Phenylalanyl tRNA synthetase beta chain CLM domain	15
PF18262 Phe-tRNA synthetase beta subunit B1 domain	15
PF00396 Granulin	14
PF13582 Metallo-peptidase family M12B Reprolysin-like	14
PF02872 5'-nucleotidase, C-terminal domain	14
PF00917 MATH domain	14
PF00328 Histidine phosphatase superfamily (branch 2)	14
PF00615 Regulator of G protein signaling domain	14
PF00751 DM DNA binding domain	14
PF04051 Transport protein particle (TRAPP) component	14
PF02466 Tim17/Tim22/Tim23/Pmp24 family	14
PF08312 cwf21 domain	14
PF02893 GRAM domain	14
PF03828 Cid1 family poly A polymerase	14
PF00023 Ankyrin repeat	14
PF01138 3' exoribonuclease family, domain 1	14
PF07648 Kazal-type serine protease inhibitor domain	14
PF08766 DEK C terminal domain	14
PF00022 Actin	14
PF00596 Class II Aldolase and Adducin N-terminal domain	14
PF00995 Sec1 family	14
PF01428 AN1-like Zinc finger	14
PF01869 BadF/BadG/BcrA/BcrD ATPase family	14
PF02037 SAP domain	14
PF02338 OTU-like cysteine protease	14
PF03143 Elongation factor Tu C-terminal domain	14
PF04055 Radical SAM superfamily	14
PF05773 RWD domain	14
PF15907 Integrin-alpha FG-GAP repeat-containing protein 2	14
PF13015 Glucosidase II beta subunit-like protein	13
PF10591 Secreted protein acidic and rich in cysteine Ca binding region	13
PF00011 Hsp20/alpha crystallin family	13
PF00202 Aminotransferase class-III	13
PF07527 Hairy Orange	13
PF00389 D-isomer specific 2-hydroxyacid dehydrogenase, catalytic domain	13
PF02826 D-isomer specific 2-hydroxyacid dehydrogenase, NAD binding domain	13
PF12661 Human growth factor-like EGF	13
PF01067 Calpain large subunit, domain III	13
PF12513 Mitochondrial degradasome RNA helicase subunit C terminal	13
PF18114 Suv3 helical N-terminal domain	13
PF18147 Suv3 C-terminal domain 1	13
PF12202 Oxidative-stress-responsive kinase 1 C-terminal domain	13
PF01094 Receptor family ligand binding region	13
PF02214 BTB/POZ domain	13
PF00433 Protein kinase C terminal domain	13
PF00618 RasGEF N-terminal motif	13
PF10551 MULE transposase domain	13
PF12836 Helix-hairpin-helix motif	13
PF00622 SPRY domain	13
PF00732 GMC oxidoreductase	13
PF00735 Septin	13
PF01048 Phosphorylase superfamily	13
PF01467 Cytidylyltransferase-like	13
PF01825 GPCR proteolysis site, GPS, motif	13
PF02460 Patched family	13
PF02815 MIR domain	13
PF02883 Adaptin C-terminal domain	13
PF03473 MOSC domain	13
PF03476 MOSC N-terminal beta barrel domain	13
PF03725 3' exoribonuclease family, domain 2	13
PF04078 Cell differentiation family, Rcd1-like	13
PF04083 Partial alpha/beta-hydrolase lipase region	13
PF04926 Poly(A) polymerase predicted RNA binding domain	13
PF04928 Poly(A) polymerase central domain	13
PF05199 GMC oxidoreductase	13
PF08434 Calcium-activated chloride channel N terminal	13
PF13561 Enoyl-(Acyl carrier protein) reductase	13
PF13679 Methyltransferase domain	13
PF13893 RNA recognition motif. (a.k.a. RRM, RBD, or RNP domain)	13
PF16489 GPCR-Autoproteolysis INducing (GAIN) domain	13
PF00052 Laminin B (Domain IV)	12
PF00014 Kunitz/Bovine pancreatic trypsin inhibitor domain	12
PF00534 Glycosyl transferases group 1	12
PF01704 UTP--glucose-1-phosphate uridylyltransferase	12
PF00535 Glycosyl transferase family 2	12
PF00092 von Willebrand factor type A domain	12
PF00246 Zinc carboxypeptidase	12
PF18360 Heterogeneous nuclear ribonucleoprotein Q acidic domain	12
PF00046 Homeodomain	12
PF00435 Spectrin repeat	12
PF13374 Tetratricopeptide repeat	12
PF16123 Hydroxyacylglutathione hydrolase C-terminus	12
PF00091 Tubulin/FtsZ family, GTPase domain	12
PF00566 Rab-GTPase-TBC domain	12
PF00581 Rhodanese-like domain	12
PF00642 Zinc finger C-x8-C-x5-C-x3-H type (and similar)	12
PF01412 Putative GTPase activating protein for Arf	12
PF01683 EB module	12
PF02138 Beige/BEACH domain	12
PF02198 Sterile alpha motif (SAM)/Pointed domain	12
PF02199 Saposin A-type domain	12
PF02375 jmjN domain	12
PF03234 Cdc37 N terminal kinase binding	12
PF03489 Saposin-like type B, region 2	12
PF05184 Saposin-like type B, region 1	12
PF05193 Peptidase M16 inactive domain	12
PF05427 Acidic fibroblast growth factor binding (FIBP)	12
PF07000 Protein of unknown function (DUF1308)	12
PF08564 Cdc37 C terminal domain	12
PF08565 Cdc37 Hsp90 binding domain	12
PF08919 F-actin binding	12
PF09797 N-acetyltransferase B complex (NatB) non catalytic subunit	12
PF10607 CTLH/CRA C-terminal to LisH motif domain	12
PF12906 RING-variant domain	12
PF13671 AAA domain	12
PF13901 Putative zinc-RING and/or ribbon	12
PF17171 Glutathione S-transferase, C-terminal domain	12
PF17809 UPA domain	12
PF18124 Kindlin-2 N-terminal domain	12
PF18474 Family of unknown function (DUF5614)	12
PF01871 AMMECR1	11
PF02518 Histidine kinase-, DNA gyrase B-, and HSP90-like ATPase	11
PF16064 Domain of unknown function (DUF4806)	11
PF00107 Zinc-binding dehydrogenase	11
PF02023 SCAN domain	11
PF01055 Glycosyl hydrolases family 31	11
PF13405 EF-hand domain	11
PF00058 Low-density lipoprotein receptor repeat class B	11
PF00188 Cysteine-rich secretory protein family	11
PF00939 Sodium:sulfate symporter transmembrane region	11
PF09336 Vps4 C terminal oligomerisation domain	11
PF09588 YqaJ-like viral recombinase domain	11
PF00133 tRNA synthetases class I (I, L, M and V)	11
PF17780 OCRE domain	11
PF00180 Isocitrate/isopropylmalate dehydrogenase	11
PF00627 UBA/TS-N domain	11
PF00403 Heavy-metal-associated domain	11
PF00568 WH1 domain	11
PF00778 DIX domain	11
PF01843 DIL domain	11
PF02847 MA3 domain	11
PF03101 FAR1 DNA-binding domain	11
PF10294 Lysine methyltransferase	11
PF00082 Subtilase family	11
PF00093 von Willebrand factor type C domain	11
PF00288 GHMP kinases N terminal domain	11
PF00370 FGGY family of carbohydrate kinases, N-terminal domain	11
PF00613 Phosphoinositide 3-kinase family, accessory domain (PIK domain)	11
PF00640 Phosphotyrosine interaction domain (PTB/PID)	11
PF01039 Carboxyl transferase domain	11
PF01221 Dynein light chain type 1	11
PF01417 ENTH domain	11
PF01465 GRIP domain	11
PF01593 Flavin containing amine oxidoreductase	11
PF02782 FGGY family of carbohydrate kinases, C-terminal domain	11
PF02852 Pyridine nucleotide-disulphide oxidoreductase, dimerisation domain	11
PF03088 Strictosidine synthase	11
PF04000 Sas10/Utp3/C1D family	11
PF04258 Signal peptide peptidase	11
PF05557 Mitotic checkpoint protein	11
PF05986 ADAM-TS Spacer 1	11
PF06553 BNIP3	11
PF06733 DEAD_2	11
PF06777 Helical and beta-bridge domain	11
PF08544 GHMP kinases C terminal	11
PF08685 GON domain	11
PF08736 FERM adjacent (FA)	11
PF09787 Golgin subfamily A member 5	11
PF10277 Frag1/DRAM/Sfk1 family	11
PF10409 C2 domain of PTEN tumour-suppressor protein	11
PF10509 Galactokinase galactose-binding signature	11
PF11789 Zinc-finger of the MIZ type in Nse subunit	11
PF12872 OST-HTH/LOTUS domain	11
PF13307 Helicase C-terminal domain	11
PF17047 Synaptotagmin-like mitochondrial-lipid-binding domain	11
PF14622 Ribonuclease-III-like	10
PF01053 Cys/Met metabolism PLP-dependent enzyme	10
PF08238 Sel1 repeat	10
PF12832 MFS_1 like family	10
PF00445 Ribonuclease T2 family	10
PF01019 Gamma-glutamyltranspeptidase	10
PF08241 Methyltransferase domain	10
PF13620 Carboxypeptidase regulatory-like domain	10
PF01562 Reprolysin family propeptide	10
PF03351 DOMON domain	10
PF06881 RNA polymerase II transcription factor SIII (Elongin) subunit A	10
PF16087 Helix-turn-helix domain (DUF4817)	10
PF03881 Fructosamine kinase	10
PF03810 Importin-beta N-terminal domain	10
PF00619 Caspase recruitment domain	10
PF00931 NB-ARC domain	10
PF01565 FAD binding domain	10
PF03097 BRO1-like domain	10
PF17908 APAF-1 helical domain	10
PF07258 COMM domain	10
PF07525 SOCS box	10
PF01112 Asparaginase	10
PF01423 LSM domain	10
PF01448 ELM2 domain	10
PF17674 HHH domain	10
PF00047 Immunoglobulin domain	10
PF00175 Oxidoreductase NAD-binding domain	10
PF00341 PDGF/VEGF domain	10
PF00515 Tetratricopeptide repeat	10
PF00590 Tetrapyrrole (Corrin/Porphyrin) Methylases	10
PF00654 Voltage gated chloride channel	10
PF00675 Insulinase (Peptidase family M16)	10
PF00749 tRNA synthetases class I (E and Q), catalytic domain	10
PF00780 CNH domain	10
PF00907 T-box	10
PF00930 Dipeptidyl peptidase IV (DPP IV) N-terminal region	10
PF01556 DnaJ C terminal domain	10
PF01633 Choline/ethanolamine kinase	10
PF02017 CIDE-N domain	10
PF02144 Repair protein Rad1/Rec1/Rad17	10
PF02201 SWIB/MDM2 domain	10
PF02296 Alpha adaptin AP2, C-terminal domain	10
PF02366 Dolichyl-phosphate-mannose-protein mannosyltransferase	10
PF02668 Taurine catabolism dioxygenase TauD, TfdA family	10
PF02759 RUN domain	10
PF02928 C5HC2 zinc finger	10
PF03166 MH2 domain	10
PF04146 YT521-B-like domain	10
PF04379 ApaG domain	10
PF04695 Peroxisomal membrane anchor protein (Pex14p) conserved region	10
PF04818 RNA polymerase II-binding domain.	10
PF06479 Ribonuclease 2-5A	10
PF07177 Neuralized	10
PF10257 Retinoic acid induced 16-like protein	10
PF11904 GPCR-chaperone	10
PF13832 PHD-zinc-finger like domain	10
PF13873 Myb/SANT-like DNA-binding domain	10
PF13903 PMP-22/EMP/MP20/Claudin tight junction	10
PF14443 DBC1	10
PF14444 S1-like	10
PF16076 Acyltransferase C-terminus	10
PF16192 C-terminal four TMM region of protein-O-mannosyltransferase	10
PF16414 Niemann-Pick C1 N terminus	10
PF17751 SKICH domain	10
PF00629 MAM domain, meprin/A5/mu	9
PF00094 von Willebrand factor type D domain	9
PF02142 MGS-like domain	9
PF00183 Hsp90 protein	9
PF16641 CLIP1 zinc knuckle	9
PF00379 Insect cuticle protein	9
PF00689 Cation transporting ATPase, C-terminus	9
PF06728 GPI transamidase subunit PIG-U	9
PF02494 HYR domain	9
PF04389 Peptidase family M28	9
PF00335 Tetraspanin family	9
PF00962 Adenosine/AMP deaminase	9
PF01833 IPT/TIG domain	9
PF00956 Nucleosome assembly protein (NAP)	9
PF00850 Histone deacetylase domain	9
PF02020 eIF4-gamma/eIF5/eIF2-epsilon	9
PF02141 DENN (AEX-3) domain	9
PF03456 uDENN domain	9
PF04857 CAF1 family ribonuclease	9
PF09371 Tex-like protein N-terminal domain	9
PF13843 Transposase IS4	9
PF16770 Regulator of Ty1 transposition protein 107 BRCT domain	9
PF16921 Tex protein YqgF-like domain	9
PF00151 Lipase	9
PF00241 Cofilin/tropomyosin-type actin-binding protein	9
PF00348 Polyprenyl synthetase	9
PF00411 Ribosomal protein S11	9
PF00452 Apoptosis regulator proteins, Bcl-2 family	9
PF00459 Inositol monophosphatase family	9
PF00630 Filamin/ABP280 repeat	9
PF00653 Inhibitor of Apoptosis domain	9
PF00731 AIR carboxylase	9
PF00790 VHS domain	9
PF00888 Cullin family	9
PF01119 DNA mismatch repair protein, C-terminal domain	9
PF01142 tRNA pseudouridine synthase D (TruD)	9
PF01205 Uncharacterized protein family UPF0029	9
PF01259 SAICAR synthetase	9
PF01388 ARID/BRIGHT DNA binding domain	9
PF01594 AI-2E family transporter	9
PF02173 pKID domain	9
PF03071 GNT-I family	9
PF03435 Saccharopine dehydrogenase NADP binding domain	9
PF05903 PPPDE putative peptidase domain	9
PF06482 Collagenase NC10 and Endostatin	9
PF07646 Kelch motif	9
PF07647 SAM domain (Sterile alpha motif)	9
PF08059 SEP domain	9
PF10192 Rhodopsin-like GPCR transmembrane domain	9
PF10272 Putative transmembrane protein precursor	9
PF11835 RRM-like domain	9
PF12171 Zinc-finger double-stranded RNA-binding	9
PF13415 Galactose oxidase, central domain	9
PF13532 2OG-Fe(II) oxygenase superfamily	9
PF13589 Histidine kinase-, DNA gyrase B-, and HSP90-like ATPase	9
PF13638 PIN domain	9
PF13854 Kelch motif	9
PF13913 zinc-finger of a C2HC-type	9
PF14906 Domain of unknown function (DUF4495)	9
PF15813 Domain of unknown function (DUF4708)	9
PF15870 ElonginA binding-protein 1	9
PF16676 Transactivation domain of FOXO protein family	9
PF18141 Domain of unknown function (DUF5599)	9
PF02191 Olfactomedin-like domain	8
PF03815 LCCL domain	8
PF01347 Lipoprotein amino terminal region	8
PF01808 AICARFT/IMPCHase bienzyme	8
PF09172 Domain of unknown function (DUF1943)	8
PF00194 Eukaryotic-type carbonic anhydrase	8
PF01268 Formate--tetrahydrofolate ligase	8
PF00408 Phosphoglucomutase/phosphomannomutase, C-terminal domain	8
PF02878 Phosphoglucomutase/phosphomannomutase, alpha/beta/alpha domain I	8
PF00354 Pentaxin family	8
PF01370 NAD dependent epimerase/dehydratase family	8
PF02615 Malate/L-lactate dehydrogenase	8
PF07699 Putative ephrin-receptor like	8
PF12947 EGF domain	8
PF08711 TFIIS helical bundle-like domain	8
PF03151 Triose-phosphate Transporter family	8
PF08205 CD80-like C2-set immunoglobulin domain	8
PF08441 Integrin alpha	8
PF09457 FIP domain	8
PF00719 Inorganic pyrophosphatase	8
PF07830 Protein serine/threonine phosphatase 2C, C-terminal domain	8
PF08264 Anticodon-binding domain of tRNA	8
PF07002 Copine	8
PF00656 Caspase domain	8
PF05843 Suppressor of forked protein (Suf)	8
PF07145 Ataxin-2 C-terminal region	8
PF07719 Tetratricopeptide repeat	8
PF10267 Predicted transmembrane and coiled-coil 2 protein	8
PF14802 TMEM192 family	8
PF00077 Retroviral aspartyl protease	8
PF00155 Aminotransferase class I and II	8
PF00211 Adenylate and Guanylate cyclase catalytic domain	8
PF00258 Flavodoxin	8
PF00728 Glycosyl hydrolase family 20, catalytic domain	8
PF00817 impB/mucB/samB family	8
PF00928 Adaptor complexes medium subunit family	8
PF00929 Exonuclease	8
PF00999 Sodium/hydrogen exchanger family	8
PF01161 Phosphatidylethanolamine-binding protein	8
PF01176 Translation initiation factor 1A / IF-1	8
PF01321 Creatinase/Prolidase N-terminal domain	8
PF01433 Peptidase family M1 domain	8
PF01490 Transmembrane amino acid transporter protein	8
PF01576 Myosin tail	8
PF01619 Proline dehydrogenase	8
PF01734 Patatin-like phospholipase	8
PF01753 MYND finger	8
PF02100 Ornithine decarboxylase antizyme	8
PF02197 Regulatory subunit of type II PKA R-subunit	8
PF03020 LEM domain	8
PF03358 NADPH-dependent FMN reductase	8
PF03381 LEM3 (ligand-effect modulator 3) family / CDC50 family	8
PF03953 Tubulin C-terminal domain	8
PF04142 Nucleotide-sugar transporter	8
PF04201 Tumour protein D52 family	8
PF04670 Gtr1/RagA G protein conserved region	8
PF04676 Protein similar to CwfJ C-terminus 2	8
PF04677 Protein similar to CwfJ C-terminus 1	8
PF04790 Sarcoglycan complex subunit protein	8
PF04960 Glutaminase	8
PF05154 TM2 domain	8
PF05622 HOOK protein	8
PF05761 5' nucleotidase family	8
PF06148 COG (conserved oligomeric Golgi) complex component, COG2	8
PF06325 Ribosomal protein L11 methyltransferase (PrmA)	8
PF07974 EGF-like domain	8
PF08147 DBP10CT (NUC160) domain	8
PF08416 Phosphotyrosine-binding domain	8
PF08513 LisH	8
PF08577 PI31 proteasome regulator	8
PF09402 Man1-Src1p-C-terminal domain	8
PF09445 RNA cap guanine-N2 methyltransferase	8
PF09744 JNK_SAPK-associated protein-1	8
PF09750 Alternative splicing regulator	8
PF09767 Predicted membrane protein (DUF2053)	8
PF09776 Mitochondrial ribosomal protein L55	8
PF10254 PACS-1 cytosolic sorting protein	8
PF10291 Muniscin C-terminal mu homology domain	8
PF10373 Est1 DNA/RNA binding domain	8
PF10374 Telomerase activating protein Est1	8
PF10524 Nuclear factor I protein pre-N-terminus	8
PF10557 Cullin protein neddylation domain	8
PF10568 Outer mitochondrial membrane transport complex protein	8
PF10602 26S proteasome subunit RPN7	8
PF11799 impB/mucB/samB family C-terminal domain	8
PF11831 pre-mRNA splicing factor component	8
PF12022 Domain of unknown function (DUF3510)	8
PF12260 Protein-kinase domain of FAM69	8
PF12624 N-terminal region of Chorein or VPS13	8
PF12697 Alpha/beta hydrolase family	8
PF13242 HAD-hyrolase-like	8
PF13469 Sulfotransferase family	8
PF13921 Myb-like DNA-binding domain	8
PF16188 C-terminal region of peptidase_M24	8
PF16189 Creatinase/Prolidase N-terminal domain	8
PF16495 SWIRM-associated region 1	8
PF16496 SWIRM-associated domain at the N-terminal	8
PF16498 SWIRM-associated domain at the C-terminal	8
PF00055 Laminin N-terminal (Domain VI)	7
PF02516 Oligosaccharyl transferase STT3 subunit	7
PF00688 TGF-beta propeptide	7
PF02221 ML domain	7
PF03062 MBOAT, membrane-bound O-acyltransferase family	7
PF12662 Complement Clr-like EGF-like	7
PF00079 Serpin (serine protease inhibitor)	7
PF00225 Kinesin motor domain	7
PF01082 Copper type II ascorbate-dependent monooxygenase, N-terminal domain	7
PF01223 DNA/RNA non-specific endonuclease	7
PF01392 Fz domain	7
PF02469 Fasciclin domain	7
PF03712 Copper type II ascorbate-dependent monooxygenase, C-terminal domain	7
PF04916 Phospholipase B	7
PF13472 GDSL-like Lipase/Acylhydrolase family	7
PF00278 Pyridoxal-dependent decarboxylase, C-terminal sheet domain	7
PF02784 Pyridoxal-dependent decarboxylase, pyridoxal binding domain	7
PF12656 G-patch domain	7
PF02913 FAD linked oxidases, C-terminal domain	7
PF06423 GWT1	7
PF14050 N-terminal conserved domain of Nudc.	7
PF00676 Dehydrogenase E1 component	7
PF01163 RIO1 family	7
PF01189 16S rRNA methyltransferase RsmB/F	7
PF04831 Popeye protein conserved region	7
PF00533 BRCA1 C Terminus (BRCT) domain	7
PF01699 Sodium/calcium exchanger protein	7
PF13513 HEAT-like repeat	7
PF00036 EF hand	7
PF00086 Thyroglobulin type-1 repeat	7
PF00117 Glutamine amidotransferase class-I	7
PF00144 Beta-lactamase	7
PF00156 Phosphoribosyl transferase domain	7
PF00200 Disintegrin	7
PF00213 ATP synthase delta (OSCP) subunit	7
PF00227 Proteasome subunit	7
PF00244 14-3-3 protein	7
PF00245 Alkaline phosphatase	7
PF00300 Histidine phosphatase superfamily (branch 1)	7
PF00514 Armadillo/beta-catenin-like repeat	7
PF00587 tRNA synthetase class II core domain (G, H, P, S and T)	7
PF00679 Elongation factor G C-terminus	7
PF00725 3-hydroxyacyl-CoA dehydrogenase, C-terminal domain	7
PF00870 P53 DNA-binding domain	7
PF00919 Uncharacterized protein family UPF0004	7
PF00996 GDP dissociation inhibitor	7
PF01007 Inward rectifier potassium channel transmembrane domain	7
PF01040 UbiA prenyltransferase family	7
PF01056 Myc amino-terminal region	7
PF01201 Ribosomal protein S8e	7
PF01237 Oxysterol-binding protein	7
PF01286 XPA protein N-terminal	7
PF01429 Methyl-CpG binding domain	7
PF01648 4'-phosphopantetheinyl transferase superfamily	7
PF01754 A20-like zinc finger	7
PF02257 RFX DNA-binding domain	7
PF02550 Acetyl-CoA hydrolase/transferase N-terminal domain	7
PF02737 3-hydroxyacyl-CoA dehydrogenase, NAD binding domain	7
PF02995 Protein of unknown function (DUF229)	7
PF03189 Otopetrin	7
PF03348 Serine incorporator (Serinc)	7
PF03607 Doublecortin	7
PF03661 Uncharacterised protein family (UPF0121)	7
PF03874 RNA polymerase Rpb4	7
PF03914 CBF/Mak21 family	7
PF03950 tRNA synthetases class I (E and Q), anti-codon binding domain	7
PF04118 Dopey, N-terminal	7
PF04696 pinin/SDK/memA/ protein conserved region	7
PF04774 Hyaluronan / mRNA binding family	7
PF05181 XPA protein C-terminus	7
PF05187 Electron transfer flavoprotein-ubiquinone oxidoreductase, 4Fe-4S	7
PF05216 UNC-50 family	7
PF05285 SDA1	7
PF05347 Complex 1 protein (LYR family)	7
PF05615 Tho complex subunit 7	7
PF06090 Inositol-pentakisphosphate 2-kinase	7
PF06367 Diaphanous FH3 Domain	7
PF06743 FAST kinase-like protein, subdomain 1	7
PF07074 Translocon-associated protein, gamma subunit (TRAP-gamma)	7
PF07528 DZF domain	7
PF07766 LETM1-like protein	7
PF07807 RED-like protein C-terminal region	7
PF07808 RED-like protein N-terminal region	7
PF07973 Threonyl and Alanyl tRNA synthetase second additional domain	7
PF08158 NUC130/3NT domain	7
PF08288 PIGA (GPI anchor biosynthesis)	7
PF08373 RAP domain	7
PF08429 PLU-1-like protein	7
PF08700 Vps51/Vps67	7
PF08755 Hemimethylated DNA-binding protein YccV like	7
PF09005 Domain of unknown function (DUF1897)	7
PF09324 Domain of unknown function (DUF1981)	7
PF10058 Predicted integral membrane zinc-ribbon metal-binding protein	7
PF10245 Mitochondrial 28S ribosomal protein S22	7
PF10523 BEN domain	7
PF10609 NUBPL iron-transfer P-loop NTPase	7
PF10996 Beta-Casp domain	7
PF12348 CLASP N terminal	7
PF12580 Tripeptidyl peptidase II	7
PF13246 Cation transport ATPase (P-type)	7
PF13336 Acetyl-CoA hydrolase/transferase C-terminal domain	7
PF13695 Zinc-binding domain	7
PF13831 PHD-finger	7
PF14492 Elongation Factor G, domain II	7
PF14875 N-term cysteine-rich ER, FAM69	7
PF16124 RecQ zinc-binding	7
PF16213 Dimerisation and cyclophilin-binding domain of Mon2	7
PF16661 Metallo-beta-lactamase superfamily domain	7
PF16725 Nucleolin binding domain	7
PF16746 BAR domain of APPL family	7
PF17098 WTAP/Mum2p family	7
PF17655 Inward rectifier potassium channel C-terminal domain	7
PF13906 C-terminus of AA_permease	6
PF03951 Glutamine synthetase, beta-Grasp domain	6
PF09781 NADH:ubiquinone oxidoreductase, NDUFB5/SGDH subunit	6
PF00899 ThiF family	6
PF08450 SMP-30/Gluconolactonase/LRE-like region	6
PF13895 Immunoglobulin domain	6
PF13848 Thioredoxin-like domain	6
PF14559 Tetratricopeptide repeat	6
PF00125 Core histone H2A/H2B/H3/H4	6
PF00406 Adenylate kinase	6
PF00626 Gelsolin repeat	6
PF02535 ZIP Zinc transporter	6
PF03131 bZIP Maf transcription factor	6
PF04488 Glycosyltransferase sugar-binding region containing DXD motif	6
PF04851 Type III restriction enzyme, res subunit	6
PF17900 Peptidase M1 N-terminal domain	6
PF02033 Ribosome-binding factor A	6
PF12569 NMDA receptor-regulated protein 1	6
PF14608 RNA-binding, Nab2-type zinc finger	6
PF00112 Papain family cysteine protease	6
PF00415 Regulator of chromosome condensation (RCC1) repeat	6
PF08216 Catenin-beta-like, Arm-motif containing nuclear	6
PF08638 Mediator complex subunit MED14	6
PF00485 Phosphoribulokinase / Uridine kinase family	6
PF01873 Domain found in IF2B/IF5	6
PF01156 Inosine-uridine preferring nucleoside hydrolase	6
PF06218 Nitrogen permease regulator 2	6
PF06470 SMC proteins Flexible Hinge Domain	6
PF11969 Scavenger mRNA decapping enzyme C-term binding	6
PF12738 twin BRCT domain	6
PF00174 Oxidoreductase molybdopterin binding domain	6
PF00206 Lyase	6
PF00313 'Cold-shock' DNA-binding domain	6
PF00319 SRF-type transcription factor (DNA-binding and dimerisation domain)	6
PF00462 Glutaredoxin	6
PF00571 CBS domain	6
PF00610 Domain found in Dishevelled, Egl-10, and Pleckstrin (DEP)	6
PF00635 MSP (Major sperm protein) domain	6
PF00638 RanBP1 domain	6
PF00643 B-box zinc finger	6
PF00684 DnaJ central domain	6
PF00769 Ezrin/radixin/moesin family	6
PF00792 Phosphoinositide 3-kinase C2	6
PF00887 Acyl CoA binding protein	6
PF01073 3-beta hydroxysteroid dehydrogenase/isomerase family	6
PF01084 Ribosomal protein S18	6
PF01336 OB-fold nucleic acid binding domain	6
PF01426 BAH domain	6
PF01437 Plexin repeat	6
PF01504 Phosphatidylinositol-4-phosphate 5-Kinase	6
PF01534 Frizzled/Smoothened family membrane region	6
PF01612 3'-5' exonuclease	6
PF01652 Eukaryotic initiation factor 4E	6
PF01697 Glycosyltransferase family 92	6
PF01712 Deoxynucleoside kinase	6
PF01728 FtsJ-like methyltransferase	6
PF01931 Protein of unknown function DUF84	6
PF01956 Integral membrane protein EMC3/TMCO1-like	6
PF02099 Josephin	6
PF02184 HAT (Half-A-TPR) repeat	6
PF02187 Growth-Arrest-Specific Protein 2 Domain	6
PF02359 Cell division protein 48 (CDC48), N-terminal domain	6
PF02475 Met-10+ like-protein	6
PF02487 CLN3 protein	6
PF02540 NAD synthase	6
PF02636 Putative S-adenosyl-L-methionine-dependent methyltransferase	6
PF02933 Cell division protein 48 (CDC48), domain 2	6
PF03083 Sugar efflux transporter for intercellular exchange	6
PF03404 Mo-co oxidoreductase dimerisation domain	6
PF03451 HELP motif	6
PF03937 Flavinator of succinate dehydrogenase	6
PF04072 Leucine carboxyl methyltransferase	6
PF04419 4F5 protein family	6
PF04421 Mss4 protein	6
PF04557 Glutaminyl-tRNA synthetase, non-specific RNA binding region part 2	6
PF04667 cAMP-regulated phosphoprotein/endosulfine conserved region	6
PF04719 hTAFII28-like protein conserved region	6
PF04959 Arsenite-resistance protein 2	6
PF05066 HB1, ASXL, restriction endonuclease HTH domain	6
PF05197 TRIC channel	6
PF05648 Peroxisomal biogenesis factor 11 (PEX11)	6
PF05712 MRG	6
PF05902 4.1 protein C-terminal domain (CTD)	6
PF05958 tRNA (Uracil-5-)-methyltransferase	6
PF06327 Domain of Unknown Function (DUF1053)	6
PF06371 Diaphanous GTPase-binding Domain	6
PF06990 Galactose-3-O-sulfotransferase	6
PF08433 Chromatin associated protein KTI12	6
PF08547 Complex I intermediate-associated protein 30 (CIA30)	6
PF08941 USP8 interacting	6
PF09431 Protein of unknown function (DUF2013)	6
PF09794 Transport protein Avl9	6
PF10239 Protein of unknown function (DUF2465)	6
PF10415 Fumarase C C-terminus	6
PF10516 SHNi-TPR	6
PF11721 Malectin domain	6
PF11816 Domain of unknown function (DUF3337)	6
PF12066 Domain of unknown function (DUF3546)	6
PF12352 Snare region anchored in the vesicle membrane C-terminus	6
PF12678 RING-H2 zinc finger domain	6
PF13489 Methyltransferase domain	6
PF13649 Methyltransferase domain	6
PF13733 N-terminal region of glycosyl transferase group 7	6
PF13976 GAG-pre-integrase domain	6
PF14223 gag-polypeptide of LTR copia-type	6
PF14377 Ubiquitin binding region	6
PF15266 Domain of unknown function (DUF4594)	6
PF15288 Zinc knuckle	6
PF15477 Small acidic protein family	6
PF15982 N-terminal cysteine-rich region of Transmembrane protein 135	6
PF15996 Arginine/serine-rich protein PNISR	6
PF16046 FAM76 protein	6
PF16174 Intracellular hyaluronan-binding protein 4 N-terminal	6
PF16413 DNA mismatch repair protein Mlh1 C-terminus	6
PF16453 PH domain	6
PF16455 Ubiquitin-binding domain	6
PF16589 BRCT domain, a BRCA1 C-terminus domain	6
PF16727 DNA repair protein REV1 C-terminal domain	6
PF01234 NNMT/PNMT/TEMT family	5
PF01821 Anaphylotoxin-like domain	5
PF08294 TIM21	5
PF15936 Domain of unknown function (DUF4749)	5
PF00019 Transforming growth factor beta like domain	5
PF03036 Perilipin family	5
PF04209 homogentisate 1,2-dioxygenase	5
PF04884 Vitamin B6 photo-protection and homoeostasis	5
PF07281 Insulin-induced protein (INSIG)	5
PF07716 Basic region leucine zipper	5
PF13802 Galactose mutarotase-like	5
PF00346 Respiratory-chain NADH dehydrogenase, 49 Kd subunit	5
PF03061 Thioesterase superfamily	5
PF12799 Leucine Rich repeats (2 copies)	5
PF13410 Glutathione S-transferase, C-terminal domain	5
PF16015 Promethin	5
PF16159 FOXP coiled-coil domain	5
PF00147 Fibrinogen beta and gamma chains, C-terminal globular domain	5
PF10391 Fingers domain of DNA polymerase lambda	5
PF14716 Helix-hairpin-helix domain	5
PF14791 DNA polymerase beta thumb	5
PF14792 DNA polymerase beta palm	5
PF02259 FAT domain	5
PF02260 FATC domain	5
PF05502 Dynactin p62 family	5
PF08154 NLE (NUC135) domain	5
PF02096 60Kd inner membrane protein	5
PF08075 NOPS (NUC059) domain	5
PF00160 Cyclophilin type peptidyl-prolyl cis-trans isomerase/CLD	5
PF02897 Prolyl oligopeptidase, N-terminal beta-propeller domain	5
PF03556 Cullin binding	5
PF12335 Myotubularin protein	5
PF16984 Group 7 allergen	5
PF01424 R3H domain	5
PF04438 HIT zinc finger	5
PF05210 Sprouty protein (Spry)	5
PF06456 Arfaptin-like domain	5
PF07748 Glycosyl hydrolases family 38 C-terminal domain	5
PF08628 Sorting nexin C terminal	5
PF12130 Bivalent Mical/EHBP Rab binding domain	5
PF12330 Haspin like kinase domain	5
PF13426 PAS domain	5
PF00121 Triosephosphate isomerase	5
PF00230 Major intrinsic protein	5
PF00261 Tropomyosin	5
PF00262 Calreticulin family	5
PF00410 Ribosomal protein S8	5
PF00472 RF-1 domain	5
PF00503 G-protein alpha subunit	5
PF00519 Papillomavirus helicase	5
PF00549 CoA-ligase	5
PF00667 FAD binding domain	5
PF00682 HMGL-like	5
PF00763 Tetrahydrofolate dehydrogenase/cyclohydrolase, catalytic domain	5
PF00857 Isochorismatase family	5
PF00860 Permease family	5
PF00884 Sulfatase	5
PF00970 Oxidoreductase FAD-binding domain	5
PF00989 PAS fold	5
PF01027 Inhibitor of apoptosis-promoting Bax1	5
PF01121 Dephospho-CoA kinase	5
PF01125 G10 protein	5
PF01253 Translation initiation factor SUI1	5
PF01261 Xylose isomerase-like TIM barrel	5
PF01432 Peptidase family M3	5
PF01434 Peptidase family M41	5
PF01498 Transposase	5
PF01501 Glycosyl transferase family 8	5
PF01509 TruB family pseudouridylate synthase (N terminal domain)	5
PF01536 Adenosylmethionine decarboxylase	5
PF01839 FG-GAP repeat	5
PF01951 Archease protein family (MTH1598/TM1083)	5
PF02115 RHO protein GDP dissociation inhibitor	5
PF02218 Repeat in HS1/Cortactin	5
PF02377 Dishevelled specific domain	5
PF02733 Dak1 domain	5
PF02824 TGS domain	5
PF02882 Tetrahydrofolate dehydrogenase/cyclohydrolase, NAD(P)-binding domain	5
PF02892 BED zinc finger	5
PF02902 Ulp1 protease family, C-terminal catalytic domain	5
PF03109 ABC1 family	5
PF03178 CPSF A subunit region	5
PF03311 Cornichon protein	5
PF03467 Smg-4/UPF3 family	5
PF03643 Vacuolar protein sorting-associated protein 26	5
PF03876 SHS2 domain found in N terminus of Rpb7p/Rpc25p/MJ0397	5
PF04068 Possible Fer4-like domain in RNase L inhibitor, RLI	5
PF04087 Domain of unknown function (DUF389)	5
PF04117 Mpv17 / PMP22 family	5
PF04127 DNA / pantothenate metabolism flavoprotein	5
PF04176 TIP41-like family	5
PF04577 Protein of unknown function (DUF563)	5
PF04636 PA26 p53-induced protein (sestrin)	5
PF04752 ChaC-like protein	5
PF04845 PurA ssDNA and RNA-binding protein	5
PF04968 CHORD	5
PF05007 Mannosyltransferase (PIG-M)	5
PF05191 Adenylate kinase, active site lid	5
PF05276 SH3 domain-binding protein 5 (SH3BP5)	5
PF05529 Bap31/Bap29 transmembrane region	5
PF05705 Eukaryotic protein of unknown function (DUF829)	5
PF05793 Transcription initiation factor IIF, alpha subunit (TFIIF-alpha)	5
PF05827 Vacuolar ATP synthase subunit S1 (ATP6S1)	5
PF06017 Unconventional myosin tail, actin- and lipid-binding	5
PF06220 U1 zinc finger	5
PF06271 RDD family	5
PF06421 GTP-binding protein LepA C-terminus	5
PF06461 Domain of Unknown Function (DUF1086)	5
PF06465 Domain of Unknown Function (DUF1087)	5
PF06480 FtsH Extracellular	5
PF06544 Protein of unknown function (DUF1115)	5
PF06582 Titin repeat	5
PF06664 Wnt-binding factor required for Wnt secretion	5
PF07426 Dynactin subunit p22	5
PF07651 ANTH domain	5
PF07815 Abl-interactor HHR	5
PF07842 GC-rich sequence DNA-binding factor-like protein	5
PF07978 NIPSNAP	5
PF08073 CHDNT (NUC034) domain	5
PF08074 CHDCT2 (NUC038) domain	5
PF08337 Plexin cytoplasmic RasGAP domain	5
PF08510 PIG-P	5
PF08516 ADAM cysteine-rich	5
PF08572 pre-mRNA processing factor 3 (PRP3)	5
PF08645 Polynucleotide kinase 3 phosphatase	5
PF08938 HBS1 N-terminus	5
PF09320 Domain of unknown function (DUF1977)	5
PF09360 Iron-binding zinc finger CDGSH type	5
PF09745 Coiled-coil domain-containing protein 55 (DUF2040)	5
PF09771 Transmembrane protein 188	5
PF09804 Uncharacterized conserved protein (DUF2347)	5
PF10189 Integrator complex subunit 3	5
PF10204 Dual oxidase maturation factor	5
PF10293 Domain of unknown function (DUF2405)	5
PF10347 RNA pol II promoter Fmp27 protein domain	5
PF10351 Golgi-body localisation protein domain	5
PF10358 N-terminal C2 in EEIG1 and EHBP1 proteins	5
PF10433 Mono-functional DNA-alkylating methyl methanesulfonate N-term	5
PF11838 ERAP1-like C-terminal domain	5
PF11875 Domain of unknown function (DUF3395)	5
PF12349 Sterol-sensing domain of SREBP cleavage-activation	5
PF12783 Guanine nucleotide exchange factor in Golgi transport N-terminal	5
PF13176 Tetratricopeptide repeat	5
PF13325 N-terminal region of micro-spherule protein	5
PF13358 DDE superfamily endonuclease	5
PF13517 Repeat domain in Vibrio, Colwellia, Bradyrhizobium and Shewanella	5
PF13574 Metallo-peptidase family M12B Reprolysin-like	5
PF13646 HEAT repeats	5
PF13669 Glyoxalase/Bleomycin resistance protein/Dioxygenase superfamily	5
PF13821 Domain of unknown function (DUF4187)	5
PF13896 Glycosyl-transferase for dystroglycan	5
PF13898 Domain of unknown function (DUF4205)	5
PF13919 Asx homology domain	5
PF13922 PHD domain of transcriptional enhancer, Asx	5
PF14598 PAS domain	5
PF14648 FAM91 C-terminus	5
PF14904 Family of unknown function	5
PF14975 Domain of unknown function (DUF4512)	5
PF15346 Arginine and glutamate-rich 1	5
PF15796 KELK-motif containing domain of MRCK Ser/Thr protein kinase	5
PF15916 Domain of unknown function (DUF4743)	5
PF16471 JNK-interacting protein leucine zipper II	5
PF17960 TIG domain	5
PF18020 TIG domain found in plexin	5
PF18035 Bap31/Bap29 cytoplasmic coiled-coil domain	5
PF00061 Lipocalin / cytosolic fatty-acid binding protein family	4
PF00975 Thioesterase domain	4
PF03188 Eukaryotic cytochrome b561	4
PF06702 Golgi casein kinase, C-terminal, Fam20	4
PF15924 ALG11 mannosyltransferase N-terminus	4
PF00120 Glutamine synthetase, catalytic domain	4
PF01329 Pterin 4 alpha carbinolamine dehydratase	4
PF03800 Nuf2 family	4
PF12280 Brain specific membrane anchored protein	4
PF00320 GATA zinc finger	4
PF00652 Ricin-type beta-trefoil lectin domain	4
PF01425 Amidase	4
PF05781 MRVI1 protein	4
PF02931 Neurotransmitter-gated ion-channel ligand binding domain	4
PF00042 Globin	4
PF00132 Bacterial transferase hexapeptide (six repeats)	4
PF01255 Putative undecaprenyl diphosphate synthase	4
PF02014 Reeler domain	4
PF02690 Na+/Pi-cotransporter	4
PF03137 Organic Anion Transporter Polypeptide (OATP) family	4
PF03859 CG-1 domain	4
PF03999 Microtubule associated protein (MAP65/ASE1 family)	4
PF04572 Alpha 1,4-glycosyltransferase conserved region	4
PF04750 FAR-17a/AIG1-like protein	4
PF10250 GDP-fucose protein O-fucosyltransferase	4
PF13738 Pyridine nucleotide-disulphide oxidoreductase	4
PF15904 LKB1 serine/threonine kinase interacting protein 1	4
PF11935 Domain of unknown function (DUF3453)	4
PF12295 Symplekin tight junction protein C terminal	4
PF02185 Hr1 repeat	4
PF05022 SRP40, C-terminal domain	4
PF13540 Regulator of chromosome condensation (RCC1) repeat	4
PF00754 F5/8 type C domain	4
PF01436 NHL repeat	4
PF02880 Phosphoglucomutase/phosphomannomutase, alpha/beta/alpha domain III	4
PF03522 Solute carrier family 12	4
PF04937 Protein of unknown function (DUF 659)	4
PF06625 Protein of unknown function (DUF1151)	4
PF07767 Nop53 (60S ribosomal biogenesis)	4
PF08127 Peptidase family C1 propeptide	4
PF09280 XPC-binding domain	4
PF00059 Lectin C-type domain	4
PF01074 Glycosyl hydrolases family 38 N-terminal domain	4
PF01694 Rhomboid family	4
PF01979 Amidohydrolase family	4
PF02194 PXA domain	4
PF06068 TIP49 P-loop domain	4
PF10230 Lipid-droplet associated hydrolase	4
PF12240 Angiomotin C terminal	4
PF12251 snRNA-activating protein of 50kDa MW C terminal	4
PF13019 Silencing defective 2 N-terminal ubiquitin domain	4
PF17856 TIP49 AAA-lid domain	4
PF00006 ATP synthase alpha/beta family, nucleotide-binding domain	4
PF00108 Thiolase, N-terminal domain	4
PF00152 tRNA synthetases class II (D, K and N)	4
PF00191 Annexin	4
PF00289 Biotin carboxylase, N-terminal domain	4
PF00330 Aconitase family (aconitate hydratase)	4
PF00338 Ribosomal protein S10p/S20e	4
PF00343 Carbohydrate phosphorylase	4
PF00352 Transcription factor TFIID (or TATA-binding protein, TBP)	4
PF00362 Integrin beta chain VWA domain	4
PF00366 Ribosomal protein S17	4
PF00493 MCM P-loop domain	4
PF00609 Diacylglycerol kinase accessory domain	4
PF00690 Cation transporter/ATPase, N-terminus	4
PF00694 Aconitase C-terminal domain	4
PF00743 Flavin-binding monooxygenase-like	4
PF00755 Choline/Carnitine o-acyltransferase	4
PF00773 RNB domain	4
PF00854 POT family	4
PF00955 HCO3- transporter family	4
PF00958 GMP synthase C terminal domain	4
PF00992 Troponin	4
PF01018 GTP1/OBG	4
PF01135 Protein-L-isoaspartate(D-aspartate) O-methyltransferase (PCMT)	4
PF01230 HIT domain	4
PF01248 Ribosomal protein L7Ae/L30e/S12e/Gadd45 family	4
PF01300 Telomere recombination	4
PF01359 Transposase (partial DDE domain)	4
PF01422 NF-X1 type zinc finger	4
PF01472 PUA domain	4
PF01479 S4 domain	4
PF01483 Proprotein convertase P-domain	4
PF01535 PPR repeat	4
PF01591 6-phosphofructo-2-kinase	4
PF01746 tRNA (Guanine-1)-methyltransferase	4
PF01835 MG2 domain	4
PF01846 FF domain	4
PF01849 NAC domain	4
PF01902 Diphthamide synthase	4
PF01938 TRAM domain	4
PF01966 HD domain	4
PF01981 Peptidyl-tRNA hydrolase PTH2	4
PF01991 ATP synthase (E/31 kDa) subunit	4
PF02145 Rap/ran-GAP	4
PF02208 Sorbin homologous domain	4
PF02209 Villin headpiece domain	4
PF02383 SacI homology domain	4
PF02585 GlcNAc-PI de-N-acetylase	4
PF02594 Uncharacterised ACR, YggU family COG1872	4
PF02709 N-terminal domain of galactosyltransferase	4
PF02752 Arrestin (or S-antigen), C-terminal domain	4
PF02779 Transketolase, pyrimidine binding domain	4
PF02786 Carbamoyl-phosphate synthase L chain, ATP binding domain	4
PF02803 Thiolase, C-terminal domain	4
PF02938 GAD domain	4
PF02944 BESS motif	4
PF02971 Formiminotransferase domain	4
PF02996 Prefoldin subunit	4
PF03007 Wax ester synthase-like Acyl-CoA acyltransferase domain	4
PF03031 NLI interacting factor-like phosphatase	4
PF03194 LUC7 N_terminus	4
PF03248 Rer1 family	4
PF03271 EB1-like C-terminal motif	4
PF03357 Snf7	4
PF03517 Regulator of volume decrease after cellular swelling	4
PF03535 Paxillin family	4
PF03564 Protein of unknown function (DUF1759)	4
PF03798 TLC domain	4
PF03878 YIF1	4
PF03982 Diacylglycerol acyltransferase	4
PF03997 VPS28 protein	4
PF03998 Utp11 protein	4
PF04034 Ribosome biogenesis protein, C-terminal	4
PF04050 Up-frameshift suppressor 2	4
PF04063 Domain of unknown function (DUF383)	4
PF04064 Domain of unknown function (DUF384)	4
PF04161 Arv1-like family	4
PF04189 Gcd10p family	4
PF04190 Protein of unknown function (DUF410)	4
PF04193 PQ loop repeat	4
PF04326 Putative DNA-binding domain	4
PF04424 MINDY deubiquitinase	4
PF04427 Brix domain	4
PF04558 Glutaminyl-tRNA synthetase, non-specific RNA binding region part 1	4
PF04628 Sedlin, N-terminal conserved region	4
PF04733 Coatomer epsilon subunit	4
PF04840 Vps16, C-terminal region	4
PF04841 Vps16, N-terminal region	4
PF04961 Formiminotransferase-cyclodeaminase	4
PF05002 SGS domain	4
PF05008 Vesicle transport v-SNARE protein N-terminus	4
PF05033 Pre-SET motif	4
PF05041 Pecanex protein (C-terminus)	4
PF05071 NADH ubiquinone oxidoreductase subunit NDUFA12	4
PF05147 Lanthionine synthetase C-like protein	4
PF05186 Dpy-30 motif	4
PF05195 Aminopeptidase P, N-terminal domain	4
PF05291 Bystin	4
PF05380 Pao retrotransposon peptidase	4
PF05585 Putative peptidase (DUF1758)	4
PF05641 Agenet domain	4
PF05652 Scavenger mRNA decapping enzyme (DcpS) N-terminal	4
PF05667 Protein of unknown function (DUF812)	4
PF05670 NFACT protein RNA binding domain	4
PF05719 Golgi phosphoprotein 3 (GPP34)	4
PF05739 SNARE domain	4
PF05746 DALR anticodon binding domain	4
PF05964 F/Y-rich N-terminus	4
PF05965 F/Y rich C-terminus	4
PF06113 Brain and reproductive organ-expressed protein (BRE)	4
PF06229 FRG1-like domain	4
PF06278 Condensin II complex subunit CAP-H2 or CNDH2, N-terminal	4
PF06396 Angiotensin II, type I receptor-associated protein (AGTRAP)	4
PF06677 Sjogren's syndrome/scleroderma autoantigen 1 (Autoantigen p27)	4
PF06809 Neural proliferation differentiation control-1 protein (NPDC1)	4
PF06840 Protein of unknown function (DUF1241)	4
PF06862 Utp25, U3 small nucleolar RNA-associated SSU processome protein 25	4
PF06905 Fas apoptotic inhibitory molecule (FAIM1)	4
PF06916 Protein of unknown function (DUF1279)	4
PF06974 Protein of unknown function (DUF1298)	4
PF07228 Stage II sporulation protein E (SpoIIE)	4
PF07406 NICE-3 protein	4
PF07533 BRK domain	4
PF07565 Band 3 cytoplasmic domain	4
PF07686 Immunoglobulin V-set domain	4
PF07744 SPOC domain	4
PF07834 RanGAP1 C-terminal domain	4
PF07837 Formiminotransferase domain, N-terminal subdomain	4
PF07965 Integrin beta tail domain	4
PF08005 PHR domain	4
PF08144 CPL (NUC119) domain	4
PF08372 Plant phosphoribosyltransferase C-terminal	4
PF08389 Exportin 1-like protein	4
PF08409 Domain of unknown function (DUF1736)	4
PF08449 UAA transporter family	4
PF08454 RyR and IP3R Homology associated	4
PF08652 RAI1 like PD-(D/E)XK nuclease	4
PF08725 Integrin beta cytoplasmic domain	4
PF08743 Nse4 C-terminal	4
PF08781 Transcription factor DP	4
PF08790 LYAR-type C2HC zinc finger	4
PF09068 EF hand	4
PF09069 EF-hand	4
PF09139 Phosphatidate cytidylyltransferase, mitochondrial	4
PF09334 tRNA synthetases class I (M)	4
PF09494 Slx4 endonuclease	4
PF09668 Aspartyl protease	4
PF09696 Ctf8	4
PF09759 Spinocerebellar ataxia type 10 protein domain	4
PF09783 Vacuolar import and degradation protein	4
PF09789 Uncharacterized coiled-coil protein (DUF2353)	4
PF09793 Anticodon-binding domain	4
PF10033 Autophagy-related protein 13	4
PF10158 Tumour suppressor protein	4
PF10208 Degradation arginine-rich protein for mis-folding	4
PF10223 Uncharacterized conserved protein (DUF2181)	4
PF10244 Mitochondrial ribosomal subunit	4
PF10248 Myelodysplasia-myeloid leukemia factor 1-interacting protein	4
PF10283 PBZ domain	4
PF10354 Domain of unknown function (DUF2431)	4
PF10513 Enhancer of polycomb-like	4
PF10639 Putative transmembrane family 234	4
PF10856 Protein of unknown function (DUF2678)	4
PF11232 Mediator complex subunit 25 PTOV activation and synapsin 2	4
PF11261 Interferon regulatory factor 2-binding protein zinc finger	4
PF11701 Myosin-binding striated muscle assembly central	4
PF11938 TLR4 regulator and MIR-interacting MSAP	4
PF11976 Ubiquitin-2 like Rad60 SUMO-like	4
PF12231 Rap1-interacting factor 1 N terminal	4
PF12572 Protein of unknown function (DUF3752)	4
PF12752 SUZ domain	4
PF12756 C2H2 type zinc-finger (2 copies)	4
PF12765 HEAT repeat associated with sister chromatid cohesion	4
PF12871 Pre-mRNA-splicing factor 38-associated hydrophilic C-term	4
PF13385 Concanavalin A-like lectin/glucanases superfamily	4
PF13412 Winged helix-turn-helix DNA-binding	4
PF13465 Zinc-finger double domain	4
PF13606 Ankyrin repeat	4
PF13705 TRC8 N-terminal domain	4
PF13889 Chromosome segregation during meiosis	4
PF13907 Domain of unknown function (DUF4208)	4
PF13915 Domain of unknown function (DUF4210)	4
PF14647 FAM91 N-terminus	4
PF14938 Soluble NSF attachment protein, SNAP	4
PF14940 Transmembrane 219	4
PF15313 Hexamethylene bis-acetamide-inducible protein	4
PF15454 Late endosomal/lysosomal adaptor and MAPK and MTOR activator	4
PF15711 Interleukin-like EMT inducer	4
PF15891 Nucleoside 2-deoxyribosyltransferase like	4
PF15926 E3 ubiquitin-protein ligase RNF220	4
PF16184 Cadherin-like	4
PF16185 Mitochondrial ABC-transporter N-terminal five TM region	4
PF16207 RAWUL domain RING finger- and WD40-associated ubiquitin-like	4
PF16214 Adenylyl cyclase N-terminal extracellular and transmembrane region	4
PF16501 S phase cyclin A-associated protein in the endoplasmic reticulum	4
PF16858 Condensin II complex subunit CAP-H2 or CNDH2, C-term	4
PF17035 Bromodomain extra-terminal - transcription regulation	4
PF17172 Glutathione S-transferase N-terminal domain	4
PF17207 MCM OB domain	4
PF17297 Phosphoenolpyruvate carboxykinase N-terminal domain	4
PF17653 Family of unknown function (DUF5522)	4
PF17849 Dis3-like cold-shock domain 2 (CSD2)	4
PF17855 MCM AAA-lid domain	4
PF17904 FMRP KH0 domain	4
PF17959 EF-hand domain	4
PF18358 Histone methyltransferase Tudor domain	4
PF18359 Histone methyltransferase Tudor domain 1	4
PF18375 CDH1/2 SANT-Helical linker 1	4
PF18808 Importin repeat	4
PF18829 Importin repeat 6	4
PF00109 Beta-ketoacyl synthase, N-terminal domain	3
PF00701 Dihydrodipicolinate synthetase family	3
PF01146 Caveolin	3
PF01531 Glycosyl transferase family 11	3
PF02801 Beta-ketoacyl synthase, C-terminal domain	3
PF06320 GCN5-like protein 1 (GCN5L1)	3
PF07749 Endoplasmic reticulum protein ERp29, C-terminal domain	3
PF07912 ERp29, N-terminal domain	3
PF00683 TB domain	3
PF00698 Acyl transferase domain	3
PF02769 AIR synthase related protein, C-terminal domain	3
PF04137 Endoplasmic Reticulum Oxidoreductin 1 (ERO1)	3
PF04970 Lecithin retinol acyltransferase	3
PF06079 Apyrase	3
PF08040 MNLL subunit	3
PF08742 C8 domain	3
PF12146 Serine aminopeptidase, S33	3
PF16863 N-terminal barrel of NtMGAM and CtMGAM, maltase-glucoamylase	3
PF18372 Integrin beta epidermal growth factor like domain 1	3
PF01582 TIR domain	3
PF01494 FAD binding domain	3
PF01513 ATP-NAD kinase	3
PF01532 Glycosyl hydrolase family 47	3
PF03006 Haemolysin-III related	3
PF03227 Gamma interferon inducible lysosomal thiol reductase (GILT)	3
PF03265 Deoxyribonuclease II	3
PF08718 Glycolipid transfer protein (GLTP)	3
PF11303 Protein of unknown function (DUF3105)	3
PF12736 Cell-cycle sustaining, positive selection,	3
PF05760 Immediate early response protein (IER)	3
PF09350 Domain of unknown function (DUF1992)	3
PF09736 Pre-mRNA-splicing factor of RES complex	3
PF13904 Domain of unknown function (DUF4207)	3
PF14836 Ubiquitin-like domain	3
PF18408 C2H2 Hakai zinc finger domain	3
PF00752 XPG N-terminal domain	3
PF04950 40S ribosome biogenesis protein Tsr1 and BMS1 C-terminal	3
PF08142 AARP2CN (NUC121) domain	3
PF09335 SNARE associated Golgi protein	3
PF15798 Proline-rich AKT1 substrate 1	3
PF00808 Histone-like transcription factor (CBF/NF-Y) and archaeal histone	3
PF02932 Neurotransmitter-gated ion-channel transmembrane region	3
PF04153 NOT2 / NOT3 / NOT5 family	3
PF05602 Cleft lip and palate transmembrane protein 1 (CLPTM1)	3
PF05826 Phospholipase A2	3
PF06546 Vertebrate heat shock transcription factor	3
PF08833 Axin beta-catenin binding domain	3
PF09261 Alpha mannosidase middle domain	3
PF10309 Nuclear cap-binding protein subunit 3	3
PF15375 Domain of unknown function (DUF4602)	3
PF00003 7 transmembrane sweet-taste receptor of 3 GCPR	3
PF00024 PAN domain	3
PF00100 Zona pellucida-like domain	3
PF00163 Ribosomal protein S4/S9 N-terminal domain	3
PF00254 FKBP-type peptidyl-prolyl cis-trans isomerase	3
PF00266 Aminotransferase class-V	3
PF00282 Pyridoxal-dependent decarboxylase conserved domain	3
PF00287 Sodium / potassium ATPase beta chain	3
PF00327 Ribosomal protein L30p/L7e	3
PF00364 Biotin-requiring enzyme	3
PF00388 Phosphatidylinositol-specific phospholipase C, X domain	3
PF00458 WHEP-TRS domain	3
PF00530 Scavenger receptor cysteine-rich domain	3
PF00565 Staphylococcal nuclease homologue	3
PF00572 Ribosomal protein L13	3
PF00644 Poly(ADP-ribose) polymerase catalytic domain	3
PF00730 HhH-GPD superfamily base excision DNA repair protein	3
PF00736 EF-1 guanine nucleotide exchange domain	3
PF00750 tRNA synthetases class I (R)	3
PF00794 PI3-kinase family, ras-binding domain	3
PF00814 Glycoprotease family	3
PF00839 Cysteine rich repeat	3
PF00855 PWWP domain	3
PF00886 Ribosomal protein S16	3
PF01000 RNA polymerase Rpb3/RpoA insert domain	3
PF01035 6-O-methylguanine DNA methyltransferase, DNA binding domain	3
PF01064 Activin types I and II receptor domain	3
PF01124 MAPEG family	3
PF01153 Glypican	3
PF01169 Uncharacterized protein family UPF0016	3
PF01170 Putative RNA methylase family UPF0020	3
PF01193 RNA polymerase Rpb3/Rpb11 dimerisation domain	3
PF01243 Pyridoxamine 5'-phosphate oxidase	3
PF01256 Carbohydrate kinase	3
PF01365 RIH domain	3
PF01390 SEA domain	3
PF01411 tRNA synthetases class II (A)	3
PF01470 Pyroglutamyl peptidase	3
PF01583 Adenylylsulphate kinase	3
PF01597 Glycine cleavage H-protein	3
PF01658 Myo-inositol-1-phosphate synthase	3
PF01682 DB module	3
PF01687 Riboflavin kinase	3
PF01722 BolA-like protein	3
PF01747 ATP-sulfurylase	3
PF01758 Sodium Bile acid symporter family	3
PF01803 LIM-domain binding protein	3
PF01847 VHL beta domain	3
PF01851 Proteasome/cyclosome repeat	3
PF01866 Putative diphthamide synthesis protein	3
PF01929 Ribosomal protein L14	3
PF02114 Phosducin	3
PF02176 TRAF-type zinc finger	3
PF02188 GoLoco motif	3
PF02252 Proteasome activator pa28 beta subunit	3
PF02301 HORMA domain	3
PF02330 Mitochondrial glycoprotein	3
PF02696 Uncharacterized ACR, YdiU/UPF0061 family	3
PF02780 Transketolase, C-terminal domain	3
PF02785 Biotin carboxylase C-terminal domain	3
PF02845 CUE domain	3
PF02898 Nitric oxide synthase, oxygenase domain	3
PF03029 Conserved hypothetical ATP binding protein	3
PF03054 tRNA methyl transferase	3
PF03096 Ndr family	3
PF03133 Tubulin-tyrosine ligase family	3
PF03266 NTPase	3
PF03328 HpcH/HpaI aldolase/citrate lyase family	3
PF03370 Carbohydrate/starch-binding module (family 21)	3
PF03388 Legume-like lectin family	3
PF03485 Arginyl tRNA synthetase N terminal domain	3
PF03715 Noc2p family	3
PF03735 ENT domain	3
PF03836 RasGAP C-terminus	3
PF03839 Translocation protein Sec62	3
PF03969 AFG1-like ATPase	3
PF04003 Dip2/Utp12 Family	3
PF04030 D-arabinono-1,4-lactone oxidase	3
PF04061 ORMDL family	3
PF04091 Exocyst complex subunit Sec15-like	3
PF04194 Programmed cell death protein 2, C-terminal putative domain	3
PF04499 SIT4 phosphatase-associated protein	3
PF04547 Calcium-activated chloride channel	3
PF04614 Pex19 protein family	3
PF04729 ASF1 like histone chaperone	3
PF04784 Protein of unknown function, DUF547	3
PF04921 XAP5, circadian clock regulator	3
PF05042 Caleosin related protein	3
PF05207 CSL zinc finger	3
PF05255 Uncharacterised protein family (UPF0220)	3
PF05334 Protein of unknown function (DUF719)	3
PF05493 ATP synthase subunit H	3
PF05609 Lamina-associated polypeptide 1C (LAP1C)	3
PF05742 Transport and Golgi organisation 2	3
PF05770 Inositol 1,3,4-trisphosphate 5/6-kinase ATP-grasp domain	3
PF05794 T-complex protein 11	3
PF05821 NADH-ubiquinone oxidoreductase ASHI subunit (CI-ASHI or NDUFB8)	3
PF05890 Eukaryotic rRNA processing protein EBP2	3
PF05891 AdoMet dependent proline di-methyltransferase	3
PF05960 Bacterial protein of unknown function (DUF885)	3
PF05995 Cysteine dioxygenase type I	3
PF06003 Survival motor neuron protein (SMN)	3
PF06201 PITH domain	3
PF06244 Coiled-coil domain-containing protein 124 /Oxs1	3
PF06350 Hormone-sensitive lipase (HSL) N-terminus	3
PF06400 Alpha-2-macroglobulin RAP, N-terminal domain	3
PF06401 Alpha-2-macroglobulin RAP, C-terminal domain	3
PF06418 CTP synthase N-terminus	3
PF06428 GDP/GTP exchange factor Sec2p	3
PF06468 Spondin_N	3
PF06814 Lung seven transmembrane receptor	3
PF07051 Ovarian carcinoma immunoreactive antigen (OCIA)	3
PF07303 Occludin homology domain	3
PF07304 Steroid receptor RNA activator (SRA1)	3
PF07521 Zn-dependent metallo-hydrolase RNA specificity domain	3
PF07524 Bromodomain associated	3
PF07535 DBF zinc finger	3
PF07574 Nse1 non-SMC component of SMC5-6 complex	3
PF07576 BRCA1-associated protein 2	3
PF07742 BTG family	3
PF07779 10 TM Acyl Transferase domain found in Cas1p	3
PF07819 PGAP1-like protein	3
PF07859 alpha/beta hydrolase fold	3
PF07926 TPR/MLP1/MLP2-like protein	3
PF07947 YhhN family	3
PF07994 Myo-inositol-1-phosphate synthase	3
PF08007 Cupin superfamily protein	3
PF08016 Polycystin cation channel	3
PF08208 DNA-directed RNA polymerase I subunit RPA34.5	3
PF08217 Fungal domain of unknown function (DUF1712)	3
PF08232 Striatin family	3
PF08318 COG4 transport protein	3
PF08412 Ion transport protein N-terminal	3
PF08427 Domain of unknown function (DUF1741)	3
PF08477 Ras of Complex, Roc, domain of DAPkinase	3
PF08574 Transcription factor Iwr1	3
PF08597 Translation initiation factor eIF3 subunit	3
PF08608 Wyosine base formation	3
PF08709 Inositol 1,4,5-trisphosphate/ryanodine receptor	3
PF08777 RNA binding motif	3
PF08824 Serine rich protein interaction domain	3
PF08839 DNA replication factor CDT1 like	3
PF08912 Rho Binding	3
PF08926 Domain of unknown function (DUF1908)	3
PF08952 Domain of unknown function (DUF1866)	3
PF09316 C-myb, C-terminal	3
PF09325 Vps5 C terminal like	3
PF09346 SMI1 / KNR4 family (SUKH-1)	3
PF09497 Transcription mediator complex subunit Med12	3
PF09606 ARC105 or Med15 subunit of Mediator complex non-fungal	3
PF09607 Brinker DNA-binding domain	3
PF09734 RNA polymerase III transcription factor (TF)IIIC subunit HTH domain	3
PF09735 Membrane-associated apoptosis protein	3
PF09747 Coiled-coil domain containing protein (DUF2052)	3
PF09777 Osteopetrosis-associated transmembrane protein 1 precursor	3
PF09803 Pet100	3
PF10154 Uncharacterized conserved protein (DUF2362)	3
PF10166 Uncharacterised conserved protein (DUF2368)	3
PF10168 Nuclear pore component	3
PF10174 RIM-binding protein of the cytomatrix active zone	3
PF10191 Golgi complex component 7 (COG7)	3
PF10224 Short coiled-coil protein	3
PF10269 Transmembrane Fragile-X-F protein	3
PF10280 Mediator complex protein	3
PF10390 RNA polymerase II elongation factor ELL	3
PF10431 C-terminal, D2-small domain, of ClpB protein	3
PF10504 Protein of unknown function (DUF2452)	3
PF10540 Munc13 (mammalian uncoordinated) homology domain	3
PF10587 Eukaryotic elongation factor 1 beta central acidic region	3
PF10590 Pyridoxine 5'-phosphate oxidase C-terminal dimerisation region	3
PF11262 Transcription factor/nuclear export subunit protein 2	3
PF11414 Adenomatous polyposis coli tumour suppressor protein	3
PF11461 Rab interacting lysosomal protein	3
PF11467 Lens epithelium-derived growth factor (LEDGF)	3
PF11594 Mediator complex subunit 28	3
PF11732 Transcription- and export-related complex subunit	3
PF11768 WD repeat-containing and planar cell polarity effector protein Fritz	3
PF11817 Foie gras liver health family 1	3
PF11901 Protein of unknown function (DUF3421)	3
PF12026 Crk-Associated Substrate C-terminal domain	3
PF12145 Eukaryotic Mediator 12 subunit domain	3
PF12234 RAVE protein 1 C terminal	3
PF12235 Fragile X-related 1 protein core C terminal	3
PF12416 Cep120 protein	3
PF12456 Inositol phosphatase	3
PF12643 MazG-like family	3
PF12717 non-SMC mitotic condensation complex subunit 1	3
PF12742 Gryzun, putative Golgi trafficking	3
PF12848 ABC transporter	3
PF13012 Maintenance of mitochondrial structure and function	3
PF13180 PDZ domain	3
PF13270 Domain of unknown function (DUF4061)	3
PF13324 Grap2 and cyclin-D-interacting	3
PF13423 Ubiquitin carboxyl-terminal hydrolase	3
PF13460 NAD(P)H-binding	3
PF13656 RNA polymerase Rpb3/Rpb11 dimerisation domain	3
PF13771 PHD-like zinc-binding domain	3
PF13815 Iguana/Dzip1-like DAZ-interacting protein N-terminal	3
PF13847 Methyltransferase domain	3
PF13871 C-terminal domain on Strawberry notch homologue	3
PF13872 P-loop containing NTP hydrolase pore-1	3
PF13881 Ubiquitin-2 like Rad60 SUMO-like	3
PF13975 gag-polyprotein putative aspartyl protease	3
PF14008 Iron/zinc purple acid phosphatase-like protein C	3
PF14051 N-terminal domain of DPF2/REQ.	3
PF14306 PUA-like domain	3
PF14541 Xylanase inhibitor C-terminal	3
PF14661 HAUS augmin-like complex subunit 6 N-terminus	3
PF14677 FANCI solenoid 3	3
PF14678 FANCI solenoid 4	3
PF14774 FAM177 family	3
PF14845 beta-acetyl hexosaminidase like	3
PF14997 CECR6/TMEM121 family	3
PF15031 Domain of unknown function (DUF4528)	3
PF15043 CB1 cannabinoid receptor-interacting protein 1	3
PF15070 Putative golgin subfamily A member 2-like protein 5	3
PF15188 Coiled-coil domain-containing protein 167	3
PF15260 Protein family FAM219A	3
PF15296 Codanin-1 C-terminus	3
PF15359 Carnitine deficiency-associated protein 3	3
PF15376 Domain of unknown function (DUF4603)	3
PF15501 Nuclear protein MDM1	3
PF15519 linker between RRM2 and RRM3 domains in RBM39 protein	3
PF15786 PET assembly of cytochrome c oxidase, mitochondrial	3
PF15923 Domain of unknown function (DUF4745)	3
PF15975 Flotillin	3
PF16095 C-terminal of Roc, COR, domain	3
PF16134 THO complex subunit 2 N-terminus	3
PF16187 Middle or third domain of peptidase_M16	3
PF16199 Radical_SAM C-terminal domain	3
PF16209 Phospholipid-translocating ATPase N-terminal	3
PF16212 Phospholipid-translocating P-type ATPase C-terminal	3
PF16294 RNSP1-SAP18 binding (RSB) motif	3
PF16366 Cytoplasmic polyadenylation element-binding protein ZZ domain	3
PF16367 RNA recognition motif	3
PF16544 Homodimerisation region of STAR domain protein	3
PF16546 Homodimerisation domain of SGTA	3
PF16563 Coiled-coil and interaction region of P66A and P66B with MBD2	3
PF16622 zinc-finger C2H2-type	3
PF16679 DNA replication factor Cdt1 C-terminal domain	3
PF16783 FANCM to MHF binding domain	3
PF16909 Vacuolar-sorting-associated 13 protein C-terminal	3
PF17177 Pentacotripeptide-repeat region of PRORP	3
PF17211 VHL box domain	3
PF17226 MTA R1 domain	3
PF17682 Tau95 Triple barrel domain	3
PF17781 RPN1/RPN2 N-terminal domain	3
PF17791 Macroglobulin domain MG3	3
PF17814 LisH-like dimerisation domain	3
PF17830 STI1 domain	3
PF17906 HTH domain in Mos1 transposase	3
PF17916 LIM interaction domain (LID)	3
PF17927 Inositol 1,3,4-trisphosphate 5/6-kinase pre-ATP-grasp domain	3
PF18051 26S proteasome non-ATPase regulatory subunit RPN1 C-terminal	3
PF18091 E3 Ubiquitin Ligase RBR C-terminal domain	3
PF18104 Jumonji domain-containing protein 2A Tudor domain	3
PF18118 Polycomb repressive complex 2 tri-helical domain	3
PF18151 Domain of unknown function (DUF5601)	3
PF18264 CXC domain	3
PF18336 Fragile X mental retardation Tudor domain	3
PF18701 Family of unknown function (DUF5641)	3
PF18800 Attenuator of Hedgehog	3
PF00088 Trefoil (P-type) domain	2
PF00491 Arginase family	2
PF00550 Phosphopantetheine attachment site	2
PF00586 AIR synthase related protein, N-terminal domain	2
PF01096 Transcription factor S-II (TFIIS)	2
PF01463 Leucine rich repeat C-terminal domain	2
PF02150 RNA polymerases M/15 Kd subunit	2
PF03765 CRAL/TRIO, N-terminal domain	2
PF04592 Selenoprotein P, N terminal region	2
PF05405 Mitochondrial ATP synthase B chain precursor (ATP-synt_B)	2
PF05593 RHS Repeat	2
PF06008 Laminin Domain I	2
PF06009 Laminin Domain II	2
PF07970 Endoplasmic reticulum vesicle transporter	2
PF08659 KR domain	2
PF10155 CCR4-NOT transcription complex subunit 11	2
PF13850 Endoplasmic Reticulum-Golgi Intermediate Compartment (ERGIC)	2
PF13905 Thioredoxin-like	2
PF14765 Polyketide synthase dehydratase	2
PF14839 DOR family	2
PF15636 GHH signature containing HNH/Endo VII superfamily nuclease toxin	2
PF16041 Domain of unknown function (DUF4793)	2
PF16197 Ketoacyl-synthetase C-terminal extension	2
PF00483 Nucleotidyl transferase	2
PF00578 AhpC/TSA family	2
PF00708 Acylphosphatase	2
PF01762 Galactosyltransferase	2
PF02225 PA domain	2
PF03259 Roadblock/LC7 domain	2
PF03368 Dicer dimerisation domain	2
PF05871 ESCRT-II complex subunit	2
PF06083 Interleukin-17	2
PF06472 ABC transporter transmembrane region 2	2
PF08174 Cell division protein anillin	2
PF12032 Regulatory CLIP domain of proteinases	2
PF14640 Transmembrane protein 223	2
PF15430 Single domain von Willebrand factor type C	2
PF16077 Spaetzle	2
PF16363 GDP-mannose 4,6 dehydratase	2
PF17123 RING-like zinc finger	2
PF04031 Las1-like	2
PF05603 Protein of unknown function (DUF775)	2
PF06585 Haemolymph juvenile hormone binding protein (JHBP)	2
PF10456 WASP-binding domain of Sorting nexin protein	2
PF12813 XPG domain containing	2
PF15227 zinc finger of C3HC4-type, RING	2
PF15502 M-phase-specific PLK1-interacting protein	2
PF17170 6-bladed beta-propeller	2
PF00658 Poly-adenylate binding protein, unique domain	2
PF00709 Adenylosuccinate synthetase	2
PF01026 TatD related DNase	2
PF01031 Dynamin central region	2
PF01853 MOZ/SAS family	2
PF02213 GYF domain	2
PF03159 XRN 5'-3' exonuclease N-terminus	2
PF03291 mRNA capping enzyme	2
PF03770 Inositol polyphosphate kinase	2
PF04084 Origin recognition complex subunit 2	2
PF04158 Sof1-like domain	2
PF06859 Bicoid-interacting protein 3 (Bin3)	2
PF06979 Assembly, mitochondrial proton-transport ATP synth complex	2
PF07534 TLD	2
PF08159 NUC153 domain	2
PF08246 Cathepsin propeptide inhibitor domain (I29)	2
PF10197 N-terminal domain of CBF1 interacting co-repressor CIR	2
PF11547 E3 ubiquitin ligase EDD	2
PF12265 Histone-binding protein RBBP4 or subunit C of CAF1 complex	2
PF13306 BspA type Leucine rich repeat region (6 copies)	2
PF17054 Microtubule-Associated protein Jupiter	2
PF17772 MYST family zinc finger domain	2
PF17846 Xrn1 helical domain	2
PF00043 Glutathione S-transferase, C-terminal domain	2
PF00056 lactate/malate dehydrogenase, NAD binding domain	2
PF00066 LNR domain	2
PF00080 Copper/zinc superoxide dismutase (SODC)	2
PF00145 C-5 cytosine-specific DNA methylase	2
PF00181 Ribosomal Proteins L2, RNA binding domain	2
PF00237 Ribosomal protein L22p/L17e	2
PF00238 Ribosomal protein L14p/L23e	2
PF00252 Ribosomal protein L16p/L10e	2
PF00303 Thymidylate synthase	2
PF00310 Glutamine amidotransferases class-II	2
PF00324 Amino acid permease	2
PF00333 Ribosomal protein S5, N-terminal domain	2
PF00334 Nucleoside diphosphate kinase	2
PF00339 Arrestin (or S-antigen), N-terminal domain	2
PF00351 Biopterin-dependent aromatic amino acid hydroxylase	2
PF00383 Cytidine and deoxycytidylate deaminase zinc-binding region	2
PF00432 Prenyltransferase and squalene oxidase repeat	2
PF00465 Iron-containing alcohol dehydrogenase	2
PF00467 KOW motif	2
PF00487 Fatty acid desaturase	2
PF00562 RNA polymerase Rpb2, domain 6	2
PF00570 HRDC domain	2
PF00614 Phospholipase D Active site motif	2
PF00623 RNA polymerase Rpb1, domain 2	2
PF00687 Ribosomal protein L1p/L10e family	2
PF00723 Glycosyl hydrolases family 15	2
PF00786 P21-Rho-binding domain	2
PF00822 PMP-22/EMP/MP20/Claudin family	2
PF00849 RNA pseudouridylate synthase	2
PF00890 FAD binding domain	2
PF00903 Glyoxalase/Bleomycin resistance protein/Dioxygenase superfamily	2
PF01008 Initiation factor 2 subunit family	2
PF01012 Electron transfer flavoprotein domain	2
PF01016 Ribosomal L27 protein	2
PF01087 Galactose-1-phosphate uridyl transferase, N-terminal domain	2
PF01092 Ribosomal protein S6e	2
PF01134 Glucose inhibited division protein A	2
PF01171 PP-loop family	2
PF01217 Clathrin adaptor complex small chain	2
PF01239 Protein prenyltransferase alpha subunit repeat	2
PF01245 Ribosomal protein L19	2
PF01285 TEA/ATTS domain	2
PF01380 SIS domain	2
PF01381 Helix-turn-helix	2
PF01384 Phosphate transporter family	2
PF01406 tRNA synthetases class I (C) catalytic domain	2
PF01408 Oxidoreductase family, NAD-binding Rossmann fold	2
PF01410 Fibrillar collagen C-terminal domain	2
PF01435 Peptidase family M48	2
PF01471 Putative peptidoglycan binding domain	2
PF01493 GXGXG motif	2
PF01512 Respiratory-chain NADH dehydrogenase 51 Kd subunit	2
PF01522 Polysaccharide deacetylase	2
PF01575 MaoC like domain	2
PF01636 Phosphotransferase enzyme family	2
PF01645 Conserved region in glutamate synthase	2
PF01650 Peptidase C13 family	2
PF01676 Metalloenzyme superfamily	2
PF01733 Nucleoside transporter	2
PF01765 Ribosome recycling factor	2
PF01784 NIF3 (NGG1p interacting factor 3)	2
PF01857 Retinoblastoma-associated protein B domain	2
PF01858 Retinoblastoma-associated protein A domain	2
PF01896 DNA primase small subunit	2
PF01920 Prefoldin subunit	2
PF01927 Mut7-C RNAse domain	2
PF01928 CYTH domain	2
PF01936 NYN domain	2
PF01937 Protein of unknown function DUF89	2
PF01963 TraB family	2
PF01974 tRNA intron endonuclease, catalytic C-terminal domain	2
PF01980 tRNA-methyltransferase O	2
PF01997 Translin family	2
PF02008 CXXC zinc finger domain	2
PF02135 TAZ zinc finger	2
PF02136 Nuclear transport factor 2 (NTF2) domain	2
PF02137 Adenosine-deaminase (editase) domain	2
PF02172 KIX domain	2
PF02174 PTB domain (IRS-1 type)	2
PF02190 ATP-dependent protease La (LON) substrate-binding domain	2
PF02195 ParB-like nuclease domain	2
PF02205 WH2 motif	2
PF02207 Putative zinc finger in N-recognin (UBR box)	2
PF02229 Transcriptional Coactivator p15 (PC4)	2
PF02245 Methylpurine-DNA glycosylase (MPG)	2
PF02263 Guanylate-binding protein, N-terminal domain	2
PF02536 mTERF	2
PF02545 Maf-like protein	2
PF02580 D-Tyr-tRNA(Tyr) deacylase	2
PF02617 ATP-dependent Clp protease adaptor protein ClpS	2
PF02630 SCO1/SenC	2
PF02671 Paired amphipathic helix repeat	2
PF02735 Ku70/Ku80 beta-barrel domain	2
PF02820 mbt repeat	2
PF02825 WWE domain	2
PF02841 Guanylate-binding protein, C-terminal domain	2
PF02866 lactate/malate dehydrogenase, alpha/beta C-terminal domain	2
PF02877 Poly(ADP-ribose) polymerase, regulatory domain	2
PF02953 Tim10/DDP family zinc finger	2
PF02990 Endomembrane protein 70	2
PF03105 SPX domain	2
PF03124 EXS family	2
PF03134 TB2/DP1, HVA22 family	2
PF03177 Non-repetitive/WGA-negative nucleoporin C-terminal	2
PF03199 Eukaryotic glutathione synthase	2
PF03226 Yippee zinc-binding/DNA-binding /Mis18, centromere assembly	2
PF03250 Tropomodulin	2
PF03364 Polyketide cyclase / dehydrase and lipid transport	2
PF03439 Early transcription elongation factor of RNA pol II, NGN section	2
PF03446 NAD binding domain of 6-phosphogluconate dehydrogenase	2
PF03463 eRF1 domain 1	2
PF03464 eRF1 domain 2	2
PF03465 eRF1 domain 3	2
PF03567 Sulfotransferase family	2
PF03575 Peptidase family S51	2
PF03630 Fumble	2
PF03666 Nitrogen Permease regulator of amino acid transport activity 3	2
PF03690 Uncharacterised protein family (UPF0160)	2
PF03702 Anhydro-N-acetylmuramic acid kinase	2
PF03719 Ribosomal protein S5, C-terminal domain	2
PF03730 Ku70/Ku80 C-terminal arm	2
PF03731 Ku70/Ku80 N-terminal alpha/beta domain	2
PF03732 Retrotransposon gag protein	2
PF03764 Elongation factor G, domain IV	2
PF03917 Eukaryotic glutathione synthase, ATP binding domain	2
PF03920 Groucho/TLE N-terminal Q-rich domain	2
PF03932 CutC family	2
PF03947 Ribosomal Proteins L2, C-terminal domain	2
PF03985 Paf1	2
PF04004 Leo1-like protein	2
PF04046 PSP	2
PF04054 CCR4-Not complex component, Not1	2
PF04057 Replication factor-A protein 1, N-terminal domain	2
PF04062 ARP2/3 complex ARPC3 (21 kDa) subunit	2
PF04095 Nicotinate phosphoribosyltransferase (NAPRTase) family	2
PF04101 Glycosyltransferase family 28 C-terminal domain	2
PF04109 Autophagy protein Apg9	2
PF04112 Mak10 subunit, NatC N(alpha)-terminal acetyltransferase	2
PF04113 Gpi16 subunit, GPI transamidase component	2
PF04114 Gaa1-like, GPI transamidase component	2
PF04133 Vacuolar protein sorting 55	2
PF04148 Transmembrane adaptor Erv26	2
PF04192 Utp21 specific WD40 associated putative domain	2
PF04212 MIT (microtubule interacting and transport) domain	2
PF04266 ASCH domain	2
PF04280 Tim44-like domain	2
PF04375 HemX, putative uroporphyrinogen-III C-methyltransferase	2
PF04437 RINT-1 / TIP-1 family	2
PF04446 tRNAHis guanylyltransferase	2
PF04516 CP2 transcription factor	2
PF04560 RNA polymerase Rpb2, domain 7	2
PF04564 U-box domain	2
PF04668 Twisted gastrulation (Tsg) protein conserved region	2
PF04722 Ssu72-like protein	2
PF04727 ELMO/CED-12 family	2
PF04801 Sin-like protein conserved region	2
PF04810 Sec23/Sec24 zinc finger	2
PF04811 Sec23/Sec24 trunk domain	2
PF04815 Sec23/Sec24 helical domain	2
PF04898 Glutamate synthase central domain	2
PF04908 SH3-binding, glutamic acid-rich protein	2
PF04922 DIE2/ALG10 family	2
PF04925 SHQ1 protein	2
PF04938 Survival motor neuron (SMN) interacting protein 1 (SIP1)	2
PF04983 RNA polymerase Rpb1, domain 3	2
PF04987 Phosphatidylinositolglycan class N (PIG-N)	2
PF04997 RNA polymerase Rpb1, domain 1	2
PF04998 RNA polymerase Rpb1, domain 5	2
PF05000 RNA polymerase Rpb1, domain 4	2
PF05010 Transforming acidic coiled-coil-containing protein (TACC), C-terminal	2
PF05011 Lariat debranching enzyme, C-terminal domain	2
PF05019 Coenzyme Q (ubiquinone) biosynthesis protein Coq4	2
PF05020 NPL4 family, putative zinc binding region	2
PF05021 NPL4 family	2
PF05044 Homeo-prospero domain	2
PF05047 Mitochondrial ribosomal protein L51 / S25 / CI-B8 domain	2
PF05063 MT-A70	2
PF05064 Nsp1-like C-terminal region	2
PF05091 Eukaryotic translation initiation factor 3 subunit 7 (eIF-3)	2
PF05110 AF-4 proto-oncoprotein	2
PF05118 Aspartyl/Asparaginyl beta-hydroxylase	2
PF05277 Protein of unknown function (DUF726)	2
PF05282 AAR2 protein	2
PF05346 Eukaryotic membrane protein family	2
PF05383 La domain	2
PF05434 TMEM9	2
PF05458 Cd27 binding protein (Siva)	2
PF05470 Eukaryotic translation initiation factor 3 subunit 8 N-terminus	2
PF05536 Neurochondrin	2
PF05605 Drought induced 19 protein (Di19), zinc-binding	2
PF05608 Protein of unknown function (DUF778)	2
PF05640 Na,K-Atpase Interacting protein	2
PF05679 Chondroitin N-acetylgalactosaminyltransferase	2
PF05731 TROVE domain	2
PF05743 UEV domain	2
PF05822 Pyrimidine 5'-nucleotidase (UMPH-1)	2
PF05923 APC repeat	2
PF05978 Ion channel regulatory protein UNC-93	2
PF06001 Domain of Unknown Function (DUF902)	2
PF06026 Ribose 5-phosphate isomerase A (phosphoriboisomerase A)	2
PF06031 SERTA motif	2
PF06102 rRNA biogenesis protein RRP36	2
PF06105 Aph-1 protein	2
PF06179 Surfeit locus protein 5 subunit 22 of Mediator complex	2
PF06221 Putative zinc finger motif, C2HC5-type	2
PF06239 Evolutionarily conserved signalling intermediate in Toll pathway	2
PF06309 Torsin	2
PF06345 DRF Autoregulatory Domain	2
PF06375 AP-3 complex subunit delta-1	2
PF06415 BPG-independent PGAM N-terminus (iPGM_N)	2
PF06424 PRP1 splicing factor, N-terminal	2
PF06432 Phosphatidylinositol N-acetylglucosaminyltransferase	2
PF06524 NOA36 protein	2
PF06584 DIRP	2
PF06588 Muskelin N-terminus	2
PF06762 Lipase maturation factor	2
PF06803 Protein of unknown function (DUF1232)	2
PF06825 Heat shock factor binding protein 1	2
PF06839 GRF zinc finger	2
PF06888 Putative Phosphatase	2
PF06920 Dock homology region 2	2
PF06936 Selenoprotein S (SelS)	2
PF06937 EURL protein	2
PF06966 Protein of unknown function (DUF1295)	2
PF07019 Rab5-interacting protein (Rab5ip)	2
PF07065 D123	2
PF07324 DiGeorge syndrome critical region 6 (DGCR6) protein	2
PF07496 CW-type Zinc Finger	2
PF07572 Bucentaur or craniofacial development	2
PF07724 AAA domain (Cdc48 subfamily)	2
PF07757 Predicted AdoMet-dependent methyltransferase	2
PF07763 FEZ-like protein	2
PF07851 TMPIT-like protein	2
PF07915 Glucosidase II beta subunit-like protein	2
PF07946 Protein of unknown function (DUF1682)	2
PF07967 C3HC zinc finger-like	2
PF08033 Sec23/Sec24 beta-sandwich domain	2
[truncated: 1,049 more rows]

## Sheet: Hoja5
			Down
PF00001 7 transmembrane receptor (rhodopsin family)			3
PF00002 7 transmembrane receptor (Secretin family)			1
PF00004 ATPase family associated with various cellular activities (AAA)			2
PF00005 ABC transporter			1
PF00010 Helix-loop-helix DNA-binding domain			2
PF00013 KH domain			5
PF00018 SH3 domain			1
PF00023 Ankyrin repeat			1
PF00027 Cyclic nucleotide-binding domain			1
PF00041 Fibronectin type III domain			1
PF00046 Homeodomain			3
PF00057 Low-density lipoprotein receptor domain class A			3
PF00058 Low-density lipoprotein receptor repeat class B			2
PF00059 Lectin C-type domain			1
PF00060 Ligand-gated ion channel			3
PF00063 Myosin head (motor domain)			2
PF00067 Cytochrome P450			2
PF00069 Protein kinase domain			18
PF00071 Ras family			6
PF00075 RNase H			4
PF00076 RNA recognition motif. (a.k.a. RRM, RBD, or RNP domain)			18
PF00078 Reverse transcriptase (RNA-dependent DNA polymerase)			12
PF00083 Sugar (and other) transporter			2
PF00084 Sushi repeat (SCR repeat)			1
PF00085 Thioredoxin			5
PF00089 Trypsin			3
PF00096 Zinc finger, C2H2 type			12
PF00097 Zinc finger, C3HC4 type (RING finger)			1
PF00098 Zinc knuckle			2
PF00106 short chain dehydrogenase			1
PF00112 Papain family cysteine protease			3
PF00122 E1-E2 ATPase			1
PF00130 Phorbol esters/diacylglycerol binding domain (C1 domain)			3
PF00133 tRNA synthetases class I (I, L, M and V)			6
PF00135 Carboxylesterase family			4
PF00147 Fibrinogen beta and gamma chains, C-terminal globular domain			5
PF00149 Calcineurin-like phosphoesterase			3
PF00153 Mitochondrial carrier protein			15
PF00160 Cyclophilin type peptidyl-prolyl cis-trans isomerase/CLD			2
PF00168 C2 domain			4
PF00169 PH domain			8
PF00170 bZIP transcription factor			1
PF00171 Aldehyde dehydrogenase family			2
PF00176 SNF2 family N-terminal domain			1
PF00178 Ets-domain			2
PF00180 Isocitrate/isopropylmalate dehydrogenase			2
PF00209 Sodium:neurotransmitter symporter family			1
PF00226 DnaJ domain			4
PF00240 Ubiquitin family			3
PF00248 Aldo/keto reductase family			6
PF00250 Forkhead domain			1
PF00270 DEAD/DEAH box helicase			4
PF00271 Helicase conserved C-terminal domain			17
PF00278 Pyridoxal-dependent decarboxylase, C-terminal sheet domain			4
PF00307 Calponin homology (CH) domain			2
PF00326 Prolyl oligopeptidase family			2
PF00328 Histidine phosphatase superfamily (branch 2)			5
PF00335 Tetraspanin family			2
PF00350 Dynamin family			1
PF00378 Enoyl-CoA hydratase/isomerase			1
PF00379 Insect cuticle protein			1
PF00385 Chromo (CHRromatin Organisation MOdifier) domain			1
PF00400 WD domain, G-beta repeat			12
PF00402 Calponin family repeat			1
PF00403 Heavy-metal-associated domain			1
PF00408 Phosphoglucomutase/phosphomannomutase, C-terminal domain			2
PF00412 LIM domain			2
PF00415 Regulator of chromosome condensation (RCC1) repeat			3
PF00431 CUB domain			1
PF00433 Protein kinase C terminal domain			1
PF00435 Spectrin repeat			1
PF00439 Bromodomain			2
PF00443 Ubiquitin carboxyl-terminal hydrolase			4
PF00449 Urease alpha-subunit, N-terminal domain			1
PF00454 Phosphatidylinositol 3- and 4-kinase			4
PF00474 Sodium:solute symporter family			1
PF00481 Protein phosphatase 2C			10
PF00485 Phosphoribulokinase / Uridine kinase family			2
PF00498 FHA domain			2
PF00501 AMP-binding enzyme			5
PF00520 Ion transport protein			1
PF00533 BRCA1 C Terminus (BRCT) domain			1
PF00535 Glycosyl transferase family 2			5
PF00536 SAM domain (Sterile alpha motif)			1
PF00564 PB1 domain			2
PF00567 Tudor domain			1
PF00568 WH1 domain			1
PF00575 S1 RNA binding domain			1
PF00583 Acetyltransferase (GNAT) family			1
PF00595 PDZ domain			14
PF00615 Regulator of G protein signaling domain			2
PF00617 RasGEF domain			1
PF00618 RasGEF N-terminal motif			1
PF00619 Caspase recruitment domain			3
PF00621 RhoGEF domain			1
PF00625 Guanylate kinase			7
PF00627 UBA/TS-N domain			2
PF00632 HECT-domain (ubiquitin-transferase)			1
PF00646 F-box domain			3
PF00650 CRAL/TRIO domain			5
PF00651 BTB/POZ domain			9
PF00656 Caspase domain			1
PF00658 Poly-adenylate binding protein, unique domain			1
PF00665 Integrase core domain			7
PF00676 Dehydrogenase E1 component			2
PF00685 Sulfotransferase domain			5
PF00699 Urease beta subunit			1
PF00702 haloacid dehalogenase-like hydrolase			1
PF00704 Glycosyl hydrolases family 18			1
PF00709 Adenylosuccinate synthetase			1
PF00719 Inorganic pyrophosphatase			8
PF00752 XPG N-terminal domain			2
PF00753 Metallo-beta-lactamase superfamily			1
PF00754 F5/8 type C domain			2
PF00778 DIX domain			1
PF00782 Dual specificity phosphatase, catalytic domain			1
PF00787 PX domain			3
PF00788 Ras association (RalGDS/AF-6) domain			2
PF00789 UBX domain			2
PF00791 ZU5 domain			7
PF00808 Histone-like transcription factor (CBF/NF-Y) and archaeal histone			1
PF00850 Histone deacetylase domain			5
PF00878 Cation-independent mannose-6-phosphate receptor repeat			1
PF00931 NB-ARC domain			3
PF00956 Nucleosome assembly protein (NAP)			8
PF01026 TatD related DNase			1
PF01031 Dynamin central region			1
PF01074 Glycosyl hydrolases family 38 N-terminal domain			1
PF01094 Receptor family ligand binding region			3
PF01112 Asparaginase			1
PF01122 Eukaryotic cobalamin-binding protein			1
PF01138 3' exoribonuclease family, domain 1			1
PF01156 Inosine-uridine preferring nucleoside hydrolase			1
PF01163 RIO1 family			2
PF01172 Shwachman-Bodian-Diamond syndrome (SBDS) protein			1
PF01189 16S rRNA methyltransferase RsmB/F			2
PF01266 FAD dependent oxidoreductase			1
PF01344 Kelch motif			2
PF01363 FYVE zinc finger			1
PF01409 tRNA synthetases class II core domain (F)			1
PF01423 LSM domain			1
PF01424 R3H domain			1
PF01431 Peptidase family M13			7
PF01436 NHL repeat			2
PF01448 ELM2 domain			1
PF01480 PWI domain			2
PF01545 Cation efflux family			2
PF01553 Acyltransferase			1
PF01565 FAD binding domain			3
PF01582 TIR domain			1
PF01607 Chitin binding Peritrophin-A domain			2
PF01694 Rhomboid family			1
PF01699 Sodium/calcium exchanger protein			1
PF01757 Acyltransferase family			1
PF01843 DIL domain			1
PF01853 MOZ/SAS family			1
PF01873 Domain found in IF2B/IF5			2
PF01883 Iron-sulfur cluster assembly protein			1
PF01909 Nucleotidyltransferase domain			2
PF01979 Amidohydrolase family			1
PF02020 eIF4-gamma/eIF5/eIF2-epsilon			2
PF02033 Ribosome-binding factor A			4
PF02096 60Kd inner membrane protein			3
PF02121 Phosphatidylinositol transfer protein			1
PF02141 DENN (AEX-3) domain			2
PF02170 PAZ domain			1
PF02171 Piwi domain			1
PF02181 Formin Homology 2 Domain			1
PF02185 Hr1 repeat			3
PF02194 PXA domain			1
PF02204 Vacuolar sorting protein 9 (VPS9) domain			1
PF02212 Dynamin GTPase effector domain			1
PF02213 GYF domain			1
PF02214 BTB/POZ domain			3
PF02221 ML domain			2
PF02259 FAT domain			4
PF02260 FATC domain			4
PF02391 MoaE protein			1
PF02412 Thrombospondin type 3 repeat			1
PF02463 RecF/RecN/SMC N terminal domain			2
PF02466 Tim17/Tim22/Tim23/Pmp24 family			10
PF02732 ERCC4 domain			1
PF02784 Pyridoxal-dependent decarboxylase, pyridoxal binding domain			4
PF02793 Hormone receptor domain			1
PF02847 MA3 domain			1
PF02862 DDHD domain			1
PF02872 5'-nucleotidase, C-terminal domain			1
PF02878 Phosphoglucomutase/phosphomannomutase, alpha/beta/alpha domain I			2
PF02880 Phosphoglucomutase/phosphomannomutase, alpha/beta/alpha domain III			2
PF02893 GRAM domain			2
PF02897 Prolyl oligopeptidase, N-terminal beta-propeller domain			2
PF02913 FAD linked oxidases, C-terminal domain			3
PF02931 Neurotransmitter-gated ion-channel ligand binding domain			1
PF02932 Neurotransmitter-gated ion-channel transmembrane region			1
PF02985 HEAT repeat			1
PF03097 BRO1-like domain			3
PF03101 FAR1 DNA-binding domain			1
PF03147 Ferredoxin-fold anticodon binding domain			1
PF03159 XRN 5'-3' exonuclease N-terminus			1
PF03184 DDE superfamily endonuclease			6
PF03221 Tc5 transposase DNA-binding domain			8
PF03291 mRNA capping enzyme			1
PF03398 Regulator of Vps4 activity in the MVB pathway			1
PF03456 uDENN domain			2
PF03493 Calcium-activated BK potassium channel alpha subunit			2
PF03522 Solute carrier family 12			2
PF03556 Cullin binding			2
PF03770 Inositol polyphosphate kinase			1
PF03810 Importin-beta N-terminal domain			4
PF03828 Cid1 family poly A polymerase			2
PF03881 Fructosamine kinase			6
PF04031 Las1-like			2
PF04084 Origin recognition complex subunit 2			1
PF04153 NOT2 / NOT3 / NOT5 family			1
PF04158 Sof1-like domain			1
PF04218 CENP-B N-terminal DNA-binding domain			6
PF04300 F-box associated region			3
PF04438 HIT zinc finger			1
PF04641 Rtf2 RING-finger			1
PF04826 Armadillo-like			1
PF04831 Popeye protein conserved region			2
PF04855 SNF5 / SMARCB1 / INI1			2
PF04857 CAF1 family ribonuclease			1
PF04912 Dynamitin			4
PF04931 DNA polymerase phi			1
PF04937 Protein of unknown function (DUF 659)			2
PF04950 40S ribosome biogenesis protein Tsr1 and BMS1 C-terminal			2
PF04969 CS domain			3
PF05022 SRP40, C-terminal domain			3
PF05210 Sprouty protein (Spry)			1
PF05485 THAP domain			2
PF05502 Dynactin p62 family			4
PF05602 Cleft lip and palate transmembrane protein 1 (CLPTM1)			1
PF05603 Protein of unknown function (DUF775)			2
PF05649 Peptidase family M13			6
PF05699 hAT family C-terminal dimerisation region			5
PF05735 Thrombospondin C-terminal region			1
PF05760 Immediate early response protein (IER)			3
PF05826 Phospholipase A2			1
PF05843 Suppressor of forked protein (Suf)			1
PF06068 TIP49 P-loop domain			1
PF06218 Nitrogen permease regulator 2			1
PF06337 DUSP domain			3
PF06423 GWT1			3
PF06456 Arfaptin-like domain			1
PF06470 SMC proteins Flexible Hinge Domain			1
PF06546 Vertebrate heat shock transcription factor			1
PF06585 Haemolymph juvenile hormone binding protein (JHBP)			2
PF06602 Myotubularin-like phosphatase domain			2
PF06625 Protein of unknown function (DUF1151)			2
PF06859 Bicoid-interacting protein 3 (Bin3)			1
PF06979 Assembly, mitochondrial proton-transport ATP synth complex			1
PF07002 Copine			3
PF07093 SGT1 protein			1
PF07145 Ataxin-2 C-terminal region			1
PF07258 COMM domain			2
PF07502 MANEC domain			1
PF07525 SOCS box			2
PF07534 TLD			1
PF07645 Calcium-binding EGF domain			4
PF07648 Kazal-type serine protease inhibitor domain			1
PF07653 Variant SH3 domain			8
PF07679 Immunoglobulin I-set domain			14
PF07690 Major Facilitator Superfamily			4
PF07707 BTB And C-terminal Kelch			9
PF07714 Protein tyrosine kinase			9
PF07719 Tetratricopeptide repeat			1
PF07727 Reverse transcriptase (RNA-dependent DNA polymerase)			1
PF07748 Glycosyl hydrolases family 38 C-terminal domain			1
PF07767 Nop53 (60S ribosomal biogenesis)			2
PF07830 Protein serine/threonine phosphatase 2C, C-terminal domain			7
PF07890 Rrp15p			1
PF08075 NOPS (NUC059) domain			3
PF08127 Peptidase family C1 propeptide			2
PF08142 AARP2CN (NUC121) domain			2
PF08154 NLE (NUC135) domain			4
PF08159 NUC153 domain			1
PF08216 Catenin-beta-like, Arm-motif containing nuclear			3
PF08240 Alcohol dehydrogenase GroES-like domain			1
PF08246 Cathepsin propeptide inhibitor domain (I29)			1
PF08264 Anticodon-binding domain of tRNA			6
PF08312 cwf21 domain			5
PF08628 Sorting nexin C terminal			1
PF08638 Mediator complex subunit MED14			3
PF08675 RNA binding domain			1
PF08699 Argonaute linker 1 domain			1
PF08711 TFIIS helical bundle-like domain			1
PF08766 DEK C terminal domain			1
PF08833 Axin beta-catenin binding domain			1
PF09184 PPP4R2			1
PF09261 Alpha mannosidase middle domain			1
PF09280 XPC-binding domain			2
PF09335 SNARE associated Golgi protein			2
PF09350 Domain of unknown function (DUF1992)			3
PF09371 Tex-like protein N-terminal domain			1
PF09377 SBDS protein C-terminal domain			1
PF09736 Pre-mRNA-splicing factor of RES complex			3
PF09995 Uncharacterized protein conserved in bacteria (DUF2236)			1
PF10197 N-terminal domain of CBF1 interacting co-repressor CIR			1
PF10230 Lipid-droplet associated hydrolase			1
PF10232 Mediator of RNA polymerase II transcription complex subunit 8			1
PF10267 Predicted transmembrane and coiled-coil 2 protein			1
PF10294 Lysine methyltransferase			1
PF10309 Nuclear cap-binding protein subunit 3			1
PF10391 Fingers domain of DNA polymerase lambda			5
PF10456 WASP-binding domain of Sorting nexin protein			2
PF10545 Alcohol dehydrogenase transcription factor Myb/SANT-like			2
PF10551 MULE transposase domain			1
PF10613 Ligated ion channel L-glutamate- and glycine-binding site			3
PF11547 E3 ubiquitin ligase EDD			1
PF11935 Domain of unknown function (DUF3453)			4
PF11969 Scavenger mRNA decapping enzyme C-term binding			1
PF12017 Transposase protein			3
PF12024 Domain of unknown function (DUF3512)			1
PF12130 Bivalent Mical/EHBP Rab binding domain			1
PF12166 Piezo non-specific cation channel, R-Ras-binding domain			1
PF12202 Oxidative-stress-responsive kinase 1 C-terminal domain			5
PF12240 Angiomotin C terminal			1
PF12251 snRNA-activating protein of 50kDa MW C terminal			1
PF12265 Histone-binding protein RBBP4 or subunit C of CAF1 complex			1
PF12295 Symplekin tight junction protein C terminal			4
PF12330 Haspin like kinase domain			1
PF12335 Myotubularin protein			2
PF12513 Mitochondrial degradasome RNA helicase subunit C terminal			9
PF12569 NMDA receptor-regulated protein 1			4
PF12656 G-patch domain			4
PF12698 ABC-2 family transporter protein			1
PF12705 PD-(D/E)XK nuclease superfamily			1
PF12706 Beta-lactamase superfamily domain			2
PF12738 twin BRCT domain			1
PF12796 Ankyrin repeats (3 copies)			3
PF12807 Translation initiation factor eIF3 subunit 135			1
PF12813 XPG domain containing			2
PF12836 Helix-hairpin-helix motif			1
PF12874 Zinc-finger of C2H2 type			1
PF12928 tRNA-splicing endonuclease subunit sen54 N-term			1
PF13019 Silencing defective 2 N-terminal ubiquitin domain			1
PF13181 Tetratricopeptide repeat			9
PF13202 EF hand			2
PF13236 Clustered mitochondria			1
PF13306 BspA type Leucine rich repeat region (6 copies)			1
PF13359 DDE superfamily endonuclease			3
PF13374 Tetratricopeptide repeat			1
PF13418 Galactose oxidase, central domain			1
PF13424 Tetratricopeptide repeat			1
PF13426 PAS domain			1
PF13432 Tetratricopeptide repeat			7
PF13499 EF-hand domain pair			1
PF13513 HEAT-like repeat			1
PF13516 Leucine Rich repeat			3
PF13540 Regulator of chromosome condensation (RCC1) repeat			3
PF13602 Zinc-binding dehydrogenase			1
PF13613 Helix-turn-helix of DDE superfamily endonuclease			1
PF13621 Cupin-like domain			3
PF13637 Ankyrin repeats (many copies)			1
PF13704 Glycosyl transferase family 2			2
PF13716 Divergent CRAL/TRIO domain			1
PF13833 EF-hand domain pair			1
PF13843 Transposase IS4			1
PF13848 Thioredoxin-like domain			4
PF13855 Leucine rich repeat			5
PF13857 Ankyrin repeats (many copies)			1
PF13894 C2H2-type zinc finger			1
PF13899 Thioredoxin-like			1
PF13904 Domain of unknown function (DUF4207)			3
PF13909 C2H2-type zinc-finger domain			4
PF13912 C2H2-type zinc finger			1
PF13920 Zinc finger, C3HC4 type (RING finger)			2
PF13927 Immunoglobulin domain			12
PF13959 Domain of unknown function (DUF4217)			1
PF13964 Kelch motif			1
PF14050 N-terminal conserved domain of Nudc.			3
PF14529 Endonuclease-reverse transcriptase			4
PF14555 UBA-like domain			2
PF14559 Tetratricopeptide repeat			1
PF14604 Variant SH3 domain			1
PF14608 RNA-binding, Nab2-type zinc finger			4
PF14670 Coagulation Factor Xa inhibitory site			3
PF14716 Helix-hairpin-helix domain			5
PF14791 DNA polymerase beta thumb			5
PF14792 DNA polymerase beta palm			5
PF14802 TMEM192 family			1
PF14836 Ubiquitin-like domain			3
PF15044 Mitochondrial function, CLU-N-term			1
PF15227 zinc finger of C3HC4-type, RING			2
PF15375 Domain of unknown function (DUF4602)			1
PF15502 M-phase-specific PLK1-interacting protein			2
PF15798 Proline-rich AKT1 substrate 1			2
PF15917 Piezo			1
PF16064 Domain of unknown function (DUF4806)			1
PF16066 Domain of unknown function (DUF4808)			1
PF16123 Hydroxyacylglutathione hydrolase C-terminus			1
PF16486 N-terminal domain of argonaute			1
PF16487 Mid domain of argonaute			1
PF16488 Argonaute linker 2 domain			1
PF16499 Alpha galactosidase A			5
PF16770 Regulator of Ty1 transposition protein 107 BRCT domain			1
PF16921 Tex protein YqgF-like domain			1
PF16984 Group 7 allergen			2
PF17054 Microtubule-Associated protein Jupiter			1
PF17170 6-bladed beta-propeller			2
PF17450 Alpha galactosidase A C-terminal beta sandwich domain			3
PF17674 HHH domain			1
PF17772 MYST family zinc finger domain			1
PF17780 OCRE domain			4
PF17820 PDZ domain			1
PF17846 Xrn1 helical domain			1
PF17856 TIP49 AAA-lid domain			1
PF17908 APAF-1 helical domain			3
PF17917 RNase H-like domain found in reverse transcriptase			3
PF17919 RNase H-like domain found in reverse transcriptase			2
PF17921 Integrase zinc binding domain			6
PF18114 Suv3 helical N-terminal domain			9
PF18147 Suv3 C-terminal domain 1			9
PF18360 Heterogeneous nuclear ribonucleoprotein Q acidic domain			5
PF18408 C2H2 Hakai zinc finger domain			3
