# Supplementary material for: Sialotranscriptomics of the argasid tick Ornithodoros moubata along the trophogonic cycle
Source: PLoS Negl Trop Dis. 2021 Feb 5;15(2):e0009105. doi: 10.1371/journal.pntd.0009105 (PMC7891743; doi:10.1371/journal.pntd.0009105)
Supplement: S4 Table — (XLSX) [file pntd.0009105.s004.xlsx]

## Sheet: Hoja2
S4 Table. Biological pathways identified in the salivary glands of Ornithodoros moubata.
Class	Pathway	number of Seqs in Pathway	Enzyme	Ezyme Id	number of Seqs	Transcript id	Pathway Id
Amino acid metabolism	Alanine, aspartate and glutamate metabolism	64	4-aminobutyrate:2-oxoglutarate transaminase activity	EC:2.6.1.19	2	OM_1538; OM_37712	map00250
	Alanine, aspartate and glutamate metabolism	64	alanine-glyoxylate transaminase activity	EC:2.6.1.44	6	OM_23218; OM_24801; OM_40257; OM_48896; OM_48897; OM_72196	map00250
	Alanine, aspartate and glutamate metabolism	64	amidophosphoribosyltransferase activity	EC:2.4.2.14	2	OM_44597; OM_44598	map00250
	Alanine, aspartate and glutamate metabolism	64	asparaginase activity	EC:3.5.1.1	10	OM_17085; OM_17932; OM_19684; OM_3587; OM_47720; OM_47726; OM_59485; OM_65174; OM_65175; OM_65178	map00250
	Alanine, aspartate and glutamate metabolism	64	aspartate carbamoyltransferase activity	EC:2.1.3.2	1	OM_59444	map00250
	Alanine, aspartate and glutamate metabolism	64	carbamoyl-phosphate synthase (ammonia) activity	EC:6.3.4.16	1	OM_59444	map00250
	Alanine, aspartate and glutamate metabolism	64	D-aspartate oxidase activity	EC:1.4.3.1	14	OM_12773; OM_19536; OM_2440; OM_33811; OM_33812; OM_38869; OM_38870; OM_50380; OM_67856; OM_72961; OM_78259; OM_78260; OM_78261; OM_8936	map00250
	Alanine, aspartate and glutamate metabolism	64	glutamate decarboxylase activity	EC:4.1.1.15	1	OM_11440	map00250
	Alanine, aspartate and glutamate metabolism	64	glutamate-ammonia ligase activity	EC:6.3.1.2	9	OM_20006; OM_21461; OM_24244; OM_43238; OM_60404; OM_66027; OM_7780; OM_78461; OM_857	map00250
	Alanine, aspartate and glutamate metabolism	64	glutaminase activity	EC:3.5.1.2	10	OM_12471; OM_20345; OM_22813; OM_23744; OM_24773; OM_30363; OM_40015; OM_51033; OM_62797; OM_75335	map00250
	Alanine, aspartate and glutamate metabolism	64	glutamine-fructose-6-phosphate transaminase (isomerizing) activity	EC:2.6.1.16	4	OM_11784; OM_15828; OM_44597; OM_44598	map00250
	Alanine, aspartate and glutamate metabolism	64	L-alanine:2-oxoglutarate aminotransferase activity	EC:2.6.1.2	2	OM_10858; OM_13732	map00250
	Alanine, aspartate and glutamate metabolism	64	omega-amidase activity	EC:3.5.1.3	2	OM_52106; OM_8193	map00250
	Alanine, aspartate and glutamate metabolism	64	succinate-semialdehyde dehydrogenase (NAD+) activity	EC:1.2.1.24	3	OM_1758; OM_1759; OM_37999	map00250
	Total Alanine, aspartate and glutamate metabolism				67
Lipid metabolism	alpha-Linolenic acid metabolism	175	phospholipase A1 activity	EC:3.1.1.32	2	OM_21256; OM_29838	map00592
	alpha-Linolenic acid metabolism	175	phospholipase A2 activity	EC:3.1.1.4	173	OM_10237; OM_12089; OM_12136; OM_12767; OM_13189; OM_1377; OM_14041; OM_14630; OM_14631; OM_14632; OM_15848; OM_16112; OM_16483; OM_16571; OM_16631; OM_16811; OM_17323; OM_17737; OM_17951; OM_18241; OM_186; OM_18951; OM_18952; OM_18985; OM_19193; OM_19690; OM_20879; OM_20882; OM_20986; OM_20987; OM_21247; OM_21852; OM_2206; OM_2207; OM_22306; OM_22328; OM_22583; OM_23026; OM_23027; OM_23298; OM_2…	map00592
	Total alpha-Linolenic acid metabolism				175
Carbohydrate metabolism	Amino sugar and nucleotide sugar metabolism	139	beta-N-acetylhexosaminidase activity	EC:3.2.1.52	10	OM_13210; OM_20002; OM_2328; OM_35440; OM_37661; OM_37662; OM_48947; OM_48948; OM_48949; OM_66436	map00520
	Amino sugar and nucleotide sugar metabolism	139	chitinase activity	EC:3.2.1.14	37	OM_10688; OM_12625; OM_17767; OM_18582; OM_20448; OM_21012; OM_21512; OM_24451; OM_28601; OM_31885; OM_36207; OM_38011; OM_39113; OM_39401; OM_41265; OM_47142; OM_5136; OM_59681; OM_59682; OM_59908; OM_63501; OM_63724; OM_66725; OM_67131; OM_72376; OM_73263; OM_73360; OM_73373; OM_74044; OM_74045; OM_75713; OM_7694; OM_79497; OM_79542; OM_79884; OM_9239; OM_9395	map00520
	Amino sugar and nucleotide sugar metabolism	139	cytochrome-b5 reductase activity, acting on NAD(P)H	EC:1.6.2.2	3	OM_26434; OM_27248; OM_71714	map00520
	Amino sugar and nucleotide sugar metabolism	139	galactokinase activity	EC:2.7.1.6	11	OM_10025; OM_16445; OM_1837; OM_25773; OM_30635; OM_30636; OM_34063; OM_39476; OM_71980; OM_71982; OM_77344	map00520
	Amino sugar and nucleotide sugar metabolism	139	GDP-L-fucose synthase activity	EC:1.1.1.271	3	OM_34153; OM_34154; OM_36930	map00520
	Amino sugar and nucleotide sugar metabolism	139	glucosamine 6-phosphate N-acetyltransferase activity	EC:2.3.1.4	3	OM_11970; OM_3175; OM_40904	map00520
	Amino sugar and nucleotide sugar metabolism	139	glucose-1-phosphate adenylyltransferase activity	EC:2.7.7.27	1	OM_6370	map00520
	Amino sugar and nucleotide sugar metabolism	139	glucose-6-phosphate isomerase activity	EC:5.3.1.9	3	OM_13051; OM_21490; OM_793	map00520
	Amino sugar and nucleotide sugar metabolism	139	glutamine-fructose-6-phosphate transaminase (isomerizing) activity	EC:2.6.1.16	4	OM_11784; OM_15828; OM_44597; OM_44598	map00520
	Amino sugar and nucleotide sugar metabolism	139	hexokinase activity	EC:2.7.1.1	6	OM_19720; OM_28508; OM_38811; OM_38812; OM_38813; OM_50215	map00520
	Amino sugar and nucleotide sugar metabolism	139	mannose-1-phosphate guanylyltransferase activity	EC:2.7.7.13	1	OM_34372	map00520
	Amino sugar and nucleotide sugar metabolism	139	N-acetylglucosamine kinase activity	EC:2.7.1.59	14	OM_11119; OM_19667; OM_25695; OM_25696; OM_30088; OM_34327; OM_36864; OM_52826; OM_52827; OM_52828; OM_6914; OM_71915; OM_71916; OM_911	map00520
	Amino sugar and nucleotide sugar metabolism	139	N-acetylneuraminate lyase activity	EC:4.1.3.3	3	OM_13419; OM_7159; OM_8016	map00520
	Amino sugar and nucleotide sugar metabolism	139	N-acylmannosamine-6-phosphate 2-epimerase activity	EC:5.1.3.9	11	OM_16485; OM_28047; OM_38473; OM_38474; OM_38475; OM_52112; OM_52113; OM_66764; OM_7984; OM_9051; OM_9767	map00520
	Amino sugar and nucleotide sugar metabolism	139	phosphoacetylglucosamine mutase activity	EC:5.4.2.3	4	OM_18645; OM_34540; OM_53730; OM_53731	map00520
	Amino sugar and nucleotide sugar metabolism	139	phosphoglucomutase activity	EC:5.4.2.2	1	OM_13341	map00520
	Amino sugar and nucleotide sugar metabolism	139	phosphomannomutase activity	EC:5.4.2.8	3	OM_38537; OM_7995; OM_9838	map00520
	Amino sugar and nucleotide sugar metabolism	139	UDP-glucose 4-epimerase activity	EC:5.1.3.2	7	OM_15240; OM_21958; OM_52873; OM_77567; OM_77568; OM_79873; OM_9777	map00520
	Amino sugar and nucleotide sugar metabolism	139	UDP-glucose:hexose-1-phosphate uridylyltransferase activity	EC:2.7.7.12	2	OM_10879; OM_35436	map00520
	Amino sugar and nucleotide sugar metabolism	139	UDP-N-acetylglucosamine diphosphorylase activity	EC:2.7.7.23	5	OM_11392; OM_12387; OM_16334; OM_62364; OM_66429	map00520
	Amino sugar and nucleotide sugar metabolism	139	UTP:glucose-1-phosphate uridylyltransferase activity	EC:2.7.7.9	7	OM_22389; OM_25209; OM_35670; OM_35671; OM_44887; OM_64481; OM_9436	map00520
	Total Amino sugar and nucleotide sugar metabolism				139
Translation	Aminoacyl-tRNA biosynthesis	85	alanine-tRNA ligase activity	EC:6.1.1.7	4	OM_33988; OM_49124; OM_51245; OM_51246	map00970
	Aminoacyl-tRNA biosynthesis	85	arginine-tRNA ligase activity	EC:6.1.1.19	4	OM_52215; OM_6830; OM_955; OM_956	map00970
	Aminoacyl-tRNA biosynthesis	85	aspartate-tRNA ligase activity	EC:6.1.1.12	4	OM_25398; OM_47937; OM_47938; OM_72378	map00970
	Aminoacyl-tRNA biosynthesis	85	cysteine-tRNA ligase activity	EC:6.1.1.16	1	OM_53501	map00970
	Aminoacyl-tRNA biosynthesis	85	glutamate-tRNA ligase activity	EC:6.1.1.17	4	OM_20614; OM_22200; OM_3327; OM_34255	map00970
	Aminoacyl-tRNA biosynthesis	85	glutamine-tRNA ligase activity	EC:6.1.1.18	7	OM_11621; OM_30528; OM_3327; OM_37873; OM_37874; OM_37875; OM_62886	map00970
	Aminoacyl-tRNA biosynthesis	85	glutaminyl-tRNA synthase (glutamine-hydrolyzing) activity	EC:6.3.5.7	2	OM_38830; OM_51340	map00970
	Aminoacyl-tRNA biosynthesis	85	isoleucine-tRNA ligase activity	EC:6.1.1.5	6	OM_19983; OM_30953; OM_30954; OM_30956; OM_47013; OM_47014	map00970
	Aminoacyl-tRNA biosynthesis	85	leucine-tRNA ligase activity	EC:6.1.1.4	5	OM_16507; OM_3719; OM_52323; OM_52324; OM_66931	map00970
	Aminoacyl-tRNA biosynthesis	85	methionine-tRNA ligase activity	EC:6.1.1.10	4	OM_13606; OM_14360; OM_31022; OM_3377	map00970
	Aminoacyl-tRNA biosynthesis	85	methionyl-tRNA formyltransferase activity	EC:2.1.2.9	1	OM_10257	map00970
	Aminoacyl-tRNA biosynthesis	85	phenylalanine-tRNA ligase activity	EC:6.1.1.20	34	OM_11436; OM_11623; OM_12381; OM_12382; OM_12468; OM_1395; OM_1396; OM_15977; OM_21779; OM_23576; OM_23577; OM_26199; OM_27245; OM_30389; OM_30390; OM_31284; OM_32929; OM_32930; OM_32946; OM_32950; OM_32955; OM_37531; OM_37533; OM_37534; OM_39596; OM_39598; OM_42735; OM_46386; OM_46387; OM_46458; OM_46467; OM_49829; OM_62783; OM_7874	map00970
	Aminoacyl-tRNA biosynthesis	85	proline-tRNA ligase activity	EC:6.1.1.15	2	OM_3327; OM_4107	map00970
	Aminoacyl-tRNA biosynthesis	85	serine-tRNA ligase activity	EC:6.1.1.11	3	OM_1813; OM_30620; OM_6454	map00970
	Aminoacyl-tRNA biosynthesis	85	threonine-tRNA ligase activity	EC:6.1.1.3	4	OM_19495; OM_28891; OM_34319; OM_54697	map00970
	Aminoacyl-tRNA biosynthesis	85	tryptophan-tRNA ligase activity	EC:6.1.1.2	1	OM_20761	map00970
	Aminoacyl-tRNA biosynthesis	85	valine-tRNA ligase activity	EC:6.1.1.9	1	OM_2785	map00970
	Total Aminoacyl-tRNA biosynthesis				87
Xenobiotics biodegradation and metabolism	Aminobenzoate degradation	10	acetate CoA-transferase activity	EC:2.8.3.8	7	OM_1863; OM_38142; OM_38143; OM_38144; OM_4650; OM_60408; OM_9910	map00627
	Aminobenzoate degradation	10	amidase activity	EC:3.5.1.4	1	OM_6766	map00627
	Aminobenzoate degradation	10	nitrilase activity	EC:3.5.5.1	2	OM_52106; OM_8193	map00627
	Total Aminobenzoate degradation				10
Lipid metabolism	Arachidonic acid metabolism	210	alkane 1-monooxygenase activity	EC:1.14.15.3	3	OM_33299; OM_65383; OM_77603	map00590
	Arachidonic acid metabolism	210	arachidonate 15-lipoxygenase activity	EC:1.13.11.33	4	OM_15274; OM_23311; OM_33647; OM_38262	map00590
	Arachidonic acid metabolism	210	carbonyl reductase (NADPH) activity	EC:1.1.1.184	2	OM_14326; OM_821	map00590
	Arachidonic acid metabolism	210	glutathione peroxidase activity	EC:1.11.1.9	14	OM_10995; OM_1132; OM_16881; OM_2427; OM_33867; OM_4575; OM_5334; OM_5335; OM_5560; OM_61903; OM_65477; OM_65478; OM_72075; OM_79135	map00590
	Arachidonic acid metabolism	210	hypoglycin A gamma-glutamyl transpeptidase activity	EC:2.3.2.2	9	OM_11827; OM_25985; OM_303; OM_35871; OM_35872; OM_59723; OM_63479; OM_67467; OM_73237	map00590
	Arachidonic acid metabolism	210	leukotriene-A4 hydrolase activity	EC:3.3.2.6	3	OM_22032; OM_6539; OM_9247	map00590
	Arachidonic acid metabolism	210	phospholipase A2 activity	EC:3.1.1.4	173	OM_10237; OM_12089; OM_12136; OM_12767; OM_13189; OM_1377; OM_14041; OM_14630; OM_14631; OM_14632; OM_15848; OM_16112; OM_16483; OM_16571; OM_16631; OM_16811; OM_17323; OM_17737; OM_17951; OM_18241; OM_186; OM_18951; OM_18952; OM_18985; OM_19193; OM_19690; OM_20879; OM_20882; OM_20986; OM_20987; OM_21247; OM_21852; OM_2206; OM_2207; OM_22306; OM_22328; OM_22583; OM_23026; OM_23027; OM_23298; OM_2…	map00590
	Arachidonic acid metabolism	210	prostaglandin-E synthase activity	EC:5.3.99.3	2	OM_21898; OM_78850	map00590
	Total Arachidonic acid metabolism				210
Amino acid metabolism	Arginine and proline metabolism	92	adenosylmethionine decarboxylase activity	EC:4.1.1.50	5	OM_31415; OM_3352; OM_33807; OM_39940; OM_6131	map00330
	Arginine and proline metabolism	92	aldehyde dehydrogenase (NAD+) activity	EC:1.2.1.3	28	OM_10034; OM_12239; OM_12609; OM_15332; OM_15869; OM_17991; OM_21695; OM_2253; OM_23533; OM_28827; OM_28867; OM_32982; OM_36002; OM_38661; OM_45349; OM_46579; OM_46580; OM_4973; OM_51193; OM_51638; OM_60643; OM_62190; OM_64869; OM_64870; OM_74528; OM_76741; OM_9638; OM_9965	map00330
	Arginine and proline metabolism	92	amidase activity	EC:3.5.1.4	1	OM_6766	map00330
	Arginine and proline metabolism	92	aminobutyraldehyde dehydrogenase activity	EC:1.2.1.19	9	OM_15869; OM_17991; OM_28827; OM_36002; OM_45349; OM_4973; OM_60643; OM_62190; OM_9965	map00330
	Arginine and proline metabolism	92	carbamoyl-phosphate synthase (ammonia) activity	EC:6.3.4.16	1	OM_59444	map00330
	Arginine and proline metabolism	92	creatine kinase activity	EC:2.7.3.2	1	OM_20415	map00330
	Arginine and proline metabolism	92	D-amino-acid oxidase activity	EC:1.4.3.3	13	OM_13192; OM_20357; OM_30387; OM_33106; OM_33107; OM_33109; OM_33110; OM_47210; OM_5341; OM_5342; OM_5343; OM_77854; OM_8706	map00330
	Arginine and proline metabolism	92	diamine N-acetyltransferase activity	EC:2.3.1.57	2	OM_15089; OM_36664	map00330
	Arginine and proline metabolism	92	glutamate 5-kinase activity	EC:2.7.2.11	1	OM_19254	map00330
	Arginine and proline metabolism	92	glutamate-5-semialdehyde dehydrogenase activity	EC:1.2.1.41	1	OM_19254	map00330
	Arginine and proline metabolism	92	nitric-oxide synthase activity	EC:1.14.13.39	3	OM_16236; OM_28237; OM_2913	map00330
	Arginine and proline metabolism	92	ornithine decarboxylase activity	EC:4.1.1.17	7	OM_14336; OM_1684; OM_17884; OM_48650; OM_48651; OM_65094; OM_65095	map00330
	Arginine and proline metabolism	92	procollagen-proline 4-dioxygenase activity	EC:1.14.11.2	21	OM_11721; OM_17896; OM_17898; OM_19764; OM_22615; OM_22616; OM_22617; OM_22618; OM_26630; OM_3414; OM_40767; OM_59453; OM_61832; OM_67223; OM_72900; OM_74746; OM_74747; OM_78011; OM_78012; OM_78013; OM_78014	map00330
	Arginine and proline metabolism	92	proline dehydrogenase activity	EC:1.5.99.8	8	OM_15422; OM_29285; OM_36723; OM_39455; OM_50402; OM_50403; OM_6152; OM_6153	map00330
	Arginine and proline metabolism	92	spermine synthase activity	EC:2.5.1.22	1	OM_41859	map00330
	Total Arginine and proline metabolism				102
Carbohydrate metabolism	Ascorbate and aldarate metabolism	53	aldehyde dehydrogenase (NAD+) activity	EC:1.2.1.3	28	OM_10034; OM_12239; OM_12609; OM_15332; OM_15869; OM_17991; OM_21695; OM_2253; OM_23533; OM_28827; OM_28867; OM_32982; OM_36002; OM_38661; OM_45349; OM_46579; OM_46580; OM_4973; OM_51193; OM_51638; OM_60643; OM_62190; OM_64869; OM_64870; OM_74528; OM_76741; OM_9638; OM_9965	map00053
	Ascorbate and aldarate metabolism	53	gluconolactonase activity	EC:3.1.1.17	6	OM_11684; OM_2339; OM_31837; OM_38766; OM_65974; OM_73111	map00053
	Ascorbate and aldarate metabolism	53	glucuronosyltransferase activity	EC:2.4.1.17	13	OM_1054; OM_11917; OM_17551; OM_28906; OM_32793; OM_37033; OM_37034; OM_37035; OM_37036; OM_40636; OM_45723; OM_60474; OM_66925	map00053
	Ascorbate and aldarate metabolism	53	glutathione dehydrogenase (ascorbate) activity	EC:1.8.5.1	2	OM_16707; OM_59954	map00053
	Ascorbate and aldarate metabolism	53	inositol oxygenase activity	EC:1.13.99.1	1	OM_21286	map00053
	Ascorbate and aldarate metabolism	53	L-gulonolactone oxidase activity	EC:1.1.3.8	3	OM_5919; OM_68230; OM_8268	map00053
	Total Ascorbate and aldarate metabolism				53
Amino acid metabolism	beta-Alanine metabolism	77	4-aminobutyrate:2-oxoglutarate transaminase activity	EC:2.6.1.19	2	OM_1538; OM_37712	map00410
	beta-Alanine metabolism	77	aldehyde dehydrogenase (NAD+) activity	EC:1.2.1.3	28	OM_10034; OM_12239; OM_12609; OM_15332; OM_15869; OM_17991; OM_21695; OM_2253; OM_23533; OM_28827; OM_28867; OM_32982; OM_36002; OM_38661; OM_45349; OM_46579; OM_46580; OM_4973; OM_51193; OM_51638; OM_60643; OM_62190; OM_64869; OM_64870; OM_74528; OM_76741; OM_9638; OM_9965	map00410
	beta-Alanine metabolism	77	aminobutyraldehyde dehydrogenase activity	EC:1.2.1.19	9	OM_15869; OM_17991; OM_28827; OM_36002; OM_45349; OM_4973; OM_60643; OM_62190; OM_9965	map00410
	beta-Alanine metabolism	77	beta-ureidopropionase activity	EC:3.5.1.6	22	OM_13369; OM_18130; OM_18131; OM_18132; OM_22823; OM_24545; OM_26322; OM_33635; OM_38558; OM_38559; OM_49570; OM_49571; OM_49576; OM_62807; OM_66855; OM_66856; OM_66857; OM_66858; OM_66859; OM_66860; OM_75371; OM_7997	map00410
	beta-Alanine metabolism	77	dihydropyrimidinase activity	EC:3.5.2.2	2	OM_39241; OM_48395	map00410
	beta-Alanine metabolism	77	dihydropyrimidine dehydrogenase (NADP+) activity	EC:1.3.1.2	2	OM_48725; OM_9869	map00410
	beta-Alanine metabolism	77	enoyl-CoA hydratase activity	EC:4.2.1.17	18	OM_11482; OM_22234; OM_36638; OM_36639; OM_36640; OM_36833; OM_38542; OM_40070; OM_40072; OM_4665; OM_49722; OM_59835; OM_65089; OM_65090; OM_6633; OM_66681; OM_6883; OM_8890	map00410
	beta-Alanine metabolism	77	glutamate decarboxylase activity	EC:4.1.1.15	1	OM_11440	map00410
	beta-Alanine metabolism	77	malonyl-CoA decarboxylase activity	EC:4.1.1.9	1	OM_6844	map00410
	beta-Alanine metabolism	77	spermine synthase activity	EC:2.5.1.22	1	OM_41859	map00410
	Total beta-Alanine metabolism				86
Biosynthesis of other secondary metabolites	beta-Lactam resistance	7	beta-lactamase activity	EC:3.5.2.6	7	OM_13159; OM_26172; OM_30266; OM_37302; OM_45177; OM_45178; OM_61766	map00312
	Total beta-Lactam resistance				7
Lipid metabolism	Biosynthesis of unsaturated fatty acids	55	3-oxoacyl-[acyl-carrier-protein] reductase (NADPH) activity	EC:1.1.1.100	28	OM_17488; OM_17753; OM_19518; OM_19519; OM_19520; OM_26163; OM_28383; OM_28775; OM_34058; OM_34059; OM_40489; OM_59269; OM_60269; OM_60270; OM_61094; OM_6190; OM_6485; OM_65900; OM_65901; OM_66627; OM_72118; OM_74448; OM_75059; OM_75060; OM_77741; OM_7837; OM_8029; OM_9413	map01040
	Biosynthesis of unsaturated fatty acids	55	3-oxo-arachidoyl-CoA synthase activity	EC:2.3.1.199	1	OM_27756	map01040
	Biosynthesis of unsaturated fatty acids	55	enoyl-CoA hydratase activity	EC:4.2.1.17	18	OM_11482; OM_22234; OM_36638; OM_36639; OM_36640; OM_36833; OM_38542; OM_40070; OM_40072; OM_4665; OM_49722; OM_59835; OM_65089; OM_65090; OM_6633; OM_66681; OM_6883; OM_8890	map01040
	Biosynthesis of unsaturated fatty acids	55	long-chain-3-hydroxyacyl-CoA dehydrogenase activity	EC:1.1.1.211	2	OM_36833; OM_38542	map01040
	Biosynthesis of unsaturated fatty acids	55	stearoyl-CoA 9-desaturase activity	EC:1.14.19.1	3	OM_32189; OM_51798; OM_6738	map01040
	Biosynthesis of unsaturated fatty acids	55	trans-2-enoyl-CoA reductase (NADPH) activity	EC:1.3.1.38	5	OM_13086; OM_14719; OM_17614; OM_50838; OM_62389	map01040
	Total Biosynthesis of unsaturated fatty acids				57
Metabolism of cofactors and vitamins	Biotin metabolism	29	3-oxoacyl-[acyl-carrier-protein] reductase (NADPH) activity	EC:1.1.1.100	28	OM_17488; OM_17753; OM_19518; OM_19519; OM_19520; OM_26163; OM_28383; OM_28775; OM_34058; OM_34059; OM_40489; OM_59269; OM_60269; OM_60270; OM_61094; OM_6190; OM_6485; OM_65900; OM_65901; OM_66627; OM_72118; OM_74448; OM_75059; OM_75060; OM_77741; OM_7837; OM_8029; OM_9413	map00780
	Biotin metabolism	29	biotin-[acetyl-CoA-carboxylase] ligase activity	EC:6.3.4.15	1	OM_52440	map00780
	Total Biotin metabolism				29
Xenobiotics biodegradation and metabolism	Bisphenol degradation	4	arylesterase activity	EC:3.1.1.2	4	OM_49435; OM_61960; OM_78747; OM_9776	map00363
	Total Bisphenol degradation				4
Carbohydrate metabolism	Butanoate metabolism	65	2-hydroxyglutarate dehydrogenase activity	EC:1.1.99.2	1	OM_2647	map00650
	Butanoate metabolism	65	3-hydroxyacyl-CoA dehydrogenase activity	EC:1.1.1.35	8	OM_16006; OM_24564; OM_2557; OM_2573; OM_38643; OM_46763; OM_62657; OM_8004	map00650
	Butanoate metabolism	65	3-oxoacid CoA-transferase activity	EC:2.8.3.5	9	OM_16718; OM_2042; OM_2043; OM_25758; OM_3315; OM_4150; OM_59896; OM_79192; OM_9169	map00650
	Butanoate metabolism	65	4-aminobutyrate:2-oxoglutarate transaminase activity	EC:2.6.1.19	2	OM_1538; OM_37712	map00650
	Butanoate metabolism	65	acetate CoA-transferase activity	EC:2.8.3.8	7	OM_1863; OM_38142; OM_38143; OM_38144; OM_4650; OM_60408; OM_9910	map00650
	Butanoate metabolism	65	acetoacetyl-CoA reductase activity	EC:1.1.1.36	5	OM_13511; OM_22758; OM_24676; OM_2911; OM_31230	map00650
	Butanoate metabolism	65	acetyl-CoA C-acetyltransferase activity	EC:2.3.1.9	1	OM_26204	map00650
	Butanoate metabolism	65	butyryl-CoA dehydrogenase activity	EC:1.3.8.1	5	OM_18346; OM_22283; OM_45075; OM_45076; OM_45083	map00650
	Butanoate metabolism	65	enoyl-CoA hydratase activity	EC:4.2.1.17	18	OM_11482; OM_22234; OM_36638; OM_36639; OM_36640; OM_36833; OM_38542; OM_40070; OM_40072; OM_4665; OM_49722; OM_59835; OM_65089; OM_65090; OM_6633; OM_66681; OM_6883; OM_8890	map00650
	Butanoate metabolism	65	glutamate decarboxylase activity	EC:4.1.1.15	1	OM_11440	map00650
	Butanoate metabolism	65	hydroxymethylglutaryl-CoA lyase activity	EC:4.1.3.4	4	OM_13246; OM_30514; OM_37841; OM_67259	map00650
	Butanoate metabolism	65	hydroxymethylglutaryl-CoA synthase activity	EC:2.3.3.10	1	OM_11862	map00650
	Butanoate metabolism	65	succinate-semialdehyde dehydrogenase (NAD+) activity	EC:1.2.1.24	3	OM_1758; OM_1759; OM_37999	map00650
	Total Butanoate metabolism				65
Biosynthesis of other secondary metabolites	Butirosin and neomycin biosynthesis	6	hexokinase activity	EC:2.7.1.1	6	OM_19720; OM_28508; OM_38811; OM_38812; OM_38813; OM_50215	map00524
	Total Butirosin and neomycin biosynthesis				6
Biosynthesis of other secondary metabolites	Caffeine metabolism	16	arylamine N-acetyltransferase activity	EC:2.3.1.5	16	OM_15089; OM_20039; OM_2081; OM_2584; OM_28515; OM_30796; OM_36664; OM_40462; OM_40810; OM_48204; OM_60526; OM_60527; OM_60528; OM_66686; OM_75407; OM_8771	map00232
	Total Caffeine metabolism				16
Xenobiotics biodegradation and metabolism	Caprolactam degradation	6	alcohol dehydrogenase (NADP+) activity	EC:1.1.1.2	6	OM_39091; OM_39480; OM_54718; OM_5862; OM_67243; OM_9225	map00930
	Total Caprolactam degradation				6
Energy metabolism	Carbon fixation pathways in prokaryotes	19	citryl-CoA lyase activity	EC:4.1.3.34	3	OM_50788; OM_6249; OM_6250	map00720
	Carbon fixation pathways in prokaryotes	19	formate-tetrahydrofolate ligase activity	EC:6.3.4.3	9	OM_12886; OM_16117; OM_169; OM_25388; OM_35397; OM_47841; OM_47846; OM_67126; OM_7613	map00720
	Carbon fixation pathways in prokaryotes	19	methylenetetrahydrofolate dehydrogenase [NAD(P)+] activity	EC:1.5.1.5	7	OM_31482; OM_47843; OM_53454; OM_53455; OM_72332; OM_75542; OM_7613	map00720
	Carbon fixation pathways in prokaryotes	19	pyruvate carboxylase activity	EC:6.4.1.1	1	OM_30281	map00720
	Total Carbon fixation pathways in prokaryotes				20
Xenobiotics biodegradation and metabolism	Chloroalkane and chloroalkene degradation	4	haloalkane dehalogenase activity	EC:3.8.1.5	4	OM_28993; OM_4001; OM_40706; OM_51669	map00625
	Total Chloroalkane and chloroalkene degradation				4
Xenobiotics biodegradation and metabolism	Chlorocyclohexane and chlorobenzene degradation	4	haloalkane dehalogenase activity	EC:3.8.1.5	4	OM_28993; OM_4001; OM_40706; OM_51669	map00361
	Total Chlorocyclohexane and chlorobenzene degradation				4
Carbohydrate metabolism	Citrate cycle (TCA cycle)	78	aconitate hydratase activity	EC:4.2.1.3	10	OM_11529; OM_14425; OM_29866; OM_38992; OM_38993; OM_49607; OM_52494; OM_52495; OM_61997; OM_74263	map00020
	Citrate cycle (TCA cycle)	78	dihydrolipoyl dehydrogenase activity	EC:1.8.1.4	2	OM_10101; OM_50468	map00020
	Citrate cycle (TCA cycle)	78	dihydrolipoyllysine-residue succinyltransferase activity	EC:2.3.1.61	2	OM_21931; OM_23660	map00020
	Citrate cycle (TCA cycle)	78	fumarate hydratase activity	EC:4.2.1.2	6	OM_2370; OM_27449; OM_30930; OM_72202; OM_72203; OM_72993	map00020
	Citrate cycle (TCA cycle)	78	isocitrate dehydrogenase (NAD+) activity	EC:1.1.1.41	11	OM_10347; OM_15398; OM_1658; OM_1659; OM_2555; OM_30519; OM_39242; OM_39243; OM_48170; OM_48171; OM_52194	map00020
	Citrate cycle (TCA cycle)	78	L-malate dehydrogenase activity	EC:1.1.1.37	20	OM_11181; OM_1892; OM_19689; OM_21068; OM_21186; OM_23469; OM_24485; OM_27312; OM_27866; OM_28373; OM_38186; OM_47331; OM_50855; OM_62235; OM_62236; OM_72147; OM_72739; OM_75141; OM_77676; OM_7948	map00020
	Citrate cycle (TCA cycle)	78	oxoglutarate dehydrogenase (succinyl-transferring) activity	EC:1.2.4.2	3	OM_38326; OM_38327; OM_6617	map00020
	Citrate cycle (TCA cycle)	78	phosphoenolpyruvate carboxykinase activity	EC:4.1.1.32	15	OM_1195; OM_1196; OM_19782; OM_27426; OM_33600; OM_49321; OM_49322; OM_61202; OM_61203; OM_61205; OM_64472; OM_64473; OM_77801; OM_79992; OM_8868	map00020
	Citrate cycle (TCA cycle)	78	pyruvate carboxylase activity	EC:6.4.1.1	1	OM_30281	map00020
	Citrate cycle (TCA cycle)	78	pyruvate dehydrogenase (acetyl-transferring) activity	EC:1.2.4.1	2	OM_1792; OM_60271	map00020
	Citrate cycle (TCA cycle)	78	succinate dehydrogenase (ubiquinone) activity	EC:1.3.5.1	1	OM_11521	map00020
	Citrate cycle (TCA cycle)	78	succinate-CoA ligase (ADP-forming) activity	EC:6.2.1.5	3	OM_10194; OM_52860; OM_52861	map00020
	Citrate cycle (TCA cycle)	78	succinate-CoA ligase activity	EC:6.2.1.4	5	OM_10194; OM_33973; OM_51174; OM_52860; OM_52861	map00020
	Total Citrate cycle (TCA cycle)				81
Metabolism of other amino acids	Cyanoamino acid metabolism	12	asparaginase activity	EC:3.5.1.1	10	OM_17085; OM_17932; OM_19684; OM_3587; OM_47720; OM_47726; OM_59485; OM_65174; OM_65175; OM_65178	map00460
	Cyanoamino acid metabolism	12	nitrilase activity	EC:3.5.5.1	2	OM_52106; OM_8193	map00460
	Total Cyanoamino acid metabolism				12
Amino acid metabolism	Cysteine and methionine metabolism	41	adenosylhomocysteinase activity	EC:3.3.1.1	1	OM_39524	map00270
	Cysteine and methionine metabolism	41	adenosylmethionine decarboxylase activity	EC:4.1.1.50	5	OM_31415; OM_3352; OM_33807; OM_39940; OM_6131	map00270
	Cysteine and methionine metabolism	41	cysteine dioxygenase activity	EC:1.13.11.20	5	OM_12169; OM_15205; OM_28678; OM_5346; OM_73046	map00270
	Cysteine and methionine metabolism	41	DNA (cytosine-5-)-methyltransferase activity	EC:2.1.1.37	2	OM_17340; OM_68842	map00270
	Cysteine and methionine metabolism	41	L-lactate dehydrogenase activity	EC:1.1.1.27	1	OM_25480	map00270
	Cysteine and methionine metabolism	41	L-tyrosine:2-oxoglutarate aminotransferase activity	EC:2.6.1.5	1	OM_8126	map00270
	Cysteine and methionine metabolism	41	methylthioribulose 1-phosphate dehydratase activity	EC:4.2.1.109	12	OM_11366; OM_13350; OM_17520; OM_18502; OM_24520; OM_24521; OM_26314; OM_30789; OM_38452; OM_38453; OM_66367; OM_66368	map00270
	Cysteine and methionine metabolism	41	S-methyl-5-thioadenosine phosphorylase activity	EC:2.4.2.28	12	OM_11487; OM_11488; OM_15097; OM_15098; OM_28461; OM_36701; OM_36702; OM_60425; OM_66697; OM_66698; OM_66700; OM_802	map00270
	Cysteine and methionine metabolism	41	S-methyl-5-thioribose-1-phosphate isomerase activity	EC:5.3.1.23	1	OM_10874	map00270
	Cysteine and methionine metabolism	41	spermine synthase activity	EC:2.5.1.22	1	OM_41859	map00270
	Total Cysteine and methionine metabolism				41
Amino acid metabolism	D-Arginine and D-ornithine metabolism	13	D-amino-acid oxidase activity	EC:1.4.3.3	13	OM_13192; OM_20357; OM_30387; OM_33106; OM_33107; OM_33109; OM_33110; OM_47210; OM_5341; OM_5342; OM_5343; OM_77854; OM_8706	map00472
	Total D-Arginine and D-ornithine metabolism				13
Metabolism of other amino acids	D-Glutamine and D-glutamate metabolism	10	glutaminase activity	EC:3.5.1.2	10	OM_12471; OM_20345; OM_22813; OM_23744; OM_24773; OM_30363; OM_40015; OM_51033; OM_62797; OM_75335	map00471
	Total D-Glutamine and D-glutamate metabolism				10
Xenobiotics biodegradation and metabolism	Drug metabolism - cytochrome P450	74	alcohol dehydrogenase (NAD+) activity	EC:1.1.1.1	18	OM_12525; OM_12573; OM_12804; OM_15790; OM_16927; OM_23641; OM_34619; OM_37412; OM_40312; OM_50169; OM_50170; OM_50789; OM_50790; OM_51898; OM_51899; OM_54535; OM_54779; OM_6571	map00982
	Drug metabolism - cytochrome P450	74	glucuronosyltransferase activity	EC:2.4.1.17	13	OM_1054; OM_11917; OM_17551; OM_28906; OM_32793; OM_37033; OM_37034; OM_37035; OM_37036; OM_40636; OM_45723; OM_60474; OM_66925	map00982
	Drug metabolism - cytochrome P450	74	glutathione transferase activity	EC:2.5.1.18	39	OM_10532; OM_11089; OM_11286; OM_11611; OM_15545; OM_16707; OM_19697; OM_21219; OM_21926; OM_22815; OM_23288; OM_2427; OM_27522; OM_28776; OM_31373; OM_31442; OM_3250; OM_33867; OM_3421; OM_41979; OM_4306; OM_4698; OM_49538; OM_52123; OM_53665; OM_59954; OM_62042; OM_65695; OM_66212; OM_6631; OM_66992; OM_66993; OM_72075; OM_72119; OM_74205; OM_74206; OM_75062; OM_77704; OM_8164	map00982
	Drug metabolism - cytochrome P450	74	N,N-dimethylaniline monooxygenase activity	EC:1.14.13.8	4	OM_3071; OM_49645; OM_49648; OM_49649	map00982
	Total Drug metabolism - cytochrome P450				74
Xenobiotics biodegradation and metabolism	Drug metabolism - other enzymes	95	arylamine N-acetyltransferase activity	EC:2.3.1.5	16	OM_15089; OM_20039; OM_2081; OM_2584; OM_28515; OM_30796; OM_36664; OM_40462; OM_40810; OM_48204; OM_60526; OM_60527; OM_60528; OM_66686; OM_75407; OM_8771	map00983
	Drug metabolism - other enzymes	95	beta-ureidopropionase activity	EC:3.5.1.6	22	OM_13369; OM_18130; OM_18131; OM_18132; OM_22823; OM_24545; OM_26322; OM_33635; OM_38558; OM_38559; OM_49570; OM_49571; OM_49576; OM_62807; OM_66855; OM_66856; OM_66857; OM_66858; OM_66859; OM_66860; OM_75371; OM_7997	map00983
	Drug metabolism - other enzymes	95	carboxylic ester hydrolase activity	EC:3.1.1.1	18	OM_14440; OM_14540; OM_17286; OM_28224; OM_35509; OM_35510; OM_39264; OM_42013; OM_4208; OM_4323; OM_46097; OM_54455; OM_6006; OM_69021; OM_77946; OM_77947; OM_79216; OM_8352	map00983
	Drug metabolism - other enzymes	95	cytidine deaminase activity	EC:3.5.4.5	2	OM_48888; OM_48889	map00983
	Drug metabolism - other enzymes	95	dihydropyrimidinase activity	EC:3.5.2.2	2	OM_39241; OM_48395	map00983
	Drug metabolism - other enzymes	95	dihydropyrimidine dehydrogenase (NADP+) activity	EC:1.3.1.2	2	OM_48725; OM_9869	map00983
	Drug metabolism - other enzymes	95	glucuronosyltransferase activity	EC:2.4.1.17	13	OM_1054; OM_11917; OM_17551; OM_28906; OM_32793; OM_37033; OM_37034; OM_37035; OM_37036; OM_40636; OM_45723; OM_60474; OM_66925	map00983
	Drug metabolism - other enzymes	95	GMP synthase (glutamine-hydrolyzing) activity	EC:6.3.5.2	4	OM_10422; OM_5661; OM_62698; OM_66515	map00983
	Drug metabolism - other enzymes	95	hypoxanthine phosphoribosyltransferase activity	EC:2.4.2.8	1	OM_7531	map00983
	Drug metabolism - other enzymes	95	IMP dehydrogenase activity	EC:1.1.1.205	2	OM_21259; OM_51614	map00983
	Drug metabolism - other enzymes	95	thymidine kinase activity	EC:2.7.1.21	1	OM_26849	map00983
	Drug metabolism - other enzymes	95	uridine kinase activity	EC:2.7.1.48	6	OM_15457; OM_16190; OM_39774; OM_75387; OM_75388; OM_75389	map00983
	Drug metabolism - other enzymes	95	uridine phosphorylase activity	EC:2.4.2.3	6	OM_18079; OM_230; OM_40923; OM_60568; OM_6057; OM_6059	map00983
	Total Drug metabolism - other enzymes				95
Lipid metabolism	Ether lipid metabolism	184	alkenylglycerophosphocholine hydrolase activity	EC:3.3.2.2	3	OM_12268; OM_12269; OM_34086	map00565
	Ether lipid metabolism	184	alkenylglycerophosphoethanolamine hydrolase activity	EC:3.3.2.5	3	OM_12268; OM_12269; OM_34086	map00565
	Ether lipid metabolism	184	phosphatidate phosphatase activity	EC:3.1.3.4	4	OM_18497; OM_63220; OM_78760; OM_8028	map00565
	Ether lipid metabolism	184	phospholipase A2 activity	EC:3.1.1.4	173	OM_10237; OM_12089; OM_12136; OM_12767; OM_13189; OM_1377; OM_14041; OM_14630; OM_14631; OM_14632; OM_15848; OM_16112; OM_16483; OM_16571; OM_16631; OM_16811; OM_17323; OM_17737; OM_17951; OM_18241; OM_186; OM_18951; OM_18952; OM_18985; OM_19193; OM_19690; OM_20879; OM_20882; OM_20986; OM_20987; OM_21247; OM_21852; OM_2206; OM_2207; OM_22306; OM_22328; OM_22583; OM_23026; OM_23027; OM_23298; OM_2…	map00565
	Ether lipid metabolism	184	phospholipase D activity	EC:3.1.4.4	4	OM_18159; OM_36884; OM_62970; OM_9493	map00565
	Total Ether lipid metabolism				187
Lipid metabolism	Fatty acid biosynthesis	47	[acyl-carrier-protein] S-malonyltransferase activity	EC:2.3.1.39	1	OM_4010	map00061
	Fatty acid biosynthesis	47	3-oxoacyl-[acyl-carrier-protein] reductase (NADPH) activity	EC:1.1.1.100	28	OM_17488; OM_17753; OM_19518; OM_19519; OM_19520; OM_26163; OM_28383; OM_28775; OM_34058; OM_34059; OM_40489; OM_59269; OM_60269; OM_60270; OM_61094; OM_6190; OM_6485; OM_65900; OM_65901; OM_66627; OM_72118; OM_74448; OM_75059; OM_75060; OM_77741; OM_7837; OM_8029; OM_9413	map00061
	Fatty acid biosynthesis	47	acetyl-CoA carboxylase activity	EC:6.4.1.2	13	OM_15546; OM_210; OM_211; OM_31600; OM_35520; OM_3824; OM_47921; OM_60373; OM_60748; OM_66400; OM_73668; OM_75781; OM_79578	map00061
	Fatty acid biosynthesis	47	biotin carboxylase activity	EC:6.3.4.14	1	OM_75781	map00061
	Fatty acid biosynthesis	47	fatty acid synthase activity	EC:2.3.1.85	5	OM_3112; OM_52754; OM_72606; OM_74333; OM_76737	map00061
	Total Fatty acid biosynthesis				48
Lipid metabolism	Fatty acid degradation	100	3-hydroxyacyl-CoA dehydrogenase activity	EC:1.1.1.35	8	OM_16006; OM_24564; OM_2557; OM_2573; OM_38643; OM_46763; OM_62657; OM_8004	map00071
	Fatty acid degradation	100	acetyl-CoA C-acetyltransferase activity	EC:2.3.1.9	1	OM_26204	map00071
	Fatty acid degradation	100	acetyl-CoA C-acyltransferase activity	EC:2.3.1.16	2	OM_26204; OM_36833	map00071
	Fatty acid degradation	100	acyl-CoA ligase activity	EC:6.2.1.3	13	OM_11377; OM_12672; OM_16555; OM_17979; OM_19512; OM_22521; OM_28025; OM_28077; OM_36409; OM_46907; OM_62122; OM_63068; OM_6885	map00071
	Fatty acid degradation	100	alcohol dehydrogenase (NAD+) activity	EC:1.1.1.1	18	OM_12525; OM_12573; OM_12804; OM_15790; OM_16927; OM_23641; OM_34619; OM_37412; OM_40312; OM_50169; OM_50170; OM_50789; OM_50790; OM_51898; OM_51899; OM_54535; OM_54779; OM_6571	map00071
	Fatty acid degradation	100	aldehyde dehydrogenase (NAD+) activity	EC:1.2.1.3	28	OM_10034; OM_12239; OM_12609; OM_15332; OM_15869; OM_17991; OM_21695; OM_2253; OM_23533; OM_28827; OM_28867; OM_32982; OM_36002; OM_38661; OM_45349; OM_46579; OM_46580; OM_4973; OM_51193; OM_51638; OM_60643; OM_62190; OM_64869; OM_64870; OM_74528; OM_76741; OM_9638; OM_9965	map00071
	Fatty acid degradation	100	alkane 1-monooxygenase activity	EC:1.14.15.3	3	OM_33299; OM_65383; OM_77603	map00071
	Fatty acid degradation	100	butyryl-CoA dehydrogenase activity	EC:1.3.8.1	5	OM_18346; OM_22283; OM_45075; OM_45076; OM_45083	map00071
	Fatty acid degradation	100	carnitine O-palmitoyltransferase activity	EC:2.3.1.21	3	OM_28973; OM_4242; OM_48224	map00071
	Fatty acid degradation	100	dodecenoyl-CoA delta-isomerase activity	EC:5.3.3.8	3	OM_33074; OM_39419; OM_47031	map00071
	Fatty acid degradation	100	enoyl-CoA hydratase activity	EC:4.2.1.17	18	OM_11482; OM_22234; OM_36638; OM_36639; OM_36640; OM_36833; OM_38542; OM_40070; OM_40072; OM_4665; OM_49722; OM_59835; OM_65089; OM_65090; OM_6633; OM_66681; OM_6883; OM_8890	map00071
	Fatty acid degradation	100	long-chain-3-hydroxyacyl-CoA dehydrogenase activity	EC:1.1.1.211	2	OM_36833; OM_38542	map00071
	Fatty acid degradation	100	long-chain-enoyl-CoA hydratase activity	EC:4.2.1.74	1	OM_36833	map00071
	Total Fatty acid degradation				105
Lipid metabolism	Fatty acid elongation	33	3-hydroxyacyl-CoA dehydrogenase activity	EC:1.1.1.35	8	OM_16006; OM_24564; OM_2557; OM_2573; OM_38643; OM_46763; OM_62657; OM_8004	map00062
	Fatty acid elongation	33	3-oxo-arachidoyl-CoA synthase activity	EC:2.3.1.199	1	OM_27756	map00062
	Fatty acid elongation	33	acetyl-CoA C-acyltransferase activity	EC:2.3.1.16	2	OM_26204; OM_36833	map00062
	Fatty acid elongation	33	enoyl-CoA hydratase activity	EC:4.2.1.17	18	OM_11482; OM_22234; OM_36638; OM_36639; OM_36640; OM_36833; OM_38542; OM_40070; OM_40072; OM_4665; OM_49722; OM_59835; OM_65089; OM_65090; OM_6633; OM_66681; OM_6883; OM_8890	map00062
	Fatty acid elongation	33	long-chain-3-hydroxyacyl-CoA dehydrogenase activity	EC:1.1.1.211	2	OM_36833; OM_38542	map00062
	Fatty acid elongation	33	long-chain-enoyl-CoA hydratase activity	EC:4.2.1.74	1	OM_36833	map00062
	Fatty acid elongation	33	trans-2-enoyl-CoA reductase (NADPH) activity	EC:1.3.1.38	5	OM_13086; OM_14719; OM_17614; OM_50838; OM_62389	map00062
	Total Fatty acid elongation				37
Biosynthesis of other secondary metabolites	Flavonoid biosynthesis	1	dihydrokaempferol 4-reductase activity	EC:1.1.1.219	1	OM_2242	map00941
	Total Flavonoid biosynthesis				1
Metabolism of cofactors and vitamins	Folate biosynthesis	17	alkaline phosphatase activity	EC:3.1.3.1	9	OM_18696; OM_20150; OM_21047; OM_23150; OM_50633; OM_50634; OM_51957; OM_6582; OM_9259	map00790
	Folate biosynthesis	17	GTP cyclohydrolase I activity	EC:3.5.4.16	3	OM_18038; OM_36323; OM_39237	map00790
	Folate biosynthesis	17	sepiapterin reductase activity	EC:1.1.1.153	5	OM_20839; OM_2497; OM_29272; OM_33165; OM_47477	map00790
	Total Folate biosynthesis				17
Carbohydrate metabolism	Fructose and mannose metabolism	38	6-phosphofructo-2-kinase activity	EC:2.7.1.105	4	OM_18616; OM_21052; OM_26368; OM_6624	map00051
	Fructose and mannose metabolism	38	6-phosphofructokinase activity	EC:2.7.1.11	1	OM_2711	map00051
	Fructose and mannose metabolism	38	alditol:NADP+ 1-oxidoreductase activity	EC:1.1.1.21	7	OM_12710; OM_39091; OM_39480; OM_54718; OM_5862; OM_67243; OM_9225	map00051
	Fructose and mannose metabolism	38	fructose 1,6-bisphosphate 1-phosphatase activity	EC:3.1.3.11	1	OM_2372	map00051
	Fructose and mannose metabolism	38	fructose-2,6-bisphosphate 2-phosphatase activity	EC:3.1.3.46	4	OM_18616; OM_21052; OM_26368; OM_6624	map00051
	Fructose and mannose metabolism	38	GDP-L-fucose synthase activity	EC:1.1.1.271	3	OM_34153; OM_34154; OM_36930	map00051
	Fructose and mannose metabolism	38	hexokinase activity	EC:2.7.1.1	6	OM_19720; OM_28508; OM_38811; OM_38812; OM_38813; OM_50215	map00051
	Fructose and mannose metabolism	38	L-fuculose-phosphate aldolase activity	EC:4.1.2.17	2	OM_6120; OM_6121	map00051
	Fructose and mannose metabolism	38	L-iditol 2-dehydrogenase activity	EC:1.1.1.14	5	OM_10663; OM_11226; OM_21531; OM_72959; OM_72960	map00051
	Fructose and mannose metabolism	38	mannose-1-phosphate guanylyltransferase activity	EC:2.7.7.13	1	OM_34372	map00051
	Fructose and mannose metabolism	38	phosphomannomutase activity	EC:5.4.2.8	3	OM_38537; OM_7995; OM_9838	map00051
	Fructose and mannose metabolism	38	triose-phosphate isomerase activity	EC:5.3.1.1	5	OM_21516; OM_43441; OM_65638; OM_65639; OM_78240	map00051
	Total Fructose and mannose metabolism				42
Carbohydrate metabolism	Galactose metabolism	88	6-phosphofructokinase activity	EC:2.7.1.11	1	OM_2711	map00052
	Galactose metabolism	88	alditol:NADP+ 1-oxidoreductase activity	EC:1.1.1.21	7	OM_12710; OM_39091; OM_39480; OM_54718; OM_5862; OM_67243; OM_9225	map00052
	Galactose metabolism	88	alpha-1,4-glucosidase activity	EC:3.2.1.20	2	OM_11913; OM_22076	map00052
	Galactose metabolism	88	alpha-galactosidase activity	EC:3.2.1.22	21	OM_13097; OM_16044; OM_21622; OM_26162; OM_33086; OM_33087; OM_47097; OM_59592; OM_59593; OM_71879; OM_73005; OM_73006; OM_74562; OM_74563; OM_74564; OM_74906; OM_77258; OM_7790; OM_7791; OM_9914; OM_9915	map00052
	Galactose metabolism	88	galactokinase activity	EC:2.7.1.6	11	OM_10025; OM_16445; OM_1837; OM_25773; OM_30635; OM_30636; OM_34063; OM_39476; OM_71980; OM_71982; OM_77344	map00052
	Galactose metabolism	88	galactose oxidase activity	EC:1.1.3.9	5	OM_11570; OM_13344; OM_14189; OM_30776; OM_66893	map00052
	Galactose metabolism	88	glucose-6-phosphatase activity	EC:3.1.3.9	1	OM_2123	map00052
	Galactose metabolism	88	hexokinase activity	EC:2.7.1.1	6	OM_19720; OM_28508; OM_38811; OM_38812; OM_38813; OM_50215	map00052
	Galactose metabolism	88	lactase activity	EC:3.2.1.108	17	OM_11189; OM_13059; OM_13060; OM_19556; OM_22537; OM_22538; OM_24233; OM_28378; OM_36728; OM_36729; OM_36730; OM_47396; OM_47399; OM_47401; OM_812; OM_813; OM_8725	map00052
	Galactose metabolism	88	phosphoglucomutase activity	EC:5.4.2.2	1	OM_13341	map00052
	Galactose metabolism	88	UDP-glucose 4-epimerase activity	EC:5.1.3.2	7	OM_15240; OM_21958; OM_52873; OM_77567; OM_77568; OM_79873; OM_9777	map00052
	Galactose metabolism	88	UDP-glucose:hexose-1-phosphate uridylyltransferase activity	EC:2.7.7.12	2	OM_10879; OM_35436	map00052
	Galactose metabolism	88	UTP:glucose-1-phosphate uridylyltransferase activity	EC:2.7.7.9	7	OM_22389; OM_25209; OM_35670; OM_35671; OM_44887; OM_64481; OM_9436	map00052
	Total Galactose metabolism				88
Metabolism of other amino acids	Glutathione metabolism	81	glucose-6-phosphate dehydrogenase activity	EC:1.1.1.49	1	OM_46593	map00480
	Glutathione metabolism	81	glutamate-cysteine ligase activity	EC:6.3.2.2	1	OM_22077	map00480
	Glutathione metabolism	81	glutathione dehydrogenase (ascorbate) activity	EC:1.8.5.1	2	OM_16707; OM_59954	map00480
	Glutathione metabolism	81	glutathione peroxidase activity	EC:1.11.1.9	14	OM_10995; OM_1132; OM_16881; OM_2427; OM_33867; OM_4575; OM_5334; OM_5335; OM_5560; OM_61903; OM_65477; OM_65478; OM_72075; OM_79135	map00480
	Glutathione metabolism	81	glutathione synthase activity	EC:6.3.2.3	2	OM_2437; OM_26371	map00480
	Glutathione metabolism	81	glutathione transferase activity	EC:2.5.1.18	39	OM_10532; OM_11089; OM_11286; OM_11611; OM_15545; OM_16707; OM_19697; OM_21219; OM_21926; OM_22815; OM_23288; OM_2427; OM_27522; OM_28776; OM_31373; OM_31442; OM_3250; OM_33867; OM_3421; OM_41979; OM_4306; OM_4698; OM_49538; OM_52123; OM_53665; OM_59954; OM_62042; OM_65695; OM_66212; OM_6631; OM_66992; OM_66993; OM_72075; OM_72119; OM_74205; OM_74206; OM_75062; OM_77704; OM_8164	map00480
	Glutathione metabolism	81	glutathione-disulfide reductase activity	EC:1.8.1.7	9	OM_19989; OM_19990; OM_19991; OM_19992; OM_23276; OM_33926; OM_3491; OM_50979; OM_59505	map00480
	Glutathione metabolism	81	hypoglycin A gamma-glutamyl transpeptidase activity	EC:2.3.2.2	9	OM_11827; OM_25985; OM_303; OM_35871; OM_35872; OM_59723; OM_63479; OM_67467; OM_73237	map00480
	Glutathione metabolism	81	ornithine decarboxylase activity	EC:4.1.1.17	7	OM_14336; OM_1684; OM_17884; OM_48650; OM_48651; OM_65094; OM_65095	map00480
	Glutathione metabolism	81	phospholipid-hydroperoxide glutathione peroxidase activity	EC:1.11.1.12	1	OM_5560	map00480
	Glutathione metabolism	81	ribonucleoside-diphosphate reductase activity, thioredoxin disulfide as acceptor	EC:1.17.4.1	1	OM_67188	map00480
	Glutathione metabolism	81	spermine synthase activity	EC:2.5.1.22	1	OM_41859	map00480
	Total Glutathione metabolism				87
Lipid metabolism	Glycerolipid metabolism	113	1-acylglycerol-3-phosphate O-acyltransferase activity	EC:2.3.1.51	9	OM_19774; OM_25598; OM_2859; OM_3685; OM_51375; OM_51376; OM_62988; OM_66162; OM_66163	map00561
	Glycerolipid metabolism	113	acylglycerol lipase activity	EC:3.1.1.23	2	OM_25839; OM_72312	map00561
	Glycerolipid metabolism	113	alcohol dehydrogenase (NADP+) activity	EC:1.1.1.2	6	OM_39091; OM_39480; OM_54718; OM_5862; OM_67243; OM_9225	map00561
	Glycerolipid metabolism	113	aldehyde dehydrogenase (NAD+) activity	EC:1.2.1.3	28	OM_10034; OM_12239; OM_12609; OM_15332; OM_15869; OM_17991; OM_21695; OM_2253; OM_23533; OM_28827; OM_28867; OM_32982; OM_36002; OM_38661; OM_45349; OM_46579; OM_46580; OM_4973; OM_51193; OM_51638; OM_60643; OM_62190; OM_64869; OM_64870; OM_74528; OM_76741; OM_9638; OM_9965	map00561
	Glycerolipid metabolism	113	alditol:NADP+ 1-oxidoreductase activity	EC:1.1.1.21	7	OM_12710; OM_39091; OM_39480; OM_54718; OM_5862; OM_67243; OM_9225	map00561
	Glycerolipid metabolism	113	alpha-galactosidase activity	EC:3.2.1.22	21	OM_13097; OM_16044; OM_21622; OM_26162; OM_33086; OM_33087; OM_47097; OM_59592; OM_59593; OM_71879; OM_73005; OM_73006; OM_74562; OM_74563; OM_74564; OM_74906; OM_77258; OM_7790; OM_7791; OM_9914; OM_9915	map00561
	Glycerolipid metabolism	113	diacylglycerol kinase activity	EC:2.7.1.107	5	OM_14655; OM_3930; OM_49499; OM_692; OM_693	map00561
	Glycerolipid metabolism	113	diacylglycerol O-acyltransferase activity	EC:2.3.1.20	4	OM_25663; OM_40776; OM_40777; OM_72447	map00561
	Glycerolipid metabolism	113	glycerate kinase activity	EC:2.7.1.31	1	OM_11995	map00561
	Glycerolipid metabolism	113	glycerol kinase activity	EC:2.7.1.30	8	OM_12001; OM_15189; OM_15691; OM_37492; OM_52228; OM_52670; OM_52673; OM_52674	map00561
	Glycerolipid metabolism	113	glycerone kinase activity	EC:2.7.1.29	5	OM_33037; OM_38273; OM_74559; OM_8683; OM_9721	map00561
	Glycerolipid metabolism	113	phosphatidate phosphatase activity	EC:3.1.3.4	4	OM_18497; OM_63220; OM_78760; OM_8028	map00561
	Glycerolipid metabolism	113	triglyceride lipase activity	EC:3.1.1.3	19	OM_13915; OM_19577; OM_2250; OM_31084; OM_32093; OM_36906; OM_36907; OM_39180; OM_41707; OM_52907; OM_52908; OM_596; OM_62853; OM_68110; OM_6822; OM_72684; OM_73800; OM_74510; OM_80008	map00561
	Total Glycerolipid metabolism				119
Lipid metabolism	Glycerophospholipid metabolism	250	1-acylglycerol-3-phosphate O-acyltransferase activity	EC:2.3.1.51	9	OM_19774; OM_25598; OM_2859; OM_3685; OM_51375; OM_51376; OM_62988; OM_66162; OM_66163	map00564
	Glycerophospholipid metabolism	250	acetylcholinesterase activity	EC:3.1.1.7	3	OM_18257; OM_63817; OM_9224	map00564
	Glycerophospholipid metabolism	250	CDP-diacylglycerol-inositol 3-phosphatidyltransferase activity	EC:2.7.8.11	1	OM_48745	map00564
	Glycerophospholipid metabolism	250	choline-phosphate cytidylyltransferase activity	EC:2.7.7.15	6	OM_11712; OM_20175; OM_4045; OM_52363; OM_61552; OM_61553	map00564
	Glycerophospholipid metabolism	250	diacylglycerol kinase activity	EC:2.7.1.107	5	OM_14655; OM_3930; OM_49499; OM_692; OM_693	map00564
	Glycerophospholipid metabolism	250	ethanolamine kinase activity	EC:2.7.1.82	10	OM_20155; OM_2729; OM_28983; OM_32665; OM_39246; OM_49516; OM_49517; OM_73107; OM_73108; OM_78687	map00564
	Glycerophospholipid metabolism	250	ethanolamine-phosphate cytidylyltransferase activity	EC:2.7.7.14	6	OM_12989; OM_16475; OM_36311; OM_51983; OM_51984; OM_6587	map00564
	Glycerophospholipid metabolism	250	glycerophosphocholine phosphodiesterase activity	EC:3.1.4.2	4	OM_18069; OM_29203; OM_73037; OM_74098	map00564
	Glycerophospholipid metabolism	250	glycerophosphodiester phosphodiesterase activity	EC:3.1.4.46	1	OM_10275	map00564
	Glycerophospholipid metabolism	250	lysophospholipase activity	EC:3.1.1.5	14	OM_11522; OM_13339; OM_19833; OM_21076; OM_31077; OM_36586; OM_36588; OM_39154; OM_46132; OM_48559; OM_50561; OM_5680; OM_733; OM_9958	map00564
	Glycerophospholipid metabolism	250	phosphatidate cytidylyltransferase activity	EC:2.7.7.41	4	OM_11523; OM_31060; OM_33541; OM_49044	map00564
	Glycerophospholipid metabolism	250	phosphatidate phosphatase activity	EC:3.1.3.4	4	OM_18497; OM_63220; OM_78760; OM_8028	map00564
	Glycerophospholipid metabolism	250	phosphatidylglycerophosphatase activity	EC:3.1.3.27	1	OM_4324	map00564
	Glycerophospholipid metabolism	250	phosphatidylinositol deacylase activity	EC:3.1.1.52	3	OM_11354; OM_28746; OM_31484	map00564
	Glycerophospholipid metabolism	250	phospholipase A1 activity	EC:3.1.1.32	2	OM_21256; OM_29838	map00564
	Glycerophospholipid metabolism	250	phospholipase A2 activity	EC:3.1.1.4	173	OM_10237; OM_12089; OM_12136; OM_12767; OM_13189; OM_1377; OM_14041; OM_14630; OM_14631; OM_14632; OM_15848; OM_16112; OM_16483; OM_16571; OM_16631; OM_16811; OM_17323; OM_17737; OM_17951; OM_18241; OM_186; OM_18951; OM_18952; OM_18985; OM_19193; OM_19690; OM_20879; OM_20882; OM_20986; OM_20987; OM_21247; OM_21852; OM_2206; OM_2207; OM_22306; OM_22328; OM_22583; OM_23026; OM_23027; OM_23298; OM_2…	map00564
	Glycerophospholipid metabolism	250	phospholipase D activity	EC:3.1.4.4	4	OM_18159; OM_36884; OM_62970; OM_9493	map00564
	Total Glycerophospholipid metabolism				250
Amino acid metabolism	Glycine, serine and threonine metabolism	85	alanine-glyoxylate transaminase activity	EC:2.6.1.44	6	OM_23218; OM_24801; OM_40257; OM_48896; OM_48897; OM_72196	map00260
	Glycine, serine and threonine metabolism	85	betaine-aldehyde dehydrogenase activity	EC:1.2.1.8	9	OM_15869; OM_17991; OM_28827; OM_36002; OM_45349; OM_4973; OM_60643; OM_62190; OM_9965	map00260
	Glycine, serine and threonine metabolism	85	choline dehydrogenase activity	EC:1.1.99.1	12	OM_16731; OM_17249; OM_31655; OM_3969; OM_54153; OM_55584; OM_59732; OM_62804; OM_65861; OM_65862; OM_65863; OM_73267	map00260
	Glycine, serine and threonine metabolism	85	D-amino-acid oxidase activity	EC:1.4.3.3	13	OM_13192; OM_20357; OM_30387; OM_33106; OM_33107; OM_33109; OM_33110; OM_47210; OM_5341; OM_5342; OM_5343; OM_77854; OM_8706	map00260
	Glycine, serine and threonine metabolism	85	dihydrolipoyl dehydrogenase activity	EC:1.8.1.4	2	OM_10101; OM_50468	map00260
	Glycine, serine and threonine metabolism	85	dimethylglycine dehydrogenase activity	EC:1.5.8.4	7	OM_24610; OM_29320; OM_54354; OM_73165; OM_75413; OM_75414; OM_75416	map00260
	Glycine, serine and threonine metabolism	85	glycerate dehydrogenase activity	EC:1.1.1.29	2	OM_1081; OM_74343	map00260
	Glycine, serine and threonine metabolism	85	glycerate kinase activity	EC:2.7.1.31	1	OM_11995	map00260
	Glycine, serine and threonine metabolism	85	glycine C-acetyltransferase activity	EC:2.3.1.29	3	OM_2127; OM_2128; OM_8785	map00260
	Glycine, serine and threonine metabolism	85	glycine hydroxymethyltransferase activity	EC:2.1.2.1	2	OM_51523; OM_51524	map00260
	Glycine, serine and threonine metabolism	85	glycine N-methyltransferase activity	EC:2.1.1.20	1	OM_7192	map00260
	Glycine, serine and threonine metabolism	85	hydroxypyruvate reductase activity	EC:1.1.1.81	3	OM_1081; OM_11995; OM_74343	map00260
	Glycine, serine and threonine metabolism	85	L-threonine 3-dehydrogenase activity	EC:1.1.1.103	2	OM_52873; OM_9777	map00260
	Glycine, serine and threonine metabolism	85	O-phospho-L-serine:2-oxoglutarate aminotransferase activity	EC:2.6.1.52	2	OM_25625; OM_75009	map00260
	Glycine, serine and threonine metabolism	85	phosphoglycerate dehydrogenase activity	EC:1.1.1.95	11	OM_17220; OM_19533; OM_19534; OM_2623; OM_2624; OM_31053; OM_31054; OM_50562; OM_6191; OM_62664; OM_74467	map00260
	Glycine, serine and threonine metabolism	85	phosphoserine phosphatase activity	EC:3.1.3.3	7	OM_10413; OM_13398; OM_38684; OM_65674; OM_65675; OM_74850; OM_78381	map00260
	Glycine, serine and threonine metabolism	85	sarcosine oxidase activity	EC:1.5.3.1	5	OM_11557; OM_22899; OM_53779; OM_60463; OM_72933	map00260
	Total Glycine, serine and threonine metabolism				88
Carbohydrate metabolism	Glycolysis / Gluconeogenesis	99	6-phosphofructokinase activity	EC:2.7.1.11	1	OM_2711	map00010
	Glycolysis / Gluconeogenesis	99	acetate-CoA ligase activity	EC:6.2.1.1	3	OM_26650; OM_40895; OM_43265	map00010
	Glycolysis / Gluconeogenesis	99	alcohol dehydrogenase (NAD+) activity	EC:1.1.1.1	18	OM_12525; OM_12573; OM_12804; OM_15790; OM_16927; OM_23641; OM_34619; OM_37412; OM_40312; OM_50169; OM_50170; OM_50789; OM_50790; OM_51898; OM_51899; OM_54535; OM_54779; OM_6571	map00010
	Glycolysis / Gluconeogenesis	99	alcohol dehydrogenase (NADP+) activity	EC:1.1.1.2	6	OM_39091; OM_39480; OM_54718; OM_5862; OM_67243; OM_9225	map00010
	Glycolysis / Gluconeogenesis	99	aldehyde dehydrogenase (NAD+) activity	EC:1.2.1.3	28	OM_10034; OM_12239; OM_12609; OM_15332; OM_15869; OM_17991; OM_21695; OM_2253; OM_23533; OM_28827; OM_28867; OM_32982; OM_36002; OM_38661; OM_45349; OM_46579; OM_46580; OM_4973; OM_51193; OM_51638; OM_60643; OM_62190; OM_64869; OM_64870; OM_74528; OM_76741; OM_9638; OM_9965	map00010
	Glycolysis / Gluconeogenesis	99	dihydrolipoyl dehydrogenase activity	EC:1.8.1.4	2	OM_10101; OM_50468	map00010
	Glycolysis / Gluconeogenesis	99	fructose 1,6-bisphosphate 1-phosphatase activity	EC:3.1.3.11	1	OM_2372	map00010
	Glycolysis / Gluconeogenesis	99	glucose-6-phosphatase activity	EC:3.1.3.9	1	OM_2123	map00010
	Glycolysis / Gluconeogenesis	99	glucose-6-phosphate isomerase activity	EC:5.3.1.9	3	OM_13051; OM_21490; OM_793	map00010
	Glycolysis / Gluconeogenesis	99	hexokinase activity	EC:2.7.1.1	6	OM_19720; OM_28508; OM_38811; OM_38812; OM_38813; OM_50215	map00010
	Glycolysis / Gluconeogenesis	99	L-lactate dehydrogenase activity	EC:1.1.1.27	1	OM_25480	map00010
	Glycolysis / Gluconeogenesis	99	phosphoenolpyruvate carboxykinase activity	EC:4.1.1.32	15	OM_1195; OM_1196; OM_19782; OM_27426; OM_33600; OM_49321; OM_49322; OM_61202; OM_61203; OM_61205; OM_64472; OM_64473; OM_77801; OM_79992; OM_8868	map00010
	Glycolysis / Gluconeogenesis	99	phosphoglucomutase activity	EC:5.4.2.2	1	OM_13341	map00010
	Glycolysis / Gluconeogenesis	99	phosphopyruvate hydratase activity	EC:4.2.1.11	6	OM_17963; OM_28799; OM_36840; OM_47676; OM_66026; OM_77565	map00010
	Glycolysis / Gluconeogenesis	99	pyruvate dehydrogenase (acetyl-transferring) activity	EC:1.2.4.1	2	OM_1792; OM_60271	map00010
	Glycolysis / Gluconeogenesis	99	triose-phosphate isomerase activity	EC:5.3.1.1	5	OM_21516; OM_43441; OM_65638; OM_65639; OM_78240	map00010
	Total Glycolysis / Gluconeogenesis				99
Glycan biosynthesis and metabolism	Glycosaminoglycan biosynthesis - chondroitin sulfate / dermatan sulfate	7	chondroitin 6-sulfotransferase activity	EC:2.8.2.17	1	OM_4186	map00532
	Glycosaminoglycan biosynthesis - chondroitin sulfate / dermatan sulfate	7	galactosylgalactosylxylosylprotein 3-beta-glucuronosyltransferase activity	EC:2.4.1.135	3	OM_10536; OM_73300; OM_75508	map00532
	Glycosaminoglycan biosynthesis - chondroitin sulfate / dermatan sulfate	7	glucuronosyl-N-acetylgalactosaminyl-proteoglycan 4-beta-N-acetylgalactosaminyltransferase activity	EC:2.4.1.175	1	OM_4249	map00532
	Glycosaminoglycan biosynthesis - chondroitin sulfate / dermatan sulfate	7	protein xylosyltransferase activity	EC:2.4.2.26	1	OM_20219	map00532
	Glycosaminoglycan biosynthesis - chondroitin sulfate / dermatan sulfate	7	xylosylprotein 4-beta-galactosyltransferase activity	EC:2.4.1.133	1	OM_51302	map00532
	Total Glycosaminoglycan biosynthesis - chondroitin sulfate / dermatan sulfate				7
Glycan biosynthesis and metabolism	Glycosaminoglycan biosynthesis - heparan sulfate / heparin	9	[heparan sulfate]-glucosamine 3-sulfotransferase 1 activity	EC:2.8.2.23	2	OM_20701; OM_24886	map00534
	Glycosaminoglycan biosynthesis - heparan sulfate / heparin	9	galactosylgalactosylxylosylprotein 3-beta-glucuronosyltransferase activity	EC:2.4.1.135	3	OM_10536; OM_73300; OM_75508	map00534
	Glycosaminoglycan biosynthesis - heparan sulfate / heparin	9	glucuronosyl-N-acetylglucosaminyl-proteoglycan 4-alpha-N-acetylglucosaminyltransferase activity	EC:2.4.1.224	1	OM_6726	map00534
	Glycosaminoglycan biosynthesis - heparan sulfate / heparin	9	heparosan-N-sulfate-glucuronate 5-epimerase activity	EC:5.1.3.17	1	OM_7478	map00534
	Glycosaminoglycan biosynthesis - heparan sulfate / heparin	9	N-acetylglucosaminyl-proteoglycan 4-beta-glucuronosyltransferase activity	EC:2.4.1.225	1	OM_6726	map00534
	Glycosaminoglycan biosynthesis - heparan sulfate / heparin	9	protein xylosyltransferase activity	EC:2.4.2.26	1	OM_20219	map00534
	Glycosaminoglycan biosynthesis - heparan sulfate / heparin	9	xylosylprotein 4-beta-galactosyltransferase activity	EC:2.4.1.133	1	OM_51302	map00534
	Total Glycosaminoglycan biosynthesis - heparan sulfate / heparin				10
Glycan biosynthesis and metabolism	Glycosaminoglycan biosynthesis - keratan sulfate	9	beta-galactosyl-N-acetylglucosaminylgalactosylglucosyl-ceramide beta-1,3-acetylglucosaminyltransferase activity	EC:2.4.1.149	5	OM_2828; OM_3745; OM_4359; OM_59817; OM_8558	map00533
	Glycosaminoglycan biosynthesis - keratan sulfate	9	glycoprotein 6-alpha-L-fucosyltransferase activity	EC:2.4.1.68	4	OM_1798; OM_34660; OM_50503; OM_54752	map00533
	Total Glycosaminoglycan biosynthesis - keratan sulfate				9
Glycan biosynthesis and metabolism	Glycosaminoglycan degradation	16	beta-N-acetylhexosaminidase activity	EC:3.2.1.52	10	OM_13210; OM_20002; OM_2328; OM_35440; OM_37661; OM_37662; OM_48947; OM_48948; OM_48949; OM_66436	map00531
	Glycosaminoglycan degradation	16	hyalurononglucosaminidase activity	EC:3.2.1.35	1	OM_24709	map00531
	Glycosaminoglycan degradation	16	N-acetylgalactosamine-4-sulfatase activity	EC:3.1.6.12	3	OM_18770; OM_38887; OM_7269	map00531
	Glycosaminoglycan degradation	16	N-acetylglucosamine-6-sulfatase activity	EC:3.1.6.14	2	OM_33768; OM_61482	map00531
	Total Glycosaminoglycan degradation				16
	Glycosphingolipid biosynthesis - ganglio series	10	beta-N-acetylhexosaminidase activity	EC:3.2.1.52	10	OM_13210; OM_20002; OM_2328; OM_35440; OM_37661; OM_37662; OM_48947; OM_48948; OM_48949; OM_66436	map00604
	Total Glycosphingolipid biosynthesis - ganglio series				10
Glycan biosynthesis and metabolism	Glycosphingolipid biosynthesis - globo series	38	alpha-galactosidase activity	EC:3.2.1.22	21	OM_13097; OM_16044; OM_21622; OM_26162; OM_33086; OM_33087; OM_47097; OM_59592; OM_59593; OM_71879; OM_73005; OM_73006; OM_74562; OM_74563; OM_74564; OM_74906; OM_77258; OM_7790; OM_7791; OM_9914; OM_9915	map00603
	Glycosphingolipid biosynthesis - globo series	38	beta-N-acetylhexosaminidase activity	EC:3.2.1.52	10	OM_13210; OM_20002; OM_2328; OM_35440; OM_37661; OM_37662; OM_48947; OM_48948; OM_48949; OM_66436	map00603
	Glycosphingolipid biosynthesis - globo series	38	galactoside 2-alpha-L-fucosyltransferase activity	EC:2.4.1.69	3	OM_22767; OM_66787; OM_78435	map00603
	Glycosphingolipid biosynthesis - globo series	38	lactosylceramide 4-alpha-galactosyltransferase activity	EC:2.4.1.228	4	OM_10919; OM_25310; OM_5187; OM_57630	map00603
	Total Glycosphingolipid biosynthesis - globo series				38
Glycan biosynthesis and metabolism	Glycosphingolipid biosynthesis - lacto and neolacto series	26	3-galactosyl-N-acetylglucosaminide 4-alpha-L-fucosyltransferase activity	EC:2.4.1.65	18	OM_10691; OM_13878; OM_14092; OM_17665; OM_20391; OM_23509; OM_30889; OM_32801; OM_37930; OM_3943; OM_51184; OM_51912; OM_51914; OM_53366; OM_60617; OM_6205; OM_66904; OM_78630	map00601
	Glycosphingolipid biosynthesis - lacto and neolacto series	26	beta-galactosyl-N-acetylglucosaminylgalactosylglucosyl-ceramide beta-1,3-acetylglucosaminyltransferase activity	EC:2.4.1.149	5	OM_2828; OM_3745; OM_4359; OM_59817; OM_8558	map00601
	Glycosphingolipid biosynthesis - lacto and neolacto series	26	galactoside 2-alpha-L-fucosyltransferase activity	EC:2.4.1.69	3	OM_22767; OM_66787; OM_78435	map00601
	Total Glycosphingolipid biosynthesis - lacto and neolacto series				26
Glycan biosynthesis and metabolism	Glycosylphosphatidylinositol(GPI)-anchor biosynthesis	23	glycosylphosphatidylinositol phospholipase D activity	EC:3.1.4.50	3	OM_21812; OM_28519; OM_7654	map00563
	Glycosylphosphatidylinositol(GPI)-anchor biosynthesis	23	N-acetylglucosaminylphosphatidylinositol deacetylase activity	EC:3.5.1.89	4	OM_50826; OM_59943; OM_66891; OM_8314	map00563
	Glycosylphosphatidylinositol(GPI)-anchor biosynthesis	23	phosphatidylinositol N-acetylglucosaminyltransferase activity	EC:2.4.1.198	16	OM_15276; OM_15277; OM_15446; OM_1881; OM_20035; OM_2378; OM_24813; OM_25697; OM_3108; OM_39700; OM_39701; OM_39702; OM_48673; OM_59760; OM_59761; OM_8148	map00563
	Total Glycosylphosphatidylinositol(GPI)-anchor biosynthesis				23
Carbohydrate metabolism	Glyoxylate and dicarboxylate metabolism	91	(S)-2-hydroxy-acid oxidase activity	EC:1.1.3.15	1	OM_2647	map00630
	Glyoxylate and dicarboxylate metabolism	91	acetoacetyl-CoA reductase activity	EC:1.1.1.36	5	OM_13511; OM_22758; OM_24676; OM_2911; OM_31230	map00630
	Glyoxylate and dicarboxylate metabolism	91	acetyl-CoA C-acetyltransferase activity	EC:2.3.1.9	1	OM_26204	map00630
	Glyoxylate and dicarboxylate metabolism	91	aconitate hydratase activity	EC:4.2.1.3	10	OM_11529; OM_14425; OM_29866; OM_38992; OM_38993; OM_49607; OM_52494; OM_52495; OM_61997; OM_74263	map00630
	Glyoxylate and dicarboxylate metabolism	91	catalase activity	EC:1.11.1.6	26	OM_11287; OM_11499; OM_12984; OM_14426; OM_15274; OM_16444; OM_17818; OM_17819; OM_19310; OM_23311; OM_33647; OM_36289; OM_38262; OM_4083; OM_49621; OM_542; OM_61476; OM_66154; OM_74133; OM_74135; OM_74136; OM_74137; OM_74703; OM_78088; OM_8694; OM_9502	map00630
	Glyoxylate and dicarboxylate metabolism	91	formamidase activity	EC:3.5.1.49	2	OM_17597; OM_51711	map00630
	Glyoxylate and dicarboxylate metabolism	91	glutamate-ammonia ligase activity	EC:6.3.1.2	9	OM_20006; OM_21461; OM_24244; OM_43238; OM_60404; OM_66027; OM_7780; OM_78461; OM_857	map00630
	Glyoxylate and dicarboxylate metabolism	91	glycerate dehydrogenase activity	EC:1.1.1.29	2	OM_1081; OM_74343	map00630
	Glyoxylate and dicarboxylate metabolism	91	glycerate kinase activity	EC:2.7.1.31	1	OM_11995	map00630
	Glyoxylate and dicarboxylate metabolism	91	glycine hydroxymethyltransferase activity	EC:2.1.2.1	2	OM_51523; OM_51524	map00630
	Glyoxylate and dicarboxylate metabolism	91	glyoxylate reductase (NADP) activity	EC:1.1.1.79	2	OM_1081; OM_74343	map00630
	Glyoxylate and dicarboxylate metabolism	91	glyoxylate reductase activity	EC:1.1.1.26	2	OM_1081; OM_74343	map00630
	Glyoxylate and dicarboxylate metabolism	91	hydroxypyruvate isomerase activity	EC:5.3.1.22	3	OM_10902; OM_3727; OM_53231	map00630
	Glyoxylate and dicarboxylate metabolism	91	hydroxypyruvate reductase activity	EC:1.1.1.81	3	OM_1081; OM_11995; OM_74343	map00630
	Glyoxylate and dicarboxylate metabolism	91	L-malate dehydrogenase activity	EC:1.1.1.37	20	OM_11181; OM_1892; OM_19689; OM_21068; OM_21186; OM_23469; OM_24485; OM_27312; OM_27866; OM_28373; OM_38186; OM_47331; OM_50855; OM_62235; OM_62236; OM_72147; OM_72739; OM_75141; OM_77676; OM_7948	map00630
	Glyoxylate and dicarboxylate metabolism	91	methylmalonyl-CoA epimerase activity	EC:5.1.99.1	4	OM_16565; OM_25701; OM_52881; OM_6931	map00630
	Glyoxylate and dicarboxylate metabolism	91	methylmalonyl-CoA mutase activity	EC:5.4.99.2	1	OM_3561	map00630
	Glyoxylate and dicarboxylate metabolism	91	propionyl-CoA carboxylase activity	EC:6.4.1.3	4	OM_22321; OM_35517; OM_66392; OM_73653	map00630
	Total Glyoxylate and dicarboxylate metabolism				98
Amino acid metabolism	Histidine metabolism	28	aldehyde dehydrogenase (NAD+) activity	EC:1.2.1.3	28	OM_10034; OM_12239; OM_12609; OM_15332; OM_15869; OM_17991; OM_21695; OM_2253; OM_23533; OM_28827; OM_28867; OM_32982; OM_36002; OM_38661; OM_45349; OM_46579; OM_46580; OM_4973; OM_51193; OM_51638; OM_60643; OM_62190; OM_64869; OM_64870; OM_74528; OM_76741; OM_9638; OM_9965	map00340
	Total Histidine metabolism				28
Biosynthesis of other secondary metabolites	Indole alkaloid biosynthesis	11	strictosidine synthase activity	EC:4.3.3.2	11	OM_14428; OM_20192; OM_21969; OM_26422; OM_27443; OM_49676; OM_49677; OM_49678; OM_49679; OM_5951; OM_60457	map00901
	Total Indole alkaloid biosynthesis				11
Carbohydrate metabolism	Inositol phosphate metabolism	95	1-phosphatidylinositol 4-kinase activity	EC:2.7.1.67	7	OM_10342; OM_12314; OM_19552; OM_36349; OM_36350; OM_51136; OM_62611	map00562
	Inositol phosphate metabolism	95	1-phosphatidylinositol-3-kinase activity	EC:2.7.1.137	10	OM_27417; OM_2832; OM_28575; OM_39486; OM_50803; OM_52278; OM_52279; OM_53634; OM_68005; OM_937	map00562
	Inositol phosphate metabolism	95	1-phosphatidylinositol-3-phosphate 5-kinase activity	EC:2.7.1.150	10	OM_14315; OM_17951; OM_21128; OM_24354; OM_37477; OM_37478; OM_37479; OM_51936; OM_6575; OM_74424	map00562
	Inositol phosphate metabolism	95	1-phosphatidylinositol-4-phosphate 3-kinase activity	EC:2.7.1.154	19	OM_13976; OM_19659; OM_24182; OM_27417; OM_2832; OM_28575; OM_34798; OM_39486; OM_44758; OM_45985; OM_45986; OM_4899; OM_5068; OM_50803; OM_53634; OM_60322; OM_66173; OM_68005; OM_79646	map00562
	Inositol phosphate metabolism	95	CDP-diacylglycerol-inositol 3-phosphatidyltransferase activity	EC:2.7.8.11	1	OM_48745	map00562
	Inositol phosphate metabolism	95	inositol monophosphate 1-phosphatase activity	EC:3.1.3.25	3	OM_50027; OM_50028; OM_5250	map00562
	Inositol phosphate metabolism	95	inositol oxygenase activity	EC:1.13.99.1	1	OM_21286	map00562
	Inositol phosphate metabolism	95	inositol pentakisphosphate 2-kinase activity	EC:2.7.1.158	7	OM_16692; OM_28949; OM_40064; OM_40066; OM_4761; OM_54077; OM_54078	map00562
	Inositol phosphate metabolism	95	inositol tetrakisphosphate 1-kinase activity	EC:2.7.1.134	3	OM_27442; OM_31134; OM_78112	map00562
	Inositol phosphate metabolism	95	inositol-1,3,4-trisphosphate 6-kinase activity	EC:2.7.1.159	3	OM_27442; OM_31134; OM_78112	map00562
	Inositol phosphate metabolism	95	inositol-1,4-bisphosphate 1-phosphatase activity	EC:3.1.3.57	5	OM_13019; OM_14418; OM_36481; OM_36482; OM_36483	map00562
	Inositol phosphate metabolism	95	inositol-3-phosphate synthase activity	EC:5.5.1.4	3	OM_10509; OM_11345; OM_3026	map00562
	Inositol phosphate metabolism	95	inositol-polyphosphate 5-phosphatase activity	EC:3.1.3.56	4	OM_27368; OM_48380; OM_5632; OM_75604	map00562
	Inositol phosphate metabolism	95	phosphatidylinositol-3,4,5-trisphosphate 3-phosphatase activity	EC:3.1.3.67	11	OM_15061; OM_16142; OM_2779; OM_29140; OM_34404; OM_39342; OM_48126; OM_5548; OM_62363; OM_65959; OM_67459	map00562
	Inositol phosphate metabolism	95	phosphatidylinositol-3,4-bisphosphate 4-phosphatase activity	EC:3.1.3.66	1	OM_20265	map00562
	Inositol phosphate metabolism	95	phosphatidylinositol-4,5-bisphosphate 3-kinase activity	EC:2.7.1.153	4	OM_27417; OM_28575; OM_39486; OM_68005	map00562
	Inositol phosphate metabolism	95	phosphatidylinositol-4,5-bisphosphate 5-phosphatase activity	EC:3.1.3.36	12	OM_16224; OM_21850; OM_22814; OM_24164; OM_24165; OM_26060; OM_26272; OM_28898; OM_33540; OM_36322; OM_4324; OM_51850	map00562
	Inositol phosphate metabolism	95	triose-phosphate isomerase activity	EC:5.3.1.1	5	OM_21516; OM_43441; OM_65638; OM_65639; OM_78240	map00562
	Total Inositol phosphate metabolism				109
Metabolism of terpenoids and polyketides	Insect hormone biosynthesis	1	ecdysone 20-monooxygenase activity	EC:1.14.99.22	1	OM_28960	map00981
	Total Insect hormone biosynthesis				1
Lipid metabolism	Linoleic acid metabolism	4	arachidonate 15-lipoxygenase activity	EC:1.13.11.33	4	OM_15274; OM_23311; OM_33647; OM_38262	map00591
	Total Linoleic acid metabolism				4
Amino acid metabolism	Lysine biosynthesis	12	succinyl-diaminopimelate desuccinylase activity	EC:3.5.1.18	12	OM_10168; OM_15364; OM_2481; OM_6266; OM_6267; OM_66128; OM_66130; OM_72060; OM_72061; OM_78631; OM_78632; OM_8035	map00300
	Total Lysine biosynthesis				12
Amino acid metabolism	Lysine degradation	131	3-hydroxyacyl-CoA dehydrogenase activity	EC:1.1.1.35	8	OM_16006; OM_24564; OM_2557; OM_2573; OM_38643; OM_46763; OM_62657; OM_8004	map00310
	Lysine degradation	131	4-trimethylammoniobutyraldehyde dehydrogenase activity	EC:1.2.1.47	9	OM_15869; OM_17991; OM_28827; OM_36002; OM_45349; OM_4973; OM_60643; OM_62190; OM_9965	map00310
	Lysine degradation	131	acetyl-CoA C-acetyltransferase activity	EC:2.3.1.9	1	OM_26204	map00310
	Lysine degradation	131	aldehyde dehydrogenase (NAD+) activity	EC:1.2.1.3	28	OM_10034; OM_12239; OM_12609; OM_15332; OM_15869; OM_17991; OM_21695; OM_2253; OM_23533; OM_28827; OM_28867; OM_32982; OM_36002; OM_38661; OM_45349; OM_46579; OM_46580; OM_4973; OM_51193; OM_51638; OM_60643; OM_62190; OM_64869; OM_64870; OM_74528; OM_76741; OM_9638; OM_9965	map00310
	Lysine degradation	131	calmodulin-lysine N-methyltransferase activity	EC:2.1.1.60	2	OM_37596; OM_78098	map00310
	Lysine degradation	131	dihydrolipoyllysine-residue succinyltransferase activity	EC:2.3.1.61	2	OM_21931; OM_23660	map00310
	Lysine degradation	131	enoyl-CoA hydratase activity	EC:4.2.1.17	18	OM_11482; OM_22234; OM_36638; OM_36639; OM_36640; OM_36833; OM_38542; OM_40070; OM_40072; OM_4665; OM_49722; OM_59835; OM_65089; OM_65090; OM_6633; OM_66681; OM_6883; OM_8890	map00310
	Lysine degradation	131	gamma-butyrobetaine dioxygenase activity	EC:1.14.11.1	10	OM_13313; OM_17281; OM_18153; OM_1913; OM_52409; OM_52410; OM_52411; OM_72010; OM_74827; OM_78452	map00310
	Lysine degradation	131	histone-lysine N-methyltransferase activity	EC:2.1.1.43	29	OM_10752; OM_11863; OM_11864; OM_12011; OM_12315; OM_16275; OM_19805; OM_1993; OM_20239; OM_21683; OM_25468; OM_33658; OM_34056; OM_37949; OM_38365; OM_48067; OM_48068; OM_48262; OM_48263; OM_48264; OM_48778; OM_49107; OM_52195; OM_5597; OM_59519; OM_60289; OM_62619; OM_67552; OM_775	map00310
	Lysine degradation	131	oxoglutarate dehydrogenase (succinyl-transferring) activity	EC:1.2.4.2	3	OM_38326; OM_38327; OM_6617	map00310
	Lysine degradation	131	procollagen-lysine 5-dioxygenase activity	EC:1.14.11.4	21	OM_10086; OM_17158; OM_19123; OM_22379; OM_23090; OM_23091; OM_23092; OM_27136; OM_29640; OM_35603; OM_35604; OM_35606; OM_44550; OM_44553; OM_44557; OM_45805; OM_64399; OM_64414; OM_64415; OM_77010; OM_77017	map00310
	Lysine degradation	131	saccharopine dehydrogenase (NAD+, L-glutamate-forming) activity	EC:1.5.1.9	8	OM_13205; OM_1481; OM_1482; OM_1483; OM_18467; OM_26218; OM_37637; OM_66037	map00310
	Lysine degradation	131	saccharopine dehydrogenase (NADP+, L-lysine-forming) activity	EC:1.5.1.8	1	OM_75001	map00310
	Total Lysine degradation				140
Xenobiotics biodegradation and metabolism	Metabolism of xenobiotics by cytochrome P450	111	alcohol dehydrogenase (NAD+) activity	EC:1.1.1.1	18	OM_12525; OM_12573; OM_12804; OM_15790; OM_16927; OM_23641; OM_34619; OM_37412; OM_40312; OM_50169; OM_50170; OM_50789; OM_50790; OM_51898; OM_51899; OM_54535; OM_54779; OM_6571	map00980
	Metabolism of xenobiotics by cytochrome P450	111	aromatase activity	EC:1.14.14.1	36	OM_10245; OM_13775; OM_14560; OM_16372; OM_17184; OM_17287; OM_18634; OM_19691; OM_20360; OM_20777; OM_2248; OM_27061; OM_28246; OM_33301; OM_39223; OM_41100; OM_50698; OM_50699; OM_50700; OM_50701; OM_52087; OM_53207; OM_53682; OM_59296; OM_59510; OM_67256; OM_68154; OM_72064; OM_7270; OM_74677; OM_75775; OM_75860; OM_77860; OM_78658; OM_8577; OM_8952	map00980
	Metabolism of xenobiotics by cytochrome P450	111	carbonyl reductase (NADPH) activity	EC:1.1.1.184	2	OM_14326; OM_821	map00980
	Metabolism of xenobiotics by cytochrome P450	111	cis-stilbene-oxide hydrolase activity	EC:3.3.2.9	3	OM_45084; OM_4933; OM_4934	map00980
	Metabolism of xenobiotics by cytochrome P450	111	glucuronosyltransferase activity	EC:2.4.1.17	13	OM_1054; OM_11917; OM_17551; OM_28906; OM_32793; OM_37033; OM_37034; OM_37035; OM_37036; OM_40636; OM_45723; OM_60474; OM_66925	map00980
	Metabolism of xenobiotics by cytochrome P450	111	glutathione transferase activity	EC:2.5.1.18	39	OM_10532; OM_11089; OM_11286; OM_11611; OM_15545; OM_16707; OM_19697; OM_21219; OM_21926; OM_22815; OM_23288; OM_2427; OM_27522; OM_28776; OM_31373; OM_31442; OM_3250; OM_33867; OM_3421; OM_41979; OM_4306; OM_4698; OM_49538; OM_52123; OM_53665; OM_59954; OM_62042; OM_65695; OM_66212; OM_6631; OM_66992; OM_66993; OM_72075; OM_72119; OM_74205; OM_74206; OM_75062; OM_77704; OM_8164	map00980
	Total Metabolism of xenobiotics by cytochrome P450				111
Energy metabolism	Methane metabolism	11	6-phosphofructokinase activity	EC:2.7.1.11	1	OM_2711	map00680
	Methane metabolism	11	glycerate dehydrogenase activity	EC:1.1.1.29	2	OM_1081; OM_74343	map00680
	Methane metabolism	11	methanol dehydrogenase activity	EC:1.1.1.244	2	OM_50169; OM_50170	map00680
	Methane metabolism	11	phosphopyruvate hydratase activity	EC:4.2.1.11	6	OM_17963; OM_28799; OM_36840; OM_47676; OM_66026; OM_77565	map00680
	Total Methane metabolism				11
Signal transduction	mTOR signaling pathway	22	AMP-activated protein kinase activity	EC:2.7.11.11	9	OM_16009; OM_18462; OM_18463; OM_21450; OM_21451; OM_2338; OM_23406; OM_26358; OM_78159	map04150
	mTOR signaling pathway	22	MAP kinase activity	EC:2.7.11.24	9	OM_13283; OM_29194; OM_30606; OM_48133; OM_51101; OM_51102; OM_59972; OM_6577; OM_72172	map04150
	mTOR signaling pathway	22	phosphatidylinositol-4,5-bisphosphate 3-kinase activity	EC:2.7.1.153	4	OM_27417; OM_28575; OM_39486; OM_68005	map04150
	Total mTOR signaling pathway				22
Glycan biosynthesis and metabolism	Mucin type O-Glycan biosynthesis	10	glycoprotein-N-acetylgalactosamine 3-beta-galactosyltransferase activity	EC:2.4.1.122	1	OM_4249	map00512
	Mucin type O-Glycan biosynthesis	10	polypeptide N-acetylgalactosaminyltransferase activity	EC:2.4.1.41	9	OM_20227; OM_25635; OM_27584; OM_39196; OM_51962; OM_51965; OM_54009; OM_62673; OM_6583	map00512
	Total Mucin type O-Glycan biosynthesis				10
Glycan biosynthesis and metabolism	N-Glycan biosynthesis	34	alpha-1,3-mannosylglycoprotein 2-beta-N-acetylglucosaminyltransferase activity	EC:2.4.1.101	5	OM_36454; OM_38412; OM_50158; OM_75531; OM_75532	map00510
	N-Glycan biosynthesis	34	alpha-1,6-mannosylglycoprotein 2-beta-N-acetylglucosaminyltransferase activity	EC:2.4.1.143	3	OM_22080; OM_24218; OM_60362	map00510
	N-Glycan biosynthesis	34	beta-1,4-mannosylglycoprotein 4-beta-N-acetylglucosaminyltransferase activity	EC:2.4.1.144	2	OM_22558; OM_7139	map00510
	N-Glycan biosynthesis	34	dolichol kinase activity	EC:2.7.1.108	1	OM_26402	map00510
	N-Glycan biosynthesis	34	dolichyl pyrophosphate Glc2Man9GlcNAc2 alpha-1,2-glucosyltransferase activity	EC:2.4.1.256	2	OM_24604; OM_72251	map00510
	N-Glycan biosynthesis	34	dolichyldiphosphatase activity	EC:3.6.1.43	2	OM_13504; OM_2842	map00510
	N-Glycan biosynthesis	34	dolichyl-phosphate beta-D-mannosyltransferase activity	EC:2.4.1.83	1	OM_2196	map00510
	N-Glycan biosynthesis	34	dolichyl-phosphate beta-glucosyltransferase activity	EC:2.4.1.117	1	OM_2157	map00510
	N-Glycan biosynthesis	34	GDP-Man:Man1GlcNAc2-PP-Dol alpha-1,3-mannosyltransferase activity	EC:2.4.1.132	1	OM_60441	map00510
	N-Glycan biosynthesis	34	GDP-Man:Man3GlcNAc2-PP-Dol alpha-1,2-mannosyltransferase activity	EC:2.4.1.131	4	OM_10264; OM_28147; OM_66796; OM_73082	map00510
	N-Glycan biosynthesis	34	glucan 1,3-alpha-glucosidase activity	EC:3.2.1.84	2	OM_10183; OM_62437	map00510
	N-Glycan biosynthesis	34	glycoprotein 6-alpha-L-fucosyltransferase activity	EC:2.4.1.68	4	OM_1798; OM_34660; OM_50503; OM_54752	map00510
	N-Glycan biosynthesis	34	mannosyl-oligosaccharide 1,2-alpha-mannosidase activity	EC:3.2.1.113	3	OM_12401; OM_39364; OM_39365	map00510
	N-Glycan biosynthesis	34	mannosyl-oligosaccharide glucosidase activity	EC:3.2.1.106	1	OM_10653	map00510
	N-Glycan biosynthesis	34	oligosaccharyl transferase activity	EC:2.4.99.18	2	OM_30501; OM_37809	map00510
	Total N-Glycan biosynthesis				34
Metabolism of cofactors and vitamins	Nicotinate and nicotinamide metabolism	69	2-methyleneglutarate mutase activity	EC:5.4.99.4	1	OM_3561	map00760
	Nicotinate and nicotinamide metabolism	69	5'-nucleotidase activity	EC:3.1.3.5	22	OM_1397; OM_15069; OM_17462; OM_21239; OM_22995; OM_2602; OM_31785; OM_39069; OM_47021; OM_47022; OM_47251; OM_53648; OM_53649; OM_53650; OM_53652; OM_53653; OM_59415; OM_59437; OM_60212; OM_6027; OM_60714; OM_9647	map00760
	Nicotinate and nicotinamide metabolism	69	NAD+ diphosphatase activity	EC:3.6.1.22	2	OM_3590; OM_38470	map00760
	Nicotinate and nicotinamide metabolism	69	NAD+ kinase activity	EC:2.7.1.23	23	OM_10343; OM_14655; OM_15296; OM_17207; OM_20551; OM_2213; OM_28164; OM_28387; OM_38438; OM_38439; OM_38440; OM_38441; OM_38604; OM_46928; OM_49499; OM_62612; OM_65929; OM_65930; OM_692; OM_693; OM_71762; OM_7978; OM_897	map00760
	Nicotinate and nicotinamide metabolism	69	NAD+ synthase (glutamine-hydrolyzing) activity	EC:6.3.5.1	2	OM_30363; OM_51033	map00760
	Nicotinate and nicotinamide metabolism	69	NAD+ synthase activity	EC:6.3.1.5	4	OM_10422; OM_5661; OM_62698; OM_66515	map00760
	Nicotinate and nicotinamide metabolism	69	nicotinamidase activity	EC:3.5.1.19	1	OM_22003	map00760
	Nicotinate and nicotinamide metabolism	69	nicotinate phosphoribosyltransferase activity	EC:6.3.4.21	2	OM_2299; OM_48893	map00760
	Nicotinate and nicotinamide metabolism	69	nicotinate-nucleotide diphosphorylase (carboxylating) activity	EC:2.4.2.19	2	OM_2299; OM_48893	map00760
	Nicotinate and nicotinamide metabolism	69	nucleotide diphosphatase activity	EC:3.6.1.9	5	OM_1095; OM_13131; OM_15009; OM_26156; OM_7101	map00760
	Nicotinate and nicotinamide metabolism	69	purine nucleosidase activity	EC:3.2.2.1	6	OM_30143; OM_33655; OM_4963; OM_49663; OM_76665; OM_78168	map00760
	Nicotinate and nicotinamide metabolism	69	purine-nucleoside phosphorylase activity	EC:2.4.2.1	1	OM_67512	map00760
	Total Nicotinate and nicotinamide metabolism				71
Energy metabolism	Nitrogen metabolism	27	carbamoyl-phosphate synthase (ammonia) activity	EC:6.3.4.16	1	OM_59444	map00910
	Nitrogen metabolism	27	carbonate dehydratase activity	EC:4.2.1.1	8	OM_10233; OM_12411; OM_19497; OM_19498; OM_28431; OM_33320; OM_66321; OM_74417	map00910
	Nitrogen metabolism	27	formamidase activity	EC:3.5.1.49	2	OM_17597; OM_51711	map00910
	Nitrogen metabolism	27	glutamate synthase (NADH) activity	EC:1.4.1.14	2	OM_48725; OM_9869	map00910
	Nitrogen metabolism	27	glutamate-ammonia ligase activity	EC:6.3.1.2	9	OM_20006; OM_21461; OM_24244; OM_43238; OM_60404; OM_66027; OM_7780; OM_78461; OM_857	map00910
	Nitrogen metabolism	27	nitrate reductase (NADH) activity	EC:1.7.1.1	2	OM_11729; OM_4016	map00910
	Nitrogen metabolism	27	nitrate reductase activity	EC:1.7.99.4	1	OM_69329	map00910
	Nitrogen metabolism	27	nitrilase activity	EC:3.5.5.1	2	OM_52106; OM_8193	map00910
	Total Nitrogen metabolism				27
Xenobiotics biodegradation and metabolism	Nitrotoluene degradation	16	arylamine N-acetyltransferase activity	EC:2.3.1.5	16	OM_15089; OM_20039; OM_2081; OM_2584; OM_28515; OM_30796; OM_36664; OM_40462; OM_40810; OM_48204; OM_60526; OM_60527; OM_60528; OM_66686; OM_75407; OM_8771	map00633
	Total Nitrotoluene degradation				16
Metabolism of cofactors and vitamins	One carbon pool by folate	29	formate-tetrahydrofolate ligase activity	EC:6.3.4.3	9	OM_12886; OM_16117; OM_169; OM_25388; OM_35397; OM_47841; OM_47846; OM_67126; OM_7613	map00670
	One carbon pool by folate	29	formyltetrahydrofolate dehydrogenase activity	EC:1.5.1.6	1	OM_51638	map00670
	One carbon pool by folate	29	glycine hydroxymethyltransferase activity	EC:2.1.2.1	2	OM_51523; OM_51524	map00670
	One carbon pool by folate	29	methenyltetrahydrofolate cyclohydrolase activity	EC:3.5.4.9	5	OM_31482; OM_53454; OM_53455; OM_72332; OM_75542	map00670
	One carbon pool by folate	29	methionyl-tRNA formyltransferase activity	EC:2.1.2.9	1	OM_10257	map00670
	One carbon pool by folate	29	methylenetetrahydrofolate dehydrogenase (NAD+) activity	EC:1.5.1.15	5	OM_31482; OM_53454; OM_53455; OM_72332; OM_75542	map00670
	One carbon pool by folate	29	methylenetetrahydrofolate dehydrogenase [NAD(P)+] activity	EC:1.5.1.5	7	OM_31482; OM_47843; OM_53454; OM_53455; OM_72332; OM_75542; OM_7613	map00670
	One carbon pool by folate	29	phosphoribosylaminoimidazolecarboxamide formyltransferase activity	EC:2.1.2.3	8	OM_1057; OM_13783; OM_23567; OM_25536; OM_37041; OM_37043; OM_74219; OM_7810	map00670
	One carbon pool by folate	29	thymidylate synthase activity	EC:2.1.1.45	2	OM_11717; OM_40967	map00670
	Total One carbon pool by folate				40
Glycan biosynthesis and metabolism	Other glycan degradation	23	alpha-mannosidase activity	EC:3.2.1.24	12	OM_13550; OM_30866; OM_3103; OM_31798; OM_39646; OM_46868; OM_46871; OM_47826; OM_53688; OM_75214; OM_8350; OM_9000	map00511
	Other glycan degradation	23	beta-mannosidase activity	EC:3.2.1.25	1	OM_2759	map00511
	Other glycan degradation	23	beta-N-acetylhexosaminidase activity	EC:3.2.1.52	10	OM_13210; OM_20002; OM_2328; OM_35440; OM_37661; OM_37662; OM_48947; OM_48948; OM_48949; OM_66436	map00511
	Total Other glycan degradation				23
Glycan biosynthesis and metabolism	Other types of O-glycan biosynthesis	17	dolichyl-phosphate-mannose-protein mannosyltransferase activity	EC:2.4.1.109	10	OM_17973; OM_20457; OM_24271; OM_27573; OM_3051; OM_34113; OM_6555; OM_6556; OM_75442; OM_79058	map00514
	Other types of O-glycan biosynthesis	17	galactosylgalactosylxylosylprotein 3-beta-glucuronosyltransferase activity	EC:2.4.1.135	3	OM_10536; OM_73300; OM_75508	map00514
	Other types of O-glycan biosynthesis	17	peptide-O-fucosyltransferase activity	EC:2.4.1.221	4	OM_10032; OM_27308; OM_33128; OM_39536	map00514
	Total Other types of O-glycan biosynthesis				17
Energy metabolism	Oxidative phosphorylation	44	cytochrome-c oxidase activity	EC:1.9.3.1	17	OM_13417; OM_15352; OM_16064; OM_17071; OM_19896; OM_20401; OM_22170; OM_26307; OM_26929; OM_28446; OM_30762; OM_30763; OM_43229; OM_76617; OM_76618; OM_79315; OM_7944	map00190
	Oxidative phosphorylation	44	inorganic diphosphatase activity	EC:3.6.1.1	14	OM_18605; OM_19888; OM_21769; OM_24219; OM_24729; OM_31351; OM_31352; OM_31353; OM_31354; OM_3197; OM_3198; OM_72025; OM_73089; OM_9887	map00190
	Oxidative phosphorylation	44	NADH dehydrogenase activity	EC:1.6.99.3	11	OM_17166; OM_19913; OM_20626; OM_30855; OM_30856; OM_3688; OM_38852; OM_38854; OM_47766; OM_6111; OM_78691	map00190
	Oxidative phosphorylation	44	succinate dehydrogenase (ubiquinone) activity	EC:1.3.5.1	1	OM_11521	map00190
	Oxidative phosphorylation	44	ubiquinol-cytochrome-c reductase activity	EC:1.10.2.2	1	OM_65692	map00190
	Total Oxidative phosphorylation				44
Metabolism of cofactors and vitamins	Pantothenate and CoA biosynthesis	59	beta-ureidopropionase activity	EC:3.5.1.6	22	OM_13369; OM_18130; OM_18131; OM_18132; OM_22823; OM_24545; OM_26322; OM_33635; OM_38558; OM_38559; OM_49570; OM_49571; OM_49576; OM_62807; OM_66855; OM_66856; OM_66857; OM_66858; OM_66859; OM_66860; OM_75371; OM_7997	map00770
	Pantothenate and CoA biosynthesis	59	dephospho-CoA kinase activity	EC:2.7.1.24	5	OM_20185; OM_21857; OM_23609; OM_30591; OM_48941	map00770
	Pantothenate and CoA biosynthesis	59	dihydropyrimidinase activity	EC:3.5.2.2	2	OM_39241; OM_48395	map00770
	Pantothenate and CoA biosynthesis	59	dihydropyrimidine dehydrogenase (NADP+) activity	EC:1.3.1.2	2	OM_48725; OM_9869	map00770
	Pantothenate and CoA biosynthesis	59	holo-[acyl-carrier-protein] synthase activity	EC:2.7.8.7	7	OM_14449; OM_24682; OM_26452; OM_2939; OM_33719; OM_60412; OM_60413	map00770
	Pantothenate and CoA biosynthesis	59	nucleotide diphosphatase activity	EC:3.6.1.9	5	OM_1095; OM_13131; OM_15009; OM_26156; OM_7101	map00770
	Pantothenate and CoA biosynthesis	59	pantetheine hydrolase activity	EC:3.5.1.92	10	OM_15096; OM_19345; OM_27641; OM_53011; OM_53012; OM_53013; OM_62280; OM_6972; OM_74286; OM_74287	map00770
	Pantothenate and CoA biosynthesis	59	pantothenate kinase activity	EC:2.7.1.33	2	OM_5789; OM_74268	map00770
	Pantothenate and CoA biosynthesis	59	phosphopantothenate--cysteine ligase activity	EC:6.3.2.5	4	OM_23626; OM_2929; OM_39492; OM_52724	map00770
	Total Pantothenate and CoA biosynthesis				59
Biosynthesis of other secondary metabolites	Penicillin and cephalosporin biosynthesis	8	beta-lactamase activity	EC:3.5.2.6	7	OM_13159; OM_26172; OM_30266; OM_37302; OM_45177; OM_45178; OM_61766	map00311
	Penicillin and cephalosporin biosynthesis	8	N-(5-amino-5-carboxypentanoyl)-L-cysteinyl-D-valine synthase activity	EC:6.3.2.26	1	OM_2276	map00311
	Total Penicillin and cephalosporin biosynthesis				8
Carbohydrate metabolism	Pentose and glucuronate interconversions	36	alditol:NADP+ 1-oxidoreductase activity	EC:1.1.1.21	7	OM_12710; OM_39091; OM_39480; OM_54718; OM_5862; OM_67243; OM_9225	map00040
	Pentose and glucuronate interconversions	36	glucuronosyltransferase activity	EC:2.4.1.17	13	OM_1054; OM_11917; OM_17551; OM_28906; OM_32793; OM_37033; OM_37034; OM_37035; OM_37036; OM_40636; OM_45723; OM_60474; OM_66925	map00040
	Pentose and glucuronate interconversions	36	L-xylulose reductase (NAD+) activity	EC:1.1.1.10	6	OM_11509; OM_14326; OM_39182; OM_39183; OM_66768; OM_821	map00040
	Pentose and glucuronate interconversions	36	polygalacturonase activity	EC:3.2.1.15	1	OM_57766	map00040
	Pentose and glucuronate interconversions	36	ribulose-phosphate 3-epimerase activity	EC:5.1.3.1	1	OM_2670	map00040
	Pentose and glucuronate interconversions	36	UTP:glucose-1-phosphate uridylyltransferase activity	EC:2.7.7.9	7	OM_22389; OM_25209; OM_35670; OM_35671; OM_44887; OM_64481; OM_9436	map00040
	Pentose and glucuronate interconversions	36	xylulokinase activity	EC:2.7.1.17	1	OM_4052	map00040
	Total Pentose and glucuronate interconversions				36
Carbohydrate metabolism	Pentose phosphate pathway	18	6-phosphofructokinase activity	EC:2.7.1.11	1	OM_2711	map00030
	Pentose phosphate pathway	18	fructose 1,6-bisphosphate 1-phosphatase activity	EC:3.1.3.11	1	OM_2372	map00030
	Pentose phosphate pathway	18	gluconolactonase activity	EC:3.1.1.17	6	OM_11684; OM_2339; OM_31837; OM_38766; OM_65974; OM_73111	map00030
	Pentose phosphate pathway	18	glucose-6-phosphate dehydrogenase activity	EC:1.1.1.49	1	OM_46593	map00030
	Pentose phosphate pathway	18	glucose-6-phosphate isomerase activity	EC:5.3.1.9	3	OM_13051; OM_21490; OM_793	map00030
	Pentose phosphate pathway	18	phosphoglucomutase activity	EC:5.4.2.2	1	OM_13341	map00030
	Pentose phosphate pathway	18	ribose phosphate diphosphokinase activity	EC:2.7.6.1	1	OM_3207	map00030
	Pentose phosphate pathway	18	ribose-5-phosphate isomerase activity	EC:5.3.1.6	2	OM_21654; OM_47395	map00030
	Pentose phosphate pathway	18	ribulose-phosphate 3-epimerase activity	EC:5.1.3.1	1	OM_2670	map00030
	Pentose phosphate pathway	18	sedoheptulose-7-phosphate:D-glyceraldehyde-3-phosphate glyceronetransferase activity	EC:2.2.1.2	1	OM_39115	map00030
	Total Pentose phosphate pathway				18
Amino acid metabolism	Phenylalanine metabolism	38	4-hydroxyphenylpyruvate dioxygenase activity	EC:1.13.11.27	1	OM_66591	map00360
	Phenylalanine metabolism	38	amidase activity	EC:3.5.1.4	1	OM_6766	map00360
	Phenylalanine metabolism	38	L-tyrosine:2-oxoglutarate aminotransferase activity	EC:2.6.1.5	1	OM_8126	map00360
	Phenylalanine metabolism	38	peroxidase activity	EC:1.11.1.7	35	OM_12274; OM_14439; OM_14623; OM_15506; OM_16480; OM_17236; OM_17471; OM_18207; OM_18713; OM_19293; OM_2327; OM_25332; OM_27918; OM_33056; OM_3560; OM_37982; OM_3868; OM_46931; OM_5560; OM_5711; OM_61908; OM_61909; OM_62284; OM_65708; OM_67073; OM_71717; OM_72057; OM_74208; OM_74209; OM_74210; OM_74511; OM_77530; OM_78536; OM_7918; OM_9047	map00360
	Total Phenylalanine metabolism				38
Amino acid metabolism	Phenylalanine, tyrosine and tryptophan biosynthesis	1	L-tyrosine:2-oxoglutarate aminotransferase activity	EC:2.6.1.5	1	OM_8126	map00400
	Total Phenylalanine, tyrosine and tryptophan biosynthesis				1
Biosynthesis of other secondary metabolites	Phenylpropanoid biosynthesis	35	peroxidase activity	EC:1.11.1.7	35	OM_12274; OM_14439; OM_14623; OM_15506; OM_16480; OM_17236; OM_17471; OM_18207; OM_18713; OM_19293; OM_2327; OM_25332; OM_27918; OM_33056; OM_3560; OM_37982; OM_3868; OM_46931; OM_5560; OM_5711; OM_61908; OM_61909; OM_62284; OM_65708; OM_67073; OM_71717; OM_72057; OM_74208; OM_74209; OM_74210; OM_74511; OM_77530; OM_78536; OM_7918; OM_9047	map00940
	Total Phenylpropanoid biosynthesis				35
Signal transduction	Phosphatidylinositol signaling system	124	1-phosphatidylinositol 4-kinase activity	EC:2.7.1.67	7	OM_10342; OM_12314; OM_19552; OM_36349; OM_36350; OM_51136; OM_62611	map04070
	Phosphatidylinositol signaling system	124	1-phosphatidylinositol-3-kinase activity	EC:2.7.1.137	10	OM_27417; OM_2832; OM_28575; OM_39486; OM_50803; OM_52278; OM_52279; OM_53634; OM_68005; OM_937	map04070
	Phosphatidylinositol signaling system	124	1-phosphatidylinositol-3-phosphate 5-kinase activity	EC:2.7.1.150	10	OM_14315; OM_17951; OM_21128; OM_24354; OM_37477; OM_37478; OM_37479; OM_51936; OM_6575; OM_74424	map04070
	Phosphatidylinositol signaling system	124	1-phosphatidylinositol-4-phosphate 3-kinase activity	EC:2.7.1.154	19	OM_13976; OM_19659; OM_24182; OM_27417; OM_2832; OM_28575; OM_34798; OM_39486; OM_44758; OM_45985; OM_45986; OM_4899; OM_5068; OM_50803; OM_53634; OM_60322; OM_66173; OM_68005; OM_79646	map04070
	Phosphatidylinositol signaling system	124	CDP-diacylglycerol-inositol 3-phosphatidyltransferase activity	EC:2.7.8.11	1	OM_48745	map04070
	Phosphatidylinositol signaling system	124	diacylglycerol kinase activity	EC:2.7.1.107	5	OM_14655; OM_3930; OM_49499; OM_692; OM_693	map04070
	Phosphatidylinositol signaling system	124	inositol monophosphate 1-phosphatase activity	EC:3.1.3.25	3	OM_50027; OM_50028; OM_5250	map04070
	Phosphatidylinositol signaling system	124	inositol pentakisphosphate 2-kinase activity	EC:2.7.1.158	7	OM_16692; OM_28949; OM_40064; OM_40066; OM_4761; OM_54077; OM_54078	map04070
	Phosphatidylinositol signaling system	124	inositol-1,3,4-trisphosphate 6-kinase activity	EC:2.7.1.159	3	OM_27442; OM_31134; OM_78112	map04070
	Phosphatidylinositol signaling system	124	inositol-1,4-bisphosphate 1-phosphatase activity	EC:3.1.3.57	5	OM_13019; OM_14418; OM_36481; OM_36482; OM_36483	map04070
	Phosphatidylinositol signaling system	124	inositol-polyphosphate 5-phosphatase activity	EC:3.1.3.56	4	OM_27368; OM_48380; OM_5632; OM_75604	map04070
	Phosphatidylinositol signaling system	124	phosphatidate cytidylyltransferase activity	EC:2.7.7.41	4	OM_11523; OM_31060; OM_33541; OM_49044	map04070
	Phosphatidylinositol signaling system	124	phosphatidylinositol-3,4,5-trisphosphate 3-phosphatase activity	EC:3.1.3.67	11	OM_15061; OM_16142; OM_2779; OM_29140; OM_34404; OM_39342; OM_48126; OM_5548; OM_62363; OM_65959; OM_67459	map04070
	Phosphatidylinositol signaling system	124	phosphatidylinositol-3,4-bisphosphate 4-phosphatase activity	EC:3.1.3.66	1	OM_20265	map04070
	Phosphatidylinositol signaling system	124	phosphatidylinositol-4,5-bisphosphate 3-kinase activity	EC:2.7.1.153	4	OM_27417; OM_28575; OM_39486; OM_68005	map04070
	Phosphatidylinositol signaling system	124	phosphatidylinositol-4,5-bisphosphate 5-phosphatase activity	EC:3.1.3.36	12	OM_16224; OM_21850; OM_22814; OM_24164; OM_24165; OM_26060; OM_26272; OM_28898; OM_33540; OM_36322; OM_4324; OM_51850	map04070
	Phosphatidylinositol signaling system	124	protein kinase C activity	EC:2.7.11.13	29	OM_10285; OM_1072; OM_11886; OM_15621; OM_16654; OM_1736; OM_1807; OM_1808; OM_1809; OM_1926; OM_19286; OM_1950; OM_20010; OM_2061; OM_2062; OM_23118; OM_2810; OM_4422; OM_46219; OM_46220; OM_48769; OM_52032; OM_53136; OM_54331; OM_56703; OM_69661; OM_7373; OM_78089; OM_9800	map04070
	Total Phosphatidylinositol signaling system				135
Metabolism of other amino acids	Phosphonate and phosphinate metabolism	12	choline-phosphate cytidylyltransferase activity	EC:2.7.7.15	6	OM_11712; OM_20175; OM_4045; OM_52363; OM_61552; OM_61553	map00440
	Phosphonate and phosphinate metabolism	12	ethanolamine-phosphate cytidylyltransferase activity	EC:2.7.7.14	6	OM_12989; OM_16475; OM_36311; OM_51983; OM_51984; OM_6587	map00440
	Total Phosphonate and phosphinate metabolism				12
Metabolism of cofactors and vitamins	Porphyrin and chlorophyll metabolism	50	cob(I)yrinic acid a,c-diamide adenosyltransferase activity	EC:2.5.1.17	1	OM_10793	map00860
	Porphyrin and chlorophyll metabolism	50	cyanocobalamin reductase (cyanide-eliminating) activity	EC:1.16.1.6	2	OM_39785; OM_7128	map00860
	Porphyrin and chlorophyll metabolism	50	ferrochelatase activity	EC:4.99.1.1	1	OM_12005	map00860
	Porphyrin and chlorophyll metabolism	50	ferroxidase activity	EC:1.16.3.1	6	OM_16840; OM_20796; OM_46963; OM_46964; OM_46965; OM_65534	map00860
	Porphyrin and chlorophyll metabolism	50	glucuronosyltransferase activity	EC:2.4.1.17	13	OM_1054; OM_11917; OM_17551; OM_28906; OM_32793; OM_37033; OM_37034; OM_37035; OM_37036; OM_40636; OM_45723; OM_60474; OM_66925	map00860
	Porphyrin and chlorophyll metabolism	50	glutamate-tRNA ligase activity	EC:6.1.1.17	4	OM_20614; OM_22200; OM_3327; OM_34255	map00860
	Porphyrin and chlorophyll metabolism	50	porphobilinogen synthase activity	EC:4.2.1.24	6	OM_10252; OM_20271; OM_30804; OM_60459; OM_72190; OM_78844	map00860
	Porphyrin and chlorophyll metabolism	50	protochlorophyllide reductase activity	EC:1.3.1.33	17	OM_10861; OM_21407; OM_22119; OM_40336; OM_50559; OM_59270; OM_61091; OM_63392; OM_65902; OM_68556; OM_7034; OM_74446; OM_74447; OM_75684; OM_75858; OM_76093; OM_77746	map00860
	Total Porphyrin and chlorophyll metabolism				50
Carbohydrate metabolism	Propanoate metabolism	61	4-aminobutyrate:2-oxoglutarate transaminase activity	EC:2.6.1.19	2	OM_1538; OM_37712	map00640
	Propanoate metabolism	61	acetate CoA-transferase activity	EC:2.8.3.8	7	OM_1863; OM_38142; OM_38143; OM_38144; OM_4650; OM_60408; OM_9910	map00640
	Propanoate metabolism	61	acetate-CoA ligase activity	EC:6.2.1.1	3	OM_26650; OM_40895; OM_43265	map00640
	Propanoate metabolism	61	acetyl-CoA C-acetyltransferase activity	EC:2.3.1.9	1	OM_26204	map00640
	Propanoate metabolism	61	acetyl-CoA carboxylase activity	EC:6.4.1.2	13	OM_15546; OM_210; OM_211; OM_31600; OM_35520; OM_3824; OM_47921; OM_60373; OM_60748; OM_66400; OM_73668; OM_75781; OM_79578	map00640
	Propanoate metabolism	61	enoyl-CoA hydratase activity	EC:4.2.1.17	18	OM_11482; OM_22234; OM_36638; OM_36639; OM_36640; OM_36833; OM_38542; OM_40070; OM_40072; OM_4665; OM_49722; OM_59835; OM_65089; OM_65090; OM_6633; OM_66681; OM_6883; OM_8890	map00640
	Propanoate metabolism	61	L-lactate dehydrogenase activity	EC:1.1.1.27	1	OM_25480	map00640
	Propanoate metabolism	61	malonyl-CoA decarboxylase activity	EC:4.1.1.9	1	OM_6844	map00640
	Propanoate metabolism	61	methylmalonate-semialdehyde dehydrogenase (acylating) activity	EC:1.2.1.27	1	OM_39078	map00640
	Propanoate metabolism	61	methylmalonyl-CoA epimerase activity	EC:5.1.99.1	4	OM_16565; OM_25701; OM_52881; OM_6931	map00640
	Propanoate metabolism	61	methylmalonyl-CoA mutase activity	EC:5.4.99.2	1	OM_3561	map00640
	Propanoate metabolism	61	propionyl-CoA carboxylase activity	EC:6.4.1.3	4	OM_22321; OM_35517; OM_66392; OM_73653	map00640
	Propanoate metabolism	61	succinate-CoA ligase (ADP-forming) activity	EC:6.2.1.5	3	OM_10194; OM_52860; OM_52861	map00640
	Propanoate metabolism	61	succinate-CoA ligase activity	EC:6.2.1.4	5	OM_10194; OM_33973; OM_51174; OM_52860; OM_52861	map00640
	Total Propanoate metabolism				64
Nucleotide metabolism	Purine metabolism	552	3',5'-cyclic-GMP phosphodiesterase activity	EC:3.1.4.35	8	OM_1125; OM_1126; OM_12203; OM_14219; OM_1625; OM_37810; OM_37811; OM_47300	map00230
	Purine metabolism	552	3',5'-cyclic-nucleotide phosphodiesterase activity	EC:3.1.4.17	11	OM_1733; OM_17820; OM_21639; OM_21642; OM_27432; OM_3149; OM_47940; OM_48377; OM_51657; OM_66183; OM_75584	map00230
	Purine metabolism	552	3'-nucleotidase activity	EC:3.1.3.6	1	OM_5250	map00230
	Purine metabolism	552	5'-nucleotidase activity	EC:3.1.3.5	22	OM_1397; OM_15069; OM_17462; OM_21239; OM_22995; OM_2602; OM_31785; OM_39069; OM_47021; OM_47022; OM_47251; OM_53648; OM_53649; OM_53650; OM_53652; OM_53653; OM_59415; OM_59437; OM_60212; OM_6027; OM_60714; OM_9647	map00230
	Purine metabolism	552	adenine phosphoribosyltransferase activity	EC:2.4.2.7	7	OM_21390; OM_30276; OM_34211; OM_37321; OM_52302; OM_67114; OM_67115	map00230
	Purine metabolism	552	adenosine deaminase activity	EC:3.5.4.4	10	OM_29787; OM_3728; OM_3866; OM_42673; OM_445; OM_4462; OM_46388; OM_54878; OM_7673; OM_7675	map00230
	Purine metabolism	552	adenosine kinase activity	EC:2.7.1.20	1	OM_21787	map00230
	Purine metabolism	552	adenylate cyclase activity	EC:4.6.1.1	6	OM_10657; OM_19918; OM_38022; OM_4117; OM_5203; OM_68623	map00230
	Purine metabolism	552	adenylate kinase activity	EC:2.7.4.3	7	OM_21729; OM_22030; OM_2414; OM_30684; OM_48662; OM_48664; OM_48665	map00230
	Purine metabolism	552	adenylosuccinate synthase activity	EC:6.3.4.4	2	OM_17222; OM_33447	map00230
	Purine metabolism	552	adenylylsulfate kinase activity	EC:2.7.1.25	3	OM_30892; OM_53534; OM_79118	map00230
	Purine metabolism	552	ADP-ribose diphosphatase activity	EC:3.6.1.13	10	OM_10263; OM_18167; OM_2525; OM_26387; OM_31006; OM_51874; OM_65953; OM_65954; OM_73150; OM_74431	map00230
	Purine metabolism	552	amidophosphoribosyltransferase activity	EC:2.4.2.14	2	OM_44597; OM_44598	map00230
	Purine metabolism	552	AMP deaminase activity	EC:3.5.4.6	8	OM_10394; OM_11887; OM_1392; OM_49514; OM_49515; OM_67604; OM_67605; OM_67606	map00230
	Purine metabolism	552	ATPase activity	EC:3.6.1.3	164	OM_10526; OM_10983; OM_1146; OM_11593; OM_11757; OM_12078; OM_12193; OM_12194; OM_12502; OM_12731; OM_14324; OM_14325; OM_15784; OM_160; OM_16396; OM_16520; OM_17874; OM_1880; OM_19208; OM_20166; OM_20208; OM_20983; OM_2126; OM_21287; OM_21389; OM_21439; OM_22828; OM_23236; OM_23237; OM_23280; OM_23797; OM_24239; OM_24482; OM_24491; OM_24726; OM_25447; OM_26296; OM_26415; OM_2743; OM_2794; OM_281…	map00230
	Purine metabolism	552	bis(5'-adenosyl)-triphosphatase activity	EC:3.6.1.29	4	OM_13670; OM_15528; OM_17597; OM_51711	map00230
	Purine metabolism	552	dATP phosphohydrolase activity	EC:3.6.1.5	6	OM_1643; OM_2153; OM_22094; OM_4280; OM_5198; OM_7536	map00230
	Purine metabolism	552	dGTPase activity	EC:3.1.5.1	4	OM_21640; OM_25600; OM_51424; OM_78442	map00230
	Purine metabolism	552	DNA-directed 5'-3' RNA polymerase activity	EC:2.7.7.6	37	OM_10508; OM_10852; OM_11647; OM_13078; OM_20605; OM_2096; OM_22189; OM_23506; OM_2638; OM_28788; OM_29188; OM_3190; OM_3228; OM_34261; OM_34536; OM_34537; OM_36762; OM_37565; OM_38485; OM_47527; OM_48833; OM_49375; OM_51220; OM_5419; OM_5420; OM_5596; OM_5896; OM_60417; OM_6256; OM_66112; OM_66113; OM_66973; OM_73182; OM_73183; OM_7356; OM_74665; OM_78769	map00230
	Purine metabolism	552	DNA-directed DNA polymerase activity	EC:2.7.7.7	155	OM_1008; OM_10403; OM_10802; OM_11027; OM_11033; OM_11035; OM_11935; OM_12109; OM_12154; OM_12171; OM_12594; OM_12598; OM_12952; OM_134; OM_14038; OM_1479; OM_14943; OM_15598; OM_15865; OM_15875; OM_17153; OM_17311; OM_17660; OM_17763; OM_17775; OM_17776; OM_17777; OM_1780; OM_18187; OM_19046; OM_19047; OM_19072; OM_19073; OM_19074; OM_20472; OM_20743; OM_20896; OM_20897; OM_20899; OM_20989; OM_2…	map00230
	Purine metabolism	552	GMP synthase (glutamine-hydrolyzing) activity	EC:6.3.5.2	4	OM_10422; OM_5661; OM_62698; OM_66515	map00230
	Purine metabolism	552	guanylate cyclase activity	EC:4.6.1.2	3	OM_13421; OM_72526; OM_8505	map00230
	Purine metabolism	552	guanylate kinase activity	EC:2.7.4.8	8	OM_19583; OM_48565; OM_48566; OM_48567; OM_48568; OM_78444; OM_78445; OM_78446	map00230
	Purine metabolism	552	hypoxanthine phosphoribosyltransferase activity	EC:2.4.2.8	1	OM_7531	map00230
	Purine metabolism	552	IMP cyclohydrolase activity	EC:3.5.4.10	8	OM_1057; OM_13783; OM_23567; OM_25536; OM_37041; OM_37043; OM_74219; OM_7810	map00230
	Purine metabolism	552	IMP dehydrogenase activity	EC:1.1.1.205	2	OM_21259; OM_51614	map00230
	Purine metabolism	552	nucleoside diphosphate kinase activity	EC:2.7.4.6	8	OM_10993; OM_31209; OM_31710; OM_47983; OM_52860; OM_52861; OM_6599; OM_8282	map00230
	Purine metabolism	552	nucleoside-diphosphatase activity	EC:3.6.1.6	3	OM_12685; OM_19366; OM_5198	map00230
	Purine metabolism	552	nucleotide diphosphatase activity	EC:3.6.1.9	5	OM_1095; OM_13131; OM_15009; OM_26156; OM_7101	map00230
	Purine metabolism	552	phosphoglucomutase activity	EC:5.4.2.2	1	OM_13341	map00230
	Purine metabolism	552	phosphoribosylaminoimidazole carboxylase activity	EC:4.1.1.21	8	OM_28136; OM_30741; OM_38332; OM_38333; OM_38334; OM_38335; OM_71837; OM_77625	map00230
	Purine metabolism	552	phosphoribosylaminoimidazolecarboxamide formyltransferase activity	EC:2.1.2.3	8	OM_1057; OM_13783; OM_23567; OM_25536; OM_37041; OM_37043; OM_74219; OM_7810	map00230
	Purine metabolism	552	phosphoribosylaminoimidazolesuccinocarboxamide synthase activity	EC:6.3.2.6	8	OM_28136; OM_30741; OM_38332; OM_38333; OM_38334; OM_38335; OM_71837; OM_77625	map00230
	Purine metabolism	552	phosphoribosylformylglycinamidine synthase activity	EC:6.3.5.3	1	OM_19439	map00230
	Purine metabolism	552	polyribonucleotide nucleotidyltransferase activity	EC:2.7.7.8	4	OM_28560; OM_30313; OM_38086; OM_52668	map00230
	Purine metabolism	552	purine nucleosidase activity	EC:3.2.2.1	6	OM_30143; OM_33655; OM_4963; OM_49663; OM_76665; OM_78168	map00230
	Purine metabolism	552	purine-nucleoside phosphorylase activity	EC:2.4.2.1	1	OM_67512	map00230
	Purine metabolism	552	ribonucleoside-diphosphate reductase activity, thioredoxin disulfide as acceptor	EC:1.17.4.1	1	OM_67188	map00230
	Purine metabolism	552	ribose phosphate diphosphokinase activity	EC:2.7.6.1	1	OM_3207	map00230
	Purine metabolism	552	RNA-directed 5'-3' RNA polymerase activity	EC:2.7.7.48	2	OM_1843; OM_6039	map00230
	Purine metabolism	552	sulfate adenylyltransferase (ATP) activity	EC:2.7.7.4	20	OM_10498; OM_12889; OM_15930; OM_18450; OM_20668; OM_21220; OM_23245; OM_28065; OM_29301; OM_29571; OM_30892; OM_36281; OM_39584; OM_4153; OM_47165; OM_535; OM_53534; OM_67674; OM_72789; OM_79118	map00230
	Purine metabolism	552	urease activity	EC:3.5.1.5	1	OM_42792	map00230
	Total Purine metabolism				572
Nucleotide metabolism	Pyrimidine metabolism	287	3'-nucleotidase activity	EC:3.1.3.6	1	OM_5250	map00240
	Pyrimidine metabolism	287	5'-nucleotidase activity	EC:3.1.3.5	22	OM_1397; OM_15069; OM_17462; OM_21239; OM_22995; OM_2602; OM_31785; OM_39069; OM_47021; OM_47022; OM_47251; OM_53648; OM_53649; OM_53650; OM_53652; OM_53653; OM_59415; OM_59437; OM_60212; OM_6027; OM_60714; OM_9647	map00240
	Pyrimidine metabolism	287	aspartate carbamoyltransferase activity	EC:2.1.3.2	1	OM_59444	map00240
	Pyrimidine metabolism	287	beta-ureidopropionase activity	EC:3.5.1.6	22	OM_13369; OM_18130; OM_18131; OM_18132; OM_22823; OM_24545; OM_26322; OM_33635; OM_38558; OM_38559; OM_49570; OM_49571; OM_49576; OM_62807; OM_66855; OM_66856; OM_66857; OM_66858; OM_66859; OM_66860; OM_75371; OM_7997	map00240
	Pyrimidine metabolism	287	CTP synthase activity	EC:6.3.4.2	3	OM_27498; OM_3299; OM_50664	map00240
	Pyrimidine metabolism	287	cytidine deaminase activity	EC:3.5.4.5	2	OM_48888; OM_48889	map00240
	Pyrimidine metabolism	287	dATP phosphohydrolase activity	EC:3.6.1.5	6	OM_1643; OM_2153; OM_22094; OM_4280; OM_5198; OM_7536	map00240
	Pyrimidine metabolism	287	dihydroorotase activity	EC:3.5.2.3	1	OM_59444	map00240
	Pyrimidine metabolism	287	dihydropyrimidinase activity	EC:3.5.2.2	2	OM_39241; OM_48395	map00240
	Pyrimidine metabolism	287	dihydropyrimidine dehydrogenase (NADP+) activity	EC:1.3.1.2	2	OM_48725; OM_9869	map00240
	Pyrimidine metabolism	287	DNA-directed 5'-3' RNA polymerase activity	EC:2.7.7.6	37	OM_10508; OM_10852; OM_11647; OM_13078; OM_20605; OM_2096; OM_22189; OM_23506; OM_2638; OM_28788; OM_29188; OM_3190; OM_3228; OM_34261; OM_34536; OM_34537; OM_36762; OM_37565; OM_38485; OM_47527; OM_48833; OM_49375; OM_51220; OM_5419; OM_5420; OM_5596; OM_5896; OM_60417; OM_6256; OM_66112; OM_66113; OM_66973; OM_73182; OM_73183; OM_7356; OM_74665; OM_78769	map00240
	Pyrimidine metabolism	287	DNA-directed DNA polymerase activity	EC:2.7.7.7	155	OM_1008; OM_10403; OM_10802; OM_11027; OM_11033; OM_11035; OM_11935; OM_12109; OM_12154; OM_12171; OM_12594; OM_12598; OM_12952; OM_134; OM_14038; OM_1479; OM_14943; OM_15598; OM_15865; OM_15875; OM_17153; OM_17311; OM_17660; OM_17763; OM_17775; OM_17776; OM_17777; OM_1780; OM_18187; OM_19046; OM_19047; OM_19072; OM_19073; OM_19074; OM_20472; OM_20743; OM_20896; OM_20897; OM_20899; OM_20989; OM_2…	map00240
	Pyrimidine metabolism	287	nucleoside diphosphate kinase activity	EC:2.7.4.6	8	OM_10993; OM_31209; OM_31710; OM_47983; OM_52860; OM_52861; OM_6599; OM_8282	map00240
	Pyrimidine metabolism	287	nucleoside monophosphate kinase activity	EC:2.7.4.4	3	OM_33685; OM_49854; OM_49855	map00240
	Pyrimidine metabolism	287	nucleoside-diphosphatase activity	EC:3.6.1.6	3	OM_12685; OM_19366; OM_5198	map00240
	Pyrimidine metabolism	287	polyribonucleotide nucleotidyltransferase activity	EC:2.7.7.8	4	OM_28560; OM_30313; OM_38086; OM_52668	map00240
	Pyrimidine metabolism	287	purine-nucleoside phosphorylase activity	EC:2.4.2.1	1	OM_67512	map00240
	Pyrimidine metabolism	287	ribonucleoside-diphosphate reductase activity, thioredoxin disulfide as acceptor	EC:1.17.4.1	1	OM_67188	map00240
	Pyrimidine metabolism	287	thymidine kinase activity	EC:2.7.1.21	1	OM_26849	map00240
	Pyrimidine metabolism	287	thymidylate kinase activity	EC:2.7.4.9	1	OM_31710	map00240
	Pyrimidine metabolism	287	thymidylate synthase activity	EC:2.1.1.45	2	OM_11717; OM_40967	map00240
	Pyrimidine metabolism	287	uridine kinase activity	EC:2.7.1.48	6	OM_15457; OM_16190; OM_39774; OM_75387; OM_75388; OM_75389	map00240
	Pyrimidine metabolism	287	uridine phosphorylase activity	EC:2.4.2.3	6	OM_18079; OM_230; OM_40923; OM_60568; OM_6057; OM_6059	map00240
	Pyrimidine metabolism	287	uridylate kinase activity	EC:2.7.4.22	1	OM_31710	map00240
	Total Pyrimidine metabolism				291
Carbohydrate metabolism	Pyruvate metabolism	122	acetate-CoA ligase activity	EC:6.2.1.1	3	OM_26650; OM_40895; OM_43265	map00620
	Pyruvate metabolism	122	acetyl-CoA C-acetyltransferase activity	EC:2.3.1.9	1	OM_26204	map00620
	Pyruvate metabolism	122	acetyl-CoA carboxylase activity	EC:6.4.1.2	13	OM_15546; OM_210; OM_211; OM_31600; OM_35520; OM_3824; OM_47921; OM_60373; OM_60748; OM_66400; OM_73668; OM_75781; OM_79578	map00620
	Pyruvate metabolism	122	acetyl-CoA hydrolase activity	EC:3.1.2.1	7	OM_1863; OM_38142; OM_38143; OM_38144; OM_4650; OM_60408; OM_9910	map00620
	Pyruvate metabolism	122	acylphosphatase activity	EC:3.6.1.7	2	OM_18689; OM_18735	map00620
	Pyruvate metabolism	122	aldehyde dehydrogenase (NAD+) activity	EC:1.2.1.3	28	OM_10034; OM_12239; OM_12609; OM_15332; OM_15869; OM_17991; OM_21695; OM_2253; OM_23533; OM_28827; OM_28867; OM_32982; OM_36002; OM_38661; OM_45349; OM_46579; OM_46580; OM_4973; OM_51193; OM_51638; OM_60643; OM_62190; OM_64869; OM_64870; OM_74528; OM_76741; OM_9638; OM_9965	map00620
	Pyruvate metabolism	122	dihydrolipoyl dehydrogenase activity	EC:1.8.1.4	2	OM_10101; OM_50468	map00620
	Pyruvate metabolism	122	D-lactate dehydrogenase (cytochrome) activity	EC:1.1.2.4	7	OM_11269; OM_1329; OM_26193; OM_49588; OM_49589; OM_5935; OM_66107	map00620
	Pyruvate metabolism	122	D-lactate dehydrogenase activity	EC:1.1.1.28	3	OM_49588; OM_49589; OM_5935	map00620
	Pyruvate metabolism	122	glyoxylate reductase (NADP) activity	EC:1.1.1.79	2	OM_1081; OM_74343	map00620
	Pyruvate metabolism	122	hydroxyacylglutathione hydrolase activity	EC:3.1.2.6	17	OM_1249; OM_1250; OM_18396; OM_18397; OM_22341; OM_29094; OM_36825; OM_36826; OM_36827; OM_36828; OM_37341; OM_65341; OM_65342; OM_65343; OM_73744; OM_74941; OM_892	map00620
	Pyruvate metabolism	122	lactoylglutathione lyase activity	EC:4.4.1.5	1	OM_3031	map00620
	Pyruvate metabolism	122	L-lactate dehydrogenase activity	EC:1.1.1.27	1	OM_25480	map00620
	Pyruvate metabolism	122	L-malate dehydrogenase activity	EC:1.1.1.37	20	OM_11181; OM_1892; OM_19689; OM_21068; OM_21186; OM_23469; OM_24485; OM_27312; OM_27866; OM_28373; OM_38186; OM_47331; OM_50855; OM_62235; OM_62236; OM_72147; OM_72739; OM_75141; OM_77676; OM_7948	map00620
	Pyruvate metabolism	122	phosphoenolpyruvate carboxykinase activity	EC:4.1.1.32	15	OM_1195; OM_1196; OM_19782; OM_27426; OM_33600; OM_49321; OM_49322; OM_61202; OM_61203; OM_61205; OM_64472; OM_64473; OM_77801; OM_79992; OM_8868	map00620
	Pyruvate metabolism	122	pyruvate carboxylase activity	EC:6.4.1.1	1	OM_30281	map00620
	Pyruvate metabolism	122	pyruvate dehydrogenase (acetyl-transferring) activity	EC:1.2.4.1	2	OM_1792; OM_60271	map00620
	Total Pyruvate metabolism				125
Metabolism of cofactors and vitamins	Retinol metabolism	102	alcohol dehydrogenase (NAD+) activity	EC:1.1.1.1	18	OM_12525; OM_12573; OM_12804; OM_15790; OM_16927; OM_23641; OM_34619; OM_37412; OM_40312; OM_50169; OM_50170; OM_50789; OM_50790; OM_51898; OM_51899; OM_54535; OM_54779; OM_6571	map00830
	Retinol metabolism	102	alkane 1-monooxygenase activity	EC:1.14.15.3	3	OM_33299; OM_65383; OM_77603	map00830
	Retinol metabolism	102	aromatase activity	EC:1.14.14.1	36	OM_10245; OM_13775; OM_14560; OM_16372; OM_17184; OM_17287; OM_18634; OM_19691; OM_20360; OM_20777; OM_2248; OM_27061; OM_28246; OM_33301; OM_39223; OM_41100; OM_50698; OM_50699; OM_50700; OM_50701; OM_52087; OM_53207; OM_53682; OM_59296; OM_59510; OM_67256; OM_68154; OM_72064; OM_7270; OM_74677; OM_75775; OM_75860; OM_77860; OM_78658; OM_8577; OM_8952	map00830
	Retinol metabolism	102	glucuronosyltransferase activity	EC:2.4.1.17	13	OM_1054; OM_11917; OM_17551; OM_28906; OM_32793; OM_37033; OM_37034; OM_37035; OM_37036; OM_40636; OM_45723; OM_60474; OM_66925	map00830
	Retinol metabolism	102	retinal dehydrogenase activity	EC:1.2.1.36	15	OM_12239; OM_12609; OM_15332; OM_21695; OM_2253; OM_23533; OM_28867; OM_32982; OM_38661; OM_46579; OM_51193; OM_64869; OM_64870; OM_74528; OM_9638	map00830
	Retinol metabolism	102	retinol dehydrogenase activity	EC:1.1.1.105	17	OM_12933; OM_13972; OM_328; OM_3355; OM_35819; OM_45213; OM_4951; OM_4952; OM_60062; OM_64512; OM_64513; OM_6763; OM_71583; OM_78911; OM_9441; OM_9442; OM_9443	map00830
	Total Retinol metabolism				102
Metabolism of cofactors and vitamins	Riboflavin metabolism	21	acid phosphatase activity	EC:3.1.3.2	11	OM_11437; OM_17172; OM_1751; OM_1752; OM_1753; OM_28939; OM_48191; OM_5575; OM_56789; OM_6561; OM_72070	map00740
	Riboflavin metabolism	21	nucleotide diphosphatase activity	EC:3.6.1.9	5	OM_1095; OM_13131; OM_15009; OM_26156; OM_7101	map00740
	Riboflavin metabolism	21	riboflavin kinase activity	EC:2.7.1.26	3	OM_23618; OM_24509; OM_51303	map00740
	Riboflavin metabolism	21	riboflavin reductase (NADPH) activity	EC:1.5.1.30	2	OM_11950; OM_38705	map00740
	Riboflavin metabolism	21	riboflavin reductase (NADPH) activity	EC:1.5.1.41	2	OM_11950; OM_38705	map00740
	Total Riboflavin metabolism				23
Metabolism of other amino acids	Selenocompound metabolism	35	methionine-tRNA ligase activity	EC:6.1.1.10	4	OM_13606; OM_14360; OM_31022; OM_3377	map00450
	Selenocompound metabolism	35	selenide, water dikinase activity	EC:2.7.9.3	2	OM_21370; OM_67630	map00450
	Selenocompound metabolism	35	sulfate adenylyltransferase (ATP) activity	EC:2.7.7.4	20	OM_10498; OM_12889; OM_15930; OM_18450; OM_20668; OM_21220; OM_23245; OM_28065; OM_29301; OM_29571; OM_30892; OM_36281; OM_39584; OM_4153; OM_47165; OM_535; OM_53534; OM_67674; OM_72789; OM_79118	map00450
	Selenocompound metabolism	35	thioredoxin-disulfide reductase activity	EC:1.8.1.9	9	OM_10622; OM_19989; OM_19990; OM_19991; OM_19992; OM_23276; OM_33926; OM_50979; OM_59505	map00450
	Total Selenocompound metabolism				35
Lipid metabolism	Sphingolipid metabolism	153	3-dehydrosphinganine reductase activity	EC:1.1.1.102	2	OM_11266; OM_66100	map00600
	Sphingolipid metabolism	153	alpha-galactosidase activity	EC:3.2.1.22	21	OM_13097; OM_16044; OM_21622; OM_26162; OM_33086; OM_33087; OM_47097; OM_59592; OM_59593; OM_71879; OM_73005; OM_73006; OM_74562; OM_74563; OM_74564; OM_74906; OM_77258; OM_7790; OM_7791; OM_9914; OM_9915	map00600
	Sphingolipid metabolism	153	ceramide cholinephosphotransferase activity	EC:2.7.8.3	16	OM_10843; OM_11446; OM_11447; OM_1162; OM_17532; OM_17533; OM_18570; OM_24308; OM_24309; OM_30232; OM_30233; OM_30234; OM_37219; OM_66570; OM_78147; OM_7839	map00600
	Sphingolipid metabolism	153	ceramide glucosyltransferase activity	EC:2.4.1.80	1	OM_19923	map00600
	Sphingolipid metabolism	153	ceramide kinase activity	EC:2.7.1.138	16	OM_10343; OM_15296; OM_17207; OM_28164; OM_28387; OM_38438; OM_38439; OM_38440; OM_38441; OM_46928; OM_62612; OM_65929; OM_65930; OM_71762; OM_7978; OM_897	map00600
	Sphingolipid metabolism	153	galactosylceramide sulfotransferase activity	EC:2.8.2.11	6	OM_27772; OM_3024; OM_3084; OM_3541; OM_39670; OM_53515	map00600
	Sphingolipid metabolism	153	N-acylsphingosine amidohydrolase activity	EC:3.5.1.23	1	OM_6778	map00600
	Sphingolipid metabolism	153	phosphatidate phosphatase activity	EC:3.1.3.4	4	OM_18497; OM_63220; OM_78760; OM_8028	map00600
	Sphingolipid metabolism	153	serine C-palmitoyltransferase activity	EC:2.3.1.50	2	OM_1931; OM_38268	map00600
	Sphingolipid metabolism	153	sphinganine-1-phosphate aldolase activity	EC:4.1.2.27	2	OM_33568; OM_79004	map00600
	Sphingolipid metabolism	153	sphingomyelin phosphodiesterase activity	EC:3.1.4.12	74	OM_10326; OM_11823; OM_12571; OM_12962; OM_16206; OM_16276; OM_2025; OM_20412; OM_20621; OM_21096; OM_21097; OM_2190; OM_22072; OM_23283; OM_23549; OM_23745; OM_2459; OM_24679; OM_27266; OM_27305; OM_27609; OM_28061; OM_29872; OM_30017; OM_30018; OM_30019; OM_31073; OM_33662; OM_36480; OM_36676; OM_36851; OM_3696; OM_37017; OM_39842; OM_40279; OM_4546; OM_4703; OM_47285; OM_47287; OM_47992; OM_47…	map00600
	Sphingolipid metabolism	153	sphingomyelin phosphodiesterase D activity	EC:3.1.4.41	4	OM_24958; OM_29702; OM_47129; OM_54100	map00600
	Sphingolipid metabolism	153	sphingomyelin synthase activity	EC:2.7.8.27	16	OM_10843; OM_11446; OM_11447; OM_1162; OM_17532; OM_17533; OM_18570; OM_24308; OM_24309; OM_30232; OM_30233; OM_30234; OM_37219; OM_66570; OM_78147; OM_7839	map00600
	Sphingolipid metabolism	153	sphingosine N-acyltransferase activity	EC:2.3.1.24	4	OM_16592; OM_20461; OM_21968; OM_78957	map00600
	Total Sphingolipid metabolism				169
Carbohydrate metabolism	Starch and sucrose metabolism	63	1,4-alpha-glucan branching enzyme activity	EC:2.4.1.18	3	OM_11479; OM_11480; OM_18535	map00500
	Starch and sucrose metabolism	63	1,4-alpha-oligoglucan phosphorylase activity	EC:2.4.1.1	5	OM_19194; OM_30803; OM_46670; OM_77643; OM_77644	map00500
	Starch and sucrose metabolism	63	4-alpha-glucanotransferase activity	EC:2.4.1.25	1	OM_16470	map00500
	Starch and sucrose metabolism	63	alpha-1,4-glucosidase activity	EC:3.2.1.20	2	OM_11913; OM_22076	map00500
	Starch and sucrose metabolism	63	amylo-alpha-1,6-glucosidase activity	EC:3.2.1.33	1	OM_16470	map00500
	Starch and sucrose metabolism	63	cellulose 1,4-beta-cellobiosidase activity	EC:3.2.1.91	11	OM_10007; OM_21410; OM_31336; OM_4046; OM_54254; OM_55669; OM_57349; OM_62695; OM_62696; OM_75632; OM_78351	map00500
	Starch and sucrose metabolism	63	glucan 1,4-alpha-glucosidase activity	EC:3.2.1.3	1	OM_52642	map00500
	Starch and sucrose metabolism	63	glucose-1-phosphate adenylyltransferase activity	EC:2.7.7.27	1	OM_6370	map00500
	Starch and sucrose metabolism	63	glucose-6-phosphatase activity	EC:3.1.3.9	1	OM_2123	map00500
	Starch and sucrose metabolism	63	glucose-6-phosphate isomerase activity	EC:5.3.1.9	3	OM_13051; OM_21490; OM_793	map00500
	Starch and sucrose metabolism	63	glucuronosyltransferase activity	EC:2.4.1.17	13	OM_1054; OM_11917; OM_17551; OM_28906; OM_32793; OM_37033; OM_37034; OM_37035; OM_37036; OM_40636; OM_45723; OM_60474; OM_66925	map00500
	Starch and sucrose metabolism	63	glycogen (starch) synthase activity	EC:2.4.1.11	1	OM_10616	map00500
	Starch and sucrose metabolism	63	hexokinase activity	EC:2.7.1.1	6	OM_19720; OM_28508; OM_38811; OM_38812; OM_38813; OM_50215	map00500
	Starch and sucrose metabolism	63	nucleotide diphosphatase activity	EC:3.6.1.9	5	OM_1095; OM_13131; OM_15009; OM_26156; OM_7101	map00500
	Starch and sucrose metabolism	63	phosphoglucomutase activity	EC:5.4.2.2	1	OM_13341	map00500
	Starch and sucrose metabolism	63	polygalacturonase activity	EC:3.2.1.15	1	OM_57766	map00500
	Starch and sucrose metabolism	63	sucrose synthase activity	EC:2.4.1.13	1	OM_60441	map00500
	Starch and sucrose metabolism	63	UTP:glucose-1-phosphate uridylyltransferase activity	EC:2.7.7.9	7	OM_22389; OM_25209; OM_35670; OM_35671; OM_44887; OM_64481; OM_9436	map00500
	Total Starch and sucrose metabolism				64
Lipid metabolism	Steroid biosynthesis	1	24-methylenesterol C-methyltransferase activity	EC:2.1.1.143	1	OM_60706	map00100
	Total Steroid biosynthesis				1
Xenobiotics biodegradation and metabolism	Steroid degradation	1	3-oxo-5-alpha-steroid 4-dehydrogenase activity	EC:1.3.99.5	1	OM_21711	map00984
	Total Steroid degradation				1
Lipid metabolism	Steroid hormone biosynthesis	35	alcohol sulfotransferase activity	EC:2.8.2.2	22	OM_12538; OM_14381; OM_17668; OM_20749; OM_22156; OM_22421; OM_23701; OM_38491; OM_49036; OM_51116; OM_59532; OM_59793; OM_59958; OM_63297; OM_6359; OM_6689; OM_67754; OM_73272; OM_7454; OM_75404; OM_77296; OM_8386	map00140
	Steroid hormone biosynthesis	35	glucuronosyltransferase activity	EC:2.4.1.17	13	OM_1054; OM_11917; OM_17551; OM_28906; OM_32793; OM_37033; OM_37034; OM_37035; OM_37036; OM_40636; OM_45723; OM_60474; OM_66925	map00140
	Total Steroid hormone biosynthesis				35
Biosynthesis of other secondary metabolites	Streptomycin biosynthesis	6	hexokinase activity	EC:2.7.1.1	6	OM_19720; OM_28508; OM_38811; OM_38812; OM_38813; OM_50215	map00521
	Total Streptomycin biosynthesis				6
Xenobiotics biodegradation and metabolism	Styrene degradation	3	amidase activity	EC:3.5.1.4	1	OM_6766	map00643
	Styrene degradation	3	nitrilase activity	EC:3.5.5.1	2	OM_52106; OM_8193	map00643
	Total Styrene degradation				3
Energy metabolism	Sulfur metabolism	33	adenylylsulfate kinase activity	EC:2.7.1.25	3	OM_30892; OM_53534; OM_79118	map00920
	Sulfur metabolism	33	ATPase-coupled sulfate transmembrane transporter activity	EC:3.6.3.25	1	OM_48172	map00920
	Sulfur metabolism	33	sulfate adenylyltransferase (ATP) activity	EC:2.7.7.4	20	OM_10498; OM_12889; OM_15930; OM_18450; OM_20668; OM_21220; OM_23245; OM_28065; OM_29301; OM_29571; OM_30892; OM_36281; OM_39584; OM_4153; OM_47165; OM_535; OM_53534; OM_67674; OM_72789; OM_79118	map00920
	Sulfur metabolism	33	sulfite oxidase activity	EC:1.8.3.1	6	OM_19916; OM_19917; OM_21970; OM_3304; OM_74876; OM_74877	map00920
	Sulfur metabolism	33	sulfur dioxygenase activity	EC:1.13.11.18	5	OM_1249; OM_1250; OM_22341; OM_37341; OM_73744	map00920
	Sulfur metabolism	33	thiosulfate sulfurtransferase activity	EC:2.8.1.1	1	OM_46656	map00920
	Total Sulfur metabolism				36
Lipid metabolism	Synthesis and degradation of ketone bodies	15	3-oxoacid CoA-transferase activity	EC:2.8.3.5	9	OM_16718; OM_2042; OM_2043; OM_25758; OM_3315; OM_4150; OM_59896; OM_79192; OM_9169	map00072
	Synthesis and degradation of ketone bodies	15	acetyl-CoA C-acetyltransferase activity	EC:2.3.1.9	1	OM_26204	map00072
	Synthesis and degradation of ketone bodies	15	hydroxymethylglutaryl-CoA lyase activity	EC:4.1.3.4	4	OM_13246; OM_30514; OM_37841; OM_67259	map00072
	Synthesis and degradation of ketone bodies	15	hydroxymethylglutaryl-CoA synthase activity	EC:2.3.3.10	1	OM_11862	map00072
	Total Synthesis and degradation of ketone bodies				15
Metabolism of other amino acids	Taurine and hypotaurine metabolism	15	cysteine dioxygenase activity	EC:1.13.11.20	5	OM_12169; OM_15205; OM_28678; OM_5346; OM_73046	map00430
	Taurine and hypotaurine metabolism	15	glutamate decarboxylase activity	EC:4.1.1.15	1	OM_11440	map00430
	Taurine and hypotaurine metabolism	15	hypoglycin A gamma-glutamyl transpeptidase activity	EC:2.3.2.2	9	OM_11827; OM_25985; OM_303; OM_35871; OM_35872; OM_59723; OM_63479; OM_67467; OM_73237	map00430
	Total Taurine and hypotaurine metabolism				15
Metabolism of terpenoids and polyketides	Terpenoid backbone biosynthesis	28	2-C-methyl-D-erythritol 4-phosphate cytidylyltransferase activity	EC:2.7.7.60	1	OM_6370	map00900
	Terpenoid backbone biosynthesis	28	acetyl-CoA C-acetyltransferase activity	EC:2.3.1.9	1	OM_26204	map00900
	Terpenoid backbone biosynthesis	28	dimethylallyltranstransferase activity	EC:2.5.1.1	2	OM_3525; OM_78388	map00900
	Terpenoid backbone biosynthesis	28	diphosphomevalonate decarboxylase activity	EC:4.1.1.33	5	OM_12988; OM_33189; OM_47589; OM_47590; OM_557	map00900
	Terpenoid backbone biosynthesis	28	di-trans,poly-cis-decaprenylcistransferase activity	EC:2.5.1.31	4	OM_11881; OM_54455; OM_77946; OM_77947	map00900
	Terpenoid backbone biosynthesis	28	farnesyltranstransferase activity	EC:2.5.1.29	2	OM_12720; OM_20397	map00900
	Terpenoid backbone biosynthesis	28	geranyltranstransferase activity	EC:2.5.1.10	2	OM_3525; OM_78388	map00900
	Terpenoid backbone biosynthesis	28	heptaprenyl diphosphate synthase activity	EC:2.5.1.30	5	OM_2944; OM_39096; OM_47364; OM_78465; OM_79728	map00900
	Terpenoid backbone biosynthesis	28	hydroxymethylglutaryl-CoA reductase (NADPH) activity	EC:1.1.1.34	1	OM_29889	map00900
	Terpenoid backbone biosynthesis	28	hydroxymethylglutaryl-CoA synthase activity	EC:2.3.3.10	1	OM_11862	map00900
	Terpenoid backbone biosynthesis	28	isopentenyl-diphosphate delta-isomerase activity	EC:5.3.3.2	1	OM_60698	map00900
	Terpenoid backbone biosynthesis	28	phosphomevalonate kinase activity	EC:2.7.4.2	1	OM_31834	map00900
	Terpenoid backbone biosynthesis	28	protein farnesyltransferase activity	EC:2.5.1.58	4	OM_2656; OM_2657; OM_39424; OM_39425	map00900
	Total Terpenoid backbone biosynthesis				30
Metabolism of cofactors and vitamins	Thiamine metabolism	29	cysteine desulfurase activity	EC:2.8.1.7	1	OM_17552	map00730
	Thiamine metabolism	29	thiamine diphosphokinase activity	EC:2.7.6.2	28	OM_17477; OM_18116; OM_18433; OM_19359; OM_21578; OM_24172; OM_25628; OM_25629; OM_34098; OM_34100; OM_34101; OM_36371; OM_36372; OM_51794; OM_51795; OM_51796; OM_51797; OM_60243; OM_60244; OM_6533; OM_6534; OM_6535; OM_65768; OM_65769; OM_65770; OM_65771; OM_74300; OM_9024	map00730
	Total Thiamine metabolism				29
Biosynthesis of other secondary metabolites	Tropane, piperidine and pyridine alkaloid biosynthesis	6	tropinesterase activity	EC:3.1.1.10	6	OM_22036; OM_22108; OM_4464; OM_53595; OM_62786; OM_6441	map00960
	Total Tropane, piperidine and pyridine alkaloid biosynthesis				6
Aminoacid metabolism	Tryptophan metabolism	164	3-hydroxyacyl-CoA dehydrogenase activity	EC:1.1.1.35	8	OM_16006; OM_24564; OM_2557; OM_2573; OM_38643; OM_46763; OM_62657; OM_8004	map00380
	Tryptophan metabolism	164	acetyl-CoA C-acetyltransferase activity	EC:2.3.1.9	1	OM_26204	map00380
	Tryptophan metabolism	164	aldehyde dehydrogenase (NAD+) activity	EC:1.2.1.3	28	OM_10034; OM_12239; OM_12609; OM_15332; OM_15869; OM_17991; OM_21695; OM_2253; OM_23533; OM_28827; OM_28867; OM_32982; OM_36002; OM_38661; OM_45349; OM_46579; OM_46580; OM_4973; OM_51193; OM_51638; OM_60643; OM_62190; OM_64869; OM_64870; OM_74528; OM_76741; OM_9638; OM_9965	map00380
	Tryptophan metabolism	164	amidase activity	EC:3.5.1.4	1	OM_6766	map00380
	Tryptophan metabolism	164	amine N-methyltransferase activity	EC:2.1.1.49	5	OM_14730; OM_21803; OM_23584; OM_2837; OM_62715	map00380
	Tryptophan metabolism	164	aromatase activity	EC:1.14.14.1	36	OM_10245; OM_13775; OM_14560; OM_16372; OM_17184; OM_17287; OM_18634; OM_19691; OM_20360; OM_20777; OM_2248; OM_27061; OM_28246; OM_33301; OM_39223; OM_41100; OM_50698; OM_50699; OM_50700; OM_50701; OM_52087; OM_53207; OM_53682; OM_59296; OM_59510; OM_67256; OM_68154; OM_72064; OM_7270; OM_74677; OM_75775; OM_75860; OM_77860; OM_78658; OM_8577; OM_8952	map00380
	Tryptophan metabolism	164	catalase activity	EC:1.11.1.6	26	OM_11287; OM_11499; OM_12984; OM_14426; OM_15274; OM_16444; OM_17818; OM_17819; OM_19310; OM_23311; OM_33647; OM_36289; OM_38262; OM_4083; OM_49621; OM_542; OM_61476; OM_66154; OM_74133; OM_74135; OM_74136; OM_74137; OM_74703; OM_78088; OM_8694; OM_9502	map00380
	Tryptophan metabolism	164	enoyl-CoA hydratase activity	EC:4.2.1.17	18	OM_11482; OM_22234; OM_36638; OM_36639; OM_36640; OM_36833; OM_38542; OM_40070; OM_40072; OM_4665; OM_49722; OM_59835; OM_65089; OM_65090; OM_6633; OM_66681; OM_6883; OM_8890	map00380
	Tryptophan metabolism	164	kynurenine 3-monooxygenase activity	EC:1.14.13.9	24	OM_11681; OM_13552; OM_14399; OM_16238; OM_21751; OM_23557; OM_24704; OM_25477; OM_39647; OM_39649; OM_39650; OM_49244; OM_49245; OM_49246; OM_59571; OM_59572; OM_59573; OM_62232; OM_62233; OM_67121; OM_67122; OM_72200; OM_72201; OM_78626	map00380
	Tryptophan metabolism	164	kynurenine-oxoglutarate transaminase activity	EC:2.6.1.7	3	OM_15864; OM_32668; OM_45227	map00380
	Tryptophan metabolism	164	nitrilase activity	EC:3.5.5.1	2	OM_52106; OM_8193	map00380
	Tryptophan metabolism	164	oxoglutarate dehydrogenase (succinyl-transferring) activity	EC:1.2.4.2	3	OM_38326; OM_38327; OM_6617	map00380
	Tryptophan metabolism	164	tryptophan 5-monooxygenase activity	EC:1.14.16.4	9	OM_15909; OM_16848; OM_21326; OM_37038; OM_4381; OM_45661; OM_45662; OM_61801; OM_9653	map00380
	Total Tryptophan metabolism				164
Aminoacid metabolism	Tyrosine metabolism	44	4-hydroxyphenylpyruvate dioxygenase activity	EC:1.13.11.27	1	OM_66591	map00350
	Tyrosine metabolism	44	alcohol dehydrogenase (NAD+) activity	EC:1.1.1.1	18	OM_12525; OM_12573; OM_12804; OM_15790; OM_16927; OM_23641; OM_34619; OM_37412; OM_40312; OM_50169; OM_50170; OM_50789; OM_50790; OM_51898; OM_51899; OM_54535; OM_54779; OM_6571	map00350
	Tyrosine metabolism	44	dopamine beta-monooxygenase activity	EC:1.14.17.1	5	OM_13599; OM_24760; OM_59806; OM_72867; OM_9255	map00350
	Tyrosine metabolism	44	fumarylacetoacetase activity	EC:3.7.1.2	1	OM_9889	map00350
	Tyrosine metabolism	44	homogentisate 1,2-dioxygenase activity	EC:1.13.11.5	5	OM_47313; OM_74848; OM_77842; OM_8718; OM_9924	map00350
	Tyrosine metabolism	44	iodide peroxidase activity	EC:1.11.1.8	7	OM_10102; OM_25332; OM_33056; OM_37982; OM_46931; OM_72057; OM_7918	map00350
	Tyrosine metabolism	44	L-tyrosine:2-oxoglutarate aminotransferase activity	EC:2.6.1.5	1	OM_8126	map00350
	Tyrosine metabolism	44	maleylacetoacetate isomerase activity	EC:5.2.1.2	6	OM_11611; OM_21926; OM_41979; OM_4698; OM_66992; OM_66993	map00350
	Total Tyrosine metabolism				44
Metabolism of cofactors and vitamins	Ubiquinone and other terpenoid-quinone biosynthesis	27	2-octaprenyl-6-methoxy-1,4-benzoquinone methylase activity	EC:2.1.1.201	1	OM_7338	map00130
	Ubiquinone and other terpenoid-quinone biosynthesis	27	3-demethylubiquinone-9 3-O-methyltransferase activity	EC:2.1.1.64	1	OM_4173	map00130
	Ubiquinone and other terpenoid-quinone biosynthesis	27	4-hydroxyphenylpyruvate dioxygenase activity	EC:1.13.11.27	1	OM_66591	map00130
	Ubiquinone and other terpenoid-quinone biosynthesis	27	L-tyrosine:2-oxoglutarate aminotransferase activity	EC:2.6.1.5	1	OM_8126	map00130
	Ubiquinone and other terpenoid-quinone biosynthesis	27	o-succinylbenzoate-CoA ligase activity	EC:6.2.1.26	22	OM_10115; OM_10693; OM_1088; OM_13699; OM_14716; OM_14717; OM_14718; OM_15513; OM_16871; OM_18156; OM_20303; OM_20501; OM_24738; OM_25662; OM_37092; OM_40247; OM_47063; OM_62357; OM_65248; OM_6755; OM_69700; OM_78880	map00130
	Ubiquinone and other terpenoid-quinone biosynthesis	27	vitamin-K-epoxide reductase (warfarin-sensitive) activity	EC:1.1.4.1	1	OM_21676	map00130
	Total Ubiquinone and other terpenoid-quinone biosynthesis				27
Amino acid metabolism	Valine, leucine and isoleucine degradation	95	3-hydroxyacyl-CoA dehydrogenase activity	EC:1.1.1.35	8	OM_16006; OM_24564; OM_2557; OM_2573; OM_38643; OM_46763; OM_62657; OM_8004	map00280
	Valine, leucine and isoleucine degradation	95	3-hydroxyisobutyrate dehydrogenase activity	EC:1.1.1.31	1	OM_38882	map00280
	Valine, leucine and isoleucine degradation	95	3-methyl-2-oxobutanoate dehydrogenase (2-methylpropanoyl-transferring) activity	EC:1.2.4.4	6	OM_11385; OM_22695; OM_47976; OM_47978; OM_5514; OM_78656	map00280
	Valine, leucine and isoleucine degradation	95	3-oxoacid CoA-transferase activity	EC:2.8.3.5	9	OM_16718; OM_2042; OM_2043; OM_25758; OM_3315; OM_4150; OM_59896; OM_79192; OM_9169	map00280
	Valine, leucine and isoleucine degradation	95	acetyl-CoA C-acetyltransferase activity	EC:2.3.1.9	1	OM_26204	map00280
	Valine, leucine and isoleucine degradation	95	acetyl-CoA C-acyltransferase activity	EC:2.3.1.16	2	OM_26204; OM_36833	map00280
	Valine, leucine and isoleucine degradation	95	aldehyde dehydrogenase (NAD+) activity	EC:1.2.1.3	28	OM_10034; OM_12239; OM_12609; OM_15332; OM_15869; OM_17991; OM_21695; OM_2253; OM_23533; OM_28827; OM_28867; OM_32982; OM_36002; OM_38661; OM_45349; OM_46579; OM_46580; OM_4973; OM_51193; OM_51638; OM_60643; OM_62190; OM_64869; OM_64870; OM_74528; OM_76741; OM_9638; OM_9965	map00280
	Valine, leucine and isoleucine degradation	95	butyryl-CoA dehydrogenase activity	EC:1.3.8.1	5	OM_18346; OM_22283; OM_45075; OM_45076; OM_45083	map00280
	Valine, leucine and isoleucine degradation	95	dihydrolipoyl dehydrogenase activity	EC:1.8.1.4	2	OM_10101; OM_50468	map00280
	Valine, leucine and isoleucine degradation	95	enoyl-CoA hydratase activity	EC:4.2.1.17	18	OM_11482; OM_22234; OM_36638; OM_36639; OM_36640; OM_36833; OM_38542; OM_40070; OM_40072; OM_4665; OM_49722; OM_59835; OM_65089; OM_65090; OM_6633; OM_66681; OM_6883; OM_8890	map00280
	Valine, leucine and isoleucine degradation	95	hydroxymethylglutaryl-CoA lyase activity	EC:4.1.3.4	4	OM_13246; OM_30514; OM_37841; OM_67259	map00280
	Valine, leucine and isoleucine degradation	95	hydroxymethylglutaryl-CoA synthase activity	EC:2.3.3.10	1	OM_11862	map00280
	Valine, leucine and isoleucine degradation	95	isovaleryl-CoA dehydrogenase activity	EC:1.3.8.4	1	OM_10996	map00280
	Valine, leucine and isoleucine degradation	95	methylcrotonoyl-CoA carboxylase activity	EC:6.4.1.4	1	OM_3129	map00280
	Valine, leucine and isoleucine degradation	95	methylmalonate-semialdehyde dehydrogenase (acylating) activity	EC:1.2.1.27	1	OM_39078	map00280
	Valine, leucine and isoleucine degradation	95	methylmalonyl-CoA epimerase activity	EC:5.1.99.1	4	OM_16565; OM_25701; OM_52881; OM_6931	map00280
	Valine, leucine and isoleucine degradation	95	methylmalonyl-CoA mutase activity	EC:5.4.99.2	1	OM_3561	map00280
	Valine, leucine and isoleucine degradation	95	propionyl-CoA carboxylase activity	EC:6.4.1.3	4	OM_22321; OM_35517; OM_66392; OM_73653	map00280
	Total Valine, leucine and isoleucine degradation				97
Glycan biosynthesis and metabolism	Various types of N-glycan biosynthesis	5	alpha-1,6-mannosylglycoprotein 2-beta-N-acetylglucosaminyltransferase activity	EC:2.4.1.143	3	OM_22080; OM_24218; OM_60362	map00513
	Various types of N-glycan biosynthesis	5	oligosaccharyl transferase activity	EC:2.4.99.18	2	OM_30501; OM_37809	map00513
	Total Various types of N-glycan biosynthesis				5
Metabolism of cofactors and vitamins	Vitamin B6 metabolism	17	O-phospho-L-serine:2-oxoglutarate aminotransferase activity	EC:2.6.1.52	2	OM_25625; OM_75009	map00750
	Vitamin B6 metabolism	17	pyridoxal phosphatase activity	EC:3.1.3.74	10	OM_12042; OM_16109; OM_24260; OM_26126; OM_26127; OM_34645; OM_40562; OM_47763; OM_60690; OM_9206	map00750
	Vitamin B6 metabolism	17	pyridoxamine-phosphate oxidase activity	EC:1.4.3.5	5	OM_1209; OM_37291; OM_37292; OM_37294; OM_50458	map00750
	Total Vitamin B6 metabolism				17
	Total general				5977
