# Supplementary material for: Sialotranscriptomics of the argasid tick Ornithodoros moubata along the trophogonic cycle
Source: PLoS Negl Trop Dis. 2021 Feb 5;15(2):e0009105. doi: 10.1371/journal.pntd.0009105 (PMC7891743; doi:10.1371/journal.pntd.0009105)
Supplement: S5 Table — SG0, salivary glands from unfed ticks; SG7 and SG14, salivary glands from ticks at 7 and 14 days after feeding, respectively (XLSX) [file pntd.0009105.s005.xlsx]

## Sheet: SG7 vs SG0
S5 Table. Differential gene expression in the salivary glands from ticks at 7 days after feeding (SG7) versus salivary glands from unfed ticks (SG0).
Cluster	Sequence	Description	Accession	RPKM SG0_1	RPKM SG0_2	RPKM SG7_1	RPKM SG7_2	logFC	logCPM	PValue	FDR	GO	EC	InterPro	PFAM	Antigenicity	Transmembrane	GPI anchor	Signal Peptide	PathwayId	Pathway	Protein Interactions
Cluster-798.70353	OM_73578	vitellogenin 1	AGQ57039.1	0	0	37.1307	62.6706	14.4831	6.28007	8.65e-30	1.05e-26	[F]GO:0005319: lipid transporter activity		IPR037088 Vitellinogen, beta-sheet shell domain superfamily		Yes	No	No	No
Cluster-798.70361	OM_73574	vitellogenin 1	AGQ57039.1	0	0	18.8544	30.463	13.0269	4.94193	8.18e-25	4.08e-22	[F]GO:0005319: lipid transporter activity		IPR037088 Vitellinogen, beta-sheet shell domain superfamily		Yes	No	No	No
Cluster-798.71047	OM_75557	No significant similarities found		0.0242281	0	74.4932	190.94	12.9949	4.89188	1.25e-33	2.81e-30
Cluster-798.70425	OM_73448	vitellogenin	BAH02666.2	0	0	19.2517	26.8196	12.5895	4.56166	5.03e-25	2.64e-22	[F]GO:0005319: lipid transporter activity		IPR037088 Vitellinogen, beta-sheet shell domain superfamily		Yes	No	No	Yes
Cluster-798.1407	OM_22242	No significant similarities found		0	0	6.24885	38.2019	11.9674	1.9609	3.62e-18	6.51e-16
Cluster-798.70372	OM_73577	vitellogenin, partial	ABS88989.1	0.0369333	0.0180861	99.9544	108.699	11.8495	9.00033	1.33e-36	6.34e-33					Yes	No	No	No
Cluster-798.5013	OM_17022	Vitellogenin, putative	B7QJ67	0.0549745	0.0141689	150.755	97.7523	11.7932	9.86824	2.94e-34	7.48e-31	[F]GO:0005319: lipid transporter activity;[C]GO:0016021: integral component of membrane		IPR037088 Vitellinogen, beta-sheet shell domain superfamily;IPR042473 V-type immunoglobulin domain-containing suppressor of T-cell activation	PF00094 von Willebrand factor type D domain;PF01347 Lipoprotein amino terminal region;PF09172 Domain of unknown function (DUF1943)	No	No	No	No
Cluster-798.59466	OM_77442	vitellogenin, partial	ABS88989.1	0.0756587	0.0666897	187.66	304.288	11.7285	9.24346	1.15e-39	1.54e-35					Yes	No	No	No
Cluster-798.70410	OM_73579	vitellogenin 1	AGQ57039.1	0.0125756	0.0123165	36.5765	62.327	11.7204	6.27977	3.24e-30	4.25e-27	[F]GO:0005319: lipid transporter activity		IPR037088 Vitellinogen, beta-sheet shell domain superfamily		Yes	No	No	No
Cluster-798.70351	OM_73580	vitellogenin 1	AGQ57039.1	0.0125756	0.0123165	38.0617	60.4803	11.7151	6.23221	1.19e-30	1.75e-27	[F]GO:0005319: lipid transporter activity		IPR037088 Vitellinogen, beta-sheet shell domain superfamily		Yes	No	No	No
Cluster-798.70482	OM_80396	salivary lipocalin	ADK94457.1	0	0	17.4091	34.2484	11.6839	2.01238	7.02e-28	6.01e-25					Yes	No	No	No
Cluster-798.70364	OM_73447	vitellogenin	BAH02666.2	0	0	10.5735	8.23745	11.6103	3.80608	1.95e-19	4.2e-17	[F]GO:0005319: lipid transporter activity		IPR037088 Vitellinogen, beta-sheet shell domain superfamily		Yes	No	No	No
Cluster-798.66394	OM_65517	Vitellogenin, putative	B7QJ67	0.0296641	0.0484213	180.791	64.4046	11.5521	8.26286	4.11e-28	3.6e-25	[F]GO:0005319: lipid transporter activity;[C]GO:0016021: integral component of membrane		IPR037088 Vitellinogen, beta-sheet shell domain superfamily;IPR042473 V-type immunoglobulin domain-containing suppressor of T-cell activation	PF00094 von Willebrand factor type D domain;PF01347 Lipoprotein amino terminal region;PF09172 Domain of unknown function (DUF1943)	Yes	No	No	No
Cluster-798.64225	OM_73573	vitellogenin, partial	ABS88989.1	0.0307809	0.0301467	89.9687	96.1635	11.535	8.60701	6.5e-38	4.5e-34					Yes	No	No	No
Cluster-798.66397	OM_72770	vitellogenin, partial	ABS88989.1	0.0755468	0.0470846	164.691	177.515	11.4331	10.0267	2.46e-38	2.08e-34					No	No	No	No
Cluster-798.66393	OM_18412	Vitellogenin, putative	B7QJ67	0.103931	0.0661634	317.984	144.626	11.3947	10.2079	6.87e-31	1.05e-27	[F]GO:0005319: lipid transporter activity;[C]GO:0016021: integral component of membrane		IPR037088 Vitellinogen, beta-sheet shell domain superfamily;IPR042473 V-type immunoglobulin domain-containing suppressor of T-cell activation	PF00094 von Willebrand factor type D domain;PF01347 Lipoprotein amino terminal region;PF09172 Domain of unknown function (DUF1943)	No	No	No	Yes
Cluster-798.66396	OM_65515	GP80 precursor, partial	AAA92143.1	0.0864956	0.0423566	191.168	152.399	11.3716	10.7225	8.03e-34	1.85e-30	[F]GO:0005319: lipid transporter activity		IPR037088 Vitellinogen, beta-sheet shell domain superfamily		Yes	No	No	No
Cluster-798.70352	OM_73572	vitellogenin-1	ASB34115.1	0.0251016	0.0245844	76.5595	59.2859	11.3341	7.72093	5.66e-30	6.96e-27	[F]GO:0005319: lipid transporter activity		IPR037088 Vitellinogen, beta-sheet shell domain superfamily		Yes	No	No	No
Cluster-798.11033	OM_73587	vitellogenin	AAW78557.2	0.0084051	0.0164638	21.9563	45.18	11.2329	6.1202	3.71e-30	4.79e-27	[F]GO:0005319: lipid transporter activity		IPR037088 Vitellinogen, beta-sheet shell domain superfamily		Yes	No	No	No
Cluster-798.62518	OM_65514	Vitellogenin, putative	B7QJ67	0.0551702	0.03242	106.991	104.163	11.2155	9.33044	7.67e-37	3.9e-33	[F]GO:0005319: lipid transporter activity;[C]GO:0016021: integral component of membrane		IPR037088 Vitellinogen, beta-sheet shell domain superfamily;IPR042473 V-type immunoglobulin domain-containing suppressor of T-cell activation	PF00094 von Willebrand factor type D domain;PF01347 Lipoprotein amino terminal region;PF09172 Domain of unknown function (DUF1943)	Yes	No	No	No
Cluster-798.70402	OM_74063	vitellogenin	BAH02666.2	0.0670813	0.0131398	46.5949	152.073	11.1974	6.85552	2.39e-26	1.63e-23	[F]GO:0005319: lipid transporter activity		IPR037088 Vitellinogen, beta-sheet shell domain superfamily		No	No	No	No
Cluster-798.70533	OM_73575	vitellogenin, partial	ABS88989.1	0.0378229	0	35.6854	62.2929	11.1896	6.22129	2.94e-29	3.35e-26					Yes	No	No	No
Cluster-798.66395	OM_23201	vitellogenin-1	ASB34115.1	0.135324	0.117809	408.875	150.192	11.1016	10.7124	1.99e-31	3.37e-28	[F]GO:0005319: lipid transporter activity		IPR037088 Vitellinogen, beta-sheet shell domain superfamily		Yes	No	No	No
Cluster-798.64854	OM_73581	vitellogenin, partial	ABS88989.1	0.066155	0.0107986	62.3059	113.407	11.0922	7.23959	4.99e-29	5.28e-26					No	No	No	No
Cluster-798.1297	OM_76170	vitellogenin	BAH02666.2	0	0	5.27905	7.16591	10.9947	2.8547	7.05e-19	1.44e-16	[F]GO:0005319: lipid transporter activity		IPR037088 Vitellinogen, beta-sheet shell domain superfamily		No	No	No	No
Cluster-798.59453	OM_17826	vitellogenin 1	AGQ56698.1	0.0798341	0.0390945	137.535	105.024	10.9839	9.90473	1.75e-35	6.05e-32	[F]GO:0005319: lipid transporter activity		IPR037088 Vitellinogen, beta-sheet shell domain superfamily		Yes	Yes	No	No
Cluster-798.70375	OM_76184	vitellogenin	AAW78557.2	0	0	4.74326	8.39103	10.9658	2.63653	3.59e-19	7.6e-17	[F]GO:0005319: lipid transporter activity		IPR037088 Vitellinogen, beta-sheet shell domain superfamily		Yes	No	No	No
Cluster-798.70341	OM_77443	unknown, partial	ABQ96856.1	0.0292071	0.100118	78.0214	191.399	10.9638	7.22845	5.38e-33	1.11e-29					No	No	No	No
Cluster-798.70386	OM_76371	vitellogenin	BAH02666.2	0	0	6.95575	10.2371	10.8914	2.79598	3.48e-18	6.29e-16	[F]GO:0005319: lipid transporter activity		IPR037088 Vitellinogen, beta-sheet shell domain superfamily		Yes	No	No	No
Cluster-798.59463	OM_73576	vitellogenin, partial	ABS88989.1	0.0506455	0	35.1025	63.3718	10.8136	6.22319	5.89e-29	6.07e-26					Yes	No	No	No
Cluster-798.734	OM_18523	Major epididymal secretory protein HE1, putative	B7PNB2	0.0181341	0	9.7646	30.236	10.6811	4.34161	2.35e-21	6.58e-19	[F]GO:0032934: sterol binding;[P]GO:0015918: sterol transport		IPR030225 Sterol regulatory element-binding protein cleavage-activating protein	PF02221 ML domain	Yes	No	No	No
Cluster-798.69989	OM_76706	salivary lipocalin	ADK94457.1	0.0340638	0.0667237	55.0949	129.329	10.6711	4.53155	1.03e-37	6.01e-34					Yes	No	No	No
Cluster-798.37619	OM_80097	salivary lipocalin	ADK94457.1	0.18423	0	68.1961	211.231	10.535	6.05071	5.2e-30	6.5e-27					Yes	No	No	No
Cluster-798.59460	OM_77440	unknown, partial	ABQ96856.1	0.104485	0.0730943	75.6232	194.489	10.53	7.16575	1.12e-32	2.13e-29					No	No	No	No
Cluster-798.70469	OM_73595	No significant similarities found		0.0583568	0.0285771	22.4285	110.558	10.4988	6.07199	1.28e-21	3.68e-19
Cluster-798.65629	OM_76373	vitellogenin	BAH02666.2	0.127301	0.0207797	76.447	144.685	10.4796	6.66563	4.07e-28	3.6e-25	[F]GO:0005319: lipid transporter activity		IPR037088 Vitellinogen, beta-sheet shell domain superfamily		Yes	No	No	No
Cluster-798.70601	OM_74061	vitellogenin	BAH02666.2	0.0262864	0	16.1012	33.535	10.4572	3.97912	5.42e-24	2.17e-21	[F]GO:0005319: lipid transporter activity		IPR037088 Vitellinogen, beta-sheet shell domain superfamily		No	No	No	No
Cluster-798.65436	OM_77314	vitellogenin	BAH02666.2	0.707229	0.173164	314.046	927.134	10.4515	9.03808	2.22e-24	9.78e-22	[F]GO:0005319: lipid transporter activity		IPR037088 Vitellinogen, beta-sheet shell domain superfamily		No	No	No	No
Cluster-798.71200	OM_79173	No significant similarities found		0	0	2.25885	15.2571	10.412	0.369166	4.92e-12	2.97e-10
Cluster-798.70403	OM_76380	vitellogenin	BAH02666.2	0.149766	0	65.6545	144.941	10.3842	6.29114	1.1e-25	6.37e-23	[F]GO:0005319: lipid transporter activity		IPR037088 Vitellinogen, beta-sheet shell domain superfamily		No	No	No	No
Cluster-798.70622	OM_73582	No significant similarities found		0	0	3.17177	7.81403	10.3627	1.84914	3.17e-15	3.55e-13
Cluster-798.70391	OM_76377	vitellogenin	BAH02666.2	0	0	3.58938	14.1917	10.3356	1.96973	1.16e-12	7.98e-11	[F]GO:0005319: lipid transporter activity		IPR037088 Vitellinogen, beta-sheet shell domain superfamily		No	No	No	No
Cluster-798.35768	OM_70852	salivary lipocalin	ADK94457.1	0.48255	0.0525118	158.306	525.07	10.275	5.41723	1.27e-30	1.82e-27					Yes	No	No	No
Cluster-798.70394	OM_65395	vitellogenin	BAH02666.2	0.0194395	0	7.12105	24.0864	10.2219	3.63558	7.2e-21	1.89e-18	[F]GO:0005319: lipid transporter activity		IPR037088 Vitellinogen, beta-sheet shell domain superfamily		No	No	No	No
Cluster-798.64224	OM_77439	unknown, partial	ABQ96856.1	0.0589943	0.043334	33.7445	93.4462	10.2093	6.06521	1.55e-27	1.23e-24					No	No	No	No
Cluster-798.57484	OM_74066	vitellogenin	BAH02666.2	0.138285	0.0541742	67.6524	167.957	10.1901	6.22652	1.12e-27	9.27e-25	[F]GO:0005319: lipid transporter activity		IPR037088 Vitellinogen, beta-sheet shell domain superfamily		Yes	No	No	No
Cluster-798.70546	OM_76376	vitellogenin	BAH02666.2	0.0868527	0.0567086	51.8091	123.557	10.1573	5.80469	2.53e-26	1.69e-23	[F]GO:0005319: lipid transporter activity		IPR037088 Vitellinogen, beta-sheet shell domain superfamily		No	No	No	No
Cluster-798.40364	OM_71445	salivary lipocalin	ADK94457.1	2.33733	0.0794851	924.178	1803.04	10.1372	9.28753	1.73e-15	2.03e-13					No	No	No	No
Cluster-798.42434	OM_32760	truncated salivary lipocalin, partial	ABR23394.1	0.717275	0.578525	588.085	875.311	10.1254	7.27914	2.35e-53	8.95e-49	[F]GO:0043176: amine binding;[P]GO:0030682: mitigation of host defenses by symbiont		IPR002970 Tick histamine-binding protein;IPR005657 Triabin/Procalin		No	No	No	No
Cluster-798.70404	OM_73591	No significant similarities found		0	0	1.34455	8.372	10.1089	1.37203	8.87e-12	5.1e-10
Cluster-798.1166	OM_17224	carboxypeptidase inhibitor SmCI-like isoform X2	XP_022249736.1	0.172295	0.0168744	33.7301	180.747	10.1064	5.14693	1.7e-21	4.79e-19					Yes	Yes	No	Yes
Cluster-798.70333	OM_74064	vitellogenin	BAH02666.2	0.147048	0.026185	44.2329	147.64	10.0786	6.7847	4.25e-23	1.47e-20	[F]GO:0005319: lipid transporter activity		IPR037088 Vitellinogen, beta-sheet shell domain superfamily		No	No	No	No
Cluster-798.66398	OM_76384	vitellogenin, partial	ABS88989.1	0.0253444	0	10.7046	25.7425	10.0636	3.61577	1.13e-19	2.54e-17					Yes	No	No	No
Cluster-798.56654	OM_77315	vitellogenin	BAH02666.2	0.213082	0.0626073	63.2549	231.162	10.025	6.71285	8.92e-23	2.92e-20	[F]GO:0005319: lipid transporter activity		IPR037088 Vitellinogen, beta-sheet shell domain superfamily		Yes	No	No	No
Cluster-798.5175	OM_73562	No significant similarities found		0.0367619	0.0900109	29.0671	109.881	10.0226	5.89924	2.21e-21	6.21e-19
Cluster-798.1531	OM_27004	No significant similarities found		0.10035	0.0655215	54.8387	129.455	10.0204	4.01846	4.57e-31	7.26e-28
Cluster-798.70348	OM_80095	salivary lipocalin	ADK94457.1	0.165839	0.0541406	69.5653	164.949	10.0202	5.42762	9.31e-38	5.91e-34					Yes	No	No	No
Cluster-798.70388	OM_77436	vitellogenin 1	AGQ57039.1	0.0213388	0	9.69623	19.8461	10.0086	3.46249	3.04e-25	1.68e-22	[F]GO:0005319: lipid transporter activity		IPR037088 Vitellinogen, beta-sheet shell domain superfamily		No	No	No	No
Cluster-798.39414	OM_76354	salivary lipocalin	ADK94457.1	0.324039	0	115.134	234.621	10.0038	4.54708	3.25e-38	2.48e-34					Yes	Yes	No	No
Cluster-798.63885	OM_74062	vitellogenin	BAH02666.2	0.123508	0.0604814	44.1305	147.978	9.98816	6.64768	3.15e-24	1.33e-21	[F]GO:0005319: lipid transporter activity		IPR037088 Vitellinogen, beta-sheet shell domain superfamily		No	No	No	No
Cluster-798.34978	OM_77533	salivary lipocalin	ADK94457.1	2.38907	0.298069	890.146	1778.66	9.95361	9.48013	1.3e-23	4.92e-21					No	No	No	No
Cluster-798.1248	OM_76182	vitellogenin	AAW78557.2	0	0	2.35	4.04773	9.92692	1.50442	1.57e-15	1.87e-13	[F]GO:0005319: lipid transporter activity		IPR037088 Vitellinogen, beta-sheet shell domain superfamily		Yes	No	No	No
Cluster-798.34606	OM_61252	salivary lipocalin	ADK94457.1	0.0912273	0	25.018	68.7139	9.91637	4.1845	4.25e-31	7.04e-28					Yes	No	No	No
Cluster-798.60370	OM_61410	salivary lipocalin	ADK94457.1	0.497736	0.0314503	166.581	348.319	9.91407	7.04258	8.39e-26	4.99e-23					Yes	No	No	No
Cluster-798.61596	OM_76757	salivary lipocalin	ADK94457.1	0.096965	0	28.8883	68.7243	9.9028	4.61382	2.84e-34	7.47e-31					Yes	No	No	No
Cluster-798.57487	OM_60182	vitellogenin	BAH02666.2	0.576713	0.15975	353.954	330.491	9.85843	11.3789	4.99e-25	2.64e-22	[F]GO:0005319: lipid transporter activity		IPR037088 Vitellinogen, beta-sheet shell domain superfamily		No	No	No	Yes
Cluster-798.59391	OM_73452	vitellogenin	BAH02666.2	0.166371	0.0344686	128.134	55.3429	9.82847	9.48976	8.56e-21	2.23e-18	[F]GO:0005319: lipid transporter activity		IPR037088 Vitellinogen, beta-sheet shell domain superfamily		No	No	No	No
Cluster-798.70979	OM_20835	No significant similarities found		1.67344	0.256087	353.141	1346.64	9.77712	7.62336	1.28e-21	3.68e-19
Cluster-798.41723	OM_26036	truncated salivary lipocalin, partial	ABR23394.1	0.784522	0.741861	647.115	695.627	9.77202	7.86654	1.84e-56	1.4e-51	[F]GO:0043176: amine binding;[P]GO:0030682: mitigation of host defenses by symbiont		IPR002970 Tick histamine-binding protein;IPR005657 Triabin/Procalin		Yes	No	No	Yes
Cluster-798.57483	OM_13336	vitellogenin	BAH02666.2	0.820319	0.176488	379.036	475.198	9.74196	11.7077	1.24e-22	4.01e-20	[F]GO:0005319: lipid transporter activity		IPR037088 Vitellinogen, beta-sheet shell domain superfamily		Yes	No	No	No
Cluster-798.70395	OM_76361	vitellogenin	BAH02666.2	0.0985739	0.0321809	40.5491	75.7956	9.73902	6.05051	3.19e-26	2.06e-23	[F]GO:0005319: lipid transporter activity		IPR037088 Vitellinogen, beta-sheet shell domain superfamily		Yes	No	No	No
Cluster-798.61433	OM_70863	salivary lipocalin	ADK94457.1	0.110834	0	30.7278	79.8541	9.73775	2.79245	2.77e-30	3.71e-27					Yes	No	No	No
Cluster-798.70339	OM_74065	vitellogenin	BAH02666.2	0.171968	0.045934	41.496	148.269	9.73348	6.5558	5.36e-22	1.6e-19	[F]GO:0005319: lipid transporter activity		IPR037088 Vitellinogen, beta-sheet shell domain superfamily		No	No	No	No
Cluster-798.1500	OM_73445	vitellogenin	BAH02666.2	0.0250452	0	13.9874	14.4817	9.72676	3.59476	2.82e-20	6.93e-18	[F]GO:0005319: lipid transporter activity		IPR037088 Vitellinogen, beta-sheet shell domain superfamily		Yes	No	No	No
Cluster-798.34607	OM_35287	salivary lipocalin	ADK94457.1	10.7972	0.535427	2489.61	7113.98	9.72521	9.45176	9.2e-15	9.29e-13					Yes	No	No	No
Cluster-798.59459	OM_77441	unknown, partial	ABQ96856.1	0.0894687	0.0730209	35.6693	106.066	9.7232	6.21802	2.13e-26	1.46e-23					No	No	No	No
Cluster-798.71043	OM_62049	salivary lipocalin	ACB70380.1	0.0587028	0	54.406	0.119729	9.70617	2.79339	2.13e-06	4.17e-05					Yes	No	No	Yes
Cluster-798.39642	OM_71614	salivary lipocalin	ADK94457.1	7.29303	0.29641	2218.67	4108.22	9.70287	11.6773	3.77e-14	3.4e-12					Yes	No	No	Yes
Cluster-798.1482	OM_73444	vitellogenin	BAH02666.2	0.0319051	0.0156238	21.4269	22.5966	9.6983	4.8532	9.55e-27	6.86e-24	[F]GO:0005319: lipid transporter activity		IPR037088 Vitellinogen, beta-sheet shell domain superfamily		Yes	No	No	No
Cluster-798.70387	OM_74059	vitellogenin	BAH02666.2	0.0274019	0	6.03364	24.5629	9.69705	3.20222	1.22e-16	1.76e-14	[F]GO:0005319: lipid transporter activity		IPR037088 Vitellinogen, beta-sheet shell domain superfamily		No	No	No	No
Cluster-798.47763	OM_60109	salivary lipocalin	ADK94457.1	0.183646	0.0230592	40.8709	129.901	9.68077	6.90905	1.61e-23	6.01e-21					Yes	No	No	No
Cluster-798.11496	OM_26626	putative salivary secreted protein	ABR23463.1	4.55797	0.376184	338.249	3713.86	9.6793	8.81741	1.42e-11	7.77e-10					Yes	No	No	Yes
Cluster-798.40814	OM_64180	salivary lipocalin	ADK94457.1	0.559486	0.0498143	192.019	315.259	9.66679	5.22456	1.21e-39	1.54e-35					No	Yes	No	No
Cluster-798.36374	OM_59339	salivary lipocalin	ADK94457.1	0.751229	0.02943	237.459	396.294	9.66095	8.16717	2.2e-16	3.06e-14					Yes	No	No	No
Cluster-798.1502	OM_74060	vitellogenin	BAH02666.2	0.102285	0	18.0178	69.2823	9.64713	5.08945	1.47e-18	2.87e-16	[F]GO:0005319: lipid transporter activity		IPR037088 Vitellinogen, beta-sheet shell domain superfamily		No	No	No	No
Cluster-798.41832	OM_69611	salivary lipocalin	ADK94457.1	0.257844	0	58.8394	159.977	9.64027	3.87107	5.51e-29	5.75e-26					No	No	No	No
Cluster-798.3382	OM_10370	No significant similarities found		0.436235	0.0194202	66.7225	301.256	9.63877	5.76708	1.27e-18	2.52e-16
Cluster-798.59454	OM_9520	vitellogenin, partial	ABS88989.1	0.153111	0.0785486	76.6003	102.373	9.58636	8.92037	1.36e-30	1.92e-27					Yes	No	No	No
Cluster-798.42612	OM_80096	salivary lipocalin	ADK94457.1	0.708579	0.0138795	153.498	404.859	9.58573	7.06212	3.05e-16	4.15e-14					Yes	No	No	No
Cluster-798.57489	OM_72749	vitellogenin	BAH02666.2	0.314324	0.0629687	170.769	119.461	9.57931	8.86418	3.03e-23	1.07e-20	[F]GO:0005319: lipid transporter activity		IPR037088 Vitellinogen, beta-sheet shell domain superfamily		Yes	No	No	No
Cluster-798.44848	OM_71446	salivary lipocalin	ADK94457.1	1.39056	0.0982822	372.909	748.222	9.55254	8.18686	1.21e-18	2.41e-16					Yes	Yes	No	No
Cluster-798.57490	OM_77313	vitellogenin	BAH02666.2	0.510177	0.150692	276.707	211.255	9.52295	9.43498	3.45e-25	1.89e-22	[F]GO:0005319: lipid transporter activity		IPR037088 Vitellinogen, beta-sheet shell domain superfamily		Yes	No	No	No
Cluster-798.32720	OM_7599	salivary lipocalin	ADK94457.1	207.017	6.8351	58341.2	97171	9.50617	15.2213	7.3e-13	5.14e-11					Yes	No	No	Yes
Cluster-798.70363	OM_76171	vitellogenin	BAH02666.2	0.0114774	0	4.64091	6.56626	9.50609	3.31903	1.05e-20	2.7e-18	[F]GO:0005319: lipid transporter activity		IPR037088 Vitellinogen, beta-sheet shell domain superfamily		No	No	No	No
Cluster-798.60042	OM_70851	salivary lipocalin	ADK94457.1	0.16085	0	36.5983	88.7419	9.45539	2.96142	1.41e-32	2.61e-29					Yes	No	No	No
Cluster-798.71193	OM_70677	No significant similarities found		0.0816033	0	9.4742	56.0475	9.42319	2.16082	8.37e-18	1.43e-15
Cluster-798.57488	OM_73451	vitellogenin	BAH02666.2	0.224092	0.0477119	131.192	55.1247	9.41584	9.49424	1.47e-19	3.2e-17	[F]GO:0005319: lipid transporter activity		IPR037088 Vitellinogen, beta-sheet shell domain superfamily		No	No	No	No
Cluster-798.61226	OM_65394	vitellogenin	BAH02666.2	0.842434	0.112047	221.825	432.098	9.41552	9.30393	3.04e-18	5.54e-16	[F]GO:0005319: lipid transporter activity		IPR037088 Vitellinogen, beta-sheet shell domain superfamily		Yes	No	No	No
Cluster-798.64240	OM_80395	salivary lipocalin	ADK94457.1	1.63721	0.114534	404.975	777.888	9.39247	7.2504	4.68e-21	1.25e-18					Yes	No	No	Yes
Cluster-798.58229	OM_61251	salivary lipocalin	ADK94457.1	0.215244	0	39.5729	107.641	9.386	5.01342	1.12e-27	9.27e-25					Yes	No	No	No
Cluster-798.42852	OM_60790	salivary lipocalin	ADK94457.1	1.69754	0.0962871	447.096	735.276	9.36289	9.32313	4.64e-16	6.07e-14					Yes	No	No	No
Cluster-798.70564	OM_64460	salivary lipocalin	ADK94457.1	0	0	3.08245	1.5497	9.36268	-0.105615	1.18e-13	9.66e-12					Yes	No	No	No
Cluster-798.28910	OM_80113	salivary lipocalin	ADK94457.1	5.15092	0.420398	1178.95	2496.94	9.36267	8.15501	7.32e-19	1.49e-16					No	No	No	No
Cluster-798.57491	OM_72748	vitellogenin	BAH02666.2	0.308367	0.0632119	168.522	76.2076	9.35919	9.73444	1.21e-19	2.7e-17	[F]GO:0005319: lipid transporter activity		IPR037088 Vitellinogen, beta-sheet shell domain superfamily		No	No	No	No
Cluster-798.57485	OM_17053	vitellogenin	BAH02666.2	0.289955	0.0764561	162.655	75.9987	9.34398	10.0596	3.11e-21	8.54e-19	[F]GO:0005319: lipid transporter activity		IPR037088 Vitellinogen, beta-sheet shell domain superfamily		No	No	No	Yes
Cluster-798.54966	OM_72601	salivary lipocalin	ADK94457.1	1.59943	0.0559453	395.844	665.13	9.32216	9.01838	1.26e-13	1.02e-11					Yes	No	No	No
Cluster-798.9769	OM_64525	truncated salivary lipocalin, partial	ABR23394.1	0.097924	0.0639374	49.0045	57.5204	9.31358	4.1641	4.51e-24	1.85e-21	[F]GO:0043176: amine binding;[P]GO:0030682: mitigation of host defenses by symbiont		IPR002970 Tick histamine-binding protein;IPR005657 Triabin/Procalin		Yes	Yes	No	No
Cluster-798.1278	OM_77356	No significant similarities found		0	0	2.79276	2.20301	9.31263	1.55091	4.76e-15	5.16e-13
Cluster-798.1517	OM_76379	vitellogenin	BAH02666.2	0.112656	0.0183891	25.9334	59.5106	9.28348	5.43586	1.54e-22	4.91e-20	[F]GO:0005319: lipid transporter activity		IPR037088 Vitellinogen, beta-sheet shell domain superfamily		Yes	No	No	No
Cluster-798.34601	OM_35285	salivary lipocalin	ADK94457.1	73.1691	2.87896	16007.2	31311	9.28121	13.8695	6.29e-13	4.48e-11					Yes	No	No	No
Cluster-798.1519	OM_20905	No significant similarities found		0.326067	0.0206031	126.603	88.6539	9.26675	6.16968	1.17e-28	1.13e-25
Cluster-798.6785	OM_76755	salivary lipocalin	ADK94457.1	0.0327493	0	6.48999	16.8323	9.25049	2.40393	6.7e-26	4.05e-23					Yes	No	No	No
Cluster-798.69924	OM_73588	vitellogenin	AAW78557.2	0.0336267	0	5.22789	17.0089	9.21775	3.85356	6.11e-19	1.26e-16	[F]GO:0005319: lipid transporter activity		IPR037088 Vitellinogen, beta-sheet shell domain superfamily		Yes	No	No	No
Cluster-798.32268	OM_23033	salivary lipocalin	ADK94457.1	1.41543	0.112758	326.82	582.913	9.21563	8.90637	2.68e-17	4.3e-15					Yes	No	No	No
Cluster-798.71120	OM_80457	No significant similarities found		0	0	2.527	5.22527	9.20497	0.522639	2.63e-11	1.37e-09
Cluster-798.42366	OM_73792	salivary lipocalin	ADK94457.1	0.747118	0.0221734	158.481	294.649	9.19594	7.1721	1.97e-15	2.3e-13					Yes	Yes	No	No
Cluster-798.35122	OM_76705	salivary lipocalin	ADK94457.1	1.04349	0.0139998	187.762	433.424	9.1924	7.22929	2.15e-13	1.67e-11					Yes	No	No	No
Cluster-798.71361	OM_79582	No significant similarities found		0	0.0355642	2.83483	25.4404	9.17877	1.06689	1.76e-12	1.16e-10
Cluster-798.59232	OM_61407	salivary lipocalin	ADK94457.1	0.0605578	0	13.4555	24.3165	9.17324	3.20707	4.42e-34	1.09e-30					No	No	No	Yes
Cluster-798.60301	OM_17014	No significant similarities found		0.137154	0.191897	20.7086	172.997	9.17019	5.03395	4.55e-19	9.56e-17
Cluster-798.70504	OM_76375	vitellogenin	BAH02666.2	0.0880542	0	24.3241	31.1595	9.14997	4.30915	1.29e-21	3.7e-19	[F]GO:0005319: lipid transporter activity		IPR037088 Vitellinogen, beta-sheet shell domain superfamily		No	No	No	No
Cluster-798.70978	OM_17054	No significant similarities found		0.226745	0.0158623	30.4751	108.91	9.13764	4.6914	3.07e-23	1.08e-20
Cluster-798.70416	OM_76742	salivary lipocalin	ADK94457.1	0.0515688	0	9.1528	22.9815	9.13225	2.71153	2.65e-30	3.61e-27					Yes	No	No	No
Cluster-798.41441	OM_74037	salivary lipocalin	ADK94457.1	6.94292	0.369557	1110.62	2975.58	9.12529	9.84678	1.13e-13	9.29e-12					No	Yes	No	No
Cluster-798.70477	OM_76707	salivary lipocalin	ADK94457.1	0.0792801	0	15.5788	30.9652	9.12483	3.58412	1.03e-34	2.92e-31					Yes	Yes	No	No
Cluster-798.71769	OM_77983	No significant similarities found		0.0435537	0	4.44633	28.2483	9.12193	1.03821	3.7e-14	3.35e-12
Cluster-522.1	OM_66929	secreted protein, putative	EEC18324.1	0	0	0.0735876	3.54275	9.11915	-1.18494	1.17e-05	0.000197392					No	No	No	Yes
Cluster-798.34596	OM_35288	salivary lipocalin	ADK94457.1	152.28	4.43442	33242	53139.8	9.10641	14.7612	5.97e-12	3.54e-10					Yes	No	No	Yes
Cluster-798.23670	OM_60788	salivary lipocalin	ADK94457.1	2.63466	0.159539	687.037	836.048	9.08929	9.50449	5.55e-16	7.15e-14					No	No	No	No
Cluster-798.56435	OM_22099	No significant similarities found		0.144754	0.113417	21.732	121.52	9.06019	3.88024	3.19e-21	8.72e-19
Cluster-798.63580	OM_61409	salivary lipocalin	ADK94457.1	0.2083	0	33.9824	78.9574	9.0407	4.4468	4.61e-29	4.95e-26					No	No	No	Yes
Cluster-798.70336	OM_60810	salivary lipocalin	ADK94457.1	0.0330407	0	5.6218	14.3539	9.01364	2.12824	2.31e-25	1.29e-22					No	No	No	No
Cluster-798.33634	OM_70873	salivary lipocalin	ADK94457.1	0	0	1.47826	6.02482	9.00524	-0.629079	1.03e-09	3.78e-08					Yes	No	No	No
Cluster-798.1435	OM_75313	savicalin	ADI60053.1	0.597486	0.0501578	78.5266	240.66	8.93389	5.93161	1.38e-19	3.02e-17					No	No	No	Yes
Cluster-798.67753	OM_77438	vitellogenin 1	AGQ57039.1	0	0.0624282	10.803	23.4661	8.92473	3.6983	2.66e-23	9.55e-21	[F]GO:0005319: lipid transporter activity		IPR037088 Vitellinogen, beta-sheet shell domain superfamily		No	No	No	No
Cluster-798.957	OM_12514	No significant similarities found		0.98829	0.0268868	100.289	394.824	8.91827	5.69288	2.72e-15	3.07e-13
Cluster-798.70795	OM_63318	RecName: Full=Neprilysin-1; Flags: Precursor	W4VS99.1	0	0	1.19344	0.586286	8.91023	-0.759874	3.3e-09	1.09e-07					No	No	No	Yes
Cluster-798.57496	OM_80394	salivary lipocalin	ADK94457.1	0.0447344	0	8.43975	14.6097	8.89741	2.8307	8.92e-33	1.74e-29					Yes	No	No	No
Cluster-798.71882	OM_61530	No significant similarities found		0	0	0.462115	6.00335	8.8864	-1.3114	1.33e-06	2.71e-05
Cluster-798.4091	OM_17454	vitellogenin	BAH02666.2	0.326537	0.0110279	59.0756	101.622	8.88073	7.17246	8.07e-16	1.01e-13	[F]GO:0005319: lipid transporter activity		IPR037088 Vitellinogen, beta-sheet shell domain superfamily		Yes	No	No	No
Cluster-798.32721	OM_35294	pol polyprotein	AHN53418.1	10.9159	0.47819	2122.88	3145.91	8.85285	11.849	3.26e-13	2.46e-11	[F]GO:0003676: nucleic acid binding;[P]GO:0015074: DNA integration		IPR040050 Zinc finger protein 830;IPR023670 Tyrosine recombinase XerS		No	Yes	No	No
Cluster-798.59457	OM_77435	vitellogenin 1	AGQ57039.1	0.0228841	0.0224126	6.91701	17.7828	8.85178	3.11482	2.38e-21	6.63e-19	[F]GO:0005319: lipid transporter activity		IPR037088 Vitellinogen, beta-sheet shell domain superfamily		Yes	No	No	No
Cluster-798.33643	OM_60815	salivary lipocalin	ADK94457.1	0.0688221	0	18.5154	15.0755	8.84554	3.06836	6.1e-39	6.64e-35					Yes	Yes	No	No
Cluster-21.0	OM_64301	No significant similarities found		0	0	4.57901	0.522266	8.76055	-0.0335813	1.57e-07	3.83e-06
Cluster-798.14775	OM_18925	truncated salivary lipocalin, partial	ABR23394.1	0.323992	0.43155	152.486	175.127	8.75096	6.85125	1.11e-48	2.82e-44	[F]GO:0043176: amine binding;[P]GO:0030682: mitigation of host defenses by symbiont		IPR002970 Tick histamine-binding protein;IPR005657 Triabin/Procalin		Yes	No	No	No
Cluster-798.70380	OM_4184	No significant similarities found		0.458261	0.224409	63.7118	233.049	8.74953	5.36477	1.6e-24	7.44e-22
Cluster-798.33464	OM_27906	salivary lipocalin	ADK94457.1	4.50816	0.469218	723.74	1386.13	8.7269	9.8903	1.29e-17	2.16e-15					No	No	No	No
Cluster-798.70512	OM_59453	Prolyl 4-hydroxylase alpha subunit, putative	B7PD01	0	0	2.90712	1.08982	8.72393	-0.329204	8.62e-10	3.2e-08	[F]GO:0016702: oxidoreductase activity, acting on single donors with incorporation of molecular oxygen, incorporation of two atoms of oxygen;[F]GO:0004656: procollagen-proline 4-dioxygenase activity;[P]GO:0018401: peptidyl-proline hydroxylation to 4-hydroxy-L-proline;[C]GO:0005783: endoplasmic reticulum	EC:1.13.11;EC:1.14.11.2	IPR039390 Hydroxyquinol/catechol 1,2-dioxygenase;IPR013547 Prolyl 4-hydroxylase alpha-subunit, N-terminal;IPR039488 Dolichyl pyrophosphate Man9GlcNAc2 alpha-1,3-glucosyltransferase	PF08336 Prolyl 4-Hydroxylase alpha-subunit, N-terminal region	Yes	Yes	No	No	map00330	Arginine and proline metabolism
Cluster-798.34604	OM_60789	salivary lipocalin	ADK94457.1	2.7654	0.368995	507.692	814.203	8.71923	9.28221	2.15e-20	5.35e-18					Yes	No	No	No
Cluster-798.70342	OM_73446	vitellogenin	BAH02666.2	0.0751356	0	16.5943	18.0829	8.70129	3.83419	1.21e-20	3.07e-18	[F]GO:0005319: lipid transporter activity		IPR037088 Vitellinogen, beta-sheet shell domain superfamily		Yes	No	No	No
Cluster-798.70741	OM_61933	PREDICTED: uncharacterized protein DDB_G0271670-like	XP_012139247.1	1.61575	0.0959061	99.0218	614.2	8.69854	6.92894	2.04e-11	1.08e-09					Yes	No	No	No
Cluster-798.46150	OM_73796	salivary lipocalin	ADK94457.1	1.44217	0.396477	260.398	501.744	8.69248	7.74377	4.44e-29	4.84e-26					Yes	Yes	No	No
Cluster-798.22886	OM_73797	salivary lipocalin	ADK94457.1	1.44504	0.380025	247.959	495.101	8.6664	7.63912	3.63e-28	3.25e-25					No	No	No	No
Cluster-798.692	OM_41064	PREDICTED: uncharacterized protein DDB_G0271670-like	XP_012139247.1	0.703507	0.0382783	52.5741	250.502	8.65161	4.42382	5.16e-18	9.1e-16					Yes	No	No	No
Cluster-798.61599	OM_76731	salivary lipocalin	ADK94457.1	0.138709	0	18.742	38.132	8.65064	4.40798	1.29e-27	1.05e-24					No	Yes	No	No
Cluster-798.70358	OM_61631	PREDICTED: titin-like	XP_012144080.1	0	0.0523857	20.8784	2.56368	8.6373	3.75942	6.49e-14	5.64e-12					No	No	No	No
Cluster-798.70910	OM_76378	vitellogenin	BAH02666.2	0.0612025	0	9.4742	17.5382	8.63502	3.52848	5.64e-20	1.32e-17	[F]GO:0005319: lipid transporter activity		IPR037088 Vitellinogen, beta-sheet shell domain superfamily		No	No	No	No
Cluster-798.69383	OM_77534	golgin subfamily A member 6-like protein 22	XP_027222100.1	0.132902	0.0433878	27.2464	44.1496	8.63333	5.36572	5.63e-26	3.43e-23					No	No	No	No
Cluster-798.64223	OM_31393	unknown, partial	ABQ96856.1	0.419369	0.631118	59.6021	358.584	8.63172	8.20701	1.41e-16	2.01e-14					No	No	No	No
Cluster-798.62952	OM_73585	vitellogenin 1	AGQ57039.1	0.0612446	0.0149956	4.1376	28.1523	8.63119	3.89151	2.43e-13	1.87e-11	[F]GO:0005319: lipid transporter activity		IPR037088 Vitellinogen, beta-sheet shell domain superfamily		No	No	No	No
Cluster-798.70996	OM_65472	LOW QUALITY PROTEIN: titin	XP_016904877.2	0.031667	0	7.73345	9.00992	8.62181	1.89048	1.18e-18	2.35e-16					No	No	No	No
Cluster-798.70465	OM_59404	conserved hypothetical protein, partial	EEC04736.1	0.255186	0	90.4142	12.7255	8.61403	4.67567	2.02e-09	7.03e-08					No	No	No	No
Cluster-798.39539	OM_76898	salivary lipocalin	ADK94457.1	0.862631	0.193401	139.961	265.485	8.58271	8.13563	6.98e-25	3.54e-22					Yes	No	No	No
Cluster-798.29800	OM_72607	salivary lipocalin	ADK94457.1	0.189414	0	27.8336	45.2264	8.57391	4.903	1.17e-26	8.35e-24					Yes	No	No	No
Cluster-798.70954	OM_76183	No significant similarities found		0	0	0.506176	1.75353	8.55335	0.192021	1.35e-08	3.95e-07
Cluster-798.1524	OM_59406	No significant similarities found		0.0516884	0.0168744	11.5193	16.3405	8.54908	3.42415	5.51e-26	3.39e-23
Cluster-798.70635	OM_9747	No significant similarities found		1.95294	0.138825	96.66	685.267	8.5428	7.09035	1.29e-11	7.13e-10
Cluster-798.1380	OM_64526	truncated salivary lipocalin, partial	ABR23394.1	0.293224	0.0574364	65.6512	64.9487	8.52401	4.73727	1.57e-32	2.84e-29	[F]GO:0043176: amine binding;[P]GO:0030682: mitigation of host defenses by symbiont		IPR002970 Tick histamine-binding protein;IPR005657 Triabin/Procalin		Yes	Yes	No	No
Cluster-798.18142	OM_72608	salivary lipocalin	ADK94457.1	0.178691	0.0450024	28.0125	54.1685	8.51165	5.85682	2.77e-29	3.2e-26					Yes	No	No	No
Cluster-798.1465	OM_64523	truncated salivary lipocalin, partial	ABR23394.1	0.227788	0.0892378	60.5987	57.563	8.51015	4.033	8.38e-41	1.6e-36	[F]GO:0043176: amine binding;[P]GO:0030682: mitigation of host defenses by symbiont		IPR002970 Tick histamine-binding protein;IPR005657 Triabin/Procalin		No	No	No	Yes
Cluster-798.1461	OM_65605	No significant similarities found		0.135016	0	7.02695	46.0567	8.50405	2.1512	4.93e-16	6.41e-14
Cluster-798.59461	OM_31795	Putative uncharacterized protein (Fragment)	B7QNU9	1.42391	0.849014	294.186	530.175	8.50187	11.1045	4.28e-26	2.7e-23	[C]GO:0030014: CCR4-NOT complex		IPR039780 CCR4-NOT transcription complex subunit 4	PF10155 CCR4-NOT transcription complex subunit 11	No	No	No	No
Cluster-798.70712	OM_73793	No significant similarities found		0.100486	0.0492076	33.2495	20.7511	8.46445	5.48993	2.41e-30	3.34e-27
Cluster-798.41829	OM_22352	hypothetical protein IscW_ISCW003391	EEC04737.1	0.198421	0.106883	80.7083	27.1955	8.45036	6.24915	1.12e-19	2.52e-17					Yes	No	No	No
Cluster-798.61837	OM_72839	No significant similarities found		0.30768	0.0651546	22.4052	107.945	8.43973	5.59038	1.7e-18	3.26e-16
Cluster-798.71480	OM_17015	No significant similarities found		0	0.0626973	2.56288	23.3061	8.43582	1.25336	1.63e-12	1.07e-10
Cluster-798.43327	OM_76756	salivary lipocalin	ADK94457.1	0.150235	0.0105099	19.5368	35.506	8.40629	5.19034	7.57e-24	2.97e-21					No	No	No	No
Cluster-798.71050	OM_22333	No significant similarities found		0.10704	0	17.6234	21.5315	8.40428	2.21992	4.61e-31	7.26e-28
Cluster-798.1523	OM_23234	PREDICTED: LOW QUALITY PROTEIN: titin homolog	XP_017755001.1	0.196713	0	22.0509	44.9106	8.38519	5.03934	1.07e-20	2.74e-18					No	No	No	No
Cluster-798.832	OM_64508	truncated salivary lipocalin, partial	ABR23394.1	0	0	1.24739	2.85968	8.38304	-1.65492	2.93e-08	8.08e-07	[F]GO:0043176: amine binding;[P]GO:0030682: mitigation of host defenses by symbiont		IPR002970 Tick histamine-binding protein;IPR005657 Triabin/Procalin		Yes	No	No	No
Cluster-798.71146	OM_61635	No significant similarities found		0.0142259	0.0139327	8.48598	2.52429	8.38082	2.38871	8.23e-15	8.4e-13
Cluster-798.71122	OM_75336	No significant similarities found		0	0.0365472	6.94682	9.70391	8.37579	0.302949	1.42e-19	3.1e-17
Cluster-798.2008	OM_18922	salivary lipocalin	ACB70384.1	0.469542	0.139959	81.8529	120.073	8.36507	5.87854	4.11e-30	5.22e-27	[F]GO:0043176: amine binding;[P]GO:0030682: mitigation of host defenses by symbiont		IPR002970 Tick histamine-binding protein;IPR005657 Triabin/Procalin		Yes	Yes	No	No
Cluster-798.34977	OM_17457	No significant similarities found		0.514259	0.171245	80.2735	143.895	8.34668	7.09861	1.25e-24	5.97e-22
Cluster-798.34976	OM_24685	LOW QUALITY PROTEIN: serine-enriched protein	XP_026828126.1	1.09542	0.399198	187.759	297.017	8.33771	7.92189	8.02e-25	4.02e-22					No	No	No	No
Cluster-798.70536	OM_59407	No significant similarities found		0.0800205	0	10.8282	16.5003	8.32721	3.5396	3.77e-24	1.56e-21
Cluster-798.71660	OM_65890	No significant similarities found		0.0326413	0	2.67891	11.1845	8.29677	0.157357	2.87e-13	2.17e-11
Cluster-798.70614	OM_20574	No significant similarities found		0.628112	0.158753	39.9501	205.304	8.27233	5.04238	4.9e-19	1.03e-16
Cluster-798.66737	OM_22723	No significant similarities found		0.0526038	0	3.72056	14.1086	8.25103	1.68788	1.47e-18	2.87e-16
Cluster-798.70356	OM_72609	salivary lipocalin	ADK94457.1	0.0454647	0	6.15823	8.9947	8.23014	1.85674	1.24e-29	1.46e-26					Yes	No	No	No
Cluster-798.70537	OM_73791	hypothetical protein C7M84_011934	ROT69841.1	0.141446	0.138531	36.1	51.3873	8.22453	4.0925	1.62e-24	7.49e-22					No	No	No	No
Cluster-798.65335	OM_24028	salivary lipocalin	ADK94457.1	1.03985	0.354235	176.747	241.986	8.22388	5.98481	7.94e-33	1.59e-29					Yes	No	No	No
Cluster-798.42412	OM_67222	truncated prolyl 4-hydroxylase alpha subunit, partial	AAY66985.1	0.066345	0.0464128	13.5841	20.9353	8.21688	3.8754	4.08e-37	2.22e-33					Yes	No	No	No
Cluster-798.70840	OM_72776	No significant similarities found		0.0233519	0.137224	49.6425	0.428652	8.21092	4.62459	3.07e-07	7.08e-06
Cluster-798.47438	OM_59205	salivary lipocalin	ADK94457.1	0.101131	0	13.1584	17.9008	8.20195	2.94836	9.32e-36	3.74e-32					Yes	No	No	No
Cluster-798.70520	OM_77531	No significant similarities found		0.210115	0.0974772	64.4174	27.0661	8.20025	5.96824	4.34e-21	1.17e-18
Cluster-798.1288	OM_63023	No significant similarities found		0.436818	0	23.2339	106.211	8.19071	4.14904	4.96e-16	6.43e-14
Cluster-798.67862	OM_64467	salivary lipocalin	ADK94457.1	0.0831349	0.0239476	24.0517	7.60029	8.18848	4.60773	5.17e-25	2.7e-22					Yes	Yes	No	No
Cluster-798.41830	OM_72779	No significant similarities found		0.959901	0.417832	150.222	252.841	8.18825	7.51799	4.76e-25	2.55e-22
Cluster-798.69652	OM_73594	No significant similarities found		0.0704545	0.0138005	4.59762	20.9511	8.16541	3.75647	7.07e-16	8.92e-14
Cluster-798.1603	OM_21118	PREDICTED: LOW QUALITY PROTEIN: titin homolog	XP_017755001.1	0.279442	0.192592	51.6691	84.7949	8.16484	6.38128	2.66e-27	2.09e-24					No	No	No	No
Cluster-41.0	OM_67275	Hemoglobin subunit beta	ACO10180.1	0	0	1.05292	2.08254	8.15918	-2.03013	2.81e-07	6.52e-06	[F]GO:0020037: heme binding;[F]GO:0046872: metal ion binding;[F]GO:0019825: oxygen binding;[F]GO:0005344: oxygen carrier activity;[C]GO:0005833: hemoglobin complex		IPR040375 Microprocessor complex subunit DGCR8;IPR040409 Phytochelatin synthase;IPR023950 Flavohemoprotein;IPR014610 Globin, extracellular		No	No	No	No
Cluster-798.55203	OM_73584	No significant similarities found		0.0884036	0.0692655	5.34421	41.3803	8.15476	4.25615	1.2e-13	9.78e-12
Cluster-798.71652	OM_12206	chymotrypsin inhibitor-like	XP_029160407.1	0.540066	0.0813749	34.5526	142.73	8.14158	4.66516	5.6e-19	1.16e-16					No	No	No	Yes
Cluster-798.1295	OM_59405	conserved hypothetical protein, partial	EEC04736.1	0.0956638	0.0234231	25.9474	9.80447	8.13908	3.40931	4.15e-15	4.55e-13					No	No	No	No
Cluster-798.1285	OM_4346	No significant similarities found		7.05386	0.466397	380.286	1739.91	8.13744	7.89605	9.69e-12	5.49e-10
Cluster-798.70459	OM_73778	salivary lipocalin	ADK94457.1	0.033004	0	6.93686	5.25051	8.1108	0.307059	8.72e-19	1.75e-16					Yes	No	No	No
Cluster-798.51326	OM_60198	No significant similarities found		0.998187	0.37031	134.418	243.241	8.10351	7.30243	1.68e-24	7.69e-22
Cluster-798.17093	OM_64522	salivary lipocalin	ACB70384.1	2.57275	0.544035	374.778	471.634	8.08109	6.31479	2.41e-16	3.34e-14	[F]GO:0043176: amine binding;[P]GO:0030682: mitigation of host defenses by symbiont		IPR002970 Tick histamine-binding protein;IPR005657 Triabin/Procalin		No	No	No	Yes
Cluster-798.70428	OM_77532	No significant similarities found		0.489979	0.34125	154.074	71.8866	8.0805	7.24651	1.03e-21	2.97e-19
Cluster-798.23334	OM_16983	No significant similarities found		0.486944	0.139099	31.9022	138.143	8.07817	5.73798	3.88e-20	9.31e-18
Cluster-798.44204	OM_21514	No significant similarities found		0.454436	0.161844	37.3375	130.813	8.07636	4.59834	5.59e-19	1.16e-16
Cluster-798.59146	OM_12500	No significant similarities found		0.946599	0	60.5042	197.227	8.07447	4.63013	2.74e-16	3.76e-14
Cluster-798.71481	OM_67711	No significant similarities found		0.0314657	0	0.818818	10.5892	8.06763	0.117529	2.79e-09	9.33e-08
Cluster-798.70433	OM_61632	conserved hypothetical protein, partial	EEC04736.1	0.0684415	0.0893749	35.7118	8.44531	8.05827	4.2182	3.92e-16	5.18e-14					No	No	No	No
Cluster-798.59462	OM_34291	Putative uncharacterized protein (Fragment)	B7QNU9	2.04641	1.45558	276.106	650.332	8.04702	11.5752	1.27e-24	6.03e-22	[C]GO:0030014: CCR4-NOT complex		IPR039780 CCR4-NOT transcription complex subunit 4	PF10155 CCR4-NOT transcription complex subunit 11	No	No	No	No
Cluster-798.71031	OM_59781	venom protein	ARK20037.1	0	0	1.12522	1.62922	8.0461	-1.6163	1.35e-06	2.75e-05	[F]GO:0004222: metalloendopeptidase activity	EC:3.4.24	IPR039731 CAAX prenyl protease 2, eukaryotes		Yes	No	No	Yes
Cluster-798.70427	OM_52303	Putative uncharacterized protein	B7PDR5	0.624668	0.511911	208.31	90.2503	8.03189	7.49949	2.87e-25	1.6e-22					No	No	No	No
Cluster-798.1260	OM_66320	hypothetical secreted protein 1669	DAA34176.1	0.184877	0.160949	23.7671	68.3128	8.02624	3.78651	8.17e-27	5.93e-24					Yes	No	No	No
Cluster-798.71162	OM_65891	No significant similarities found		0.0816033	0.0532812	5.2816	32.3719	8.02503	1.88577	1.12e-14	1.12e-12
Cluster-798.65470	OM_31697	Cysteine rich secreted protein, putative	B7Q3P7	10.1618	1.31677	885.435	2047.35	7.99605	8.45915	3.03e-17	4.82e-15					Yes	No	No	No
Cluster-798.70448	OM_26630	Prolyl 4-hydroxylase alpha subunit, putative (Fragment)	B7P597	0.136988	0.0335413	20.9088	22.9805	7.97929	4.04308	2.37e-34	6.45e-31	[F]GO:0005506: iron ion binding;[F]GO:0031418: L-ascorbic acid binding;[F]GO:0016702: oxidoreductase activity, acting on single donors with incorporation of molecular oxygen, incorporation of two atoms of oxygen;[F]GO:0004656: procollagen-proline 4-dioxygenase activity;[P]GO:0018401: peptidyl-proline hydroxylation to 4-hydroxy-L-proline;[C]GO:0005783: endoplasmic reticulum	EC:1.13.11;EC:1.14.11.2	IPR037005 S-ribosylhomocysteinase (LuxS) superfamily;IPR019601 Oxoglutarate/iron-dependent oxygenase, C-terminal degradation domain;IPR039390 Hydroxyquinol/catechol 1,2-dioxygenase;IPR013547 Prolyl 4-hydroxylase alpha-subunit, N-terminal;IPR039488 Dolichyl pyrophosphate Man9GlcNAc2 alpha-1,3-glucosyltransferase	PF08336 Prolyl 4-Hydroxylase alpha-subunit, N-terminal region;PF13640 2OG-Fe(II) oxygenase superfamily	No	No	No	No	map00330	Arginine and proline metabolism
Cluster-798.65384	OM_59374	No significant similarities found		0.188714	0.0739302	16.0924	51.2683	7.96844	3.37563	1.62e-21	4.58e-19
Cluster-798.7602	OM_70491	No significant similarities found		0	0	5.15113	1.12468	7.9681	-1.42889	1.22e-06	2.51e-05
Cluster-798.42573	OM_65263	salivary lipocalin	ADK94457.1	0.112372	0.0244569	10.7221	23.473	7.94546	4.31268	5.25e-26	3.25e-23					Yes	Yes	Probable	No
Cluster-798.1428	OM_71574	No significant similarities found		0.0748831	0.0977867	21.9848	21.6113	7.90769	3.62197	3.52e-22	1.08e-19
Cluster-798.814	OM_17633	probable imidazolonepropionase	XP_013793776.1	0.0107622	0	0.77555	2.69989	7.90105	0.522659	1.93e-11	1.03e-09					No	No	No	No
Cluster-798.70445	OM_76735	salivary lipocalin	ADK94457.1	0	0	2.20218	1.29451	7.90019	-1.89283	1.85e-06	3.67e-05					Yes	No	No	No
Cluster-798.49167	OM_22353	No significant similarities found		0.0715011	0.0300119	15.9893	8.96868	7.89686	4.24617	3.76e-26	2.39e-23
Cluster-798.16982	OM_17037	No significant similarities found		0.0374809	0.0367086	10.6163	7.71141	7.88718	3.6676	4.59e-22	1.38e-19
Cluster-798.71489	OM_77982	No significant similarities found		0.0898295	0	2.75716	20.8864	7.8849	1.0923	6.52e-12	3.84e-10
Cluster-798.65231	OM_73612	hypothetical protein IscW_ISCW004626, partial	EEC06258.1	1.00364	0.376454	114.13	211.833	7.88044	7.25685	1.36e-25	7.79e-23					Yes	No	No	No
Cluster-798.59533	OM_23233	No significant similarities found		0.611359	0.412939	132.4	106.772	7.86254	7.41464	2.52e-28	2.34e-25
Cluster-798.39563	OM_73868	salivary lipocalin	ADK94457.1	1.86511	0.392397	110.898	405.342	7.8345	6.96066	4.9e-18	8.68e-16					Yes	No	No	Yes
Cluster-798.70529	OM_76383	No significant similarities found		0	0	1.14007	2.41259	7.83055	-0.431376	6.81e-07	1.46e-05
Cluster-798.61039	OM_72900	Prolyl 4-hydroxylase alpha subunit, putative	B7PTN4	0.0346196	0.0339062	7.3977	8.84383	7.82571	3.06677	2.33e-35	7.73e-32	[F]GO:0005506: iron ion binding;[F]GO:0031418: L-ascorbic acid binding;[F]GO:0004656: procollagen-proline 4-dioxygenase activity;[P]GO:0018401: peptidyl-proline hydroxylation to 4-hydroxy-L-proline;[C]GO:0005783: endoplasmic reticulum	EC:1.14.11.2	IPR037005 S-ribosylhomocysteinase (LuxS) superfamily;IPR019601 Oxoglutarate/iron-dependent oxygenase, C-terminal degradation domain;IPR013547 Prolyl 4-hydroxylase alpha-subunit, N-terminal;IPR039488 Dolichyl pyrophosphate Man9GlcNAc2 alpha-1,3-glucosyltransferase	PF13640 2OG-Fe(II) oxygenase superfamily	No	No	No	No	map00330	Arginine and proline metabolism
Cluster-798.72074	OM_61236	PREDICTED: extensin-like	XP_018911455.1	0.0130853	0.0128157	5.78872	1.04085	7.81683	1.87076	2.1e-13	1.64e-11					No	No	No	No
Cluster-798.47819	OM_74747	Prolyl 4-hydroxylase alpha subunit, putative (Fragment)	B7P597	0.0186113	0.0364556	7.65588	5.49459	7.8153	2.73401	4.9e-32	8.49e-29	[F]GO:0005506: iron ion binding;[F]GO:0031418: L-ascorbic acid binding;[F]GO:0016702: oxidoreductase activity, acting on single donors with incorporation of molecular oxygen, incorporation of two atoms of oxygen;[F]GO:0004656: procollagen-proline 4-dioxygenase activity;[P]GO:0018401: peptidyl-proline hydroxylation to 4-hydroxy-L-proline;[C]GO:0005783: endoplasmic reticulum	EC:1.13.11;EC:1.14.11.2	IPR037005 S-ribosylhomocysteinase (LuxS) superfamily;IPR019601 Oxoglutarate/iron-dependent oxygenase, C-terminal degradation domain;IPR039390 Hydroxyquinol/catechol 1,2-dioxygenase;IPR013547 Prolyl 4-hydroxylase alpha-subunit, N-terminal;IPR039488 Dolichyl pyrophosphate Man9GlcNAc2 alpha-1,3-glucosyltransferase	PF08336 Prolyl 4-Hydroxylase alpha-subunit, N-terminal region;PF13640 2OG-Fe(II) oxygenase superfamily	No	No	No	Yes	map00330	Arginine and proline metabolism
Cluster-798.70752	OM_3849	conserved hypothetical protein, partial	EEC04736.1	1.81079	0.634547	264.405	286.65	7.81314	7.8311	5.06e-23	1.71e-20					No	No	No	No
Cluster-798.21210	OM_14937	salivary lipocalin	ADK94457.1	0.996766	0.191001	156.94	107.779	7.79867	7.84818	9.56e-22	2.79e-19					Yes	No	No	No
Cluster-798.800	OM_67931	No significant similarities found		0	0	0.801092	2.72079	7.79458	-2.18998	1.19e-05	0.000200894
Cluster-798.59455	OM_73563	vitellogenin 1	AGQ57039.1	0.0645731	0	2.06813	14.6189	7.78287	1.84511	9.76e-11	4.49e-09	[F]GO:0005319: lipid transporter activity		IPR037088 Vitellinogen, beta-sheet shell domain superfamily		No	No	No	No
Cluster-798.21831	OM_22316	hypothetical protein IscW_ISCW004626, partial	EEC06258.1	0.899075	0.412409	99.1208	187.911	7.76996	7.03528	1.73e-25	9.78e-23					Yes	No	No	No
Cluster-798.70674	OM_17242	hypothetical protein BIW11_06231	OQR78707.1	0.0227614	0.0445847	13.2472	1.68866	7.75088	3.97273	1.3e-13	1.05e-11					Yes	No	No	No
Cluster-798.71128	OM_65473	No significant similarities found		0.36795	0.0327607	41.3801	47.0745	7.75051	4.23264	1.35e-19	2.97e-17
Cluster-798.1440	OM_17486	No significant similarities found		0.221945	0.0543428	17.9191	42.7211	7.74738	3.28542	1.09e-20	2.78e-18
Cluster-798.70514	OM_78011	Prolyl 4-hydroxylase alpha subunit, putative (Fragment)	B7P597	0.0754446	0.0316671	13.3976	10.3206	7.74611	3.33128	1.66e-35	6.05e-32	[F]GO:0005506: iron ion binding;[F]GO:0031418: L-ascorbic acid binding;[F]GO:0016702: oxidoreductase activity, acting on single donors with incorporation of molecular oxygen, incorporation of two atoms of oxygen;[F]GO:0004656: procollagen-proline 4-dioxygenase activity;[P]GO:0018401: peptidyl-proline hydroxylation to 4-hydroxy-L-proline;[C]GO:0005783: endoplasmic reticulum	EC:1.13.11;EC:1.14.11.2	IPR037005 S-ribosylhomocysteinase (LuxS) superfamily;IPR019601 Oxoglutarate/iron-dependent oxygenase, C-terminal degradation domain;IPR039390 Hydroxyquinol/catechol 1,2-dioxygenase;IPR013547 Prolyl 4-hydroxylase alpha-subunit, N-terminal;IPR039488 Dolichyl pyrophosphate Man9GlcNAc2 alpha-1,3-glucosyltransferase	PF08336 Prolyl 4-Hydroxylase alpha-subunit, N-terminal region;PF13640 2OG-Fe(II) oxygenase superfamily	Yes	No	No	Yes	map00330	Arginine and proline metabolism
Cluster-798.70784	OM_65887	No significant similarities found		0.158335	0.0310144	8.36734	34.1021	7.72946	1.95968	3.39e-18	6.14e-16
Cluster-798.57492	OM_73450	vitellogenin	BAH02666.2	0.0165204	0.0161799	5.55566	2.52709	7.72085	2.62606	9.08e-15	9.18e-13	[F]GO:0005319: lipid transporter activity		IPR037088 Vitellinogen, beta-sheet shell domain superfamily		No	No	No	No
Cluster-798.1504	OM_65888	No significant similarities found		0.180844	0.0442793	12.2176	36.5157	7.71092	2.67952	1.02e-20	2.63e-18
Cluster-30.0	OM_68139	Hemoglobin subunit beta	ACO10180.1	0	0	1.1249	1.84205	7.70665	-2.40827	2.76e-06	5.28e-05	[F]GO:0020037: heme binding;[F]GO:0046872: metal ion binding;[F]GO:0019825: oxygen binding;[F]GO:0005344: oxygen carrier activity;[C]GO:0005833: hemoglobin complex		IPR040375 Microprocessor complex subunit DGCR8;IPR040409 Phytochelatin synthase;IPR023950 Flavohemoprotein;IPR014610 Globin, extracellular		No	No	No	No
Cluster-798.4929	OM_73782	salivary lipocalin	ADK94457.1	0.116943	0	11.9126	13.2773	7.70584	2.82602	2.24e-33	4.87e-30					Yes	No	No	No
Cluster-798.70426	OM_25653	Putative uncharacterized protein	B7PDR5	1.19418	1.35778	358.539	172.132	7.69738	8.21308	8.83e-25	4.34e-22					Yes	No	No	Yes
Cluster-798.70434	OM_61634	No significant similarities found		0.794686	0.501578	178.27	88.0108	7.67631	6.85612	7.69e-23	2.52e-20
Cluster-798.29799	OM_59200	salivary lipocalin	ADK94457.1	2.77002	0.502922	258.494	408.802	7.67115	9.37695	5.9e-20	1.37e-17					Yes	Yes	No	No
Cluster-798.1464	OM_22615	Prolyl 4-hydroxylase alpha subunit, putative (Fragment)	B7P597	0.0744718	0.0729372	15.5888	14.8094	7.65234	3.66669	3.53e-35	1.08e-31	[F]GO:0005506: iron ion binding;[F]GO:0031418: L-ascorbic acid binding;[F]GO:0016702: oxidoreductase activity, acting on single donors with incorporation of molecular oxygen, incorporation of two atoms of oxygen;[F]GO:0004656: procollagen-proline 4-dioxygenase activity;[P]GO:0018401: peptidyl-proline hydroxylation to 4-hydroxy-L-proline;[C]GO:0005783: endoplasmic reticulum	EC:1.13.11;EC:1.14.11.2	IPR037005 S-ribosylhomocysteinase (LuxS) superfamily;IPR019601 Oxoglutarate/iron-dependent oxygenase, C-terminal degradation domain;IPR039390 Hydroxyquinol/catechol 1,2-dioxygenase;IPR013547 Prolyl 4-hydroxylase alpha-subunit, N-terminal;IPR039488 Dolichyl pyrophosphate Man9GlcNAc2 alpha-1,3-glucosyltransferase	PF08336 Prolyl 4-Hydroxylase alpha-subunit, N-terminal region;PF13640 2OG-Fe(II) oxygenase superfamily	Yes	No	No	Yes	map00330	Arginine and proline metabolism
Cluster-798.13099	OM_11721	Prolyl 4-hydroxylase alpha subunit 1, putative	B7PTN6	0.165453	0.0381278	18.274	23.1652	7.64949	4.14912	2.31e-33	4.88e-30	[F]GO:0005506: iron ion binding;[F]GO:0031418: L-ascorbic acid binding;[F]GO:0004656: procollagen-proline 4-dioxygenase activity;[P]GO:0018401: peptidyl-proline hydroxylation to 4-hydroxy-L-proline;[C]GO:0005783: endoplasmic reticulum	EC:1.14.11.2	IPR037005 S-ribosylhomocysteinase (LuxS) superfamily;IPR019601 Oxoglutarate/iron-dependent oxygenase, C-terminal degradation domain;IPR013547 Prolyl 4-hydroxylase alpha-subunit, N-terminal;IPR039488 Dolichyl pyrophosphate Man9GlcNAc2 alpha-1,3-glucosyltransferase	PF13640 2OG-Fe(II) oxygenase superfamily	No	No	No	No	map00330	Arginine and proline metabolism
Cluster-798.59465	OM_73597	No significant similarities found		0.0917911	0.0719197	5.69599	28.4193	7.64617	3.72935	1.83e-14	1.75e-12
Cluster-798.70522	OM_76185	vitellogenin	AAW78557.2	0	0	0.566274	1.94731	7.63158	-0.574601	1.1e-05	0.000186025	[F]GO:0005319: lipid transporter activity		IPR037088 Vitellinogen, beta-sheet shell domain superfamily		No	No	No	No
Cluster-798.1397	OM_59377	No significant similarities found		0.416201	0.0643618	16.8379	79.6825	7.62935	3.60418	5.37e-17	8.18e-15
Cluster-798.41439	OM_35292	pol polyprotein	AHN53418.1	1.92523	0.0414409	132.554	253.335	7.61161	5.98331	6.6e-11	3.14e-09	[F]GO:0003676: nucleic acid binding;[P]GO:0015074: DNA integration		IPR040050 Zinc finger protein 830;IPR023670 Tyrosine recombinase XerS		No	Yes	No	No
Cluster-798.11969	OM_17896	Prolyl 4-hydroxylase alpha subunit, putative	B7PTN4	0.0447344	0.0657188	10.0292	12.2489	7.60301	3.12883	3.47e-35	1.08e-31	[F]GO:0005506: iron ion binding;[F]GO:0031418: L-ascorbic acid binding;[F]GO:0004656: procollagen-proline 4-dioxygenase activity;[P]GO:0018401: peptidyl-proline hydroxylation to 4-hydroxy-L-proline;[C]GO:0005783: endoplasmic reticulum	EC:1.14.11.2	IPR037005 S-ribosylhomocysteinase (LuxS) superfamily;IPR019601 Oxoglutarate/iron-dependent oxygenase, C-terminal degradation domain;IPR013547 Prolyl 4-hydroxylase alpha-subunit, N-terminal;IPR039488 Dolichyl pyrophosphate Man9GlcNAc2 alpha-1,3-glucosyltransferase	PF13640 2OG-Fe(II) oxygenase superfamily	Yes	No	No	No	map00330	Arginine and proline metabolism
Cluster-798.70335	OM_72780	golgin subfamily A member 6-like protein 22	XP_027222100.1	0.178222	0.0581831	18.9872	27.5652	7.60279	4.955	6.8e-23	2.25e-20					No	No	No	No
Cluster-798.1466	OM_22354	uncharacterized protein LOC111088442, partial	XP_022254275.1	0.024982	0.0367008	8.37624	4.39468	7.59608	2.90068	5.32e-18	9.35e-16					No	Yes	No	No
Cluster-798.70408	OM_61633	No significant similarities found		0.126784	0.337036	65.1871	24.4363	7.57338	5.39183	1.03e-19	2.35e-17
Cluster-798.1911	OM_64992	hypothetical protein IscW_ISCW004626, partial	EEC06258.1	0.228294	0.0621083	23.9409	31.8176	7.56601	4.57706	1.29e-23	4.88e-21					Yes	No	No	No
Cluster-798.70710	OM_72778	hypothetical protein C7M84_011934	ROT69841.1	0.201153	0.049252	22.3474	26.0007	7.56359	4.22074	8.75e-22	2.57e-19					No	No	No	No
Cluster-798.70432	OM_52304	Putative uncharacterized protein	B7PDR5	1.06384	1.09676	276.363	124.877	7.53375	7.84745	9.92e-25	4.81e-22					Yes	No	No	Yes
Cluster-798.66420	OM_34212	No significant similarities found		1.10221	0.859938	163.792	200.895	7.5335	7.0866	1.62e-32	2.87e-29
Cluster-798.70649	OM_17241	hypothetical protein BIW11_06231	OQR78707.1	0.0411407	0.0241758	10.3435	2.01383	7.50684	3.14614	2.17e-15	2.5e-13					No	No	No	No
Cluster-798.70648	OM_73449	vitellogenin	BAH02666.2	0	0	0.58909	0.660249	7.50557	-0.938653	5.72e-06	0.000103083	[F]GO:0005319: lipid transporter activity		IPR037088 Vitellinogen, beta-sheet shell domain superfamily		Yes	No	No	No
Cluster-798.14754	OM_59403	No significant similarities found		0.152718	0.0747854	22.6728	19.0782	7.49446	4.66956	3.21e-24	1.34e-21
Cluster-798.71376	OM_10819	savicalin	ADI60053.1	0.274525	0.0134434	13.4634	38.8021	7.48341	3.56954	5.84e-18	1.02e-15					No	No	No	Yes
Cluster-798.1472	OM_78014	Prolyl 4-hydroxylase alpha subunit, putative (Fragment)	B7P597	0.0347005	0.0339854	7.4092	5.55579	7.48016	2.37728	8.4e-29	8.43e-26	[F]GO:0005506: iron ion binding;[F]GO:0031418: L-ascorbic acid binding;[F]GO:0016702: oxidoreductase activity, acting on single donors with incorporation of molecular oxygen, incorporation of two atoms of oxygen;[F]GO:0004656: procollagen-proline 4-dioxygenase activity;[P]GO:0018401: peptidyl-proline hydroxylation to 4-hydroxy-L-proline;[C]GO:0005783: endoplasmic reticulum	EC:1.13.11;EC:1.14.11.2	IPR037005 S-ribosylhomocysteinase (LuxS) superfamily;IPR019601 Oxoglutarate/iron-dependent oxygenase, C-terminal degradation domain;IPR039390 Hydroxyquinol/catechol 1,2-dioxygenase;IPR013547 Prolyl 4-hydroxylase alpha-subunit, N-terminal;IPR039488 Dolichyl pyrophosphate Man9GlcNAc2 alpha-1,3-glucosyltransferase	PF08336 Prolyl 4-Hydroxylase alpha-subunit, N-terminal region;PF13640 2OG-Fe(II) oxygenase superfamily	No	No	No	Yes	map00330	Arginine and proline metabolism
Cluster-798.60643	OM_59373	No significant similarities found		0.753353	0.175673	42.1526	124.513	7.47838	4.78542	5.18e-17	7.95e-15
Cluster-798.1413	OM_61832	Prolyl 4-hydroxylase alpha subunit, putative	B7PTN4	0.0682319	0.0891012	12.816	15.7604	7.4669	3.39388	8.83e-36	3.74e-32	[F]GO:0005506: iron ion binding;[F]GO:0031418: L-ascorbic acid binding;[F]GO:0004656: procollagen-proline 4-dioxygenase activity;[P]GO:0018401: peptidyl-proline hydroxylation to 4-hydroxy-L-proline;[C]GO:0005783: endoplasmic reticulum	EC:1.14.11.2	IPR037005 S-ribosylhomocysteinase (LuxS) superfamily;IPR019601 Oxoglutarate/iron-dependent oxygenase, C-terminal degradation domain;IPR013547 Prolyl 4-hydroxylase alpha-subunit, N-terminal;IPR039488 Dolichyl pyrophosphate Man9GlcNAc2 alpha-1,3-glucosyltransferase	PF13640 2OG-Fe(II) oxygenase superfamily	No	No	No	No	map00330	Arginine and proline metabolism
Cluster-798.70506	OM_22315	No significant similarities found		0.386075	0.224508	39.3172	69.0231	7.46183	5.45592	1.39e-27	1.11e-24
Cluster-798.70816	OM_78716	hypothetical protein BIW11_06231	OQR78707.1	0.0347546	0	5.79746	0.921502	7.45362	2.06089	2.28e-12	1.46e-10					No	No	No	No
Cluster-798.70651	OM_19578	No significant similarities found		0.0102215	0.0500543	8.67534	2.47043	7.44576	2.57459	7.62e-15	7.8e-13
Cluster-798.1487	OM_59197	salivary lipocalin	ADK94457.1	0	0	0.552404	0.997775	7.43862	-1.86847	3.35e-06	6.3e-05					Yes	No	No	No
Cluster-798.1498	OM_59206	salivary lipocalin	ADK94457.1	0.149934	0.00815803	16.9239	10.5757	7.4232	3.69708	9.82e-26	5.75e-23					Yes	Yes	No	No
Cluster-798.36364	OM_59207	salivary lipocalin	ADK94457.1	0.178449	0.00794416	19.8737	12.4326	7.42131	3.87591	5.39e-23	1.82e-20					Yes	No	No	No
Cluster-798.1220	OM_20734	No significant similarities found		0.259907	0.254551	25.4186	63.1576	7.38976	2.8569	2.82e-24	1.2e-21
Cluster-798.72367	OM_80529	PREDICTED: spidroin-2-like isoform X3	XP_017779175.1	0	0	0.709194	0.0867121	7.37654	-1.29915	0.000115951	0.00154996					Yes	No	No	No
Cluster-798.21824	OM_26583	hypothetical protein IscW_ISCW004626, partial	EEC06258.1	0.700679	0.286284	78.0451	84.9168	7.36549	7.7725	9.32e-25	4.55e-22					Yes	No	No	No
Cluster-798.21832	OM_73613	hypothetical protein IscW_ISCW004626, partial	EEC06258.1	0.199897	0.0846607	26.0957	21.0574	7.36454	5.69056	3.68e-27	2.78e-24					Yes	No	No	No
Cluster-798.9247	OM_73596	No significant similarities found		0.0584142	0.0286052	3.71252	11.3928	7.35621	2.98528	9.42e-17	1.39e-14
Cluster-798.51167	OM_73589	vitellogenin	AAW78557.2	0.0425553	0.0416784	2.12961	12.3249	7.3364	2.81058	1.91e-12	1.25e-10	[F]GO:0005319: lipid transporter activity		IPR037088 Vitellinogen, beta-sheet shell domain superfamily		No	No	No	No
Cluster-798.71638	OM_72777	No significant similarities found		0.339646	0.181444	36.0338	49.3102	7.32756	4.19825	6.16e-25	3.17e-22
Cluster-798.42613	OM_65789	No significant similarities found		0.0623502	0	0.748851	9.76651	7.30339	1.18077	2.14e-09	7.36e-08
Cluster-798.1259	OM_9890	hypothetical secreted protein 1669	DAA34176.1	0.878031	0.347635	54.4104	139.969	7.30219	5.04999	4.29e-23	1.48e-20					Yes	No	No	Yes
Cluster-798.53172	OM_71515	PREDICTED: spidroin-2-like isoform X3	XP_017779175.1	0.0751718	0.0631053	19.0565	3.00615	7.30001	4.80155	6.62e-15	6.88e-13					Yes	No	No	No
Cluster-798.71433	OM_22018	Riddle, putative (Fragment)	B7QLA0	2.43238	0.504477	106.258	356.581	7.29581	5.72433	3.42e-17	5.4e-15				PF01826 Trypsin Inhibitor like cysteine rich domain	Yes	No	No	Yes
Cluster-798.11939	OM_21187	hypothetical protein IscW_ISCW004626, partial	EEC06258.1	0.622963	0.114951	43.1573	73.0861	7.29431	6.12097	1.74e-17	2.86e-15					Yes	No	No	No
Cluster-798.59943	OM_19254	Pyrroline-5-carboxylate synthetase, putative	B7PPZ5	0.04873	0.0424229	5.46249	9.09406	7.28928	3.59776	7.09e-15	7.31e-13	[F]GO:0005524: ATP binding;[F]GO:0004349: glutamate 5-kinase activity;[F]GO:0004350: glutamate-5-semialdehyde dehydrogenase activity;[P]GO:0055129: L-proline biosynthetic process;[C]GO:0005739: mitochondrion	EC:2.7.2.11;EC:1.2.1.41	IPR037219 Peptidase M41-like;IPR019797 Glutamate 5-kinase, conserved site;IPR020593 Gamma-glutamyl phosphate reductase GPR, conserved site;IPR042860 MICOS complex subunit MIC25	PF00696 Amino acid kinase family	No	No	No	No	map00330	Arginine and proline metabolism
Cluster-798.70444	OM_64991	hypothetical protein IscW_ISCW004626, partial	EEC06258.1	0.504591	0.115312	36.3285	60.8745	7.2812	4.9123	2.48e-21	6.84e-19					Yes	No	No	No
Cluster-798.42851	OM_60785	salivary lipocalin	ADK94457.1	0.124631	0	10.6444	9.59582	7.27378	2.03115	6.82e-27	5.04e-24					Yes	No	No	No
Cluster-798.70248	OM_21630	RecName: Full=Chymotrypsin-elastase inhibitor ixodidin	P83516.2	0.119612	0.039049	5.86607	19.6386	7.26697	2.20358	1.8e-19	3.89e-17					No	No	No	No
Cluster-798.70346	OM_22317	hypothetical protein IscW_ISCW004626, partial	EEC06258.1	0.0642935	0.0377812	7.87636	8.41866	7.2588	2.80559	8.05e-24	3.13e-21					Yes	No	No	No
Cluster-798.1198	OM_18574	No significant similarities found		0.163721	0.114534	11.049	32.8435	7.25803	2.47539	5.05e-23	1.71e-20
Cluster-798.21823	OM_17440	hypothetical protein IscW_ISCW004626, partial	EEC06258.1	0.201667	0.0934463	32.0343	13.0427	7.25196	7.02684	9.8e-22	2.85e-19					Yes	No	No	No
Cluster-798.6114	OM_7367	No significant similarities found		2.62291	0.567151	76.9828	400.701	7.22145	5.45307	8.62e-15	8.75e-13
Cluster-798.5239	OM_71603	No significant similarities found		0.594988	0.156888	17.7735	95.145	7.21626	3.96298	4.5e-16	5.89e-14
Cluster-798.42132	OM_64745	salivary lipocalin	ADK94457.1	0.64611	0.252263	41.3345	91.275	7.20351	6.75886	1.04e-24	5.03e-22					Yes	Yes	No	No
Cluster-798.1477	OM_17515	PREDICTED: proline-rich protein 36 isoform X2	XP_016939205.1	0.0392127	0.0480058	11.8525	1.37961	7.19243	3.13826	4.71e-12	2.85e-10					No	No	No	No
Cluster-798.39640	OM_62515	salivary lipocalin	ADK94457.1	5.27079	4.39026	481.513	922.645	7.18266	8.63201	8e-34	1.85e-30					No	Yes	No	No
Cluster-798.70521	OM_74054	Hemocyte protein-glutamine gamma-glutamyltransferase, putative (Fragment)	B7PSF8	0	0	0.41602	0.391278	7.18143	-2.02744	9.06e-06	0.000156373	[F]GO:0046872: metal ion binding;[F]GO:0003810: protein-glutamine gamma-glutamyltransferase activity;[P]GO:0018149: peptide cross-linking	EC:2.3.2.13	IPR040409 Phytochelatin synthase;IPR037084 Protein-glutamine gamma-glutamyltransferase superfamily;IPR036238 Transglutaminase, C-terminal domain superfamily	PF00868 Transglutaminase family;PF00927 Transglutaminase family, C-terminal ig like domain;PF01841 Transglutaminase-like superfamily	No	No	No	No
Cluster-798.70530	OM_23778	RecName: Full=Neprilysin-1; Flags: Precursor	W4VS99.1	0.00642657	0.00629414	1.27357	0.865095	7.16484	0.610103	3.88e-15	4.27e-13					No	No	No	Yes
Cluster-798.5272	OM_11058	salivary lipocalin	ADK94457.1	0.319521	0.0115903	27.0289	20.673	7.15709	3.86167	7.47e-19	1.52e-16					Yes	Yes	No	No
Cluster-798.21827	OM_71514	hypothetical protein IscW_ISCW004626, partial	EEC06258.1	0.131349	0.0413493	15.691	9.05586	7.1519	5.01137	4.09e-22	1.25e-19					Yes	No	No	No
Cluster-798.70411	OM_73123	PREDICTED: spidroin-2-like isoform X4	XP_017779176.1	0.0238392	0.0233479	6.34673	0.875194	7.14392	2.21653	1.09e-11	6.1e-10					No	No	No	No
Cluster-798.21828	OM_3743	hypothetical protein IscW_ISCW004626, partial	EEC06258.1	0.437047	0.206377	49.4058	41.5094	7.14005	7.12003	8.68e-25	4.29e-22					Yes	No	No	No
Cluster-798.21826	OM_17439	hypothetical protein IscW_ISCW004626, partial	EEC06258.1	0.203844	0.147971	37.8182	11.805	7.13706	7.07061	1.49e-20	3.75e-18					No	No	No	No
Cluster-798.1469	OM_22617	Prolyl 4-hydroxylase alpha subunit, putative (Fragment)	B7P597	0.019776	0.0484213	5.74003	4.2654	7.12352	2.10684	2.97e-27	2.28e-24	[F]GO:0005506: iron ion binding;[F]GO:0031418: L-ascorbic acid binding;[F]GO:0016702: oxidoreductase activity, acting on single donors with incorporation of molecular oxygen, incorporation of two atoms of oxygen;[F]GO:0004656: procollagen-proline 4-dioxygenase activity;[P]GO:0018401: peptidyl-proline hydroxylation to 4-hydroxy-L-proline;[C]GO:0005783: endoplasmic reticulum	EC:1.13.11;EC:1.14.11.2	IPR037005 S-ribosylhomocysteinase (LuxS) superfamily;IPR019601 Oxoglutarate/iron-dependent oxygenase, C-terminal degradation domain;IPR039390 Hydroxyquinol/catechol 1,2-dioxygenase;IPR013547 Prolyl 4-hydroxylase alpha-subunit, N-terminal;IPR039488 Dolichyl pyrophosphate Man9GlcNAc2 alpha-1,3-glucosyltransferase	PF08336 Prolyl 4-Hydroxylase alpha-subunit, N-terminal region;PF13640 2OG-Fe(II) oxygenase superfamily	No	No	No	Yes	map00330	Arginine and proline metabolism
Cluster-798.51523	OM_71491	TSGP4	AGJ90348.1	0.159208	0.0222753	12.9753	13.2902	7.12281	2.12698	5.7e-24	2.27e-21	[F]GO:0043176: amine binding;[P]GO:0030682: mitigation of host defenses by symbiont		IPR002970 Tick histamine-binding protein;IPR005657 Triabin/Procalin		No	No	No	Yes
Cluster-798.71130	OM_12569	chymotrypsin inhibitor-like	XP_011166052.1	3.52775	0.276404	125.838	397.386	7.09962	5.5046	1.27e-11	7.05e-10					Yes	No	No	Yes
Cluster-798.454	OM_18330	PREDICTED: spidroin-2-like isoform X3	XP_017779175.1	0	0	0.314499	0.113098	7.09563	-1.58736	6.76e-05	0.000955877					No	No	No	No
Cluster-798.29712	OM_19043	intron-specific reverse transcriptase, putative, partial	EEC05525.1	0.484298	0.0828175	61.1669	15.4515	7.07266	5.30245	4.06e-15	4.46e-13					Yes	No	No	No
Cluster-798.54093	OM_17781	hypothetical protein IscW_ISCW004626, partial	EEC06258.1	0.231807	0.105595	30.0423	15.5031	7.07015	5.72506	3.92e-23	1.37e-20					No	No	No	No
Cluster-798.1412	OM_17898	Prolyl 4-hydroxylase alpha subunit, putative (Fragment)	B7P597	0.0558339	0.0273417	8.075	3.28821	7.02196	2.10622	2.71e-21	7.46e-19	[F]GO:0005506: iron ion binding;[F]GO:0031418: L-ascorbic acid binding;[F]GO:0016702: oxidoreductase activity, acting on single donors with incorporation of molecular oxygen, incorporation of two atoms of oxygen;[F]GO:0004656: procollagen-proline 4-dioxygenase activity;[P]GO:0018401: peptidyl-proline hydroxylation to 4-hydroxy-L-proline;[C]GO:0005783: endoplasmic reticulum	EC:1.13.11;EC:1.14.11.2	IPR037005 S-ribosylhomocysteinase (LuxS) superfamily;IPR019601 Oxoglutarate/iron-dependent oxygenase, C-terminal degradation domain;IPR039390 Hydroxyquinol/catechol 1,2-dioxygenase;IPR013547 Prolyl 4-hydroxylase alpha-subunit, N-terminal;IPR039488 Dolichyl pyrophosphate Man9GlcNAc2 alpha-1,3-glucosyltransferase	PF08336 Prolyl 4-Hydroxylase alpha-subunit, N-terminal region;PF13640 2OG-Fe(II) oxygenase superfamily	Yes	No	No	No	map00330	Arginine and proline metabolism
Cluster-798.46319	OM_64779	salivary lipocalin	ADK94457.1	0.305141	0.0186784	27.3339	14.7324	7.01563	5.12884	4.14e-14	3.71e-12					No	Yes	No	No
Cluster-798.1470	OM_78013	Prolyl 4-hydroxylase alpha subunit, putative (Fragment)	B7P597	0.047059	0.0553071	7.29105	6.3635	7.01405	2.78753	8.3e-31	1.24e-27	[F]GO:0005506: iron ion binding;[F]GO:0031418: L-ascorbic acid binding;[F]GO:0016702: oxidoreductase activity, acting on single donors with incorporation of molecular oxygen, incorporation of two atoms of oxygen;[F]GO:0004656: procollagen-proline 4-dioxygenase activity;[P]GO:0018401: peptidyl-proline hydroxylation to 4-hydroxy-L-proline;[C]GO:0005783: endoplasmic reticulum	EC:1.13.11;EC:1.14.11.2	IPR037005 S-ribosylhomocysteinase (LuxS) superfamily;IPR019601 Oxoglutarate/iron-dependent oxygenase, C-terminal degradation domain;IPR039390 Hydroxyquinol/catechol 1,2-dioxygenase;IPR013547 Prolyl 4-hydroxylase alpha-subunit, N-terminal;IPR039488 Dolichyl pyrophosphate Man9GlcNAc2 alpha-1,3-glucosyltransferase	PF08336 Prolyl 4-Hydroxylase alpha-subunit, N-terminal region;PF13640 2OG-Fe(II) oxygenase superfamily	No	No	No	Yes	map00330	Arginine and proline metabolism
Cluster-798.1473	OM_78012	Prolyl 4-hydroxylase alpha subunit, putative (Fragment)	B7P4S3	0.0619858	0.0121417	5.73246	4.32374	7.01252	2.06318	3.24e-26	2.07e-23	[F]GO:0005506: iron ion binding;[F]GO:0031418: L-ascorbic acid binding;[F]GO:0016702: oxidoreductase activity, acting on single donors with incorporation of molecular oxygen, incorporation of two atoms of oxygen;[F]GO:0004656: procollagen-proline 4-dioxygenase activity;[P]GO:0018401: peptidyl-proline hydroxylation to 4-hydroxy-L-proline;[C]GO:0005783: endoplasmic reticulum;[C]GO:0016021: integral…	EC:1.13.11;EC:1.14.11.2	IPR037005 S-ribosylhomocysteinase (LuxS) superfamily;IPR019601 Oxoglutarate/iron-dependent oxygenase, C-terminal degradation domain;IPR039390 Hydroxyquinol/catechol 1,2-dioxygenase;IPR013547 Prolyl 4-hydroxylase alpha-subunit, N-terminal;IPR039488 Dolichyl pyrophosphate Man9GlcNAc2 alpha-1,3-glucosyltransferase;IPR042473 V-type immunoglobulin domain-containing suppressor of T-cell activation	PF08336 Prolyl 4-Hydroxylase alpha-subunit, N-terminal region;PF13640 2OG-Fe(II) oxygenase superfamily	Yes	No	No	Yes	map00330	Arginine and proline metabolism
Cluster-798.71239	OM_17525	PREDICTED: uncharacterized protein LOC105679726	XP_012235365.1	0.305667	0.0410897	17.936	26.7159	7.0017	5.41764	3.4e-19	7.21e-17					Yes	No	No	Yes
Cluster-798.21825	OM_11072	hypothetical protein IscW_ISCW004626, partial	EEC06258.1	0.28519	0.167588	35.8509	21.6045	6.98544	7.31087	2.24e-24	9.79e-22					Yes	No	No	No
Cluster-44.0	OM_68738	No significant similarities found		0	0	0.170206	1.12726	6.97742	-2.35904	0.0003267	0.00385872
Cluster-798.70937	OM_78346	chymotrypsin inhibitor-like	XP_024226275.1	0.646735	0.203595	23.4414	84.3732	6.97347	4.10277	2.35e-17	3.82e-15					Yes	No	No	Yes
Cluster-798.67865	OM_15435	No significant similarities found		5.01248	0.977294	121.24	626.962	6.963	6.62541	6.19e-13	4.41e-11
Cluster-798.18720	OM_7597	salivary lipocalin	ADK94457.1	0.752889	0.0417382	58.4493	39.7439	6.94563	5.72329	1.61e-12	1.06e-10					No	Yes	No	Yes
Cluster-798.72282	OM_71192	No significant similarities found		0.322865	0.13552	46.256	11.8532	6.94301	3.14226	3.78e-15	4.17e-13
Cluster-798.56477	OM_71573	salivary lipocalin	ADK94457.1	0.0849368	0.0118838	8.86538	3.37809	6.93289	2.10969	1.25e-19	2.76e-17					No	No	No	No
Cluster-798.14231	OM_63714	No significant similarities found		0	0	1.51487	0.434113	6.93248	-2.88101	0.000276774	0.00332841
Cluster-798.1400	OM_8322	cysteine rich secreted protein, putative	EEC13469.1	0.832164	0.0792376	50.5978	60.465	6.92407	5.27068	1.25e-16	1.79e-14					Yes	No	No	No
Cluster-798.70804	OM_78674	No significant similarities found		0.365481	0.162704	19.088	46.2503	6.91956	3.42155	4.3e-25	2.33e-22
Cluster-798.11940	OM_64993	hypothetical protein IscW_ISCW004626, partial	EEC06258.1	0.147372	0.0882048	13.865	14.9036	6.91607	4.32127	1.14e-25	6.6e-23					Yes	No	No	No
Cluster-798.1317	OM_61237	PREDICTED: extensin-like	XP_018911455.1	0.0123662	0.0121114	3.1685	0.264829	6.91231	0.861316	4.16e-08	1.12e-06					No	No	No	No
Cluster-798.70815	OM_74514	hypothetical protein BIW11_06231	OQR78707.1	0.0386514	0.0283912	6.63447	1.71461	6.89663	2.49001	3.56e-15	3.96e-13					No	No	No	No
Cluster-798.1058	OM_12207	chymotrypsin inhibitor-like	XP_024226275.1	2.01422	0.475352	51.4435	244.336	6.88797	5.28954	1.39e-14	1.37e-12					Yes	No	No	Yes
Cluster-798.57169	OM_71616	phorbol esters/diacylglycerol binding domain (c1 domain) domaincontaining protein	ISCW017806-PA	1.78191	1.25085	127.674	229.841	6.88062	8.35462	4.67e-31	7.26e-28					No	No	No	No
Cluster-798.1323	OM_69626	No significant similarities found		0.0775551	0.0379785	3.95875	11.1517	6.86448	0.359316	8.35e-14	7.05e-12
Cluster-798.31680	OM_64787	salivary lipocalin	ADK94457.1	1.3366	0.381278	46.8995	151.894	6.85279	6.66921	8.09e-18	1.39e-15					No	No	No	No
Cluster-798.63990	OM_60084	salivary lipocalin	ADK94457.1	0.0710613	0	5.33422	3.47844	6.85059	0.879575	1.51e-19	3.28e-17					Yes	No	No	No
Cluster-798.7764	OM_17017	No significant similarities found		0.0214312	0	1.65163	1.21297	6.84914	0.244092	2.82e-16	3.85e-14
Cluster-798.53081	OM_17421	No significant similarities found		0.797899	0.088802	12.1604	87.7675	6.80674	4.00466	2.97e-10	1.22e-08
Cluster-798.68301	OM_26359	putative heat shock-related protein	AAO92281.1	1.35788	0.498712	9.55588	197.327	6.7943	4.61785	3.48e-09	1.14e-07	[F]GO:0046872: metal ion binding		IPR040409 Phytochelatin synthase		Yes	No	No	No
Cluster-798.71389	OM_66338	No significant similarities found		0.0315325	0	0.504958	4.24466	6.7904	-1.31217	4.99e-07	1.1e-05
Cluster-1572.0	OM_23853	tick serine proteinase	BAH03485.1	0.0287547	0.0140811	1.72678	3.56284	6.78435	0.304147	2.56e-13	1.96e-11	[F]GO:0004252: serine-type endopeptidase activity	EC:3.4.21	IPR039245 Peroxisomal/glyoxysomal leader peptide-processing protease		No	No	No	Yes
Cluster-798.1414	OM_19764	Prolyl 4-hydroxylase alpha subunit, putative (Fragment)	B7P597	0.0614982	0.0301155	6.12438	4.46846	6.77879	1.77693	5.01e-24	2.03e-21	[F]GO:0005506: iron ion binding;[F]GO:0031418: L-ascorbic acid binding;[F]GO:0016702: oxidoreductase activity, acting on single donors with incorporation of molecular oxygen, incorporation of two atoms of oxygen;[F]GO:0004656: procollagen-proline 4-dioxygenase activity;[P]GO:0018401: peptidyl-proline hydroxylation to 4-hydroxy-L-proline;[C]GO:0005783: endoplasmic reticulum	EC:1.13.11;EC:1.14.11.2	IPR037005 S-ribosylhomocysteinase (LuxS) superfamily;IPR019601 Oxoglutarate/iron-dependent oxygenase, C-terminal degradation domain;IPR039390 Hydroxyquinol/catechol 1,2-dioxygenase;IPR013547 Prolyl 4-hydroxylase alpha-subunit, N-terminal;IPR039488 Dolichyl pyrophosphate Man9GlcNAc2 alpha-1,3-glucosyltransferase	PF08336 Prolyl 4-Hydroxylase alpha-subunit, N-terminal region;PF13640 2OG-Fe(II) oxygenase superfamily	Yes	No	No	No	map00330	Arginine and proline metabolism
Cluster-798.24867	OM_40767	Prolyl 4-hydroxylase alpha subunit 1, putative	B7PTN6	0.378935	0.13169	26.891	29.4313	6.77552	4.42899	9.34e-29	9.24e-26	[F]GO:0005506: iron ion binding;[F]GO:0031418: L-ascorbic acid binding;[F]GO:0004656: procollagen-proline 4-dioxygenase activity;[P]GO:0018401: peptidyl-proline hydroxylation to 4-hydroxy-L-proline;[C]GO:0005783: endoplasmic reticulum	EC:1.14.11.2	IPR037005 S-ribosylhomocysteinase (LuxS) superfamily;IPR019601 Oxoglutarate/iron-dependent oxygenase, C-terminal degradation domain;IPR013547 Prolyl 4-hydroxylase alpha-subunit, N-terminal;IPR039488 Dolichyl pyrophosphate Man9GlcNAc2 alpha-1,3-glucosyltransferase	PF13640 2OG-Fe(II) oxygenase superfamily	No	No	No	No	map00330	Arginine and proline metabolism
Cluster-798.21829	OM_73614	hypothetical protein IscW_ISCW004626, partial	EEC06258.1	0.148359	0.124545	19.611	10.4556	6.77491	5.08362	1.69e-24	7.69e-22					Yes	No	No	No
Cluster-798.1533	OM_21188	hypothetical protein IscW_ISCW004626, partial	EEC06258.1	0.227905	0.0837033	14.2374	19.6972	6.75333	4.26304	1.52e-22	4.87e-20					Yes	No	No	No
Cluster-798.42854	OM_71566	intron-specific reverse transcriptase, putative, partial	EEC05525.1	0.277987	0.00446326	13.0083	17.079	6.72828	4.72726	3.53e-11	1.79e-09					Yes	No	No	No
Cluster-798.5836	OM_17438	hypothetical protein IscW_ISCW004626, partial	EEC06258.1	0.157683	0.0965213	12.9018	14.2613	6.72138	3.90618	2.52e-24	1.1e-21					Yes	No	No	No
Cluster-798.18115	OM_17282	PREDICTED: protein PIF-like	XP_008211794.1	0.269054	0.289861	12.118	46.5072	6.68573	2.95897	2.13e-19	4.56e-17					No	Yes	No	Yes
Cluster-798.5847	OM_60082	intron-specific reverse transcriptase, putative, partial	EEC05525.1	0.0999641	0	3.88769	6.59712	6.68308	2.43166	5.75e-23	1.93e-20					Yes	No	No	No
Cluster-798.12967	OM_17038	No significant similarities found		0.205029	0.0815768	16.7116	12.604	6.66719	5.00066	3.39e-21	9.21e-19
Cluster-798.1471	OM_22618	Prolyl 4-hydroxylase alpha subunit, putative (Fragment)	B7P597	0.0558339	0.0156238	4.45462	3.02589	6.66394	2.14719	5.63e-25	2.92e-22	[F]GO:0005506: iron ion binding;[F]GO:0031418: L-ascorbic acid binding;[F]GO:0016702: oxidoreductase activity, acting on single donors with incorporation of molecular oxygen, incorporation of two atoms of oxygen;[F]GO:0004656: procollagen-proline 4-dioxygenase activity;[P]GO:0018401: peptidyl-proline hydroxylation to 4-hydroxy-L-proline;[C]GO:0005783: endoplasmic reticulum	EC:1.13.11;EC:1.14.11.2	IPR037005 S-ribosylhomocysteinase (LuxS) superfamily;IPR019601 Oxoglutarate/iron-dependent oxygenase, C-terminal degradation domain;IPR039390 Hydroxyquinol/catechol 1,2-dioxygenase;IPR013547 Prolyl 4-hydroxylase alpha-subunit, N-terminal;IPR039488 Dolichyl pyrophosphate Man9GlcNAc2 alpha-1,3-glucosyltransferase	PF08336 Prolyl 4-Hydroxylase alpha-subunit, N-terminal region;PF13640 2OG-Fe(II) oxygenase superfamily	No	No	No	Yes	map00330	Arginine and proline metabolism
Cluster-798.988	OM_21355	No significant similarities found		0.0220027	0.0646478	2.29026	7.33726	6.65807	0.433655	2.22e-14	2.08e-12
Cluster-798.18474	OM_18514	No significant similarities found		0.110505	0.0216455	2.30049	11.765	6.65048	0.878959	2.12e-12	1.37e-10
Cluster-798.46317	OM_64778	acid tail salivary protein	ACB70371.1	0.605373	0.127363	32.8442	40.8413	6.64955	5.90052	2.88e-20	7.04e-18					Yes	No	No	Yes
Cluster-798.70381	OM_18515	No significant similarities found		0.0246299	0.0120612	0.739537	3.39083	6.64565	0.0614507	4.34e-11	2.16e-09
Cluster-798.1451	OM_59320	No significant similarities found		0.0271018	0.0265434	4.82831	0.801507	6.63979	1.2261	1.39e-12	9.34e-11
Cluster-798.1468	OM_22616	Prolyl 4-hydroxylase alpha subunit, putative (Fragment)	B7P4S3	0.0446805	0.0262559	3.9353	3.39002	6.63276	2.09352	2.41e-26	1.63e-23	[F]GO:0005506: iron ion binding;[F]GO:0031418: L-ascorbic acid binding;[F]GO:0016702: oxidoreductase activity, acting on single donors with incorporation of molecular oxygen, incorporation of two atoms of oxygen;[F]GO:0004656: procollagen-proline 4-dioxygenase activity;[P]GO:0018401: peptidyl-proline hydroxylation to 4-hydroxy-L-proline;[C]GO:0005783: endoplasmic reticulum;[C]GO:0016021: integral…	EC:1.13.11;EC:1.14.11.2	IPR037005 S-ribosylhomocysteinase (LuxS) superfamily;IPR019601 Oxoglutarate/iron-dependent oxygenase, C-terminal degradation domain;IPR039390 Hydroxyquinol/catechol 1,2-dioxygenase;IPR013547 Prolyl 4-hydroxylase alpha-subunit, N-terminal;IPR039488 Dolichyl pyrophosphate Man9GlcNAc2 alpha-1,3-glucosyltransferase;IPR042473 V-type immunoglobulin domain-containing suppressor of T-cell activation	PF08336 Prolyl 4-Hydroxylase alpha-subunit, N-terminal region;PF13640 2OG-Fe(II) oxygenase superfamily	No	No	No	Yes	map00330	Arginine and proline metabolism
Cluster-798.34597	OM_35284	salivary lipocalin	ADK94457.1	2.05812	0.0786912	111.94	96.7927	6.60885	7.00666	1.5e-09	5.3e-08					Yes	No	No	No
Cluster-798.14626	OM_67586	No significant similarities found		0.214621	0.0420398	3.00731	23.5065	6.60751	0.755329	5.84e-10	2.25e-08
Cluster-798.71929	OM_76687	truncated salivary lipocalin, partial	ABR23394.1	0.0503025	0	1.88798	3.42414	6.60508	0.822376	1.02e-17	1.73e-15	[F]GO:0043176: amine binding;[P]GO:0030682: mitigation of host defenses by symbiont		IPR002970 Tick histamine-binding protein;IPR005657 Triabin/Procalin		Yes	No	No	No
Cluster-798.70247	OM_21629	Chymotrypsin inhibitor	KOC63716.1	1.04316	0.346328	34.932	99.3126	6.58822	4.65186	7.82e-19	1.58e-16				PF01826 Trypsin Inhibitor like cysteine rich domain	Yes	No	No	Yes
Cluster-798.71942	OM_17305	protein hairy-like	XP_013789370.2	0.049506	0.133336	3.74095	14.1612	6.57286	2.11331	2.72e-17	4.36e-15					Yes	No	No	No
Cluster-798.38380	OM_64656	No significant similarities found		0.436268	0.0366238	20.6347	23.9103	6.5524	4.75634	5.03e-15	5.43e-13
Cluster-798.39758	OM_17160	No significant similarities found		0.580938	0.32159	24.2689	60.7374	6.54322	3.40873	3.21e-23	1.13e-20
Cluster-16.0	OM_75791	hypothetical protein IscW_ISCW022012	EEC17219.1	0	0	0.16828	0.771574	6.53189	-2.06905	0.00173435	0.0159811	[C]GO:0016021: integral component of membrane		IPR042473 V-type immunoglobulin domain-containing suppressor of T-cell activation		No	No	No	No
Cluster-798.39641	OM_20904	No significant similarities found		0.271981	0.00807201	19.5501	6.53064	6.53017	3.66591	2.89e-12	1.82e-10
Cluster-798.70984	OM_17481	No significant similarities found		3.64618	1.27375	99.6016	353.657	6.52443	6.92459	4.41e-17	6.85e-15
Cluster-798.70773	OM_71480	No significant similarities found		0.0145179	0.0284375	3.51638	0.843896	6.51813	0.787253	3.92e-12	2.41e-10
Cluster-798.46892	OM_77256	hebreain-like protein	ACB70385.1	0.430487	0.180693	19.6965	36.3121	6.49357	3.24239	1.08e-22	3.52e-20					Yes	No	No	Yes
Cluster-798.72105	OM_73738	No significant similarities found		0.0537136	0.0526067	5.16098	5.25855	6.49323	1.09922	9.96e-18	1.7e-15
Cluster-29.0	OM_69490	No significant similarities found		0	0	0.117045	1.78886	6.48422	-3.39666	0.00414012	0.0321761
Cluster-798.1164	OM_61833	No significant similarities found		0	0.0195508	1.5584	0.793929	6.48006	-0.467166	2.48e-08	6.94e-07
Cluster-798.16426	OM_65695	Glutathione S-transferase, putative	B7PR99	0.177653	0.069597	6.08101	16.4682	6.47445	2.56179	3.46e-20	8.36e-18	[F]GO:0004364: glutathione transferase activity;[P]GO:0006749: glutathione metabolic process;[C]GO:0005737: cytoplasm	EC:2.5.1.18	IPR016639 Glutathione S-transferase Omega/GSH;IPR006324 Glutathione-disulphide reductase;IPR037296 Staphostatin A/B	PF13417 Glutathione S-transferase, N-terminal domain;PF14497 Glutathione S-transferase, C-terminal domain	No	No	No	No	map00480	Glutathione metabolism
Cluster-798.66596	OM_70678	No significant similarities found		0.0811574	0	1.54333	6.95213	6.47234	-0.909296	5.04e-08	1.33e-06
Cluster-798.70423	OM_78672	No significant similarities found		0.407597	0.0997994	7.13914	38.5008	6.46616	2.7962	8.01e-14	6.79e-12
Cluster-798.70513	OM_74746	Prolyl 4-hydroxylase alpha subunit, putative (Fragment)	B7P597	0.0570346	0.0670312	6.75876	4.53674	6.46572	2.31044	7.67e-26	4.6e-23	[F]GO:0005506: iron ion binding;[F]GO:0031418: L-ascorbic acid binding;[F]GO:0016702: oxidoreductase activity, acting on single donors with incorporation of molecular oxygen, incorporation of two atoms of oxygen;[F]GO:0004656: procollagen-proline 4-dioxygenase activity;[P]GO:0018401: peptidyl-proline hydroxylation to 4-hydroxy-L-proline;[C]GO:0005783: endoplasmic reticulum	EC:1.13.11;EC:1.14.11.2	IPR037005 S-ribosylhomocysteinase (LuxS) superfamily;IPR019601 Oxoglutarate/iron-dependent oxygenase, C-terminal degradation domain;IPR039390 Hydroxyquinol/catechol 1,2-dioxygenase;IPR013547 Prolyl 4-hydroxylase alpha-subunit, N-terminal;IPR039488 Dolichyl pyrophosphate Man9GlcNAc2 alpha-1,3-glucosyltransferase	PF08336 Prolyl 4-Hydroxylase alpha-subunit, N-terminal region;PF13640 2OG-Fe(II) oxygenase superfamily	No	No	No	Yes	map00330	Arginine and proline metabolism
Cluster-798.42324	OM_61095	No significant similarities found		0.242202	0.0569306	20.1299	6.31318	6.4544	3.43259	6.04e-18	1.05e-15
Cluster-798.69106	OM_17691	No significant similarities found		0.0396048	0.0387887	5.31165	2.66565	6.45129	-0.166128	8.27e-13	5.77e-11
Cluster-798.1377	OM_34362	No significant similarities found		5.2562	1.49648	182.108	408.186	6.44782	6.16615	3.12e-18	5.66e-16
Cluster-798.52796	OM_74035	salivary lipocalin	ADK94457.1	0.482986	0.0131398	31.7436	11.8621	6.4476	3.67965	4.47e-12	2.71e-10					No	No	No	No
Cluster-798.70783	OM_65884	No significant similarities found		0.0306223	0.0599825	1.40985	7.49479	6.44069	-0.266789	5.38e-10	2.09e-08
Cluster-798.987	OM_18496	No significant similarities found		0.0320082	0	0.256288	3.5253	6.43824	-1.61567	1.25e-05	0.000209817
Cluster-798.843	OM_17665	Fucosyltransferase, putative (Fragment)	B7PI87	0.0658454	0.0071654	3.2512	3.24551	6.434	1.55903	9.32e-24	3.59e-21	[F]GO:0017060: 3-galactosyl-N-acetylglucosaminide 4-alpha-L-fucosyltransferase activity;[F]GO:0046920: alpha-(1->3)-fucosyltransferase activity;[P]GO:0036065: fucosylation;[P]GO:0006486: protein glycosylation;[C]GO:0032580: Golgi cisterna membrane;[C]GO:0016021: integral component of membrane	EC:2.4.1.65	IPR017176 Alpha-(1, 3)-fucosyltransferase, metazoan;IPR009993 TDP-N-acetylfucosamine:lipid II N-acetylfucosaminyltransferase;IPR042416 Oligosaccharyltransferase complex subunit OSTC;IPR015827 Alpha-(1,6)-fucosyltransferase;IPR042473 V-type immunoglobulin domain-containing suppressor of T-cell activation	PF00852 Glycosyltransferase family 10 (fucosyltransferase) C-term;PF17039 Fucosyltransferase, N-terminal	No	Yes	No	No	map00601	Glycosphingolipid biosynthesis - lacto and neolacto series
Cluster-51.0	OM_68488	gltB	PRD32609.1	0	0	0.239753	1.64893	6.43113	-3.22038	0.00222813	0.0196447	[F]GO:0015930: glutamate synthase activity;[F]GO:0051536: iron-sulfur cluster binding;[F]GO:0016639: oxidoreductase activity, acting on the CH-NH2 group of donors, NAD or NADP as acceptor;[P]GO:0006537: glutamate biosynthetic process	EC:1.4.1	IPR006982 Glutamate synthase, central-N;IPR036021 Aldehyde ferredoxin oxidoreductase-like, C-terminal;IPR033922 NAD(P) binding domain of glutamate dehydrogenase;IPR012220 Glutamate synthase, eukaryotic		No	No	No	No
Cluster-798.21830	OM_61234	hypothetical protein IscW_ISCW004626, partial	EEC06258.1	0.110422	0.108147	9.65192	9.68425	6.42557	2.68314	1.07e-19	2.42e-17					Yes	No	No	No
Cluster-798.11938	OM_18378	hypothetical protein IscW_ISCW004626, partial	EEC06258.1	0.166586	0.0753016	9.72169	11.1731	6.40847	3.16869	5.39e-22	1.6e-19					Yes	No	No	No
Cluster-798.42850	OM_60083	intron-specific reverse transcriptase, putative, partial	EEC05525.1	0.581481	0.0171278	18.0109	32.8373	6.40524	5.37001	5.36e-09	1.69e-07					Yes	No	No	Yes
Cluster-798.71123	OM_68466	No significant similarities found		0	0	0.276124	1.12538	6.40485	-3.02168	0.00401662	0.0314083
Cluster-798.9829	OM_20916	No significant similarities found		0.0570857	0.0372729	2.97104	5.2685	6.39601	1.65897	2.03e-22	6.39e-20
Cluster-798.70550	OM_64489	truncated salivary lipocalin, partial	ABR23394.1	2.61941	0.298886	65.4149	177.314	6.3741	4.66893	9.84e-10	3.61e-08	[F]GO:0043176: amine binding;[P]GO:0030682: mitigation of host defenses by symbiont		IPR002970 Tick histamine-binding protein;IPR005657 Triabin/Procalin		No	No	No	No
Cluster-798.37697	OM_61401	salivary lipocalin	ADK94457.1	0.455435	0.302407	18.7431	43.9021	6.36386	4.81804	6.76e-25	3.46e-22					Yes	No	No	No
Cluster-2520.0	OM_64491	truncated salivary lipocalin, partial	ABR23394.1	1.01854	0.069597	19.298	70.1486	6.35112	3.35001	3.92e-10	1.56e-08	[F]GO:0043176: amine binding;[P]GO:0030682: mitigation of host defenses by symbiont		IPR002970 Tick histamine-binding protein;IPR005657 Triabin/Procalin		Yes	Yes	No	No
Cluster-798.71986	OM_78139	No significant similarities found		0.124179	0.0729721	3.33089	13.5248	6.35078	1.14418	1.21e-13	9.85e-12
Cluster-798.41725	OM_71626	truncated salivary lipocalin, partial	ABR23394.1	1.7982	1.098	85.9442	149.182	6.34128	6.38655	8.76e-28	7.41e-25	[F]GO:0043176: amine binding;[P]GO:0030682: mitigation of host defenses by symbiont		IPR002970 Tick histamine-binding protein;IPR005657 Triabin/Procalin		Yes	No	No	No
Cluster-798.71596	OM_62869	Heat shock protein, putative	B7P7F7	0.606655	0.506131	3.64309	87.0936	6.33852	3.35119	1.13e-08	3.35e-07				PF00011 Hsp20/alpha crystallin family	Yes	No	No	No
Cluster-798.1216	OM_7525	No significant similarities found		5.01574	3.03037	119.504	530.798	6.33454	5.893	4.31e-16	5.67e-14
Cluster-798.70658	OM_18994	No significant similarities found		0.142415	0.0398514	3.95034	11.3282	6.33286	1.42747	2.57e-16	3.54e-14
Cluster-798.67509	OM_39427	No significant similarities found		1.31266	0.587708	40.6902	112.79	6.32577	3.83644	6.9e-20	1.6e-17
Cluster-798.3058	OM_18961	hypothetical protein IscW_ISCW004626, partial	EEC06258.1	0.173367	0.099047	11.163	10.8289	6.31082	3.12588	3.48e-22	1.08e-19					Yes	No	No	No
Cluster-798.797	OM_62194	No significant similarities found		0.97108	0.0839179	11.8346	72.5247	6.3084	3.11495	1.33e-09	4.76e-08
Cluster-798.401	OM_65518	No significant similarities found		0.0289509	0.0283543	2.8976	2.39143	6.29918	0.936678	1.9e-10	8.16e-09
Cluster-798.7763	OM_20629	hypothetical secreted protein 1669	DAA34176.1	14.2031	3.81199	338.539	1062.08	6.28027	7.99523	1.99e-14	1.89e-12					No	No	No	Yes
Cluster-798.480	OM_11533	uncharacterized protein LOC111625649	XP_023224630.1	0.447251	0.241674	14.0157	39.7752	6.2753	3.86594	6.4e-19	1.31e-16					No	No	No	No
Cluster-798.28610	OM_18923	truncated salivary lipocalin, partial	ABR23394.1	2.57457	0.780918	102.034	156.032	6.26388	6.47673	5.9e-21	1.57e-18	[F]GO:0043176: amine binding;[P]GO:0030682: mitigation of host defenses by symbiont		IPR002970 Tick histamine-binding protein;IPR005657 Triabin/Procalin		No	No	No	No
Cluster-798.1496	OM_18405	vitellogenin	BAH02666.2	0.395797	0.0738364	15.657	20.6428	6.25512	4.0039	5.91e-17	8.99e-15	[F]GO:0005319: lipid transporter activity		IPR037088 Vitellinogen, beta-sheet shell domain superfamily		Yes	Yes	No	No
Cluster-798.62227	OM_64494	truncated salivary lipocalin, partial	ABR23394.1	6.818	1.07401	176.086	425.709	6.25136	6.07833	2.56e-10	1.07e-08	[F]GO:0043176: amine binding;[P]GO:0030682: mitigation of host defenses by symbiont		IPR002970 Tick histamine-binding protein;IPR005657 Triabin/Procalin		No	No	No	No
Cluster-798.69714	OM_76744	salivary lipocalin	ADK94457.1	0.744244	0.242969	14.4674	60.6672	6.24165	3.79903	1.98e-15	2.3e-13					Yes	No	No	No
Cluster-798.17091	OM_22386	truncated salivary lipocalin, partial	ABR23394.1	100.57	12.6209	2614.41	5939.9	6.23975	10.2873	8.59e-10	3.2e-08	[F]GO:0043176: amine binding;[P]GO:0030682: mitigation of host defenses by symbiont		IPR002970 Tick histamine-binding protein;IPR005657 Triabin/Procalin		Yes	No	No	Yes
Cluster-798.59537	OM_76738	salivary lipocalin	ADK94457.1	0.112122	0	5.4901	3.13997	6.23974	2.06302	3.97e-19	8.39e-17					No	No	No	No
Cluster-798.70414	OM_78717	PREDICTED: spidroin-2-like isoform X3	XP_017779175.1	0	0.0303669	2.66882	0.379433	6.23677	-0.56136	1.57e-06	3.15e-05					Yes	No	No	No
Cluster-798.71240	OM_75219	No significant similarities found		0.0665006	0	2.48485	3.05175	6.22877	0.618347	6.61e-13	4.68e-11
Cluster-798.17094	OM_64490	truncated salivary lipocalin, partial	ABR23394.1	13.5465	1.84663	326.094	818.135	6.2151	6.72404	1.74e-10	7.54e-09	[F]GO:0043176: amine binding;[P]GO:0030682: mitigation of host defenses by symbiont		IPR002970 Tick histamine-binding protein;IPR005657 Triabin/Procalin		No	No	No	No
Cluster-798.53830	OM_62365	No significant similarities found		0.252504	0.269782	15.1634	24.1582	6.21028	2.29889	1.87e-24	8.44e-22
Cluster-798.63679	OM_20655	No significant similarities found		4.44857	2.51762	505.707	9.49985	6.20834	8.45324	7.58e-07	1.61e-05
Cluster-798.12339	OM_17593	No significant similarities found		0.112372	0.0733708	1.64955	12.6055	6.20678	2.56252	5.19e-12	3.12e-10
Cluster-798.34095	OM_60055	RecName: Full=Moubatin; Flags: Precursor	Q04669.1	6.03472	1.68933	175.667	394.642	6.20597	8.75564	1.84e-17	3.02e-15					Yes	No	No	No
Cluster-798.42249	OM_73737	No significant similarities found		0.132458	0.0648641	6.0652	8.86455	6.20088	2.86779	4.8e-11	2.36e-09
Cluster-798.71875	OM_22209	putative 8.9 kDa secreted protein	AAM93661.1	0.0681276	0	2.52291	3.33484	6.19929	-0.529163	1.27e-11	7.05e-10					No	No	No	Yes
Cluster-798.71153	OM_64495	truncated salivary lipocalin, partial	ABR23394.1	2.40029	0.293854	55.3833	142.802	6.19726	4.63003	5.42e-10	2.1e-08	[F]GO:0043176: amine binding;[P]GO:0030682: mitigation of host defenses by symbiont		IPR002970 Tick histamine-binding protein;IPR005657 Triabin/Procalin		No	No	No	No
Cluster-798.3910	OM_28821	No significant similarities found		3.39374	1.31636	63.6962	281.566	6.19219	4.9514	2.62e-15	2.98e-13
Cluster-798.54086	OM_60081	intron-specific reverse transcriptase, putative, partial	EEC05525.1	0.235357	0.0397425	9.06503	11.1731	6.18939	3.26048	1.85e-22	5.87e-20					Yes	No	No	No
Cluster-798.44758	OM_72602	No significant similarities found		0.163483	0	8.53367	3.46261	6.17116	2.08279	4.91e-16	6.41e-14
Cluster-798.70993	OM_62616	No significant similarities found		0	0.0234609	1.72622	0.513	6.17091	0.486545	1.86e-08	5.3e-07
Cluster-798.10476	OM_65476	zinc-dependent metalloprotease, partial	ACB70344.1	0.176807	0.380961	11.6794	29.426	6.16469	2.11412	4.01e-20	9.55e-18	[F]GO:0004222: metalloendopeptidase activity	EC:3.4.24	IPR039731 CAAX prenyl protease 2, eukaryotes		No	No	No	No
Cluster-798.70374	OM_72709	hypothetical secreted protein	ACB70342.1	0.0105632	0.0103455	0.740063	1.03413	6.16421	-0.275158	1.55e-12	1.03e-10					No	No	No	No
Cluster-522.0	OM_20523	secreted protein, putative	EEC18324.1	0.288385	0.0513531	9.18384	15.1992	6.14848	2.81017	1.1e-19	2.48e-17					Yes	No	No	Yes
Cluster-798.70531	OM_60842	No significant similarities found		0.024071	0	1.4937	0.736421	6.13716	-1.71863	1.23e-07	3.05e-06
Cluster-798.1264	OM_11617	No significant similarities found		0.179556	0.150733	7.2398	16.3228	6.11358	1.62396	4.83e-20	1.14e-17
Cluster-798.1229	OM_11092	Putative uncharacterized protein	B7PG38	0.0619112	0.276228	9.03311	14.4793	6.10735	3.66278	3.58e-14	3.26e-12					Yes	No	No	Yes
Cluster-798.70650	OM_66264	PREDICTED: pro-resilin isoform X1	XP_013190387.1	0.110759	0.0788923	10.7832	2.46439	6.10478	3.19459	8.21e-14	6.94e-12					No	No	No	No
Cluster-798.59791	OM_28464	No significant similarities found		0.280434	0.109862	6.69136	20.4193	6.10345	3.08155	2.02e-18	3.82e-16
Cluster-798.998	OM_16897	No significant similarities found		9.31185	2.62632	148.824	669.477	6.09777	6.47906	3.75e-13	2.79e-11
Cluster-798.20582	OM_20895	intron-specific reverse transcriptase, putative, partial	EEC05525.1	0.674801	0.00606326	18.5638	28.0691	6.09384	4.91688	1.67e-07	4.05e-06					Yes	No	No	Yes
Cluster-798.37811	OM_76743	No significant similarities found		2.50311	1.11136	43.6254	204.008	6.09346	4.46439	3.61e-15	4.01e-13
Cluster-798.799	OM_54629	No significant similarities found		2.24784	0.943509	30.4793	187.234	6.08775	4.60938	1.32e-12	8.92e-11
Cluster-798.54085	OM_19045	intron-specific reverse transcriptase, putative, partial	EEC05525.1	0.440363	0.0136196	15.7555	15.1457	6.0847	4.75915	1.34e-09	4.8e-08					Yes	No	No	No
Cluster-798.30829	OM_21955	Putative uncharacterized protein	B7P795	0.335363	0.0625624	17.3262	9.77143	6.07587	2.66009	1.14e-20	2.89e-18					Yes	No	No	No
Cluster-798.70377	OM_62964	No significant similarities found		0.624952	0.180022	29.435	25.5303	6.07571	2.34321	4.03e-25	2.19e-22
Cluster-798.2153	OM_19206	Hemocyte protein-glutamine gamma-glutamyltransferase, putative (Fragment)	B7PSF8	0.0366109	0.0358564	3.1757	1.94144	6.06703	0.642305	1.46e-16	2.08e-14	[F]GO:0046872: metal ion binding;[F]GO:0003810: protein-glutamine gamma-glutamyltransferase activity;[P]GO:0018149: peptide cross-linking	EC:2.3.2.13	IPR040409 Phytochelatin synthase;IPR037084 Protein-glutamine gamma-glutamyltransferase superfamily;IPR036238 Transglutaminase, C-terminal domain superfamily	PF00868 Transglutaminase family;PF00927 Transglutaminase family, C-terminal ig like domain;PF01841 Transglutaminase-like superfamily	Yes	Yes	No	No
Cluster-798.21511	OM_23157	truncated salivary lipocalin, partial	ABR23394.1	15.3694	2.25297	379.892	784.484	6.04564	7.7858	9.93e-11	4.55e-09	[F]GO:0043176: amine binding;[P]GO:0030682: mitigation of host defenses by symbiont		IPR002970 Tick histamine-binding protein;IPR005657 Triabin/Procalin		Yes	No	No	No
Cluster-798.52288	OM_76741	Aldehyde dehydrogenase, putative	B7PZG8	6.34336	2.11665	201.784	355.086	6.04034	9.00594	2.12e-18	3.98e-16	[F]GO:0004029: aldehyde dehydrogenase (NAD+) activity;[F]GO:0043878: glyceraldehyde-3-phosphate dehydrogenase (NAD+) (non-phosphorylating) activity	EC:1.2.1.3		PF00171 Aldehyde dehydrogenase family	Yes	No	No	No	map00330	Arginine and proline metabolism
Cluster-2441.0	OM_68602	Putative uncharacterized protein	B7QCI4	0.0409517	0	0.546496	2.46396	6.03948	-0.525694	1.22e-06	2.51e-05					No	No	No	No
Cluster-798.66805	OM_63150	No significant similarities found		0	0	0.900891	0.152987	6.02494	-2.70244	0.00438213	0.0336415
Cluster-798.1173	OM_12186	No significant similarities found		0.328822	0.107349	7.89859	21.1258	6.02374	2.50906	2.46e-18	4.57e-16
Cluster-798.4265	OM_61239	hypothetical protein IscW_ISCW004626, partial	EEC06258.1	0.0932122	0.0152152	3.48294	3.8498	6.01528	1.46852	4.67e-13	3.4e-11					Yes	Yes	No	No
Cluster-798.70654	OM_74517	uncharacterized protein LOC111254378 isoform X5	XP_022670878.1	0.122353	0.184357	15.9009	3.88721	5.99811	3.98322	1.93e-14	1.84e-12					Yes	No	No	Yes
Cluster-798.1230	OM_17185	Putative uncharacterized protein (Fragment)	B7PK51	0.09551	0.218264	7.6793	12.7107	5.99522	2.18337	1.75e-06	3.48e-05					Yes	No	No	No
Cluster-798.38272	OM_16990	No significant similarities found		0.531993	0.505361	54.8469	11.344	5.99412	6.01645	3.63e-16	4.85e-14
Cluster-798.1415	OM_67223	Prolyl 4-hydroxylase alpha subunit, putative (Fragment)	B7P597	0.0348225	0.0170525	2.30028	1.33169	5.9878	-0.0761353	2.19e-12	1.41e-10	[F]GO:0005506: iron ion binding;[F]GO:0031418: L-ascorbic acid binding;[F]GO:0016702: oxidoreductase activity, acting on single donors with incorporation of molecular oxygen, incorporation of two atoms of oxygen;[F]GO:0004656: procollagen-proline 4-dioxygenase activity;[P]GO:0018401: peptidyl-proline hydroxylation to 4-hydroxy-L-proline;[C]GO:0005783: endoplasmic reticulum	EC:1.13.11;EC:1.14.11.2	IPR037005 S-ribosylhomocysteinase (LuxS) superfamily;IPR019601 Oxoglutarate/iron-dependent oxygenase, C-terminal degradation domain;IPR039390 Hydroxyquinol/catechol 1,2-dioxygenase;IPR013547 Prolyl 4-hydroxylase alpha-subunit, N-terminal;IPR039488 Dolichyl pyrophosphate Man9GlcNAc2 alpha-1,3-glucosyltransferase	PF08336 Prolyl 4-Hydroxylase alpha-subunit, N-terminal region;PF13640 2OG-Fe(II) oxygenase superfamily	Yes	No	No	No	map00330	Arginine and proline metabolism
Cluster-798.1127	OM_52968	No significant similarities found		0.391379	0.322791	13.6071	32.014	5.98131	2.82923	1.48e-18	2.88e-16
Cluster-798.50039	OM_71567	intron-specific reverse transcriptase, putative, partial	EEC05525.1	0.407205	0.030678	11.1788	16.4554	5.97551	4.67749	9.09e-12	5.19e-10					No	No	No	No
Cluster-798.44533	OM_72603	No significant similarities found		0.163544	0.0100108	8.53211	2.53297	5.97479	2.27433	1.43e-13	1.15e-11
Cluster-798.31415	OM_9415	No significant similarities found		0.572324	0.121448	32.7654	10.8267	5.96886	4.27949	9.58e-15	9.62e-13
Cluster-798.41443	OM_18924	salivary lipocalin	ACB70384.1	1.93512	0.289422	39.7473	97.9611	5.95004	5.62799	1.73e-12	1.14e-10	[F]GO:0043176: amine binding;[P]GO:0030682: mitigation of host defenses by symbiont		IPR002970 Tick histamine-binding protein;IPR005657 Triabin/Procalin		No	No	No	No
Cluster-798.69344	OM_64804	truncated salivary lipocalin, partial	ABR23394.1	0.0169155	0.0165669	0.744928	1.70777	5.94212	-1.1471	7.46e-10	2.81e-08	[F]GO:0043176: amine binding;[P]GO:0030682: mitigation of host defenses by symbiont		IPR002970 Tick histamine-binding protein;IPR005657 Triabin/Procalin		No	No	No	No
Cluster-798.1372	OM_17812	No significant similarities found		0.0794923	0.0129757	4.9328	0.891719	5.92405	0.915945	2.06e-10	8.78e-09
Cluster-798.49911	OM_60970	carboxypeptidase inhibitor SmCI-like isoform X1	XP_013781772.2	3.25909	2.3993	136.65	207.378	5.92402	5.73285	1.43e-28	1.36e-25					Yes	No	No	No
Cluster-798.70680	OM_74516	hypothetical protein, partial	ALC78844.1	0.0372226	0.0546833	4.88039	0.854082	5.92029	2.10239	3.84e-11	1.94e-09					No	No	No	No
Cluster-798.6873	OM_60330	Heat shock protein, putative	B7P7F7	0.398385	0.280927	1.91391	39.5381	5.91829	2.71531	2.58e-08	7.19e-07				PF00011 Hsp20/alpha crystallin family	Yes	No	No	No
Cluster-798.24218	OM_17725	BPTI/Kunitz domain-containing protein-like	XP_022256442.1	1.25761	0.821132	56.4619	68.6138	5.90417	3.79963	1.61e-28	1.52e-25					Yes	No	No	Yes
Cluster-798.33465	OM_27972	intron-specific reverse transcriptase, putative, partial	EEC05525.1	1.48839	0.0838977	69.3186	24.9953	5.90396	5.33204	5.49e-09	1.73e-07					No	No	No	No
Cluster-798.30724	OM_76770	No significant similarities found		0.814025	0.138299	23.727	32.6294	5.88347	4.69376	3.74e-16	4.96e-14
Cluster-798.71834	OM_67694	No significant similarities found		0.0892	0	1.42844	4.77568	5.87904	-1.38846	4.89e-07	1.08e-05
Cluster-798.8964	OM_64797	truncated salivary lipocalin, partial	ABR23394.1	0.508284	0.473527	17.7185	40.1652	5.87471	3.74684	3.22e-13	2.43e-11	[F]GO:0043176: amine binding;[P]GO:0030682: mitigation of host defenses by symbiont		IPR002970 Tick histamine-binding protein;IPR005657 Triabin/Procalin		Yes	No	No	No
Cluster-798.69895	OM_63551	No significant similarities found		0.0244273	0	1.07573	0.822054	5.87382	-1.64642	1.49e-07	3.65e-06
Cluster-798.2016	OM_66005	putative heat shock-related protein	AAO92281.1	0.167628	0.164173	1.07375	19.0774	5.86953	0.540697	1.78e-06	3.54e-05	[F]GO:0046872: metal ion binding		IPR040409 Phytochelatin synthase		Yes	No	No	No
Cluster-798.59796	OM_66712	No significant similarities found		0.150235	0.147139	3.47989	14.117	5.86554	2.49071	2.22e-15	2.55e-13
Cluster-798.67624	OM_12503	acid tail salivary protein	ABR23361.1	2.21411	0.844865	56.8686	121.18	5.86085	5.42312	6.2e-19	1.28e-16					Yes	No	No	Yes
Cluster-798.49942	OM_60283	small heat shock protein I	AGM71680.1	0.130738	0.115239	0.889788	13.6791	5.85836	1.50074	1.5e-08	4.36e-07					Yes	No	No	No
Cluster-798.34264	OM_18937	TSGP4	AGJ90348.1	0.554013	0.0417382	33.7388	1.10822	5.85579	2.61391	7.35e-06	0.000129423	[F]GO:0043176: amine binding;[P]GO:0030682: mitigation of host defenses by symbiont		IPR002970 Tick histamine-binding protein;IPR005657 Triabin/Procalin		No	No	No	Yes
Cluster-798.1900	OM_27054	putative salivary secreted protein	ABR23463.1	0.450909	0.24841	5.69766	35.2634	5.84992	2.06998	1.78e-11	9.54e-10					No	No	No	No
Cluster-798.56414	OM_63339	No significant similarities found		0.202894	0.0794851	5.44227	11.4214	5.82612	0.464957	1.57e-13	1.25e-11
Cluster-798.13183	OM_73850	lysozyme precursor	AAL17868.1	5.36315	4.7602	192.751	381.325	5.82477	7.40872	4.41e-21	1.19e-18	[F]GO:0003796: lysozyme activity	EC:3.2.1.17	IPR034691 Endolysin lambda type		No	No	No	No
Cluster-798.47962	OM_12129	kunitz-type serine protease inhibitor A-like	XP_022256441.1	10.5322	7.60563	445.941	580.957	5.8225	7.17777	6.9e-29	7.01e-26					Yes	No	No	Yes
Cluster-544.0	OM_72563	dentin sialophosphoprotein	XP_004522842.1	0.0848675	0	1.61388	4.02443	5.81633	-1.44801	4.79e-07	1.06e-05					Yes	Yes	No	No
Cluster-798.70479	OM_71475	truncated salivary lipocalin, partial	ABR23394.1	0.0667497	0	1.53658	2.85897	5.80432	-1.07271	8.92e-10	3.31e-08	[F]GO:0043176: amine binding;[P]GO:0030682: mitigation of host defenses by symbiont		IPR002970 Tick histamine-binding protein;IPR005657 Triabin/Procalin		No	No	No	No
Cluster-798.60271	OM_17051	PREDICTED: very low-density lipoprotein receptor-like	XP_018014210.1	0.383741	0.203153	5.95834	27.0021	5.80174	3.3734	2.83e-14	2.61e-12					Yes	No	No	No
Cluster-798.2814	OM_60284	putative heat shock-related protein	AAO92281.1	0.114147	0.0993733	0.710865	11.4466	5.7981	1.23994	6.59e-08	1.71e-06	[F]GO:0046872: metal ion binding		IPR040409 Phytochelatin synthase		Yes	No	No	No
Cluster-798.37449	OM_17762	No significant similarities found		0.319179	0.0293064	14.7549	4.63831	5.78887	3.10844	2.23e-12	1.44e-10
Cluster-798.70938	OM_63092	No significant similarities found		0.0121537	0.0119032	1.0218	0.520557	5.78383	-0.734412	1.11e-06	2.3e-05
Cluster-798.47442	OM_76710	intron-specific reverse transcriptase, putative, partial	EEC05525.1	0.775396	0.183595	20.9624	31.4124	5.76748	4.69191	1.23e-17	2.07e-15					No	No	No	No
Cluster-798.56035	OM_72591	intron-specific reverse transcriptase, putative, partial	EEC05525.1	0.411039	0.0296007	12.8501	11.2252	5.76663	4.15719	3.06e-12	1.92e-10					No	No	No	No
Cluster-798.43098	OM_31253	hebreain-like protein	ACB70385.1	13.0588	9.24218	446.028	754.554	5.75031	9.79178	2.47e-21	6.84e-19					No	No	No	Yes
Cluster-798.71015	OM_60582	Platelet glycoprotein Ib alpha chain, partial	KFM59864.1	0.0291212	0.0570422	3.12839	1.66306	5.74739	2.93013	1.17e-17	1.98e-15	[F]GO:0008061: chitin binding;[P]GO:0006030: chitin metabolic process;[C]GO:0005576: extracellular region		IPR036861 Endochitinase-like superfamily;IPR036508 Chitin binding domain superfamily;IPR038903 Allergen Asp f 4	PF01607 Chitin binding Peritrophin-A domain	Yes	No	No	Yes
Cluster-798.34355	OM_28315	intron-specific reverse transcriptase, putative, partial	EEC05525.1	0.934432	0.00924421	33.7065	16.9216	5.74342	5.56999	4.83e-06	8.82e-05					No	No	No	No
Cluster-798.66354	OM_65475	zinc-dependent metalloprotease, partial	ACB70344.1	1.0005	0.653253	27.5487	61.4218	5.74216	3.86566	5.03e-21	1.35e-18	[F]GO:0004222: metalloendopeptidase activity	EC:3.4.24	IPR039731 CAAX prenyl protease 2, eukaryotes		No	No	No	No
Cluster-798.1409	OM_64818	truncated salivary lipocalin, partial	ABR23394.1	0.090011	0	1.53151	4.13065	5.73786	-1.65139	2.82e-06	5.39e-05	[F]GO:0043176: amine binding;[P]GO:0030682: mitigation of host defenses by symbiont		IPR002970 Tick histamine-binding protein;IPR005657 Triabin/Procalin		Yes	No	No	No
Cluster-798.1980	OM_18445	Hemocyte protein-glutamine gamma-glutamyltransferase, putative (Fragment)	B7PSF8	0	0.0191644	0.822553	0.53878	5.72435	-2.00909	6.73e-07	1.45e-05	[F]GO:0046872: metal ion binding;[F]GO:0003810: protein-glutamine gamma-glutamyltransferase activity;[P]GO:0018149: peptide cross-linking	EC:2.3.2.13	IPR040409 Phytochelatin synthase;IPR037084 Protein-glutamine gamma-glutamyltransferase superfamily;IPR036238 Transglutaminase, C-terminal domain superfamily	PF00868 Transglutaminase family;PF00927 Transglutaminase family, C-terminal ig like domain;PF01841 Transglutaminase-like superfamily	Yes	No	No	No
Cluster-798.71260	OM_61777	No significant similarities found		0.0178722	0.0350079	1.03749	2.07775	5.70275	-0.790131	7.56e-10	2.84e-08
Cluster-798.66411	OM_53549	No significant similarities found		1.60282	0.446454	18.6618	87.3653	5.68954	4.77246	4.36e-09	1.4e-07
Cluster-798.1521	OM_10323	secreted salivary gland peptide, putative, partial	EEC17198.1	3.46839	0.718578	61.15	155.017	5.68762	5.05977	6.59e-13	4.67e-11					Yes	No	No	Yes
Cluster-798.72042	OM_64803	truncated salivary lipocalin, partial	ABR23394.1	0.228993	0.0480587	5.04221	9.45773	5.68127	1.58227	5.3e-17	8.1e-15	[F]GO:0043176: amine binding;[P]GO:0030682: mitigation of host defenses by symbiont		IPR002970 Tick histamine-binding protein;IPR005657 Triabin/Procalin		No	No	No	No
Cluster-798.28739	OM_28314	intron-specific reverse transcriptase, putative, partial	EEC05525.1	1.02738	0.0589409	36.2948	19.4637	5.68017	5.75421	7.45e-09	2.29e-07					No	No	No	No
Cluster-798.36252	OM_35582	truncated salivary lipocalin, partial	ABR23394.1	16.225	8.93627	491.656	796.421	5.67753	8.00495	2.46e-23	8.95e-21	[F]GO:0043176: amine binding;[P]GO:0030682: mitigation of host defenses by symbiont		IPR002970 Tick histamine-binding protein;IPR005657 Triabin/Procalin		Yes	No	No	No
Cluster-798.70632	OM_67947	sortilin-related receptor isoform X3	XP_023246073.1	0.201869	0	1.15454	9.70502	5.67724	0.041626	5.01e-07	1.11e-05					Yes	No	No	Yes
Cluster-798.10408	OM_17317	No significant similarities found		0.0411407	0.0201465	1.85294	1.57331	5.65593	-0.700828	2.75e-11	1.42e-09
Cluster-798.1463	OM_11071	No significant similarities found		0.0836133	0.0307089	2.5315	3.3894	5.65081	1.60954	3.73e-17	5.85e-15
Cluster-798.66406	OM_3967	growth/differentiation factor 8-like	XP_023223240.1	1.5474	0.625282	29.5669	79.635	5.65012	6.35451	2.82e-12	1.78e-10					Yes	No	No	No
Cluster-798.70422	OM_73099	No significant similarities found		0.0289509	0	0.811329	1.15143	5.64852	-1.23111	4.18e-07	9.38e-06
Cluster-798.1003	OM_10365	Secreted salivary gland peptide, putative	B7P5P7	0.84024	0.0667237	22.0016	23.6218	5.64326	2.89003	6.59e-16	8.4e-14	[F]GO:0042302: structural constituent of cuticle		IPR033778 Cuticle protein CPCFC	PF00379 Insect cuticle protein	Yes	No	No	Yes
Cluster-798.13197	OM_65218	lysozyme precursor	AAL17868.1	3.12892	2.68139	104.804	183.689	5.63276	6.58153	1.52e-24	7.13e-22	[F]GO:0003796: lysozyme activity	EC:3.2.1.17	IPR034691 Endolysin lambda type		Yes	No	No	No
Cluster-798.1822	OM_17016	No significant similarities found		0.0522491	0.0767587	1.72572	4.8754	5.61766	0.858035	1.07e-12	7.39e-11
Cluster-798.13195	OM_65217	lysozyme precursor	AAL17868.1	13.829	9.01545	399.833	709.524	5.60125	7.54558	7.71e-24	3.01e-21	[F]GO:0003796: lysozyme activity	EC:3.2.1.17	IPR034691 Endolysin lambda type		Yes	No	No	No
Cluster-798.27697	OM_19044	intron-specific reverse transcriptase, putative, partial	EEC05525.1	0.697541	0.0237211	21.7395	13.1599	5.59391	4.94972	5.76e-08	1.51e-06					No	No	No	No
Cluster-798.70867	OM_70707	No significant similarities found		0.0800637	0.117621	1.76293	8.57305	5.59187	-0.0828768	1.93e-09	6.73e-08
Cluster-798.72423	OM_17385	No significant similarities found		0.127483	0.15607	2.61568	11.7006	5.59125	0.595091	6.98e-11	3.31e-09
Cluster-798.13190	OM_77558	lysozyme precursor	AAL17868.1	1.53743	1.2794	56.4215	78.024	5.57492	5.50849	1.15e-27	9.4e-25	[F]GO:0003796: lysozyme activity	EC:3.2.1.17	IPR034691 Endolysin lambda type		Yes	No	No	No
Cluster-798.1275	OM_17881	No significant similarities found		0.0527908	0.0344686	1.726	2.74561	5.57481	0.00885971	3.91e-13	2.89e-11
Cluster-798.9678	OM_61427	truncated salivary lipocalin, partial	ABR23394.1	0.826376	0.696938	25.9845	46.7715	5.57374	4.20768	1.36e-14	1.33e-12	[F]GO:0043176: amine binding;[P]GO:0030682: mitigation of host defenses by symbiont		IPR002970 Tick histamine-binding protein;IPR005657 Triabin/Procalin		Yes	No	No	No
Cluster-798.766	OM_21442	No significant similarities found		0.390153	0.0509484	3.85285	17.586	5.57268	1.34874	4.04e-10	1.61e-08
Cluster-798.34490	OM_76726	salivary lipocalin	ADK94457.1	2.21787	0.124124	83.3375	27.965	5.56935	5.97902	7.21e-08	1.86e-06					Yes	Yes	No	No
Cluster-798.5046	OM_71002	disagregin=fibrinogen receptor antagonist	AAB30092.1	6.5458	3.55563	68.8181	408.598	5.55954	4.78526	8.17e-12	4.72e-10					Yes	No	No	No
Cluster-798.24847	OM_18443	neprilysin	DAA34245.1	0.702213	0.120355	25.4422	13.1585	5.54585	3.23677	2.39e-16	3.32e-14	[F]GO:0004222: metalloendopeptidase activity	EC:3.4.24	IPR039731 CAAX prenyl protease 2, eukaryotes		Yes	No	No	Yes
Cluster-798.32600	OM_60820	salivary lipocalin	ADK94457.1	12.871	3.76871	334.93	440.108	5.54146	9.63708	1.75e-17	2.88e-15					No	No	No	Yes
Cluster-798.58232	OM_23820	No significant similarities found		0.133285	0.391617	7.0512	17.7671	5.53956	1.88174	5.32e-15	5.69e-13
Cluster-798.67527	OM_73390	No significant similarities found		3.36641	0.90507	58.0714	140.249	5.53323	4.3603	6.61e-14	5.7e-12
Cluster-798.32595	OM_61405	salivary lipocalin	ADK94457.1	6.69841	2.26447	150.54	263.814	5.5306	8.89834	4.3e-17	6.71e-15					Yes	No	No	No
Cluster-798.60902	OM_31907	No significant similarities found		2.46192	0.707632	29.783	116.909	5.52799	4.06688	2.14e-12	1.38e-10
Cluster-798.1725	OM_17815	No significant similarities found		0.195419	0.0425315	0.956209	10.3629	5.52347	0.511919	3.16e-07	7.26e-06
Cluster-798.13182	OM_65219	lysozyme precursor	AAL17868.1	1.43332	1.60696	49.2092	90.6435	5.52168	5.68418	2.15e-22	6.74e-20	[F]GO:0003796: lysozyme activity	EC:3.2.1.17	IPR034691 Endolysin lambda type		Yes	No	No	No
Cluster-1476.0	OM_17341	hypothetical protein IscW_ISCW019848	EEC09580.1	0.211038	0.0904266	7.81519	6.09326	5.5105	1.78187	1.91e-18	3.64e-16					Yes	No	No	Yes
Cluster-798.32407	OM_61454	No significant similarities found		4.83669	1.5833	178.639	113.191	5.50575	6.33248	6.05e-18	1.05e-15
Cluster-798.1126	OM_17628	Monocarboxylate transporter, putative	B7QJS3	0.0405418	0.0132355	0.81154	1.73645	5.50187	0.660265	1.12e-10	5.07e-09	[F]GO:0008028: monocarboxylic acid transmembrane transporter activity;[C]GO:0016021: integral component of membrane		IPR030759 Monocarboxylate transporter 3;IPR042473 V-type immunoglobulin domain-containing suppressor of T-cell activation	PF07690 Major Facilitator Superfamily	Yes	Yes	No	No
Cluster-1056.0	OM_20846	BIGH3, putative	B7QGG3	0.0788312	0.0308827	2.27231	2.94232	5.50083	0.412962	4.5e-15	4.89e-13	[F]GO:0050839: cell adhesion molecule binding;[P]GO:0007155: cell adhesion;[P]GO:0030198: extracellular matrix organization;[C]GO:0031012: extracellular matrix;[C]GO:0005615: extracellular space		IPR033319 Nectin-3;IPR042974 Junctional adhesion molecule C;IPR037286 Fibulin-2;IPR028736 Matrix metalloproteinase-26;IPR040428 Attacin/Sarcotoxin-2	PF02469 Fasciclin domain	No	No	No	No
Cluster-798.59250	OM_65264	salivary lipocalin	ADK94457.1	0.665484	0.363487	13.4493	33.1822	5.49864	4.73934	2.01e-18	3.79e-16					Yes	No	No	No
Cluster-798.1981	OM_61775	Hemocyte protein-glutamine gamma-glutamyltransferase, putative (Fragment)	B7PSF8	0.0525728	0	1.77149	0.696971	5.49595	0.134352	3.71e-11	1.88e-09	[F]GO:0046872: metal ion binding;[F]GO:0003810: protein-glutamine gamma-glutamyltransferase activity;[P]GO:0018149: peptide cross-linking	EC:2.3.2.13	IPR040409 Phytochelatin synthase;IPR037084 Protein-glutamine gamma-glutamyltransferase superfamily;IPR036238 Transglutaminase, C-terminal domain superfamily	PF00868 Transglutaminase family;PF00927 Transglutaminase family, C-terminal ig like domain;PF01841 Transglutaminase-like superfamily	No	No	No	No
Cluster-798.64796	OM_7598	gag pol polyprotein	KMQ86587.1	0.379539	0.0548437	8.03329	11.6496	5.49588	3.57206	2.04e-14	1.92e-12	[F]GO:0003676: nucleic acid binding;[P]GO:0015074: DNA integration		IPR040050 Zinc finger protein 830;IPR023670 Tyrosine recombinase XerS	PF00078 Reverse transcriptase (RNA-dependent DNA polymerase);PF00665 Integrase core domain;PF17919 RNase H-like domain found in reverse transcriptase;PF17921 Integrase zinc binding domain	No	No	No	No
Cluster-798.43200	OM_61419	truncated salivary lipocalin, partial	ABR23394.1	2.25597	2.30155	73.1193	132.573	5.49383	5.00687	3.93e-13	2.9e-11	[F]GO:0043176: amine binding;[P]GO:0030682: mitigation of host defenses by symbiont		IPR002970 Tick histamine-binding protein;IPR005657 Triabin/Procalin		Yes	No	No	No
Cluster-798.2080	OM_17057	Hemocyte protein-glutamine gamma-glutamyltransferase, putative (Fragment)	B7PSF8	0.042097	0.0247377	2.12353	0.978805	5.48833	0.70332	3.13e-13	2.36e-11	[F]GO:0046872: metal ion binding;[F]GO:0003810: protein-glutamine gamma-glutamyltransferase activity;[P]GO:0018149: peptide cross-linking	EC:2.3.2.13	IPR040409 Phytochelatin synthase;IPR037084 Protein-glutamine gamma-glutamyltransferase superfamily;IPR036238 Transglutaminase, C-terminal domain superfamily	PF00868 Transglutaminase family;PF00927 Transglutaminase family, C-terminal ig like domain;PF01841 Transglutaminase-like superfamily	No	No	No	No
Cluster-798.38847	OM_61412	truncated salivary lipocalin, partial	ABR23394.1	0.618825	0.606074	23.4325	32.1846	5.48166	1.8363	1.45e-22	4.68e-20	[F]GO:0043176: amine binding;[P]GO:0030682: mitigation of host defenses by symbiont		IPR002970 Tick histamine-binding protein;IPR005657 Triabin/Procalin		No	No	No	No
Cluster-798.33633	OM_76740	cofilin/actin-depolymerizing factor homolog	XP_023239632.1	11.0368	6.03897	277.489	483.442	5.47758	8.98661	3.91e-20	9.34e-18					Yes	No	No	No
Cluster-798.11819	OM_17801	putative gag protein, partial	AHN53419.1	0.626281	0.212804	28.6293	8.73942	5.47458	4.41895	2.35e-14	2.19e-12	[F]GO:0003676: nucleic acid binding;[F]GO:0008270: zinc ion binding		IPR040050 Zinc finger protein 830;IPR040204 E3 ubiquitin-protein ligase UBR7		No	No	No	No
Cluster-798.44236	OM_27587	RecName: Full=Neprilysin-1; Flags: Precursor	W4VS99.1	4.00405	0.709833	118.501	89.1295	5.46052	7.20742	2.57e-13	1.98e-11					No	No	No	Yes
Cluster-798.70643	OM_75560	No significant similarities found		0.0174933	0.0171328	1.05051	0.69574	5.43944	-0.752934	2.83e-08	7.83e-07
Cluster-798.34546	OM_61142	No significant similarities found		14.5925	4.04049	341.416	466.632	5.43799	6.87734	1.09e-16	1.58e-14
Cluster-798.23304	OM_79377	Heat shock protein, putative	B7P7F7	1.86894	0.829792	4.5891	112.754	5.43721	3.59669	5.45e-07	1.2e-05				PF00011 Hsp20/alpha crystallin family	Yes	No	No	No
Cluster-798.2154	OM_17883	Hemocyte protein-glutamine gamma-glutamyltransferase, putative (Fragment)	B7PSF8	0.324124	0.102036	10.1261	8.42871	5.43448	2.69835	6.46e-21	1.71e-18	[F]GO:0046872: metal ion binding;[F]GO:0003810: protein-glutamine gamma-glutamyltransferase activity;[P]GO:0018149: peptide cross-linking	EC:2.3.2.13	IPR040409 Phytochelatin synthase;IPR037084 Protein-glutamine gamma-glutamyltransferase superfamily;IPR036238 Transglutaminase, C-terminal domain superfamily	PF00868 Transglutaminase family;PF00927 Transglutaminase family, C-terminal ig like domain;PF01841 Transglutaminase-like superfamily	No	No	No	No
Cluster-798.1485	OM_52969	No significant similarities found		1.88986	0.623677	22.4512	86.4123	5.4323	4.06268	3.31e-13	2.49e-11
Cluster-798.886	OM_20748	peptidase family m13 protein	ISCW013783-PA	0.0448115	0.00626973	0.96108	1.33178	5.42909	1.20506	3.28e-16	4.41e-14					No	Yes	No	No
Cluster-798.3818	OM_17648	No significant similarities found		0.116159	0	1.69408	3.55374	5.42836	0.509215	1.62e-10	7.07e-09
Cluster-798.31037	OM_59338	salivary lipocalin	ADK94457.1	16.2717	4.41054	328.468	561.68	5.42748	9.4914	5.02e-15	5.42e-13					Yes	No	No	Yes
Cluster-798.48312	OM_61420	truncated salivary lipocalin, partial	ABR23394.1	1.95116	1.56249	57.3221	93.2971	5.42008	5.25328	2.01e-12	1.31e-10	[F]GO:0043176: amine binding;[P]GO:0030682: mitigation of host defenses by symbiont		IPR002970 Tick histamine-binding protein;IPR005657 Triabin/Procalin		Yes	No	No	No
Cluster-798.6872	OM_31485	Heat shock protein, putative	B7P7F7	1.5051	0.563621	3.19004	85.7279	5.41983	3.38296	1.51e-06	3.04e-05				PF00011 Hsp20/alpha crystallin family	Yes	No	No	No
Cluster-798.71143	OM_61452	No significant similarities found		6.57112	2.35453	263.715	118.333	5.41788	4.67021	4.61e-17	7.14e-15
Cluster-798.32700	OM_22340	metalloprotease, partial	ABI52719.1	74.8994	22.7594	1588.56	2582.65	5.41648	9.42425	1.57e-16	2.21e-14	[F]GO:0008237: metallopeptidase activity		IPR039806 Peptidase M12B, ADAM-TS13		Yes	Yes	No	No
Cluster-798.24593	OM_8122	RecName: Full=Neprilysin-1; Flags: Precursor	W4VS99.1	1.10089	0.329451	41.7069	19.3038	5.41251	4.70211	3.64e-16	4.85e-14					No	No	No	Yes
Cluster-798.54693	OM_65641	chymotrypsin inhibitor precursor	ACF57858.1	0.736149	0.216294	11.936	28.7712	5.40766	3.02114	1.05e-16	1.53e-14	[F]GO:0004867: serine-type endopeptidase inhibitor activity		IPR042482 Kunitz-type protease inhibitor 1		Yes	Yes	No	No
Cluster-798.29311	OM_35580	truncated salivary lipocalin, partial	ABR23394.1	43.7575	30.4153	1316.8	1829.69	5.4066	9.4825	4.81e-25	2.56e-22	[F]GO:0043176: amine binding;[P]GO:0030682: mitigation of host defenses by symbiont		IPR002970 Tick histamine-binding protein;IPR005657 Triabin/Procalin		Yes	No	No	No
Cluster-798.66408	OM_62209	Myostatin, putative	B7PME4	0.172195	0.140539	5.54374	7.90211	5.40196	1.91838	2.88e-16	3.93e-14	[F]GO:0005125: cytokine activity;[F]GO:0005160: transforming growth factor beta receptor binding;[P]GO:0030509: BMP signaling pathway;[P]GO:0048468: cell development;[P]GO:0010862: positive regulation of pathway-restricted SMAD protein phosphorylation;[P]GO:0042981: regulation of apoptotic process;[P]GO:0043408: regulation of MAPK cascade;[P]GO:0060395: SMAD protein signal transduction;[C]GO:0005…		IPR042338 Tumor necrosis factor ligand superfamily member 4;IPR015618 Transforming growth factor beta-3;IPR033608 RGM domain family member B;IPR032662 Class E basic helix-loop-helix protein 23;IPR039153 Fetal and adult testis-expressed transcript protein;IPR008102 Histamine H4 receptor;IPR040428 Attacin/Sarcotoxin-2	PF00688 TGF-beta propeptide	Yes	No	No	No
Cluster-798.71412	OM_79661	gamma-aminobutyric acid receptor subunit epsilon-like	XP_017300327.1	0	0.0392069	1.6828	0.489888	5.39659	-1.58181	1.55e-05	0.000253983	[F]GO:0005230: extracellular ligand-gated ion channel activity;[F]GO:0004888: transmembrane signaling receptor activity;[C]GO:0016021: integral component of membrane		IPR036734 Neurotransmitter-gated ion-channel ligand-binding domain superfamily;IPR042385 CD160 ANTIGEN;IPR042473 V-type immunoglobulin domain-containing suppressor of T-cell activation	PF02931 Neurotransmitter-gated ion-channel ligand binding domain	Yes	No	No	Yes
Cluster-798.65950	OM_59341	truncated salivary lipocalin, partial	ABR23394.1	17.7951	16.832	538.041	913.815	5.38931	7.00333	4.68e-17	7.23e-15	[F]GO:0043176: amine binding;[P]GO:0030682: mitigation of host defenses by symbiont		IPR002970 Tick histamine-binding protein;IPR005657 Triabin/Procalin		No	No	No	No
Cluster-798.71417	OM_76391	truncated salivary lipocalin, partial	ABR23394.1	0.246708	0.0483248	5.62982	7.39674	5.38513	0.123746	1.26e-13	1.02e-11	[F]GO:0043176: amine binding;[P]GO:0030682: mitigation of host defenses by symbiont		IPR002970 Tick histamine-binding protein;IPR005657 Triabin/Procalin		No	No	No	No
Cluster-798.58087	OM_70016	disagregin=fibrinogen receptor antagonist	AAB30092.1	0.755177	0.862884	11.8414	57.7591	5.37962	0.803567	2.44e-10	1.02e-08					No	No	No	No
Cluster-798.46142	OM_64800	truncated salivary lipocalin, partial	ABR23394.1	0.627226	0.416847	15.3804	28.0984	5.36881	2.45363	1.51e-11	8.21e-10	[F]GO:0043176: amine binding;[P]GO:0030682: mitigation of host defenses by symbiont		IPR002970 Tick histamine-binding protein;IPR005657 Triabin/Procalin		Yes	No	No	No
Cluster-798.13196	OM_77559	lysozyme precursor	AAL17868.1	26.534	18.6353	807.785	1056.73	5.36721	9.4811	1.68e-25	9.54e-23	[F]GO:0003796: lysozyme activity	EC:3.2.1.17	IPR034691 Endolysin lambda type		Yes	No	No	Yes
Cluster-809.0	OM_17554	Sodium-dependent glucose transporter, putative	B7PS38	0.0756031	0.0164545	1.19388	2.72417	5.36444	0.781807	1.05e-11	5.91e-10	[F]GO:0005355: glucose transmembrane transporter activity;[C]GO:0016021: integral component of membrane		IPR011299 PTS system glucose-specific IIBC component;IPR042473 V-type immunoglobulin domain-containing suppressor of T-cell activation	PF07690 Major Facilitator Superfamily	Yes	Yes	No	No
Cluster-798.31449	OM_48735	No significant similarities found		7.26403	2.43751	222.444	174.134	5.35255	6.08991	1.3e-18	2.56e-16
Cluster-798.34489	OM_76709	salivary lipocalin	ADK94457.1	0.496188	0.0110446	15.6661	5.07157	5.34588	3.26499	2.57e-08	7.17e-07					Yes	No	No	No
Cluster-798.24208	OM_32759	truncated salivary lipocalin, partial	ABR23394.1	27.4533	18.4053	767.845	1094.29	5.3435	9.29413	2.54e-24	1.1e-21	[F]GO:0043176: amine binding;[P]GO:0030682: mitigation of host defenses by symbiont		IPR002970 Tick histamine-binding protein;IPR005657 Triabin/Procalin		Yes	No	No	No
Cluster-798.34594	OM_19192	salivary lipocalin	ADK94457.1	8.72757	5.54522	148.448	429.868	5.34023	8.13919	4.14e-17	6.48e-15					No	No	No	No
Cluster-798.24594	OM_8123	RecName: Full=Neprilysin-1; Flags: Precursor	W4VS99.1	2.24757	0.475209	70.3771	39.8748	5.33892	6.43288	1.25e-13	1.01e-11					No	No	No	Yes
Cluster-3011.0	OM_18733	cuticle protein 14-like	XP_023210966.1	0.0204289	0.0200079	0.408933	1.56249	5.3382	-0.751606	1.4e-07	3.44e-06					Yes	Yes	No	Yes
Cluster-798.516	OM_17668	Sulfotransferase, putative	B7PPT6	0.0461954	0.0452434	0.739767	3.14456	5.33388	0.339018	7.51e-10	2.83e-08	[F]GO:0004027: alcohol sulfotransferase activity	EC:2.8.2.2		PF00685 Sulfotransferase domain	Yes	No	No	No	map00140	Steroid hormone biosynthesis
Cluster-798.33336	OM_65433	No significant similarities found		91.0308	25.1832	2401.86	2280.78	5.33241	9.76076	2.62e-16	3.6e-14
Cluster-798.69482	OM_73934	truncated salivary lipocalin, partial	ABR23394.1	1.08606	0.239327	22.8813	30.7345	5.32965	3.05926	7.54e-19	1.53e-16	[F]GO:0043176: amine binding;[P]GO:0030682: mitigation of host defenses by symbiont		IPR002970 Tick histamine-binding protein;IPR005657 Triabin/Procalin		No	No	No	No
Cluster-798.1381	OM_13776	No significant similarities found		26.4206	3.713	360.938	845.549	5.323	7.70966	1.73e-10	7.49e-09
Cluster-798.17081	OM_17849	RecName: Full=Neprilysin-1; Flags: Precursor	W4VS99.1	1.05311	0.202426	34.5562	15.6877	5.3202	4.49907	3.85e-13	2.85e-11					No	No	No	Yes
Cluster-798.33335	OM_59348	No significant similarities found		33.2868	10.652	1121.86	627.986	5.3155	8.95028	3.02e-16	4.11e-14
Cluster-798.66407	OM_7151	growth/differentiation factor 8-like	XP_023223240.1	2.35185	0.826043	31.6017	95.0095	5.31531	6.6323	1.31e-09	4.71e-08					Yes	No	No	No
Cluster-798.32433	OM_72584	truncated salivary lipocalin, partial	ABR23394.1	2.98573	0.561767	41.3239	99.758	5.31291	6.72546	1.17e-11	6.55e-10	[F]GO:0043176: amine binding;[P]GO:0030682: mitigation of host defenses by symbiont		IPR002970 Tick histamine-binding protein;IPR005657 Triabin/Procalin		No	No	No	Yes
Cluster-798.46095	OM_72637	No significant similarities found		2.09752	0.447307	45.0681	56.046	5.30962	4.36978	1.7e-15	2e-13
Cluster-798.1234	OM_67563	No significant similarities found		0.15078	0.0369182	1.20729	6.80404	5.30788	-0.856816	4e-07	9.02e-06
Cluster-798.29323	OM_25249	truncated salivary lipocalin, partial	ABR23394.1	54.993	39.128	1519.24	2198.35	5.30365	10.255	2.63e-24	1.12e-21	[F]GO:0043176: amine binding;[P]GO:0030682: mitigation of host defenses by symbiont		IPR002970 Tick histamine-binding protein;IPR005657 Triabin/Procalin		Yes	No	No	No
Cluster-798.38852	OM_73508	truncated salivary lipocalin, partial	ABR23394.1	2.67102	1.82668	66.7414	111.092	5.30241	4.80764	1.66e-23	6.18e-21	[F]GO:0043176: amine binding;[P]GO:0030682: mitigation of host defenses by symbiont		IPR002970 Tick histamine-binding protein;IPR005657 Triabin/Procalin		Yes	No	No	No
Cluster-798.60274	OM_65446	PREDICTED: low-density lipoprotein receptor-related protein 2-like	XP_018028189.1	0.912853	0.281272	11.785	35.3017	5.2968	3.9901	3.3e-13	2.48e-11					Yes	No	No	Yes
Cluster-798.13194	OM_71595	PREDICTED: lysozyme P-like	XP_011199991.1	2.01051	2.66778	85.8777	98.4141	5.29596	4.35156	1.17e-23	4.47e-21					Yes	No	No	Yes
Cluster-798.37673	OM_18080	No significant similarities found		0.228489	0.139863	3.94486	10.6603	5.2864	2.05279	2.89e-15	3.26e-13
Cluster-798.37412	OM_61141	No significant similarities found		3.34734	0.986693	91.9855	77.3525	5.28548	4.18849	3.08e-18	5.6e-16
Cluster-798.13192	OM_77563	PREDICTED: lysozyme P-like	XP_011199991.1	0.344448	0.396883	12.492	16.6748	5.28249	2.36405	1.49e-22	4.78e-20					Yes	No	No	No
Cluster-798.55267	OM_77562	lysozyme precursor	AAL17868.1	17.5443	16.1027	621.393	685.325	5.27911	8.33662	1.22e-26	8.63e-24	[F]GO:0003796: lysozyme activity	EC:3.2.1.17	IPR034691 Endolysin lambda type		No	Yes	No	Yes
Cluster-798.1225	OM_71995	Platelet glycoprotein Ib alpha chain, partial	KFM59864.1	0.0236306	0	0.614928	0.433768	5.27313	0.69156	2.98e-09	9.93e-08	[F]GO:0008061: chitin binding;[P]GO:0006030: chitin metabolic process;[C]GO:0005576: extracellular region		IPR036861 Endochitinase-like superfamily;IPR036508 Chitin binding domain superfamily;IPR038903 Allergen Asp f 4	PF01607 Chitin binding Peritrophin-A domain	Yes	No	No	No
Cluster-798.8696	OM_19056	salivary lipocalin	ADK94457.1	1.15838	0.0645659	30.1064	17.1722	5.26995	4.45244	1.53e-08	4.43e-07					Yes	No	No	No
Cluster-798.60522	OM_61402	salivary lipocalin	ADK94457.1	0.390837	0.0131994	9.57708	6.10227	5.26746	2.17568	2.1e-12	1.36e-10					Yes	No	No	No
Cluster-798.67742	OM_73918	truncated salivary lipocalin, partial	ABR23394.1	4.36657	1.11272	78.4747	131.579	5.25951	5.98158	6.28e-15	6.58e-13	[F]GO:0043176: amine binding;[P]GO:0030682: mitigation of host defenses by symbiont		IPR002970 Tick histamine-binding protein;IPR005657 Triabin/Procalin		No	No	No	No
Cluster-798.33021	OM_20927	metalloprotease, partial	ABI52714.1	42.2682	17.2102	1036.54	1227.27	5.25017	9.65386	8.22e-20	1.9e-17	[F]GO:0008237: metallopeptidase activity		IPR039806 Peptidase M12B, ADAM-TS13		Yes	Yes	No	No
Cluster-798.2157	OM_17882	Hemocyte protein-glutamine gamma-glutamyltransferase, putative (Fragment)	B7PSF8	0.279031	0.103125	8.37819	6.18499	5.24754	3.54208	1.71e-20	4.3e-18	[F]GO:0046872: metal ion binding;[F]GO:0003810: protein-glutamine gamma-glutamyltransferase activity;[P]GO:0018149: peptide cross-linking	EC:2.3.2.13	IPR040409 Phytochelatin synthase;IPR037084 Protein-glutamine gamma-glutamyltransferase superfamily;IPR036238 Transglutaminase, C-terminal domain superfamily	PF00868 Transglutaminase family;PF00927 Transglutaminase family, C-terminal ig like domain;PF01841 Transglutaminase-like superfamily	Yes	No	No	No
Cluster-798.72216	OM_23961	truncated salivary lipocalin, partial	ABR23394.1	0.711748	0.371777	15.957	25.8397	5.24623	1.86492	2.02e-19	4.31e-17	[F]GO:0043176: amine binding;[P]GO:0030682: mitigation of host defenses by symbiont		IPR002970 Tick histamine-binding protein;IPR005657 Triabin/Procalin		Yes	No	No	No
Cluster-798.45056	OM_73917	truncated salivary lipocalin, partial	ABR23394.1	12.2878	2.4164	199.584	357.429	5.24312	7.88662	1.38e-12	9.31e-11	[F]GO:0043176: amine binding;[P]GO:0030682: mitigation of host defenses by symbiont		IPR002970 Tick histamine-binding protein;IPR005657 Triabin/Procalin		Yes	No	No	Yes
Cluster-798.39773	OM_71551	No significant similarities found		7.45646	2.11502	199.583	162.801	5.24191	5.95805	1.53e-16	2.16e-14
Cluster-798.29798	OM_36105	truncated salivary lipocalin, partial	ABR23394.1	93.1303	41.1367	2069.98	3001.64	5.23922	10.5079	1.25e-19	2.76e-17	[F]GO:0043176: amine binding;[P]GO:0030682: mitigation of host defenses by symbiont		IPR002970 Tick histamine-binding protein;IPR005657 Triabin/Procalin		No	No	No	Yes
Cluster-798.42596	OM_74070	Metalloprotease, putative	B7Q2B8	2.26726	0.424148	44.3136	57.5953	5.23894	3.99159	8.81e-15	8.92e-13	[F]GO:0004222: metalloendopeptidase activity	EC:3.4.24	IPR039731 CAAX prenyl protease 2, eukaryotes	PF13688 Metallo-peptidase family M12	Yes	No	No	No
Cluster-798.44930	OM_65235	RecName: Full=Tick anticoagulant peptide; Short=TAP	P17726.1	48.3787	14.4306	871.101	1497	5.23639	8.065	8.62e-15	8.75e-13					No	No	No	No
Cluster-798.1064	OM_70941	complement inhibitor precursor	AAT65682.1	0.30105	0.0491411	2.20962	11.6663	5.23005	-0.0636574	9.21e-08	2.33e-06					No	No	No	No
Cluster-798.70555	OM_71994	chondroitin proteoglycan 2-like isoform X1	XP_022912704.1	0	0.0238065	0.63254	0.409009	5.23001	0.289929	4.44e-09	1.42e-07					Yes	No	No	No
Cluster-798.30340	OM_17472	No significant similarities found		0.229195	0.0987675	5.32193	7.09605	5.22955	2.43229	8.35e-22	2.46e-19
Cluster-798.24219	OM_20929	kunitz-type serine protease inhibitor A-like	XP_022256441.1	3.99376	3.43126	140.742	136.693	5.22306	6.78978	3.16e-26	2.05e-23					Yes	No	No	No
Cluster-798.32529	OM_24049	No significant similarities found		8.95043	3.16282	263.463	188.619	5.22149	6.60265	4.52e-18	8.05e-16
Cluster-798.34452	OM_59280	No significant similarities found		3.28532	0.930716	72.2854	85.0597	5.21935	4.33176	1.26e-17	2.1e-15
Cluster-798.54067	OM_60777	truncated salivary lipocalin, partial	ABR23394.1	4.216	0.875874	68.5375	121.459	5.21881	4.62962	7.83e-14	6.66e-12	[F]GO:0043176: amine binding;[P]GO:0030682: mitigation of host defenses by symbiont		IPR002970 Tick histamine-binding protein;IPR005657 Triabin/Procalin		Yes	No	No	No
Cluster-798.12686	OM_18066	Secreted serine protease, putative (Fragment)	B7QLM5	0.464119	0.336708	9.80657	20.2469	5.21707	2.60788	9.73e-20	2.23e-17	[F]GO:0004252: serine-type endopeptidase activity;[P]GO:0006508: proteolysis;[C]GO:0005615: extracellular space	EC:3.4.21	IPR039245 Peroxisomal/glyoxysomal leader peptide-processing protease;IPR041756 Peptidase M28, SGAP-like;IPR040428 Attacin/Sarcotoxin-2	PF00089 Trypsin	Yes	No	No	No
Cluster-798.71013	OM_19814	No significant similarities found		0.0954486	0.0186964	1.29923	3.21214	5.21226	1.20823	3.36e-12	2.09e-10
Cluster-798.2155	OM_4440	Hemocyte protein-glutamine gamma-glutamyltransferase, putative (Fragment)	B7PSF8	0.321493	0.0955849	8.72231	6.77957	5.21146	3.56645	1.69e-18	3.26e-16	[F]GO:0046872: metal ion binding;[F]GO:0003810: protein-glutamine gamma-glutamyltransferase activity;[P]GO:0018149: peptide cross-linking	EC:2.3.2.13	IPR040409 Phytochelatin synthase;IPR037084 Protein-glutamine gamma-glutamyltransferase superfamily;IPR036238 Transglutaminase, C-terminal domain superfamily	PF00868 Transglutaminase family;PF00927 Transglutaminase family, C-terminal ig like domain;PF01841 Transglutaminase-like superfamily	No	No	No	No
Cluster-798.26991	OM_35432	No significant similarities found		11.9926	3.4355	345.227	226.092	5.21039	7.24687	1.4e-15	1.7e-13
Cluster-798.54623	OM_62042	Glutathione S-transferase, putative	B7PR99	0.18032	0.128439	2.62511	9.02725	5.20663	1.77466	4.87e-11	2.39e-09	[F]GO:0004364: glutathione transferase activity;[P]GO:0006749: glutathione metabolic process;[C]GO:0005737: cytoplasm	EC:2.5.1.18	IPR016639 Glutathione S-transferase Omega/GSH;IPR006324 Glutathione-disulphide reductase;IPR037296 Staphostatin A/B	PF13417 Glutathione S-transferase, N-terminal domain;PF14497 Glutathione S-transferase, C-terminal domain	No	No	No	No	map00480	Glutathione metabolism
Cluster-798.13191	OM_77561	lysozyme precursor	AAL17868.1	7.70752	6.66318	248.309	282.01	5.20514	6.98264	9.2e-26	5.44e-23	[F]GO:0003796: lysozyme activity	EC:3.2.1.17	IPR034691 Endolysin lambda type		No	No	No	No
Cluster-798.71375	OM_71379	No significant similarities found		0.0560446	0	0.448746	2.40045	5.2038	-2.77046	0.000208844	0.00260522
Cluster-798.41258	OM_19133	No significant similarities found		0.357875	0.116833	12.5365	5.1094	5.19671	1.15718	1.29e-13	1.04e-11
Cluster-798.20443	OM_22482	No significant similarities found		0.218409	0.142606	1.89452	11.7305	5.19655	2.25172	1.62e-10	7.06e-09
Cluster-798.35491	OM_74069	Metalloprotease, putative	B7Q2B8	1.19497	0.397083	25.3298	33.1639	5.19356	3.47345	5.38e-20	1.26e-17	[F]GO:0004222: metalloendopeptidase activity	EC:3.4.24	IPR039731 CAAX prenyl protease 2, eukaryotes	PF13688 Metallo-peptidase family M12	Yes	No	No	No
Cluster-798.54692	OM_36724	chymotrypsin inhibitor precursor	ACF57858.1	1.26531	0.548514	19.1829	47.4044	5.1918	3.54238	4.78e-17	7.37e-15	[F]GO:0004867: serine-type endopeptidase inhibitor activity		IPR042482 Kunitz-type protease inhibitor 1		No	No	No	Yes
Cluster-798.42748	OM_73916	truncated salivary lipocalin, partial	ABR23394.1	1.59811	0.396513	26.637	46.252	5.18908	4.87389	6.56e-15	6.84e-13	[F]GO:0043176: amine binding;[P]GO:0030682: mitigation of host defenses by symbiont		IPR002970 Tick histamine-binding protein;IPR005657 Triabin/Procalin		Yes	No	No	Yes
Cluster-798.71901	OM_71380	No significant similarities found		0.060993	0	0.488368	2.1459	5.18124	-1.90618	2.93e-05	0.000451932
Cluster-798.23099	OM_61436	truncated salivary lipocalin, partial	ABR23394.1	15.6997	3.22121	266.587	418.682	5.17802	6.81759	6.61e-13	4.68e-11	[F]GO:0043176: amine binding;[P]GO:0030682: mitigation of host defenses by symbiont		IPR002970 Tick histamine-binding protein;IPR005657 Triabin/Procalin		No	No	No	No
Cluster-798.54465	OM_36341	dual kunitz salivary protein	ABR23474.1	27.967	5.81323	305.388	913.501	5.17286	7.44993	5.85e-11	2.82e-09	[F]GO:0004867: serine-type endopeptidase inhibitor activity		IPR042482 Kunitz-type protease inhibitor 1		Yes	No	No	No
Cluster-798.798	OM_62195	No significant similarities found		0.680235	0.24428	8.2153	25.3199	5.16711	2.34569	2.81e-13	2.14e-11
Cluster-798.65262	OM_70749	cyclophilin B precursor, putative	ISCW002493-PA	0.189921	0	2.73723	4.53209	5.16137	-0.515574	2.44e-10	1.02e-08					No	No	No	No
Cluster-798.41301	OM_61620	cyclophilin B precursor, putative	ISCW002493-PA	47.4762	11.6582	852.114	1259.22	5.15791	9.17506	5.33e-14	4.7e-12					Yes	No	No	No
Cluster-798.8510	OM_18365	truncated salivary lipocalin, partial	ABR23394.1	0.424337	0.2145	9.34353	13.6102	5.15664	2.23716	2e-10	8.56e-09	[F]GO:0043176: amine binding;[P]GO:0030682: mitigation of host defenses by symbiont		IPR002970 Tick histamine-binding protein;IPR005657 Triabin/Procalin		Yes	No	No	No
Cluster-798.30539	OM_64832	pre-mRNA-processing factor 40 homolog B-like	XP_021002525.1	1.59767	0.769301	21.7074	62.6321	5.15418	6.24142	2.23e-15	2.55e-13					Yes	No	No	No
Cluster-798.24595	OM_77755	Endothelin-converting enzyme 2, partial	KFM82655.1	1.46821	0.382346	38.7501	27.0546	5.15071	5.07031	1.44e-15	1.74e-13	[F]GO:0004222: metalloendopeptidase activity	EC:3.4.24	IPR039731 CAAX prenyl protease 2, eukaryotes	PF01431 Peptidase family M13;PF05649 Peptidase family M13	No	No	No	No
Cluster-798.33866	OM_202	zinc-dependent metalloprotease, partial	ACB70344.1	12.443	6.00257	207.592	447.656	5.15028	7.39957	1.61e-17	2.66e-15	[F]GO:0004222: metalloendopeptidase activity	EC:3.4.24	IPR039731 CAAX prenyl protease 2, eukaryotes		No	No	No	No
Cluster-798.46094	OM_12940	No significant similarities found		6.93265	2.0912	186.708	133.5	5.14865	6.37904	2.78e-16	3.81e-14
Cluster-798.65151	OM_59480	lysozyme precursor	AAL17868.1	0.343792	0.336708	12.3872	12.0955	5.14468	1.41348	2.63e-17	4.24e-15	[F]GO:0003796: lysozyme activity	EC:3.2.1.17	IPR034691 Endolysin lambda type		Yes	No	No	No
Cluster-798.32231	OM_60102	putative gag protein, partial	AHN53419.1	0.461831	0.154449	16.8207	4.99688	5.14333	3.81481	4.08e-13	3e-11	[F]GO:0003676: nucleic acid binding;[F]GO:0008270: zinc ion binding		IPR040050 Zinc finger protein 830;IPR040204 E3 ubiquitin-protein ligase UBR7		No	No	No	No
Cluster-798.1952	OM_60929	TSGP4	AGJ90348.1	0.0298229	0	0.626825	0.593055	5.13995	-1.90355	1.38e-07	3.39e-06	[F]GO:0043176: amine binding;[P]GO:0030682: mitigation of host defenses by symbiont		IPR002970 Tick histamine-binding protein;IPR005657 Triabin/Procalin		Yes	No	No	No
Cluster-798.53408	OM_78868	hypothetical salivary secreted protein	ABR23383.1	1.92857	1.62404	49.3927	76.0962	5.13967	4.69674	1.33e-21	3.79e-19					No	No	No	No
Cluster-798.66410	OM_74840	growth/differentiation factor 8-like	XP_023223240.1	0.563344	0.207797	7.76186	19.4731	5.13742	4.11539	1.7e-09	5.98e-08					Yes	No	No	No
Cluster-798.32908	OM_48733	No significant similarities found		11.4439	4.16182	300.452	248.81	5.13689	6.53093	2.15e-18	4.01e-16
Cluster-798.5392	OM_16979	hebreain-like protein	ACB70385.1	0.360935	0.41896	11.1318	16.4817	5.13583	3.51154	8.52e-20	1.96e-17					No	No	No	Yes
Cluster-798.57493	OM_73454	vitellogenin	BAH02666.2	0.290642	0.227722	11.7521	6.75778	5.13519	2.93092	1.97e-11	1.05e-09	[F]GO:0005319: lipid transporter activity		IPR037088 Vitellinogen, beta-sheet shell domain superfamily		No	No	No	No
Cluster-798.1150	OM_22037	hypothetical protein IscW_ISCW022687	EEC17169.1	3.29239	2.02417	48.1058	138.811	5.13308	5.14039	6.53e-15	6.81e-13					Yes	No	No	No
Cluster-798.3835	OM_23887	No significant similarities found		0.245195	0.102918	2.31384	10.3948	5.13176	0.0790175	2.37e-09	8.04e-08
Cluster-798.42568	OM_73915	truncated salivary lipocalin, partial	ABR23394.1	3.59174	0.872164	57.0622	99.5016	5.13129	6.06805	6.55e-14	5.67e-12	[F]GO:0043176: amine binding;[P]GO:0030682: mitigation of host defenses by symbiont		IPR002970 Tick histamine-binding protein;IPR005657 Triabin/Procalin		Yes	No	No	Yes
Cluster-798.1371	OM_62193	cell wall protein DAN4-like isoform X1	XP_027236794.1	0.251726	0.147923	4.23266	10.0886	5.12731	0.821968	2.75e-12	1.74e-10					No	No	No	No
Cluster-798.32907	OM_18879	No significant similarities found		14.1806	4.37772	390.198	258.162	5.12642	7.32132	5.75e-16	7.39e-14
Cluster-798.2112	OM_65892	No significant similarities found		0.13584	0	0.906384	4.43289	5.12604	-1.60319	1.11e-05	0.000188192
Cluster-798.68376	OM_74879	No significant similarities found		0.0574538	0.0562699	1.38009	2.98813	5.12329	-0.682641	9.9e-10	3.63e-08
Cluster-798.67507	OM_71961	membrane-associated protein, putative	ISCW024550-PA	0.410271	0.24109	8.70529	14.2085	5.12281	2.25425	1.04e-20	2.69e-18					Yes	No	No	Yes
Cluster-798.44529	OM_65039	heat shock protein 70 B2-like	XP_015912981.1	0.0382779	0	0.0766222	1.75659	5.11953	-2.95671	0.00175249	0.0161111					Yes	No	No	No
Cluster-798.35883	OM_65440	No significant similarities found		3.16219	1.33569	82.3183	73.7723	5.11581	5.19537	3.69e-20	8.89e-18
Cluster-798.13180	OM_54954	lysozyme precursor	AAL17868.1	77.3304	42.5488	1612.55	2541.76	5.11487	9.64157	3.09e-20	7.51e-18	[F]GO:0003796: lysozyme activity	EC:3.2.1.17	IPR034691 Endolysin lambda type		No	No	No	Yes
Cluster-798.57589	OM_61220	TSGP4	AGJ90348.1	0.18368	0.0256992	7.24851	0.120416	5.11392	0.878957	9.47e-05	0.00129602	[F]GO:0043176: amine binding;[P]GO:0030682: mitigation of host defenses by symbiont		IPR002970 Tick histamine-binding protein;IPR005657 Triabin/Procalin		Yes	Yes	No	No
Cluster-798.2165	OM_61782	Hemocyte protein-glutamine gamma-glutamyltransferase, putative (Fragment)	B7PSF8	0.30655	0.124234	8.49563	6.45175	5.11284	3.5259	6.75e-21	1.78e-18	[F]GO:0046872: metal ion binding;[F]GO:0003810: protein-glutamine gamma-glutamyltransferase activity;[P]GO:0018149: peptide cross-linking	EC:2.3.2.13	IPR040409 Phytochelatin synthase;IPR037084 Protein-glutamine gamma-glutamyltransferase superfamily;IPR036238 Transglutaminase, C-terminal domain superfamily	PF00868 Transglutaminase family;PF00927 Transglutaminase family, C-terminal ig like domain;PF01841 Transglutaminase-like superfamily	No	No	No	No
Cluster-798.21022	OM_25057	truncated salivary lipocalin, partial	ABR23394.1	44.8976	11.9539	844.068	1112.55	5.10485	8.4369	6.88e-15	7.12e-13	[F]GO:0043176: amine binding;[P]GO:0030682: mitigation of host defenses by symbiont		IPR002970 Tick histamine-binding protein;IPR005657 Triabin/Procalin		Yes	No	No	No
Cluster-798.2164	OM_65846	Hemocyte protein-glutamine gamma-glutamyltransferase, putative (Fragment)	B7PSF8	0.191174	0.081915	5.4771	4.02099	5.10452	1.80611	2.11e-18	3.96e-16	[F]GO:0046872: metal ion binding;[F]GO:0003810: protein-glutamine gamma-glutamyltransferase activity;[P]GO:0018149: peptide cross-linking	EC:2.3.2.13	IPR040409 Phytochelatin synthase;IPR037084 Protein-glutamine gamma-glutamyltransferase superfamily;IPR036238 Transglutaminase, C-terminal domain superfamily	PF00868 Transglutaminase family;PF00927 Transglutaminase family, C-terminal ig like domain;PF01841 Transglutaminase-like superfamily	No	No	No	No
Cluster-798.13439	OM_17285	No significant similarities found		0.157845	0.1827	3.50434	8.42892	5.10405	1.28129	3.52e-15	3.92e-13
Cluster-798.2906	OM_21646	Hemocyte protein-glutamine gamma-glutamyltransferase, putative (Fragment)	B7PSF8	0.0198686	0.0194592	0.934637	0.516677	5.10346	-0.822903	7.42e-10	2.8e-08	[F]GO:0046872: metal ion binding;[F]GO:0003810: protein-glutamine gamma-glutamyltransferase activity;[P]GO:0018149: peptide cross-linking	EC:2.3.2.13	IPR040409 Phytochelatin synthase;IPR037084 Protein-glutamine gamma-glutamyltransferase superfamily;IPR036238 Transglutaminase, C-terminal domain superfamily	PF00868 Transglutaminase family;PF00927 Transglutaminase family, C-terminal ig like domain;PF01841 Transglutaminase-like superfamily	No	No	No	No
Cluster-798.70871	OM_76202	truncated salivary lipocalin, partial	ABR23394.1	2.48854	0.311139	41.7589	54.6704	5.10228	3.96286	7.64e-12	4.44e-10	[F]GO:0043176: amine binding;[P]GO:0030682: mitigation of host defenses by symbiont		IPR002970 Tick histamine-binding protein;IPR005657 Triabin/Procalin		No	No	No	Yes
Cluster-798.29974	OM_1131	cyclophilin B precursor, putative	ISCW002493-PA	38.4889	10.2547	644.939	1025.94	5.09915	9.14236	3.34e-14	3.05e-12					No	No	No	No
Cluster-798.47781	OM_73933	truncated salivary lipocalin, partial	ABR23394.1	6.11466	1.38906	98.6963	158.621	5.09901	6.33879	1.65e-13	1.31e-11	[F]GO:0043176: amine binding;[P]GO:0030682: mitigation of host defenses by symbiont		IPR002970 Tick histamine-binding protein;IPR005657 Triabin/Procalin		Yes	No	No	No
Cluster-798.35505	OM_7819	Metalloprotease, putative (Fragment)	B7Q4I3	8.35157	1.7326	150.245	195.09	5.0975	7.41338	4.45e-13	3.26e-11	[F]GO:0004222: metalloendopeptidase activity	EC:3.4.24	IPR039731 CAAX prenyl protease 2, eukaryotes	PF13688 Metallo-peptidase family M12	Yes	No	No	No
Cluster-798.61225	OM_20270	vitellogenin	BAH02666.2	0.170365	0.0490748	3.30995	4.29231	5.09368	2.56368	7.61e-15	7.8e-13	[F]GO:0005319: lipid transporter activity		IPR037088 Vitellinogen, beta-sheet shell domain superfamily		Yes	No	No	No
Cluster-798.37229	OM_14076	truncated salivary lipocalin, partial	ABR23394.1	14.8518	7.8734	264.447	511.361	5.09289	6.89089	4.12e-13	3.03e-11	[F]GO:0043176: amine binding;[P]GO:0030682: mitigation of host defenses by symbiont		IPR002970 Tick histamine-binding protein;IPR005657 Triabin/Procalin		Yes	No	No	No
Cluster-798.29794	OM_20891	truncated salivary lipocalin, partial	ABR23394.1	8.55055	1.9309	140.002	217.755	5.09284	8.06606	2.77e-13	2.11e-11	[F]GO:0043176: amine binding;[P]GO:0030682: mitigation of host defenses by symbiont		IPR002970 Tick histamine-binding protein;IPR005657 Triabin/Procalin		Yes	No	No	No
Cluster-798.61244	OM_73929	truncated salivary lipocalin, partial	ABR23394.1	6.324	1.52496	121.651	146.205	5.0916	5.57533	8.25e-15	8.41e-13	[F]GO:0043176: amine binding;[P]GO:0030682: mitigation of host defenses by symbiont		IPR002970 Tick histamine-binding protein;IPR005657 Triabin/Procalin		No	No	No	No
Cluster-798.2160	OM_17058	Hemocyte protein-glutamine gamma-glutamyltransferase, putative (Fragment)	B7PSF8	0.355667	0.142502	9.56821	7.4025	5.08673	3.67688	3.88e-20	9.31e-18	[F]GO:0046872: metal ion binding;[F]GO:0003810: protein-glutamine gamma-glutamyltransferase activity;[P]GO:0018149: peptide cross-linking	EC:2.3.2.13	IPR040409 Phytochelatin synthase;IPR037084 Protein-glutamine gamma-glutamyltransferase superfamily;IPR036238 Transglutaminase, C-terminal domain superfamily	PF00868 Transglutaminase family;PF00927 Transglutaminase family, C-terminal ig like domain;PF01841 Transglutaminase-like superfamily	No	No	No	No
Cluster-798.29501	OM_22339	No significant similarities found		3.21997	2.37133	66.2041	124.017	5.08571	4.84186	4.21e-21	1.14e-18
Cluster-798.71691	OM_76690	truncated salivary lipocalin, partial	ABR23394.1	0.556545	0.17131	7.16179	17.7078	5.08272	2.74677	3.98e-15	4.38e-13	[F]GO:0043176: amine binding;[P]GO:0030682: mitigation of host defenses by symbiont		IPR002970 Tick histamine-binding protein;IPR005657 Triabin/Procalin		No	No	No	No
Cluster-798.62812	OM_78255	chymotrypsin inhibitor precursor	ACF57858.1	0.527729	0.0492242	3.82307	15.9145	5.0735	1.52822	1.81e-08	5.17e-07	[F]GO:0004867: serine-type endopeptidase inhibitor activity		IPR042482 Kunitz-type protease inhibitor 1		No	No	No	Yes
Cluster-798.70557	OM_77357	No significant similarities found		0.0296739	0.0290625	0.96524	1.0894	5.0646	2.08089	1.46e-15	1.76e-13
Cluster-798.11324	OM_19091	lysozyme precursor	AAL17868.1	0.275963	0.0982822	4.36902	8.28921	5.06207	2.00566	6.62e-17	1e-14	[F]GO:0003796: lysozyme activity	EC:3.2.1.17	IPR034691 Endolysin lambda type		Yes	No	No	No
Cluster-798.24901	OM_23221	cyclophilin B precursor, putative	ISCW002493-PA	81.935	20.3598	1508.8	1908.69	5.06205	9.23046	5.06e-14	4.49e-12					No	No	No	Yes
Cluster-798.29113	OM_9459	pol polyprotein	AHN53418.1	1.09135	0.43374	42.2881	8.66161	5.06117	5.0583	3.93e-11	1.98e-09	[F]GO:0003676: nucleic acid binding;[P]GO:0015074: DNA integration		IPR040050 Zinc finger protein 830;IPR023670 Tyrosine recombinase XerS		No	No	No	No
Cluster-798.34472	OM_61140	No significant similarities found		1.25239	0.47816	35.3948	22.2965	5.05786	4.84198	4.84e-18	8.59e-16
Cluster-798.2163	OM_59434	Hemocyte protein-glutamine gamma-glutamyltransferase, putative (Fragment)	B7PSF8	0.346612	0.128587	8.78846	7.06943	5.05688	3.6274	1.57e-19	3.41e-17	[F]GO:0046872: metal ion binding;[F]GO:0003810: protein-glutamine gamma-glutamyltransferase activity;[P]GO:0018149: peptide cross-linking	EC:2.3.2.13	IPR040409 Phytochelatin synthase;IPR037084 Protein-glutamine gamma-glutamyltransferase superfamily;IPR036238 Transglutaminase, C-terminal domain superfamily	PF00868 Transglutaminase family;PF00927 Transglutaminase family, C-terminal ig like domain;PF01841 Transglutaminase-like superfamily	No	No	No	No
Cluster-798.54259	OM_65334	hebreain-like protein	ACB70385.1	0.460012	0.193085	8.71962	13.0395	5.05122	3.61367	3.15e-17	5e-15					No	No	No	Yes
Cluster-798.31983	OM_6108	No significant similarities found		9.28102	3.26559	382.971	32.6111	5.04969	8.85717	2.26e-07	5.35e-06
Cluster-798.70442	OM_73930	truncated salivary lipocalin, partial	ABR23394.1	5.24506	1.67628	107.055	122.123	5.04823	5.73592	4.55e-17	7.06e-15	[F]GO:0043176: amine binding;[P]GO:0030682: mitigation of host defenses by symbiont		IPR002970 Tick histamine-binding protein;IPR005657 Triabin/Procalin		Yes	No	No	No
Cluster-798.31994	OM_35938	No significant similarities found		1.93874	0.435502	43.1165	35.4791	5.04639	3.93996	9.98e-15	1e-12
Cluster-798.46590	OM_69008	RecName: Full=Disagregin; AltName: Full=Platelet aggregation activation inhibitor	P36235.1	46.4645	24.4172	569.781	1770.56	5.04503	8.91692	3.58e-14	3.26e-12					Yes	Yes	No	Yes
Cluster-798.34451	OM_59279	No significant similarities found		34.3787	10.2959	759.677	714.43	5.04404	7.6119	4.92e-16	6.41e-14
Cluster-798.30763	OM_61250	salivary lipocalin	ADK94457.1	0.216758	0.314646	5.35393	12.2208	5.04252	4.05836	1.4e-17	2.32e-15					Yes	Yes	No	No
Cluster-798.52287	OM_73455	hypothetical salivary secreted protein	ABR23383.1	4.81035	3.08513	99.5229	160.317	5.03968	6.43582	2.37e-20	5.87e-18					No	No	No	No
Cluster-798.70953	OM_76390	truncated salivary lipocalin, partial	ABR23394.1	3.33041	0.86393	62.0534	76.059	5.03953	5.01169	1.83e-15	2.14e-13	[F]GO:0043176: amine binding;[P]GO:0030682: mitigation of host defenses by symbiont		IPR002970 Tick histamine-binding protein;IPR005657 Triabin/Procalin		Yes	No	No	No
Cluster-798.64797	OM_9425	LOW QUALITY PROTEIN: uncharacterized protein LOC111639618	XP_023241283.1	0.331247	0.0638205	7.81552	5.19994	5.03773	3.36609	5.6e-14	4.9e-12					Yes	No	No	No
Cluster-798.70610	OM_67473	No significant similarities found		0.0285612	0.0559453	1.14344	2.00972	5.03692	0.426571	5.49e-09	1.72e-07
Cluster-798.41300	OM_61621	cyclophilin B precursor, putative	ISCW002493-PA	8.14313	1.92744	147.264	182.016	5.03075	7.13726	9.3e-14	7.78e-12					Yes	No	No	No
Cluster-798.2159	OM_74056	hemocyte protein-glutamine gamma-glutamyltransferase isoform X4	XP_013781492.1	0.152326	0.136755	6.93686	2.60196	5.03047	1.75932	6.98e-15	7.21e-13					Yes	No	No	No
Cluster-798.36314	OM_22385	truncated salivary lipocalin, partial	ABR23394.1	13.2172	2.81767	195.354	327.748	5.02755	7.85827	1.6e-12	1.06e-10	[F]GO:0043176: amine binding;[P]GO:0030682: mitigation of host defenses by symbiont		IPR002970 Tick histamine-binding protein;IPR005657 Triabin/Procalin		Yes	No	No	Yes
Cluster-798.48468	OM_76830	No significant similarities found		0.370453	0.197902	11.1907	7.46983	5.02725	1.97242	1.04e-19	2.37e-17
Cluster-798.2111	OM_65889	No significant similarities found		0.192049	0	2.13573	4.37398	5.02698	0.741968	9.24e-12	5.26e-10
Cluster-798.32601	OM_7679	truncated salivary lipocalin, partial	ABR23394.1	176.388	46.2112	3110.43	4133.51	5.02423	11.2964	2.7e-14	2.5e-12	[F]GO:0043176: amine binding;[P]GO:0030682: mitigation of host defenses by symbiont		IPR002970 Tick histamine-binding protein;IPR005657 Triabin/Procalin		No	No	No	Yes
Cluster-798.40864	OM_37163	No significant similarities found		1.56006	0.203722	22.7759	34.8097	5.02387	3.41176	1.11e-11	6.2e-10
Cluster-798.62408	OM_73927	truncated salivary lipocalin, partial	ABR23394.1	1.37611	0.369385	21.3635	35.489	5.02283	4.55046	5.28e-15	5.65e-13	[F]GO:0043176: amine binding;[P]GO:0030682: mitigation of host defenses by symbiont		IPR002970 Tick histamine-binding protein;IPR005657 Triabin/Procalin		Yes	No	No	No
Cluster-798.43527	OM_73921	truncated salivary lipocalin, partial	ABR23394.1	5.55887	1.22456	82.762	137.19	5.01847	6.7293	7.42e-13	5.22e-11	[F]GO:0043176: amine binding;[P]GO:0030682: mitigation of host defenses by symbiont		IPR002970 Tick histamine-binding protein;IPR005657 Triabin/Procalin		No	No	No	No
Cluster-798.32602	OM_73925	truncated salivary lipocalin, partial	ABR23394.1	0.796445	0.289727	13.6045	21.6511	5.01721	4.29745	9.68e-18	1.65e-15	[F]GO:0043176: amine binding;[P]GO:0030682: mitigation of host defenses by symbiont		IPR002970 Tick histamine-binding protein;IPR005657 Triabin/Procalin		No	No	No	No
Cluster-798.28658	OM_65234	RecName: Full=Tick anticoagulant peptide; Short=TAP	P17726.1	0.5661	0.293524	10.7986	17.421	5.01601	1.48565	2.54e-17	4.12e-15					Yes	No	No	No
Cluster-798.13186	OM_77560	lysozyme precursor	AAL17868.1	1.02234	0.354997	13.9531	30.6232	5.0128	4.44549	2.1e-14	1.97e-12	[F]GO:0003796: lysozyme activity	EC:3.2.1.17	IPR034691 Endolysin lambda type		No	No	No	No
Cluster-798.70582	OM_66511	No significant similarities found		0	0.0428657	0.379649	1.20511	5.01273	-1.52603	1.4e-06	2.84e-05
Cluster-798.23462	OM_73923	truncated salivary lipocalin, partial	ABR23394.1	1.6478	0.324179	26.3733	37.2039	5.00925	5.22285	6.84e-13	4.84e-11	[F]GO:0043176: amine binding;[P]GO:0030682: mitigation of host defenses by symbiont		IPR002970 Tick histamine-binding protein;IPR005657 Triabin/Procalin		No	No	No	Yes
Cluster-798.10421	OM_78820	savicalin	ADI60053.1	1.12799	0.418463	15.8055	34.0909	5.00598	3.29601	3.91e-16	5.17e-14					No	No	No	Yes
Cluster-798.70376	OM_76392	truncated salivary lipocalin, partial	ABR23394.1	2.35913	0.761421	44.2721	56.0993	5.00379	4.01911	5.66e-18	9.89e-16	[F]GO:0043176: amine binding;[P]GO:0030682: mitigation of host defenses by symbiont		IPR002970 Tick histamine-binding protein;IPR005657 Triabin/Procalin		Yes	No	No	No
Cluster-798.46685	OM_17708	TSGP4	AGJ90348.1	1.91726	0.0272138	18.7999	43.5245	4.99899	3.87134	2.25e-05	0.000357011	[F]GO:0043176: amine binding;[P]GO:0030682: mitigation of host defenses by symbiont		IPR002970 Tick histamine-binding protein;IPR005657 Triabin/Procalin		Yes	No	No	No
Cluster-2901.0	OM_68735	Putative uncharacterized protein	B7Q933	0.063132	0	0.0315934	2.17287	4.99803	-1.57259	0.00117797	0.0116037					Yes	No	No	No
Cluster-798.71258	OM_73932	truncated salivary lipocalin, partial	ABR23394.1	1.0461	0.323539	19.5349	24.3398	4.99734	3.79233	1.53e-17	2.53e-15	[F]GO:0043176: amine binding;[P]GO:0030682: mitigation of host defenses by symbiont		IPR002970 Tick histamine-binding protein;IPR005657 Triabin/Procalin		Yes	No	No	No
Cluster-798.69913	OM_73920	truncated salivary lipocalin, partial	ABR23394.1	1.16746	0.31852	19.1296	28.395	4.99671	4.55347	1.81e-15	2.12e-13	[F]GO:0043176: amine binding;[P]GO:0030682: mitigation of host defenses by symbiont		IPR002970 Tick histamine-binding protein;IPR005657 Triabin/Procalin		Yes	No	No	Yes
Cluster-798.50992	OM_2516	hypothetical salivary secreted protein	ABR23383.1	11.8988	8.3787	239.682	407.307	4.99549	7.80656	2.16e-20	5.35e-18					No	No	No	No
Cluster-798.39846	OM_65241	RecName: Full=Tick anticoagulant peptide; Short=TAP	P17726.1	6.97343	2.39823	110.926	188.1	4.99308	4.26772	1.17e-16	1.69e-14					Yes	Yes	No	No
Cluster-798.35501	OM_21126	Metalloprotease, putative (Fragment)	B7Q4I3	14.4749	4.37467	291.231	309.135	4.99295	7.44914	7.18e-16	9.04e-14	[F]GO:0004222: metalloendopeptidase activity	EC:3.4.24	IPR039731 CAAX prenyl protease 2, eukaryotes	PF13688 Metallo-peptidase family M12	Yes	No	No	No
Cluster-798.2162	OM_17059	Hemocyte protein-glutamine gamma-glutamyltransferase, putative (Fragment)	B7PSF8	0.165768	0.116691	5.63065	3.39154	4.99153	2.95542	9.01e-21	2.33e-18	[F]GO:0046872: metal ion binding;[F]GO:0003810: protein-glutamine gamma-glutamyltransferase activity;[P]GO:0018149: peptide cross-linking	EC:2.3.2.13	IPR040409 Phytochelatin synthase;IPR037084 Protein-glutamine gamma-glutamyltransferase superfamily;IPR036238 Transglutaminase, C-terminal domain superfamily	PF00868 Transglutaminase family;PF00927 Transglutaminase family, C-terminal ig like domain;PF01841 Transglutaminase-like superfamily	No	No	No	No
Cluster-798.70956	OM_64179	truncated salivary lipocalin, partial	ABR23394.1	10.8684	3.22704	177.392	270.366	4.98785	5.23243	1.43e-15	1.73e-13	[F]GO:0043176: amine binding;[P]GO:0030682: mitigation of host defenses by symbiont		IPR002970 Tick histamine-binding protein;IPR005657 Triabin/Procalin		No	No	No	No
Cluster-798.71670	OM_67392	small heat shock protein I	AGM71680.1	0.127812	0.625894	0.0511694	24.1654	4.98625	1.27309	0.00113123	0.0112084					Yes	No	No	No
Cluster-798.14335	OM_5510	Metalloprotease, putative	B7Q2B8	12.4319	2.80806	214.029	267.781	4.98222	7.4173	2.45e-13	1.88e-11	[F]GO:0004222: metalloendopeptidase activity	EC:3.4.24	IPR039731 CAAX prenyl protease 2, eukaryotes	PF13688 Metallo-peptidase family M12	Yes	No	No	No
Cluster-798.2167	OM_61779	Hemocyte protein-glutamine gamma-glutamyltransferase, partial	KFM59090.1	0	0.0233105	0.809936	0.145632	4.97953	-2.0592	0.000251011	0.00305617	[F]GO:0046872: metal ion binding;[F]GO:0003810: protein-glutamine gamma-glutamyltransferase activity;[P]GO:0018149: peptide cross-linking	EC:2.3.2.13	IPR040409 Phytochelatin synthase;IPR037084 Protein-glutamine gamma-glutamyltransferase superfamily;IPR036238 Transglutaminase, C-terminal domain superfamily	PF00868 Transglutaminase family;PF00927 Transglutaminase family, C-terminal ig like domain;PF01841 Transglutaminase-like superfamily	No	No	No	No
Cluster-2198.0	OM_18669	No significant similarities found		0.0935547	0.0229067	1.02999	2.93374	4.97773	-0.646351	1.3e-08	3.8e-07
Cluster-798.66409	OM_74841	growth/differentiation factor 8-like	XP_023223240.1	1.07317	0.382203	13.3549	32.5338	4.976	4.81333	3.64e-09	1.19e-07					Yes	No	No	No
Cluster-798.50993	OM_38965	hypothetical salivary secreted protein	ABR23383.1	25.7351	18.1032	551.771	826.223	4.97407	8.60605	2.48e-21	6.84e-19					Yes	Yes	No	Yes
Cluster-798.34968	OM_77124	complement inhibitor, partial	ACI46626.1	11.4202	3.81922	109.729	369.053	4.97308	7.34575	5.45e-12	3.26e-10					No	No	No	No
Cluster-798.70701	OM_73931	truncated salivary lipocalin, partial	ABR23394.1	3.11671	0.902475	55.2815	70.7261	4.96765	4.31253	1.94e-16	2.71e-14	[F]GO:0043176: amine binding;[P]GO:0030682: mitigation of host defenses by symbiont		IPR002970 Tick histamine-binding protein;IPR005657 Triabin/Procalin		No	No	No	No
Cluster-798.33972	OM_73533	TSGP4	AGJ90348.1	3.83743	0.285444	70.3247	58.7376	4.96716	5.13715	2.44e-08	6.83e-07	[F]GO:0043176: amine binding;[P]GO:0030682: mitigation of host defenses by symbiont		IPR002970 Tick histamine-binding protein;IPR005657 Triabin/Procalin		No	No	No	Yes
Cluster-798.39157	OM_64819	No significant similarities found		0.0851106	0.0416784	1.31184	2.76008	4.96706	0.807955	7.83e-13	5.49e-11
Cluster-798.70655	OM_61235	hypothetical protein IscW_ISCW004626, partial	EEC06258.1	0.0700557	0	1.2621	1.14307	4.96004	-0.655869	4.35e-07	9.74e-06					Yes	No	No	No
Cluster-798.33834	OM_77448	RecName: Full=Tick anticoagulant peptide; Short=TAP	P17726.1	37.9412	12.1492	594.394	961.444	4.9569	8.76018	5.62e-15	5.96e-13					Yes	No	No	No
Cluster-798.36832	OM_59194	truncated salivary lipocalin, partial	ABR23394.1	9.28238	2.32494	146.698	213.871	4.95603	5.69791	4.04e-14	3.63e-12	[F]GO:0043176: amine binding;[P]GO:0030682: mitigation of host defenses by symbiont		IPR002970 Tick histamine-binding protein;IPR005657 Triabin/Procalin		Yes	Yes	No	No
Cluster-798.70466	OM_22218	No significant similarities found		0.28098	0.235877	3.05329	13.5083	4.95342	0.363092	2.13e-09	7.35e-08
Cluster-798.35498	OM_77545	truncated secreted metalloprotease	AAM93653.1	7.00137	2.15392	139.87	143.678	4.95228	6.38124	4.43e-16	5.81e-14	[F]GO:0004222: metalloendopeptidase activity	EC:3.4.24	IPR039731 CAAX prenyl protease 2, eukaryotes		No	No	No	No
Cluster-798.35508	OM_37080	Metalloprotease, putative	B7Q2B8	127.213	32.731	2215.65	2726.46	4.94946	10.6525	5.21e-14	4.61e-12	[F]GO:0004222: metalloendopeptidase activity	EC:3.4.24	IPR039731 CAAX prenyl protease 2, eukaryotes	PF13688 Metallo-peptidase family M12	No	No	No	No
Cluster-798.35499	OM_47952	Metalloprotease, putative	B7Q2B8	36.955	9.91077	664.437	783.207	4.94893	9.07312	1.88e-14	1.79e-12	[F]GO:0004222: metalloendopeptidase activity	EC:3.4.24	IPR039731 CAAX prenyl protease 2, eukaryotes	PF13688 Metallo-peptidase family M12	Yes	No	No	No
Cluster-798.51614	OM_73922	truncated salivary lipocalin, partial	ABR23394.1	1.22203	0.312812	18.4297	28.9957	4.94746	4.84985	2.65e-14	2.46e-12	[F]GO:0043176: amine binding;[P]GO:0030682: mitigation of host defenses by symbiont		IPR002970 Tick histamine-binding protein;IPR005657 Triabin/Procalin		No	No	No	Yes
Cluster-798.3581	OM_10265	Secreted serine protease, putative (Fragment)	B7QLM5	0.987434	0.789458	18.838	36.2511	4.94725	3.21399	4.26e-20	1.01e-17	[F]GO:0004252: serine-type endopeptidase activity;[P]GO:0006508: proteolysis;[C]GO:0005615: extracellular space	EC:3.4.21	IPR039245 Peroxisomal/glyoxysomal leader peptide-processing protease;IPR041756 Peptidase M28, SGAP-like;IPR040428 Attacin/Sarcotoxin-2	PF00089 Trypsin	Yes	No	No	No
Cluster-798.39306	OM_64503	No significant similarities found		0.627983	0.384402	12.3192	18.9722	4.94147	2.92904	8.76e-21	2.28e-18
Cluster-798.50123	OM_64502	No significant similarities found		0.604962	0.518434	14.7436	19.9424	4.94092	3.06584	2.46e-22	7.7e-20
Cluster-798.64360	OM_59679	No significant similarities found		0.0891108	0.0581831	3.07204	1.51457	4.93913	2.65055	1.46e-14	1.42e-12
Cluster-478.0	OM_76682	truncated salivary lipocalin, partial	ABR23394.1	0.306781	0.0883704	4.15417	8.17096	4.93885	1.41199	1.39e-13	1.12e-11	[F]GO:0043176: amine binding;[P]GO:0030682: mitigation of host defenses by symbiont		IPR002970 Tick histamine-binding protein;IPR005657 Triabin/Procalin		Yes	No	No	No
Cluster-798.48738	OM_61143	No significant similarities found		4.64477	3.94533	128.617	134.776	4.93761	6.21555	1.3e-24	6.17e-22
Cluster-798.1277	OM_21078	No significant similarities found		0.0340014	0.0333007	1.22511	0.894596	4.936	1.88413	5.39e-16	6.97e-14
Cluster-798.28838	OM_61303	salivary lipocalin	ADK94457.1	6.79376	1.52737	98.8176	155.662	4.93444	8.02986	1.64e-12	1.08e-10					Yes	No	No	No
Cluster-798.23667	OM_9324	salivary lipocalin	ACB70384.1	2.10777	0.464042	46.6239	32.0119	4.93379	6.31519	6.26e-13	4.46e-11	[F]GO:0043176: amine binding;[P]GO:0030682: mitigation of host defenses by symbiont		IPR002970 Tick histamine-binding protein;IPR005657 Triabin/Procalin		No	No	No	Yes
Cluster-798.28670	OM_28346	Metalloprotease, putative	B7Q2B8	15.9171	3.83358	265.879	337.425	4.93265	7.61153	1.55e-13	1.24e-11	[F]GO:0004222: metalloendopeptidase activity	EC:3.4.24	IPR039731 CAAX prenyl protease 2, eukaryotes	PF13688 Metallo-peptidase family M12	No	No	No	No
Cluster-798.2156	OM_61776	Hemocyte protein-glutamine gamma-glutamyltransferase, putative (Fragment)	B7PSF8	0.203449	0.0868556	5.49268	3.39941	4.9318	2.90906	9.38e-19	1.88e-16	[F]GO:0046872: metal ion binding;[F]GO:0003810: protein-glutamine gamma-glutamyltransferase activity;[P]GO:0018149: peptide cross-linking	EC:2.3.2.13	IPR040409 Phytochelatin synthase;IPR037084 Protein-glutamine gamma-glutamyltransferase superfamily;IPR036238 Transglutaminase, C-terminal domain superfamily	PF00868 Transglutaminase family;PF00927 Transglutaminase family, C-terminal ig like domain;PF01841 Transglutaminase-like superfamily	No	No	No	No
Cluster-798.678	OM_17209	membrane metallo-endopeptidase-like 1	XP_015911874.2	0.108249	0.0763335	3.03361	2.63615	4.93105	2.49181	2.54e-17	4.12e-15					No	Yes	No	No
Cluster-798.10419	OM_27985	savicalin	ADI60053.1	1.39397	0.606776	17.7067	43.4891	4.92991	3.6032	3.28e-15	3.67e-13					No	No	No	Yes
Cluster-798.66488	OM_76389	truncated salivary lipocalin, partial	ABR23394.1	3.97865	0.667237	58.6951	83.0374	4.92858	4.4897	1.05e-11	5.93e-10	[F]GO:0043176: amine binding;[P]GO:0030682: mitigation of host defenses by symbiont		IPR002970 Tick histamine-binding protein;IPR005657 Triabin/Procalin		Yes	No	No	No
Cluster-798.1328	OM_17945	kappaPI-actitoxin-Avd3b-like	XP_022817328.1	0.207303	0.058009	2.13411	6.11567	4.92735	0.833342	1.26e-10	5.65e-09					Yes	No	No	No
Cluster-798.62137	OM_18529	No significant similarities found		0.08028	0.0943509	1.63913	3.88058	4.92668	0.434814	2.38e-10	9.98e-09
Cluster-798.35507	OM_47953	truncated secreted metalloprotease	AAM93653.1	162.098	46.5489	3253.47	3089.8	4.92607	11.0655	6.05e-15	6.36e-13	[F]GO:0004222: metalloendopeptidase activity	EC:3.4.24	IPR039731 CAAX prenyl protease 2, eukaryotes		No	No	No	No
Cluster-798.1872	OM_65702	No significant similarities found		0.0192381	0.056525	0.616153	1.94226	4.92531	-0.715699	1.93e-07	4.61e-06
Cluster-798.66873	OM_61423	truncated salivary lipocalin, partial	ABR23394.1	1.4718	0.88454	28.1894	43.6974	4.92383	2.61771	4.48e-11	2.22e-09	[F]GO:0043176: amine binding;[P]GO:0030682: mitigation of host defenses by symbiont		IPR002970 Tick histamine-binding protein;IPR005657 Triabin/Procalin		No	No	No	Yes
Cluster-798.70919	OM_65040	heat shock protein 70kDa, partial	ABQ12813.1	0.0792096	0	0.317114	2.54448	4.92317	-2.46764	0.000593131	0.00647001	[F]GO:0005524: ATP binding		IPR037219 Peptidase M41-like		Yes	No	No	No
Cluster-798.70990	OM_60207	No significant similarities found		0.0722364	0	0.925429	1.41439	4.92184	-0.667305	3.95e-09	1.28e-07
Cluster-798.70585	OM_17060	Hemocyte protein-glutamine gamma-glutamyltransferase, putative (Fragment)	B7PSF8	0.288685	0.100977	6.68679	5.12568	4.91777	3.32302	3.93e-18	7.06e-16	[F]GO:0046872: metal ion binding;[F]GO:0003810: protein-glutamine gamma-glutamyltransferase activity;[P]GO:0018149: peptide cross-linking	EC:2.3.2.13	IPR040409 Phytochelatin synthase;IPR037084 Protein-glutamine gamma-glutamyltransferase superfamily;IPR036238 Transglutaminase, C-terminal domain superfamily	PF00868 Transglutaminase family;PF00927 Transglutaminase family, C-terminal ig like domain;PF01841 Transglutaminase-like superfamily	No	No	No	No
Cluster-798.27110	OM_59967	No significant similarities found		0.8251	0.661171	9.75965	35.6842	4.91763	1.99083	7.94e-13	5.56e-11
Cluster-798.71568	OM_67819	No significant similarities found		0.101033	0.0329836	0.94379	3.50309	4.91418	-1.23232	2.26e-06	4.4e-05
Cluster-798.37880	OM_73919	truncated salivary lipocalin, partial	ABR23394.1	7.78298	1.54112	109.299	171.824	4.91352	6.59954	5.59e-12	3.34e-10	[F]GO:0043176: amine binding;[P]GO:0030682: mitigation of host defenses by symbiont		IPR002970 Tick histamine-binding protein;IPR005657 Triabin/Procalin		Yes	No	No	No
Cluster-798.35490	OM_1077	Metalloprotease, putative	B7Q2B8	21.4023	5.48237	329.789	480.497	4.91338	8.07978	1.28e-13	1.04e-11	[F]GO:0004222: metalloendopeptidase activity	EC:3.4.24	IPR039731 CAAX prenyl protease 2, eukaryotes	PF13688 Metallo-peptidase family M12	No	No	No	No
Cluster-798.38851	OM_14077	truncated salivary lipocalin, partial	ABR23394.1	5.6995	5.14197	153.357	173.464	4.91331	6.70348	9.18e-24	3.55e-21	[F]GO:0043176: amine binding;[P]GO:0030682: mitigation of host defenses by symbiont		IPR002970 Tick histamine-binding protein;IPR005657 Triabin/Procalin		No	No	No	No
Cluster-798.28669	OM_25399	Putative uncharacterized protein	B7QM92	138.321	38.4013	2778.88	2538.98	4.91127	10.928	1.41e-14	1.38e-12	[F]GO:0004222: metalloendopeptidase activity	EC:3.4.24	IPR039731 CAAX prenyl protease 2, eukaryotes	PF13688 Metallo-peptidase family M12	Yes	No	No	No
Cluster-798.28549	OM_35283	uncharacterized protein K02A2.6-like	XP_015118379.1	1.26353	0.0734105	15.84	24.4712	4.91068	3.90843	3.89e-08	1.05e-06					No	No	No	No
Cluster-798.29252	OM_25995	RecName: Full=Disagregin; AltName: Full=Platelet aggregation activation inhibitor	P36235.1	262.678	137.257	2992.44	9032.38	4.91007	10.6936	8.99e-14	7.55e-12					Yes	Yes	No	Yes
Cluster-798.72083	OM_63619	hypothetical protein IscW_ISCW017920, partial	EEC06217.1	0.0304029	0.0446646	1.55189	0.837122	4.90974	-1.10756	5.24e-09	1.66e-07					No	No	No	No
Cluster-798.19437	OM_20780	No significant similarities found		0.14315	0.24535	6.01752	6.02179	4.90707	0.354898	4.96e-12	2.99e-10
Cluster-798.2202	OM_17621	No significant similarities found		0.18368	0.0770977	1.15556	6.98416	4.90456	-0.218832	2.55e-07	5.97e-06
Cluster-2954.0	OM_17124	synaptic vesicular amine transporter-like isoform X4	XP_022251731.1	0.038049	0.0869516	1.9041	1.9789	4.90452	0.165261	1.06e-10	4.82e-09					No	Yes	No	No
Cluster-798.13184	OM_77556	lysozyme precursor	AAL17868.1	1.2608	0.565087	19.6984	35.0749	4.90374	4.44645	1.36e-16	1.95e-14	[F]GO:0003796: lysozyme activity	EC:3.2.1.17	IPR034691 Endolysin lambda type		Yes	No	No	No
Cluster-798.55572	OM_66574	No significant similarities found		0.253045	0.266895	4.20809	11.6124	4.90302	1.6338	1.5e-12	9.98e-11
Cluster-798.35318	OM_23209	RecName: Full=Tick anticoagulant peptide; Short=TAP	P17726.1	93.4931	39.4888	1553.29	2403.65	4.89503	9.96531	2.91e-17	4.65e-15					No	No	No	No
Cluster-798.67707	OM_66520	maleylacetoacetate isomerase-like isoform X2	XP_013787250.1	0.018588	0.163845	1.63716	4.03759	4.89216	0.38426	6.83e-10	2.59e-08					No	No	No	No
Cluster-798.48344	OM_18192	TSGP4	AAN76831.1	0.138586	0.079176	6.47296	0.0706643	4.8896	1.0928	9.96e-05	0.00135455	[F]GO:0043176: amine binding;[P]GO:0030682: mitigation of host defenses by symbiont		IPR002970 Tick histamine-binding protein;IPR005657 Triabin/Procalin		No	No	No	No
Cluster-941.0	OM_59922	No significant similarities found		0.202894	0.238455	2.19315	11.4214	4.88826	0.173429	1.88e-08	5.37e-07
Cluster-798.1287	OM_18999	No significant similarities found		0.092362	0.126642	1.81187	4.91671	4.88729	0.370655	4.29e-11	2.14e-09
Cluster-798.29796	OM_36104	truncated salivary lipocalin, partial	ABR23394.1	205.791	52.4469	3258	4377.2	4.88587	11.3257	1.53e-13	1.23e-11	[F]GO:0043176: amine binding;[P]GO:0030682: mitigation of host defenses by symbiont		IPR002970 Tick histamine-binding protein;IPR005657 Triabin/Procalin		No	No	No	Yes
Cluster-798.32228	OM_27940	No significant similarities found		0.693521	0.249905	16.8685	11.049	4.88517	3.91504	2.62e-17	4.24e-15
Cluster-798.64359	OM_11832	hypothetical protein X975_06194, partial	KFM81488.1	0.0561151	0.091598	2.77075	1.65954	4.88138	3.0539	8.31e-16	1.03e-13	[F]GO:0008061: chitin binding;[P]GO:0006030: chitin metabolic process;[C]GO:0005576: extracellular region		IPR036861 Endochitinase-like superfamily;IPR036508 Chitin binding domain superfamily;IPR038903 Allergen Asp f 4	PF01607 Chitin binding Peritrophin-A domain	Yes	No	No	Yes
Cluster-798.45979	OM_77704	Glutathione S-transferase, putative (Fragment)	B7PRA0	1.41269	0.801018	21.8412	43.6174	4.88118	4.19415	2.15e-17	3.51e-15	[F]GO:0004364: glutathione transferase activity;[P]GO:0006749: glutathione metabolic process;[C]GO:0005737: cytoplasm	EC:2.5.1.18	IPR016639 Glutathione S-transferase Omega/GSH;IPR006324 Glutathione-disulphide reductase;IPR037296 Staphostatin A/B	PF13417 Glutathione S-transferase, N-terminal domain;PF14497 Glutathione S-transferase, C-terminal domain	No	No	No	No	map00480	Glutathione metabolism
Cluster-798.1344	OM_19293	Peroxinectin, putative (Fragment)	B7P9B9	0.974888	0.596749	19.1793	27.2623	4.88009	4.19084	3.03e-17	4.82e-15	[F]GO:0020037: heme binding;[F]GO:0004601: peroxidase activity;[P]GO:0048477: oogenesis;[P]GO:0006979: response to oxidative stress	EC:1.11.1.7	IPR040375 Microprocessor complex subunit DGCR8;IPR036851 Chloroperoxidase-like superfamily;IPR032669 Spermatogenesis- and oogenesis-specific basic helix-loop-helix-containing protein 2;IPR040333 Catalase, clade 3	PF03098 Animal haem peroxidase	Yes	No	No	No	map00940	Phenylpropanoid biosynthesis
Cluster-798.36462	OM_76836	No significant similarities found		8.82872	2.94949	219.338	127.492	4.87944	5.57969	2.97e-15	3.34e-13
Cluster-798.65044	OM_73926	truncated salivary lipocalin, partial	ABR23394.1	1.65496	0.447132	22.3327	39.6757	4.87931	4.16845	2.31e-14	2.16e-12	[F]GO:0043176: amine binding;[P]GO:0030682: mitigation of host defenses by symbiont		IPR002970 Tick histamine-binding protein;IPR005657 Triabin/Procalin		No	No	No	No
Cluster-798.23669	OM_73924	truncated salivary lipocalin, partial	ABR23394.1	0.723638	0.195743	9.20163	17.8586	4.87565	3.98155	1.48e-13	1.18e-11	[F]GO:0043176: amine binding;[P]GO:0030682: mitigation of host defenses by symbiont		IPR002970 Tick histamine-binding protein;IPR005657 Triabin/Procalin		No	No	No	No
Cluster-798.31145	OM_12118	TSGP4	AGJ90348.1	1.70729	0.243512	25.9635	31.3141	4.8741	4.67162	3.08e-10	1.26e-08	[F]GO:0043176: amine binding;[P]GO:0030682: mitigation of host defenses by symbiont		IPR002970 Tick histamine-binding protein;IPR005657 Triabin/Procalin		No	No	No	Yes
Cluster-798.1065	OM_70753	cyclophilin B precursor-like protein	RWS03785.1	0.379426	0.15926	5.64208	10.7789	4.87396	0.20782	9.21e-12	5.26e-10	[F]GO:0003755: peptidyl-prolyl cis-trans isomerase activity	EC:5.2.1.8	IPR031212 Peptidyl-prolyl cis-trans isomerase FKBP4		Yes	No	No	No
Cluster-798.29313	OM_60060	truncated salivary lipocalin, partial	ABR23394.1	7.24877	5.64927	182.668	195.31	4.87275	7.28804	4.08e-23	1.42e-20	[F]GO:0043176: amine binding;[P]GO:0030682: mitigation of host defenses by symbiont		IPR002970 Tick histamine-binding protein;IPR005657 Triabin/Procalin		No	No	No	Yes
Cluster-798.41303	OM_65530	PREDICTED: peptidyl-prolyl cis-trans isomerase B-like	XP_015510849.1	0.623277	0.244174	7.84229	17.7063	4.86857	2.42279	1.64e-15	1.95e-13					Yes	No	No	No
Cluster-798.69927	OM_73974	No significant similarities found		0.270551	0.0557843	5.95728	3.65937	4.86836	1.51279	2.3e-14	2.16e-12
Cluster-798.65481	OM_73928	truncated salivary lipocalin, partial	ABR23394.1	1.20769	0.37019	18.5278	27.6402	4.86818	4.34235	8.15e-16	1.02e-13	[F]GO:0043176: amine binding;[P]GO:0030682: mitigation of host defenses by symbiont		IPR002970 Tick histamine-binding protein;IPR005657 Triabin/Procalin		No	No	No	No
Cluster-798.5316	OM_17049	lysozyme precursor	AAL17868.1	0.0829489	0.100582	1.66042	3.72198	4.85948	2.34697	3.47e-16	4.65e-14	[F]GO:0003796: lysozyme activity	EC:3.2.1.17	IPR034691 Endolysin lambda type		No	No	No	No
Cluster-798.1525	OM_373	No significant similarities found		2.76619	1.03207	21.8851	88.6578	4.85792	3.81806	1.48e-11	8.03e-10
Cluster-798.41069	OM_65332	hebreain-like protein	ACB70385.1	0.440647	0.362909	9.54228	13.8487	4.85642	3.57459	1.92e-18	3.64e-16					No	No	No	Yes
Cluster-798.24450	OM_60108	salivary lipocalin	ADK94457.1	1.63159	0.406433	31.0296	27.9704	4.85504	6.41911	7.86e-14	6.68e-12					Yes	No	No	No
Cluster-798.48311	OM_61418	truncated salivary lipocalin, partial	ABR23394.1	0.859948	0.792685	18.3682	29.528	4.85355	3.85937	5.52e-15	5.89e-13	[F]GO:0043176: amine binding;[P]GO:0030682: mitigation of host defenses by symbiont		IPR002970 Tick histamine-binding protein;IPR005657 Triabin/Procalin		Yes	No	No	No
Cluster-798.28657	OM_65233	RecName: Full=Tick anticoagulant peptide; Short=TAP	P17726.1	96.5735	43.9973	1731.44	2332.59	4.85342	8.55079	1.74e-18	3.32e-16					Yes	No	No	Yes
Cluster-798.70837	OM_74055	Hemocyte protein-glutamine gamma-glutamyltransferase, putative (Fragment)	B7PSF8	0.321162	0.161108	9.1258	4.81691	4.84931	3.01211	1.15e-17	1.95e-15	[F]GO:0046872: metal ion binding;[F]GO:0003810: protein-glutamine gamma-glutamyltransferase activity;[P]GO:0018149: peptide cross-linking	EC:2.3.2.13	IPR040409 Phytochelatin synthase;IPR037084 Protein-glutamine gamma-glutamyltransferase superfamily;IPR036238 Transglutaminase, C-terminal domain superfamily	PF00868 Transglutaminase family;PF00927 Transglutaminase family, C-terminal ig like domain;PF01841 Transglutaminase-like superfamily	No	No	No	No
Cluster-798.15267	OM_76186	truncated salivary lipocalin, partial	ABR23394.1	3.27772	0.987748	55.8297	66.8517	4.84493	5.4518	1.31e-15	1.6e-13	[F]GO:0043176: amine binding;[P]GO:0030682: mitigation of host defenses by symbiont		IPR002970 Tick histamine-binding protein;IPR005657 Triabin/Procalin		No	No	No	No
Cluster-798.11405	OM_61289	No significant similarities found		0.317346	0.0372968	4.26884	6.01945	4.84286	1.81739	1.14e-13	9.37e-12
Cluster-798.54627	OM_67062	tolloid-like protein 1	XP_023233589.1	1.2344	0.954447	30.8738	32.0405	4.84242	4.03695	1.35e-23	5.06e-21					Yes	No	No	No
Cluster-798.28615	OM_76691	salivary lipocalin	ADK94457.1	2.29349	0.646247	36.2377	47.7326	4.83536	5.8019	1.29e-14	1.27e-12					Yes	No	No	No
Cluster-798.35497	OM_37079	Metalloprotease, putative	B7Q2B8	19.5039	4.92073	283.558	412.065	4.83169	7.89116	3.12e-13	2.36e-11	[F]GO:0004222: metalloendopeptidase activity	EC:3.4.24	IPR039731 CAAX prenyl protease 2, eukaryotes	PF13688 Metallo-peptidase family M12	No	No	No	No
Cluster-798.28614	OM_60781	truncated salivary lipocalin, partial	ABR23394.1	9.02078	2.65464	164.189	167.901	4.82986	8.06268	6.57e-15	6.84e-13	[F]GO:0043176: amine binding;[P]GO:0030682: mitigation of host defenses by symbiont		IPR002970 Tick histamine-binding protein;IPR005657 Triabin/Procalin		Yes	No	No	Yes
Cluster-2201.1	OM_60679	Putative uncharacterized protein (Fragment)	B7PLW9	0.0540557	0.0529418	1.21731	1.90183	4.82919	0.324205	6.87e-14	5.91e-12	[C]GO:0016021: integral component of membrane		IPR042473 V-type immunoglobulin domain-containing suppressor of T-cell activation		Yes	Yes	No	Yes
Cluster-798.796	OM_8548	No significant similarities found		1.63622	0.172577	18.3415	33.2692	4.82819	3.08148	3.55e-10	1.43e-08
Cluster-798.71840	OM_80117	truncated salivary lipocalin, partial	ABR23394.1	0.128922	0.126265	2.42584	5.12746	4.82721	0.344238	1.1e-10	4.99e-09	[F]GO:0043176: amine binding;[P]GO:0030682: mitigation of host defenses by symbiont		IPR002970 Tick histamine-binding protein;IPR005657 Triabin/Procalin		Yes	Yes	No	No
Cluster-798.33942	OM_15150	peptidyl-prolyl cis-trans isomerase, putative	ISCW011314-PA	4.73312	1.1618	61.4772	105.899	4.82654	5.68688	8.55e-13	5.96e-11					Yes	No	No	No
Cluster-798.6500	OM_23181	No significant similarities found		0.0991137	0.164275	2.01452	5.55136	4.823	3.49284	5.22e-15	5.6e-13
Cluster-798.48214	OM_74402	Endothelin-converting enzyme 2, partial	KFM82655.1	0.831616	0.229725	18.1692	11.873	4.82206	5.17923	2.99e-14	2.74e-12	[F]GO:0004222: metalloendopeptidase activity	EC:3.4.24	IPR039731 CAAX prenyl protease 2, eukaryotes	PF01431 Peptidase family M13;PF05649 Peptidase family M13	No	No	No	No
Cluster-798.66910	OM_18426	RecName: Full=Carboxypeptidase inhibitor; AltName: Full=TCI; Flags: Precursor	Q5EPH2.1	4.05745	2.43679	62.9834	120.971	4.82063	4.13441	8.65e-17	1.29e-14					Yes	No	No	Yes
Cluster-798.56100	OM_23290	No significant similarities found		0.0230618	0.0677598	1.06176	1.76386	4.81984	-1.27457	2.75e-08	7.64e-07
Cluster-798.45354	OM_17699	TSGP4	AGJ90348.1	1.17276	0.183775	18.1043	20.207	4.81704	4.08309	1.02e-10	4.67e-09	[F]GO:0043176: amine binding;[P]GO:0030682: mitigation of host defenses by symbiont		IPR002970 Tick histamine-binding protein;IPR005657 Triabin/Procalin		No	No	No	No
Cluster-798.24903	OM_65531	No significant similarities found		0.367983	0.100912	4.27231	9.09644	4.81636	1.75212	1.05e-13	8.7e-12
Cluster-798.1446	OM_74790	putative NFX1-type Zinc finger-containing protein, partial	KZR96855.1	0.0289227	0	0.347374	0.619396	4.81536	-0.0855926	2.19e-07	5.19e-06				PF17919 RNase H-like domain found in reverse transcriptase	Yes	No	No	No
Cluster-798.17937	OM_17036	membrane metallo-endopeptidase-like 1, partial	RZC42385.1	0.97098	0.284344	22.381	12.9482	4.81403	5.5397	3.97e-14	3.58e-12	[F]GO:0004222: metalloendopeptidase activity	EC:3.4.24	IPR039731 CAAX prenyl protease 2, eukaryotes		No	No	No	No
Cluster-798.6717	OM_11286	Glutathione S-transferase, putative	B7PB70	2.05823	1.10217	31.9228	57.0796	4.81305	4.67699	1.6e-18	3.11e-16	[F]GO:0004364: glutathione transferase activity;[P]GO:0006749: glutathione metabolic process	EC:2.5.1.18	IPR016639 Glutathione S-transferase Omega/GSH;IPR006324 Glutathione-disulphide reductase	PF02798 Glutathione S-transferase, N-terminal domain;PF14497 Glutathione S-transferase, C-terminal domain	No	No	No	No	map00480	Glutathione metabolism
Cluster-798.34142	OM_59397	cyclophilin B precursor-like protein	RWS03785.1	1.95541	0.524377	27.1898	42.5884	4.81233	4.49694	1.65e-13	1.31e-11	[F]GO:0003755: peptidyl-prolyl cis-trans isomerase activity	EC:5.2.1.8	IPR031212 Peptidyl-prolyl cis-trans isomerase FKBP4		No	No	No	No
Cluster-798.235	OM_64178	truncated salivary lipocalin, partial	ABR23394.1	1.4093	0.212347	18.1559	27.6382	4.80969	2.40171	1.6e-13	1.27e-11	[F]GO:0043176: amine binding;[P]GO:0030682: mitigation of host defenses by symbiont		IPR002970 Tick histamine-binding protein;IPR005657 Triabin/Procalin		Yes	No	No	No
Cluster-798.52	OM_76686	No significant similarities found		0.0346196	0.0169531	0.900891	0.688442	4.80519	-1.34277	1.56e-07	3.8e-06
Cluster-798.70670	OM_76387	truncated salivary lipocalin, partial	ABR23394.1	5.35668	1.40369	86.2117	102.713	4.8035	5.48911	3.03e-14	2.77e-12	[F]GO:0043176: amine binding;[P]GO:0030682: mitigation of host defenses by symbiont		IPR002970 Tick histamine-binding protein;IPR005657 Triabin/Procalin		Yes	No	No	No
Cluster-798.70483	OM_76388	truncated salivary lipocalin, partial	ABR23394.1	4.49944	1.39725	75.5317	89.0277	4.80131	5.2508	8.73e-16	1.09e-13	[F]GO:0043176: amine binding;[P]GO:0030682: mitigation of host defenses by symbiont		IPR002970 Tick histamine-binding protein;IPR005657 Triabin/Procalin		Yes	No	No	No
Cluster-798.70347	OM_72583	truncated salivary lipocalin, partial	ABR23394.1	1.44073	0.555411	21.9059	33.7613	4.7978	3.96616	4.31e-17	6.71e-15	[F]GO:0043176: amine binding;[P]GO:0030682: mitigation of host defenses by symbiont		IPR002970 Tick histamine-binding protein;IPR005657 Triabin/Procalin		Yes	No	No	No
Cluster-798.1362	OM_77557	lysozyme precursor	AAL17868.1	0.971375	0.801144	20.6213	28.8577	4.79465	2.75884	4.12e-22	1.25e-19	[F]GO:0003796: lysozyme activity	EC:3.2.1.17	IPR034691 Endolysin lambda type		No	No	No	No
Cluster-798.1108	OM_21077	No significant similarities found		0.036653	0.0287182	0.792393	1.09892	4.79336	1.65718	1.05e-13	8.73e-12
Cluster-798.11843	OM_72558	No significant similarities found		0.391983	0.0853124	8.89267	4.53039	4.78511	0.415375	1.21e-10	5.42e-09
Cluster-798.53544	OM_69795	No significant similarities found		0.524181	0.285211	6.47052	16.1257	4.78171	1.19981	1.1e-11	6.19e-10
Cluster-431.0	OM_60705	sodium-dependent nutrient amino acid transporter 1-like	XP_022243338.1	0.0457918	0.0448482	1.00829	1.63443	4.77687	-0.934005	2.16e-07	5.14e-06					No	Yes	No	Yes
Cluster-798.66795	OM_77722	No significant similarities found		0.0839085	0.0328718	0.974184	2.41305	4.77493	-0.206615	1.36e-09	4.86e-08
Cluster-798.72504	OM_10946	putative salivary secreted protein, partial	ACB70374.1	1.00501	0.473922	7.71176	32.9676	4.77375	2.92558	5.76e-11	2.78e-09					Yes	No	No	Yes
Cluster-798.35882	OM_74071	Metalloprotease, putative	B7Q2B8	0.700435	0.139741	10.1781	12.897	4.77317	2.88741	1e-14	1e-12	[F]GO:0004222: metalloendopeptidase activity	EC:3.4.24	IPR039731 CAAX prenyl protease 2, eukaryotes	PF13688 Metallo-peptidase family M12	Yes	No	No	No
Cluster-798.44237	OM_74396	RecName: Full=Neprilysin-1; Flags: Precursor	W4VS99.1	0.54905	0.188208	13.7015	6.46702	4.77102	3.27711	3.57e-15	3.97e-13					No	No	No	No
Cluster-798.28611	OM_7678	truncated salivary lipocalin, partial	ABR23394.1	15.1499	4.35311	264.111	265.409	4.76274	7.98152	1.95e-14	1.85e-12	[F]GO:0043176: amine binding;[P]GO:0030682: mitigation of host defenses by symbiont		IPR002970 Tick histamine-binding protein;IPR005657 Triabin/Procalin		Yes	No	No	Yes
Cluster-798.2158	OM_59435	Hemocyte protein-glutamine gamma-glutamyltransferase, putative (Fragment)	B7PSF8	0.149354	0.0994682	4.22143	2.54053	4.75719	2.29985	1.32e-18	2.6e-16	[F]GO:0046872: metal ion binding;[F]GO:0003810: protein-glutamine gamma-glutamyltransferase activity;[P]GO:0018149: peptide cross-linking	EC:2.3.2.13	IPR040409 Phytochelatin synthase;IPR037084 Protein-glutamine gamma-glutamyltransferase superfamily;IPR036238 Transglutaminase, C-terminal domain superfamily	PF00868 Transglutaminase family;PF00927 Transglutaminase family, C-terminal ig like domain;PF01841 Transglutaminase-like superfamily	No	No	No	No
Cluster-798.8287	OM_59557	PREDICTED: LOW QUALITY PROTEIN: cell wall protein DAN4-like, partial	XP_017789547.1	1.52381	0.651617	17.872	40.8409	4.74867	3.22493	1.18e-13	9.7e-12					No	No	No	No
Cluster-798.72452	OM_76393	salivary lipocalin	ACB70384.1	1.87523	0.78361	30.7304	40.6945	4.74321	3.61761	2.91e-18	5.32e-16	[F]GO:0043176: amine binding;[P]GO:0030682: mitigation of host defenses by symbiont		IPR002970 Tick histamine-binding protein;IPR005657 Triabin/Procalin		No	No	No	Yes
Cluster-1665.1	OM_63380	Putative uncharacterized protein (Fragment)	B7QCI5	0.0575651	0.0281895	1.1523	1.4089	4.74248	-1.53627	4.09e-06	7.57e-05					Yes	Yes	No	No
Cluster-798.35506	OM_22424	truncated salivary metalloprotease, partial	AAT92201.1	5.52278	1.04768	85.304	90.646	4.7416	4.89227	3.65e-12	2.26e-10					No	No	No	No
Cluster-798.35495	OM_65268	metalloprotease, partial	ABI52738.1	16.2134	4.20576	222.195	321.585	4.73457	6.64869	3.68e-13	2.75e-11	[F]GO:0008237: metallopeptidase activity		IPR039806 Peptidase M12B, ADAM-TS13		No	No	No	No
Cluster-798.72012	OM_22421	Sulfotransferase, putative	B7PQF4	0.191389	0.0187445	1.76231	3.98161	4.72719	3.09321	3.55e-06	6.66e-05	[F]GO:0004027: alcohol sulfotransferase activity	EC:2.8.2.2		PF00685 Sulfotransferase domain	Yes	Yes	No	Yes	map00140	Steroid hormone biosynthesis
Cluster-1665.0	OM_18301	hypothetical protein BIW11_01219	OQR72917.1	0.0768197	0	1.28144	0.940079	4.72173	-1.38122	1.23e-06	2.52e-05				PF00431 CUB domain	Yes	No	No	No
Cluster-798.44435	OM_74384	Glycine rich secreted cement protein, putative (Fragment)	B7Q9Z7	3.46045	1.3135	54.4542	71.4736	4.72076	6.41557	1.64e-16	2.3e-14	[F]GO:0005201: extracellular matrix structural constituent;[F]GO:0016787: hydrolase activity;[P]GO:0038063: collagen-activated tyrosine kinase receptor signaling pathway;[P]GO:0030198: extracellular matrix organization;[C]GO:0005587: collagen type IV trimer;[C]GO:0031012: extracellular matrix;[C]GO:0005615: extracellular space	EC:3	IPR036954 Collagen IV, non-collagenous domain superfamily;IPR039666 Dolichyldiphosphatase 1;IPR037286 Fibulin-2;IPR028736 Matrix metalloproteinase-26;IPR040428 Attacin/Sarcotoxin-2	PF01391 Collagen triple helix repeat (20 copies);PF01413 C-terminal tandem repeated domain in type 4 procollagen	Yes	No	No	No
Cluster-798.22577	OM_59311	Metalloprotease, putative	B7Q2B8	8.52513	2.14119	126.619	152.902	4.71136	6.57428	3.48e-13	2.61e-11	[F]GO:0004222: metalloendopeptidase activity	EC:3.4.24	IPR039731 CAAX prenyl protease 2, eukaryotes	PF13688 Metallo-peptidase family M12	Yes	No	No	No
Cluster-798.56227	OM_70257	No significant similarities found		0.0916778	0	1.2846	1.96333	4.71016	-2.82725	0.000284384	0.00340804
Cluster-798.33168	OM_76837	No significant similarities found		1.31896	0.283129	26.1489	15.8643	4.70986	3.04327	1.84e-13	1.45e-11
Cluster-798.976	OM_17013	No significant similarities found		0.0356586	0.0174619	0.678102	0.872742	4.70661	-1.58355	1.08e-06	2.23e-05
Cluster-798.1349	OM_3560	Peroxinectin, putative (Fragment)	B7P9B9	3.47005	2.11525	71.3506	74.415	4.70544	7.39604	2.8e-18	5.16e-16	[F]GO:0020037: heme binding;[F]GO:0004601: peroxidase activity;[P]GO:0048477: oogenesis;[P]GO:0006979: response to oxidative stress	EC:1.11.1.7	IPR040375 Microprocessor complex subunit DGCR8;IPR036851 Chloroperoxidase-like superfamily;IPR032669 Spermatogenesis- and oogenesis-specific basic helix-loop-helix-containing protein 2;IPR040333 Catalase, clade 3	PF03098 Animal haem peroxidase	Yes	No	No	Yes	map00940	Phenylpropanoid biosynthesis
Cluster-798.64799	OM_64662	uncharacterized protein LOC111356944	XP_022827198.1	0.224348	0.0292966	4.28127	2.37939	4.69762	1.0075	2.86e-11	1.48e-09					Yes	No	No	No
Cluster-798.71029	OM_79471	No significant similarities found		0.029793	0.0437686	0.894566	1.13935	4.68412	-0.708851	1.11e-08	3.29e-07
Cluster-798.1000	OM_63259	No significant similarities found		0.288198	0.0940865	2.38451	7.64143	4.68258	0.751687	2.28e-10	9.62e-09
Cluster-798.36197	OM_76766	TSGP4	AGJ90348.1	2.08925	0.444825	16.0618	49.1425	4.68216	4.22486	4.85e-10	1.9e-08	[F]GO:0043176: amine binding;[P]GO:0030682: mitigation of host defenses by symbiont		IPR002970 Tick histamine-binding protein;IPR005657 Triabin/Procalin		No	No	No	Yes
Cluster-121.0	OM_68444	No significant similarities found		0	0.0394194	0.0805675	1.35449	4.6805	-2.99785	0.00264197	0.0225487
Cluster-798.39390	OM_74385	Glycine rich secreted cement protein, putative (Fragment)	B7Q9Z7	3.30292	1.22969	48.5905	67.4117	4.6771	6.25497	5.79e-16	7.42e-14	[F]GO:0005201: extracellular matrix structural constituent;[F]GO:0016787: hydrolase activity;[P]GO:0038063: collagen-activated tyrosine kinase receptor signaling pathway;[P]GO:0030198: extracellular matrix organization;[C]GO:0005587: collagen type IV trimer;[C]GO:0031012: extracellular matrix;[C]GO:0005615: extracellular space	EC:3	IPR036954 Collagen IV, non-collagenous domain superfamily;IPR039666 Dolichyldiphosphatase 1;IPR037286 Fibulin-2;IPR028736 Matrix metalloproteinase-26;IPR040428 Attacin/Sarcotoxin-2	PF01391 Collagen triple helix repeat (20 copies);PF01413 C-terminal tandem repeated domain in type 4 procollagen	Yes	Yes	No	No
Cluster-798.1050	OM_17133	SCO-spondin-like	XP_021004313.1	0.541456	0.390484	15.029	8.77235	4.67437	6.71307	2.01e-19	4.31e-17					Yes	No	No	Yes
Cluster-798.33220	OM_35581	truncated salivary lipocalin, partial	ABR23394.1	10.5184	3.839	126.173	239.901	4.67155	6.09621	1.71e-14	1.65e-12	[F]GO:0043176: amine binding;[P]GO:0030682: mitigation of host defenses by symbiont		IPR002970 Tick histamine-binding protein;IPR005657 Triabin/Procalin		No	No	No	Yes
Cluster-798.72425	OM_77253	truncated salivary lipocalin, partial	ABR23394.1	0.0454879	0	0.591856	0.765404	4.67145	-1.96531	2.27e-06	4.41e-05	[F]GO:0043176: amine binding;[P]GO:0030682: mitigation of host defenses by symbiont		IPR002970 Tick histamine-binding protein;IPR005657 Triabin/Procalin		Yes	Yes	No	No
Cluster-798.39774	OM_72638	No significant similarities found		1.12383	0.355601	23.7074	14.0173	4.66959	2.98422	1.66e-15	1.97e-13
Cluster-798.69933	OM_67033	No significant similarities found		0.365808	0.143308	3.22191	9.99766	4.66923	0.867888	2.03e-10	8.67e-09
Cluster-798.9979	OM_17116	uncharacterized protein LOC100897808	XP_028968470.1	0.421418	0.38772	11.8866	8.71237	4.66723	3.50508	4.95e-22	1.48e-19					Yes	No	No	Yes
Cluster-798.51813	OM_68610	No significant similarities found		0.0695402	0.0291888	0.517033	2.0971	4.66481	-0.0820193	2.59e-08	7.22e-07
Cluster-798.19946	OM_60075	PREDICTED: uncharacterized protein DKFZp434B061-like	XP_013182525.1	1.10941	0.151883	19.7002	12.3355	4.66395	3.09719	8.83e-11	4.11e-09					Yes	No	No	No
Cluster-798.66527	OM_35293	pol polyprotein	AHN53418.1	0.171104	0	2.87704	1.6751	4.66262	-1.37818	1.46e-07	3.59e-06	[F]GO:0003676: nucleic acid binding;[P]GO:0015074: DNA integration		IPR040050 Zinc finger protein 830;IPR023670 Tyrosine recombinase XerS		No	No	No	No
Cluster-798.24644	OM_59402	7DB family member	AGJ90344.1	0.342076	0.25127	4.56498	10.727	4.6571	0.832989	2.79e-12	1.77e-10					Yes	No	No	No
Cluster-798.43922	OM_77123	complement inhibitor, partial	ACI46626.1	1.49929	0.863763	17.7953	41.9835	4.65614	3.72084	6.92e-16	8.79e-14					No	No	No	No
Cluster-798.68984	OM_17461	Growth differentiation factor 11, gdf11, putative	B7P4V3	0.332053	0.226662	5.25703	8.86578	4.65005	2.87253	1.07e-09	3.9e-08	[F]GO:0008083: growth factor activity		IPR039337 Root meristem growth factor 9	PF00688 TGF-beta propeptide	No	Yes	No	No
Cluster-798.50723	OM_76910	hypothetical secreted protein	ACB70342.1	0.224057	0.0940459	5.51019	2.64397	4.64853	-0.192625	2.74e-10	1.13e-08					Yes	No	No	No
Cluster-798.1354	OM_74210	Peroxinectin, putative (Fragment)	B7P9B9	0.205663	0.158263	4.20505	5.03359	4.64555	2.07001	4.54e-13	3.32e-11	[F]GO:0020037: heme binding;[F]GO:0004601: peroxidase activity;[P]GO:0048477: oogenesis;[P]GO:0006979: response to oxidative stress	EC:1.11.1.7	IPR040375 Microprocessor complex subunit DGCR8;IPR036851 Chloroperoxidase-like superfamily;IPR032669 Spermatogenesis- and oogenesis-specific basic helix-loop-helix-containing protein 2;IPR040333 Catalase, clade 3	PF03098 Animal haem peroxidase	No	No	No	No	map00940	Phenylpropanoid biosynthesis
Cluster-798.1350	OM_15506	Peroxinectin, putative (Fragment)	B7P9B9	1.95334	1.29647	41.4165	39.8727	4.64395	6.6827	7.01e-18	1.21e-15	[F]GO:0020037: heme binding;[F]GO:0004601: peroxidase activity;[P]GO:0048477: oogenesis;[P]GO:0006979: response to oxidative stress	EC:1.11.1.7	IPR040375 Microprocessor complex subunit DGCR8;IPR036851 Chloroperoxidase-like superfamily;IPR032669 Spermatogenesis- and oogenesis-specific basic helix-loop-helix-containing protein 2;IPR040333 Catalase, clade 3	PF03098 Animal haem peroxidase	No	No	No	Yes	map00940	Phenylpropanoid biosynthesis
Cluster-798.45060	OM_61408	salivary lipocalin	ADK94457.1	1.79425	0.573908	27.1239	32.0313	4.64178	5.60001	4.28e-15	4.66e-13					Yes	No	No	Yes
Cluster-798.33337	OM_76832	No significant similarities found		1.90284	0.552771	30.5041	30.7848	4.64028	4.70979	1e-14	1e-12
Cluster-798.16520	OM_65703	complement inhibitor precursor	AAT65682.1	5.09132	1.89183	47.6029	126.645	4.64005	5.69932	1.02e-12	7.02e-11					No	No	No	Yes
Cluster-798.1420	OM_17289	phospholipid scramblase 1, putative	ISCW019404-PA	0.100125	0.108957	2.78365	2.51861	4.63981	0.953531	2.31e-13	1.79e-11					Yes	No	No	No
Cluster-798.71087	OM_73507	truncated salivary lipocalin, partial	ABR23394.1	0.132212	0	0.882178	2.83139	4.6381	-1.83518	2.56e-05	0.000400221	[F]GO:0043176: amine binding;[P]GO:0030682: mitigation of host defenses by symbiont		IPR002970 Tick histamine-binding protein;IPR005657 Triabin/Procalin		Yes	No	No	No
Cluster-798.70370	OM_64806	truncated salivary lipocalin, partial	ABR23394.1	0.0341159	0.0111376	0.43251	0.800195	4.63535	-1.29719	6.11e-07	1.32e-05	[F]GO:0043176: amine binding;[P]GO:0030682: mitigation of host defenses by symbiont		IPR002970 Tick histamine-binding protein;IPR005657 Triabin/Procalin		No	No	No	No
Cluster-798.36200	OM_77546	metalloprotease, partial	ABI52738.1	3.73022	0.825388	39.9065	73.1221	4.63143	4.99929	1.36e-11	7.45e-10	[F]GO:0008237: metallopeptidase activity		IPR039806 Peptidase M12B, ADAM-TS13		No	No	No	No
Cluster-798.935	OM_17286	Acetylcholinesterase/butyrylcholinesterase, putative (Fragment)	B7QA87	0.0401762	0.0721386	1.27335	1.57739	4.63119	0.891837	1.78e-14	1.71e-12	[F]GO:0080030: methyl indole-3-acetate esterase activity	EC:3.1.1.1		PF00135 Carboxylesterase family	Yes	Yes	No	No	map00983	Drug metabolism - other enzymes
Cluster-798.16526	OM_77339	RecName: Full=Moubatin; Flags: Precursor	Q04669.1	1.42385	0.665072	21.0035	30.8276	4.63035	4.05346	6.36e-18	1.1e-15					Yes	No	No	No
Cluster-2667.0	OM_60729	PREDICTED: mucin-2	XP_011306231.1	0.0574538	0.0562699	1.15007	1.9335	4.62426	-1.18169	4.76e-08	1.26e-06					Yes	No	No	No
Cluster-798.49095	OM_11009	truncated salivary lipocalin, partial	ABR23394.1	0.30156	0.242605	5.75616	7.7431	4.62149	2.16909	1.08e-19	2.44e-17	[F]GO:0043176: amine binding;[P]GO:0030682: mitigation of host defenses by symbiont		IPR002970 Tick histamine-binding protein;IPR005657 Triabin/Procalin		Yes	Yes	No	No
Cluster-798.15193	OM_25959	TSGP4	AGJ90348.1	12.128	2.4837	89.7757	269.821	4.62075	7.03395	2.63e-09	8.86e-08	[F]GO:0043176: amine binding;[P]GO:0030682: mitigation of host defenses by symbiont		IPR002970 Tick histamine-binding protein;IPR005657 Triabin/Procalin		Yes	No	No	No
Cluster-798.39389	OM_61845	Collagen domain containing protein	RZC42832.1	0.166562	0.0543767	3.91761	1.57119	4.61872	0.662156	7.02e-11	3.33e-09	[C]GO:0005581: collagen trimer		IPR036954 Collagen IV, non-collagenous domain superfamily		Yes	No	No	No
Cluster-798.593	OM_68334	No significant similarities found		0.0389811	0.012726	0.44217	0.954061	4.61862	-0.975569	9.63e-07	2.01e-05
Cluster-798.5258	OM_68844	No significant similarities found		0.0556247	0	0.668076	1.19124	4.61838	-2.56005	0.000492411	0.00552722
Cluster-798.12869	OM_37162	cyclophilin B precursor, putative	ISCW002493-PA	0.859649	0.143308	11.057	13.6535	4.61539	2.47515	2.31e-13	1.79e-11					Yes	No	No	No
Cluster-798.38777	OM_17033	cyclophilin B precursor, putative	ISCW002493-PA	2.17423	0.699214	28.5385	41.9623	4.61504	4.63414	1.14e-14	1.14e-12					No	No	No	No
Cluster-798.1325	OM_18056	PREDICTED: mucin-22-like, partial	XP_017797040.1	1.21357	0.282992	16.2644	20.3672	4.61018	3.60542	1.44e-13	1.16e-11					Yes	No	No	No
Cluster-798.52069	OM_73006	Alpha-D-galactosidase, putative (Fragment)	B7PDZ6	0.213577	0.321809	7.26792	5.93096	4.6095	2.60147	4.59e-15	4.98e-13	[F]GO:0004557: alpha-galactosidase activity;[P]GO:0016139: glycoside catabolic process;[P]GO:0046477: glycosylceramide catabolic process;[P]GO:0009311: oligosaccharide metabolic process;[C]GO:0005737: cytoplasm	EC:3.2.1.22	IPR006215 Glycoside hydrolase, melibiase;IPR004888 Glycoside hydrolase family 63;IPR037296 Staphostatin A/B	PF16499 Alpha galactosidase A;PF17450 Alpha galactosidase A C-terminal beta sandwich domain	No	No	No	Yes	map00600	Sphingolipid metabolism
Cluster-798.68624	OM_67967	reverse transcriptase, partial	AAZ15236.1	0.0327854	0.0321099	0.196883	1.70515	4.60393	-2.48143	0.00134024	0.0129035	[F]GO:0003964: RNA-directed DNA polymerase activity	EC:2.7.7.49	IPR021891 Telomerase ribonucleoprotein complex - RNA-binding domain		No	No	No	No
Cluster-798.70994	OM_79515	No significant similarities found		0.078999	0	1.34415	0.845904	4.60348	-1.80089	3.32e-06	6.26e-05
Cluster-798.48025	OM_61847	Glycine rich secreted cement protein, putative (Fragment)	B7Q9Z7	3.20558	1.0608	46.7129	56.8676	4.60106	6.15131	6.07e-15	6.37e-13	[F]GO:0005201: extracellular matrix structural constituent;[F]GO:0016787: hydrolase activity;[P]GO:0038063: collagen-activated tyrosine kinase receptor signaling pathway;[P]GO:0030198: extracellular matrix organization;[C]GO:0005587: collagen type IV trimer;[C]GO:0031012: extracellular matrix;[C]GO:0005615: extracellular space	EC:3	IPR036954 Collagen IV, non-collagenous domain superfamily;IPR039666 Dolichyldiphosphatase 1;IPR037286 Fibulin-2;IPR028736 Matrix metalloproteinase-26;IPR040428 Attacin/Sarcotoxin-2	PF01391 Collagen triple helix repeat (20 copies);PF01413 C-terminal tandem repeated domain in type 4 procollagen	Yes	Yes	No	No
Cluster-798.9160	OM_2211	hypothetical protein BLA29_007573	OTF84081.1	2.72779	2.07998	30.0845	86.5916	4.60033	6.26809	7.97e-13	5.57e-11	[F]GO:0004867: serine-type endopeptidase inhibitor activity		IPR042482 Kunitz-type protease inhibitor 1	PF00014 Kunitz/Bovine pancreatic trypsin inhibitor domain	Yes	No	No	No
Cluster-798.70925	OM_17602	phospholipase A2 precursor, putative	ISCW020728-PA	0.128657	0.0945042	1.09453	4.40349	4.59908	2.12559	3.66e-09	1.19e-07					No	No	No	Yes
Cluster-798.37749	OM_28304	TSGP4	AGJ90348.1	6.26365	0.177221	89.8848	65.8349	4.59471	5.1644	1.57e-05	0.000257216	[F]GO:0043176: amine binding;[P]GO:0030682: mitigation of host defenses by symbiont		IPR002970 Tick histamine-binding protein;IPR005657 Triabin/Procalin		Yes	Yes	No	No
Cluster-798.72428	OM_23812	No significant similarities found		0.0756973	0.0444825	1.36373	1.66742	4.59335	0.668762	1.12e-11	6.25e-10
Cluster-798.61252	OM_67347	No significant similarities found		0	0.0247798	0.354524	0.464434	4.59226	-2.63949	0.000358181	0.00419285
Cluster-798.36712	OM_8653	putative secreted salivary protease inhibitor	AAY66723.1	18.9218	8.99981	225.918	447.334	4.59143	7.72171	2.4e-15	2.74e-13	[F]GO:0004867: serine-type endopeptidase inhibitor activity		IPR042482 Kunitz-type protease inhibitor 1		No	No	No	Yes
Cluster-798.40868	OM_64501	No significant similarities found		0.415736	0.44929	8.78108	12.1926	4.58941	2.41322	2.85e-20	6.98e-18
Cluster-798.594	OM_72448	No significant similarities found		0.0289227	0.0424901	0.578956	1.28304	4.58583	-0.723579	1.56e-07	3.82e-06
Cluster-798.52147	OM_65144	uncharacterized protein LOC111620654	XP_023218395.1	2.01277	0.686966	20.4504	44.5041	4.58206	3.04512	3.72e-14	3.37e-12					Yes	No	No	No
Cluster-798.30441	OM_65143	tyrosine protein kinase family protein	ISCW017106-PA	5.71223	1.84789	54.989	126.091	4.5808	5.39863	1.43e-12	9.57e-11					No	No	No	No
Cluster-798.18285	OM_12184	zinc finger family protein	ISCW024629-PA	16.2247	3.98481	178.876	304.543	4.57958	6.00843	6.23e-12	3.68e-10					Yes	No	No	No
Cluster-798.986	OM_18617	Doublesex protein, putative	B7PT01	0.0714029	0.0233105	0.809936	1.67477	4.57883	-0.748694	1.74e-06	3.45e-05	[F]GO:0003700: DNA-binding transcription factor activity;[F]GO:0046872: metal ion binding;[F]GO:0043565: sequence-specific DNA binding;[C]GO:0005634: nucleus		IPR042988 Homeobox protein NOBOX;IPR040409 Phytochelatin synthase;IPR042153 VDR, DNA-binding domain;IPR040418 Protein crowded nuclei	PF00751 DM DNA binding domain	Yes	No	No	No
Cluster-798.66412	OM_22644	Myostatin, putative	B7PME4	0.131221	0.0934668	2.10136	3.3576	4.57431	1.20441	2.1e-08	5.94e-07	[F]GO:0005125: cytokine activity;[F]GO:0005160: transforming growth factor beta receptor binding;[P]GO:0030509: BMP signaling pathway;[P]GO:0048468: cell development;[P]GO:0010862: positive regulation of pathway-restricted SMAD protein phosphorylation;[P]GO:0042981: regulation of apoptotic process;[P]GO:0043408: regulation of MAPK cascade;[P]GO:0060395: SMAD protein signal transduction;[C]GO:0005…		IPR042338 Tumor necrosis factor ligand superfamily member 4;IPR015618 Transforming growth factor beta-3;IPR033608 RGM domain family member B;IPR032662 Class E basic helix-loop-helix protein 23;IPR039153 Fetal and adult testis-expressed transcript protein;IPR008102 Histamine H4 receptor;IPR040428 Attacin/Sarcotoxin-2	PF00688 TGF-beta propeptide	No	No	No	No
Cluster-798.72134	OM_80434	TSGP4	AGJ90348.1	0.138802	0.135942	2.59322	4.38801	4.5721	-0.676515	2.52e-09	8.52e-08	[F]GO:0043176: amine binding;[P]GO:0030682: mitigation of host defenses by symbiont		IPR002970 Tick histamine-binding protein;IPR005657 Triabin/Procalin		Yes	No	No	No
Cluster-798.25549	OM_22425	metalloprotease, partial	BAF44944.1	1.48518	0.326538	21.66	21.4667	4.57019	3.54536	2.02e-13	1.58e-11	[F]GO:0004222: metalloendopeptidase activity	EC:3.4.24	IPR039731 CAAX prenyl protease 2, eukaryotes		Yes	No	No	No
Cluster-798.1309	OM_17301	AGAP003482-PA-like protein	KFB34945.1	0.261131	0.143859	5.09647	4.56868	4.56864	3.03334	4.27e-13	3.13e-11	[F]GO:0003824: catalytic activity		IPR039556 ICL/PEPM domain	PF00501 AMP-binding enzyme;PF13193 AMP-binding enzyme C-terminal domain	Yes	No	No	No
Cluster-798.34966	OM_77121	complement inhibitor precursor	AAT65682.1	134.651	70.4139	1433.87	3426.95	4.56693	8.86375	1.1e-14	1.1e-12					No	No	No	No
Cluster-798.48974	OM_64823	complement inhibitor precursor	AAT65682.1	35.3768	16.3753	437.447	788.024	4.56533	7.55645	1.13e-15	1.39e-13					Yes	No	No	No
Cluster-798.1346	OM_17471	Peroxinectin, putative (Fragment)	B7P9B9	1.25781	0.615944	24.1007	20.221	4.56288	5.7002	1.82e-15	2.13e-13	[F]GO:0020037: heme binding;[F]GO:0004601: peroxidase activity;[P]GO:0048477: oogenesis;[P]GO:0006979: response to oxidative stress	EC:1.11.1.7	IPR040375 Microprocessor complex subunit DGCR8;IPR036851 Chloroperoxidase-like superfamily;IPR032669 Spermatogenesis- and oogenesis-specific basic helix-loop-helix-containing protein 2;IPR040333 Catalase, clade 3	PF03098 Animal haem peroxidase	Yes	No	No	Yes	map00940	Phenylpropanoid biosynthesis
Cluster-798.72061	OM_28892	salivary mucin	ABR23402.1	1.39632	0.372968	35.4889	6.47253	4.56243	1.54826	3.27e-08	8.94e-07					No	Yes	No	No
Cluster-798.46474	OM_59264	No significant similarities found		0.0679328	0.0498997	1.08787	1.76657	4.56038	1.56638	3.44e-07	7.84e-06
Cluster-798.15999	OM_29531	No significant similarities found		0.687356	0.456809	17.5919	9.46294	4.55816	1.99515	2.5e-16	3.44e-14
Cluster-798.71980	OM_20440	PREDICTED: leucine-rich repeat-containing protein 15-like isoform X2	XP_012222394.1	0.147712	0.15782	2.23105	5.09422	4.55623	2.73222	1.56e-09	5.52e-08					No	Yes	No	Yes
Cluster-798.4555	OM_18037	No significant similarities found		0.105916	0.0461039	1.97882	1.62018	4.5562	1.95048	5.74e-15	6.08e-13
Cluster-798.54275	OM_65137	tyrosine protein kinase family protein	ISCW017106-PA	8.19297	3.83625	90.8217	191.935	4.55333	5.08155	3.2e-15	3.58e-13					No	No	No	No
Cluster-798.70486	OM_64234	complement inhibitor precursor	AAT65682.1	0.856835	0.279726	7.9224	19.0986	4.54993	1.34152	7.96e-12	4.61e-10					Yes	No	No	No
Cluster-798.41521	OM_65448	savicalin	ADI60053.1	0.948231	0.850368	11.2057	30.9846	4.54963	4.68547	2.04e-15	2.37e-13					No	No	No	No
Cluster-798.15199	OM_77604	Collagen alpha-2(IV) chain, partial	KFM82019.1	3.38195	1.16282	46.4378	59.3501	4.54014	5.80111	1.3e-14	1.28e-12	[F]GO:0005201: extracellular matrix structural constituent;[C]GO:0005581: collagen trimer		IPR036954 Collagen IV, non-collagenous domain superfamily;IPR036954 Collagen IV, non-collagenous domain superfamily	PF01413 C-terminal tandem repeated domain in type 4 procollagen	No	No	No	No
Cluster-798.70952	OM_63312	No significant similarities found		0	0.022039	0.518012	0.0688442	4.53999	-2.10655	0.00158619	0.014842
Cluster-798.1019	OM_19813	No significant similarities found		0.0450055	0.0661171	1.75674	0.963818	4.53927	0.72133	7.05e-09	2.17e-07
Cluster-798.60273	OM_19371	PREDICTED: low-density lipoprotein receptor-related protein 2-like	XP_018028189.1	0.978453	0.592115	10.6529	25.8702	4.53612	4.06946	8.78e-15	8.9e-13					Yes	No	No	Yes
Cluster-798.69892	OM_18121	No significant similarities found		0.0597658	0.0292671	1.15648	0.975177	4.53424	-0.299478	2.33e-08	6.55e-07
Cluster-798.55276	OM_65532	peptidyl-prolyl cis-trans isomerase B-like isoform X2	XP_023323331.1	0.463047	0.117575	4.2912	9.28681	4.53088	1.60419	4.43e-12	2.69e-10					No	No	No	No
Cluster-798.36253	OM_45587	truncated salivary lipocalin, partial	ABR23394.1	9.38296	3.80674	103.411	201.567	4.53065	6.40002	2.03e-14	1.92e-12	[F]GO:0043176: amine binding;[P]GO:0030682: mitigation of host defenses by symbiont		IPR002970 Tick histamine-binding protein;IPR005657 Triabin/Procalin		No	Yes	No	No
Cluster-798.71742	OM_63519	No significant similarities found		0.0798484	0.0391015	1.3586	1.71	4.52915	-1.74343	3.87e-06	7.19e-05
Cluster-798.1224	OM_17594	hypothetical protein X975_19692, partial	KFM68584.1	0.0270156	0.0132294	0.594858	0.371928	4.52675	1.03483	8.3e-10	3.1e-08	[F]GO:0008061: chitin binding;[P]GO:0006030: chitin metabolic process;[C]GO:0005576: extracellular region		IPR036861 Endochitinase-like superfamily;IPR036508 Chitin binding domain superfamily;IPR038903 Allergen Asp f 4	PF01607 Chitin binding Peritrophin-A domain	Yes	No	No	No
Cluster-798.4094	OM_64676	No significant similarities found		0.132869	0.0867541	2.24596	2.9358	4.52496	0.388844	9.71e-13	6.72e-11
Cluster-1270.0	OM_68927	Secreted serine protease, putative (Fragment)	B7QLM5	0.0544022	0.0532812	0.98009	1.74758	4.52453	-1.44011	1.74e-07	4.19e-06	[F]GO:0004252: serine-type endopeptidase activity;[P]GO:0006508: proteolysis;[C]GO:0005615: extracellular space	EC:3.4.21	IPR039245 Peroxisomal/glyoxysomal leader peptide-processing protease;IPR041756 Peptidase M28, SGAP-like;IPR040428 Attacin/Sarcotoxin-2	PF00089 Trypsin	Yes	No	No	No
Cluster-798.31107	OM_60442	ixominogen	AML23866.1	0.351939	0.199555	6.60736	6.08624	4.522	4.70348	3.66e-16	4.87e-14	[F]GO:0005044: scavenger receptor activity;[F]GO:0004252: serine-type endopeptidase activity;[C]GO:0016020: membrane	EC:3.4.21	IPR042635 Scavenger receptor class F member SREC1/2;IPR039245 Peroxisomal/glyoxysomal leader peptide-processing protease;IPR042454 CXADR-like membrane protein		Yes	No	No	Yes
Cluster-798.450	OM_18207	Chorion peroxidase	KZC12411.1	0.0807163	0.0197633	0.767471	1.72859	4.52113	-0.601848	7.8e-08	2e-06	[F]GO:0020037: heme binding;[F]GO:0004601: peroxidase activity;[P]GO:0006979: response to oxidative stress;[C]GO:0016021: integral component of membrane	EC:1.11.1.7	IPR040375 Microprocessor complex subunit DGCR8;IPR036851 Chloroperoxidase-like superfamily;IPR040333 Catalase, clade 3;IPR042473 V-type immunoglobulin domain-containing suppressor of T-cell activation	PF03098 Animal haem peroxidase	No	No	No	No	map00940	Phenylpropanoid biosynthesis
Cluster-798.5550	OM_12484	Heat shock protein, putative	B7P7F7	2.01892	1.4773	2.74068	77.6691	4.51931	3.195	2.26e-05	0.000358042				PF00011 Hsp20/alpha crystallin family	Yes	No	No	No
Cluster-798.1001	OM_60173	No significant similarities found		0.337875	0.100713	2.82297	7.37062	4.51864	1.21329	7.2e-11	3.4e-09
Cluster-798.2166	OM_61781	hemocyte protein-glutamine gamma-glutamyltransferase isoform X4	XP_013781492.1	0.151328	0.0635186	3.57012	1.38891	4.51672	1.03615	4.15e-11	2.07e-09					Yes	No	No	No
Cluster-798.58808	OM_18367	No significant similarities found		0.229273	0.299398	7.11364	5.06589	4.5167	2.21732	1.67e-18	3.22e-16
Cluster-798.70507	OM_18057	uncharacterized abhydrolase domain-containing protein DDB_G0269086	XP_018319814.1	0.895278	0.144136	11.0227	12.832	4.51581	2.91785	7.33e-12	4.28e-10	[F]GO:0016787: hydrolase activity	EC:3	IPR039666 Dolichyldiphosphatase 1		Yes	No	No	No
Cluster-798.66405	OM_22643	Univin protein, putative	B7PME5	0.344723	0.151929	4.02526	7.34728	4.51116	3.30646	8.95e-08	2.27e-06	[F]GO:0005125: cytokine activity;[F]GO:0008083: growth factor activity;[F]GO:0005160: transforming growth factor beta receptor binding;[P]GO:0048468: cell development;[P]GO:0010862: positive regulation of pathway-restricted SMAD protein phosphorylation;[P]GO:0042981: regulation of apoptotic process;[P]GO:0043408: regulation of MAPK cascade;[P]GO:0060395: SMAD protein signal transduction;[C]GO:000…		IPR042338 Tumor necrosis factor ligand superfamily member 4;IPR039337 Root meristem growth factor 9;IPR015618 Transforming growth factor beta-3;IPR032662 Class E basic helix-loop-helix protein 23;IPR039153 Fetal and adult testis-expressed transcript protein;IPR008102 Histamine H4 receptor;IPR040428 Attacin/Sarcotoxin-2	PF00019 Transforming growth factor beta like domain	Yes	No	No	No
Cluster-798.30363	OM_59433	hemocyte protein-glutamine gamma-glutamyltransferase isoform X4	XP_013781492.1	0.163028	0.0958009	3.58972	2.39405	4.50899	0.540047	4.06e-12	2.49e-10					Yes	No	No	No
Cluster-798.1026	OM_8288	No significant similarities found		1.10118	0.138268	11.8126	16.5854	4.50805	1.94302	3.5e-11	1.78e-09
Cluster-798.30445	OM_18935	No significant similarities found		7.75706	0.511067	110.441	77.673	4.50747	5.91905	8.35e-07	1.77e-05
Cluster-798.5488	OM_4002	salivary lipocalin	ACB70380.1	3.9791	1.1452	107.983	8.48943	4.5056	4.17276	4.26e-06	7.87e-05					Yes	No	No	Yes
Cluster-798.1355	OM_77530	Peroxinectin, putative (Fragment)	B7P9B9	0.56604	0.303587	10.2785	9.48325	4.5001	3.26848	1.51e-15	1.81e-13	[F]GO:0020037: heme binding;[F]GO:0004601: peroxidase activity;[P]GO:0048477: oogenesis;[P]GO:0006979: response to oxidative stress	EC:1.11.1.7	IPR040375 Microprocessor complex subunit DGCR8;IPR036851 Chloroperoxidase-like superfamily;IPR032669 Spermatogenesis- and oogenesis-specific basic helix-loop-helix-containing protein 2;IPR040333 Catalase, clade 3	PF03098 Animal haem peroxidase	No	No	No	No	map00940	Phenylpropanoid biosynthesis
Cluster-798.16167	OM_27522	Glutathione S-transferase, putative (Fragment)	B7PRA0	3.13053	2.68913	48.05	83.7151	4.49972	6.00415	5.44e-18	9.54e-16	[F]GO:0004364: glutathione transferase activity;[P]GO:0006749: glutathione metabolic process;[C]GO:0005737: cytoplasm	EC:2.5.1.18	IPR016639 Glutathione S-transferase Omega/GSH;IPR006324 Glutathione-disulphide reductase;IPR037296 Staphostatin A/B	PF13417 Glutathione S-transferase, N-terminal domain;PF14497 Glutathione S-transferase, C-terminal domain	No	No	No	No	map00480	Glutathione metabolism
Cluster-798.64770	OM_71954	No significant similarities found		0.342734	0.167836	3.62089	8.09713	4.49664	1.71124	2e-13	1.57e-11
Cluster-798.34299	OM_61310	BTSP	ACB70322.1	8.90772	2.17692	81.6042	168.354	4.49427	5.67738	7.75e-11	3.64e-09					No	No	No	No
Cluster-798.18911	OM_8439	hypothetical protein IscW_ISCW019517	EEC09473.1	0.785118	0.234954	8.7311	14.4118	4.49272	1.88553	7.83e-14	6.66e-12					No	No	No	No
Cluster-798.3929	OM_20656	No significant similarities found		0.1247	0.122131	1.47274	4.19655	4.49041	1.88743	1.43e-07	3.51e-06
Cluster-798.70066	OM_66003	putative heat shock-related protein	AAO92281.1	0.177653	0.139194	0.497861	6.95688	4.48742	-0.981527	6.4e-05	0.000911254	[F]GO:0046872: metal ion binding		IPR040409 Phytochelatin synthase		Yes	Yes	No	No
Cluster-798.29837	OM_76739	structural maintenance of chromosomes protein 1A-like isoform X2	XP_022237917.1	7.20918	5.33211	102.304	178.906	4.48679	9.07817	1.16e-16	1.68e-14					Yes	No	No	No
Cluster-798.27639	OM_64666	salivary gland metalloprotease	DAA34197.1	0.211436	0.119228	4.78389	2.64625	4.48563	2.38597	1.87e-16	2.62e-14	[F]GO:0008237: metallopeptidase activity		IPR039806 Peptidase M12B, ADAM-TS13		No	No	No	Yes
Cluster-798.23319	OM_16378	dual kunitz salivary protein	ABR23474.1	63.2617	24.0757	660.575	1293.76	4.48377	8.13711	2.6e-13	1.99e-11	[F]GO:0004867: serine-type endopeptidase inhibitor activity		IPR042482 Kunitz-type protease inhibitor 1		Yes	No	No	Yes
Cluster-798.34967	OM_77122	complement inhibitor, partial	ACI46626.1	128.902	63.5752	1531.28	2773.18	4.48302	10.0147	1.35e-15	1.64e-13					No	No	No	No
Cluster-798.28024	OM_17613	No significant similarities found		0.65472	0.0674978	6.48391	9.90973	4.48222	0.66722	4.13e-09	1.33e-07
Cluster-798.40867	OM_14978	salivary lipocalin	ACB70384.1	3.74245	2.57564	69.6498	71.276	4.47816	4.96207	1.28e-20	3.24e-18	[F]GO:0043176: amine binding;[P]GO:0030682: mitigation of host defenses by symbiont		IPR002970 Tick histamine-binding protein;IPR005657 Triabin/Procalin		No	No	No	No
Cluster-798.54777	OM_60922	TSGP4	AGJ90348.1	0.647528	0.0404799	9.12842	6.19597	4.47101	1.90057	1.11e-08	3.3e-07	[F]GO:0043176: amine binding;[P]GO:0030682: mitigation of host defenses by symbiont		IPR002970 Tick histamine-binding protein;IPR005657 Triabin/Procalin		No	No	No	Yes
Cluster-798.31848	OM_59236	venom kunitz type-like peptide Vf1, partial	ARB50089.1	3.8133	1.74839	39.0753	84.3463	4.47079	5.56675	6.06e-14	5.27e-12	[F]GO:0004867: serine-type endopeptidase inhibitor activity		IPR042482 Kunitz-type protease inhibitor 1		Yes	No	No	Yes
Cluster-798.39307	OM_28604	acid tail salivary protein	ACB70369.1	45.0564	6.55137	341.239	802.002	4.46911	6.99683	1.93e-08	5.5e-07					Yes	No	No	No
Cluster-798.1326	OM_72769	PREDICTED: circumsporozoite protein-like	XP_018007610.1	1.40523	0.355932	18.7203	20.3467	4.46874	3.72522	1.42e-13	1.14e-11					Yes	No	No	No
Cluster-798.24902	OM_49610	cyclophilin B precursor, putative	ISCW002493-PA	20.0714	5.44836	249.005	315.381	4.46671	7.1512	1.06e-12	7.34e-11					No	No	No	Yes
Cluster-798.37	OM_17568	Antigen 5/SCP domain-containing protein, putative	B7PQW1	0.118604	0.180693	2.08396	4.67676	4.46642	0.926792	4.46e-12	2.71e-10	[C]GO:0005615: extracellular space		IPR040428 Attacin/Sarcotoxin-2	PF00188 Cysteine-rich secretory protein family	Yes	No	No	No
Cluster-798.42558	OM_72729	truncated secreted metalloprotease	AAM93653.1	1.34744	0.57186	16.6029	25.9248	4.46563	3.45305	1.85e-16	2.59e-14	[F]GO:0004222: metalloendopeptidase activity	EC:3.4.24	IPR039731 CAAX prenyl protease 2, eukaryotes		No	No	No	No
Cluster-798.12802	OM_61640	complement inhibitor precursor	AAT65682.1	9.31248	3.93129	91.663	200.906	4.46467	6.11523	9.02e-14	7.56e-12					No	No	No	No
Cluster-798.68985	OM_18411	No significant similarities found		0.141746	0.0231375	1.46598	2.21645	4.45794	0.848761	2.63e-11	1.37e-09
Cluster-798.4856	OM_4196	PREDICTED: cathepsin L	XP_011297801.1	1.25879	0.818832	18.5785	27.1301	4.45698	4.77435	1.48e-15	1.78e-13					Yes	No	No	No
Cluster-798.45029	OM_76767	TSGP4	AGJ90348.1	0.599172	0.0873994	2.85811	12.3246	4.45604	2.21775	7.79e-08	2e-06	[F]GO:0043176: amine binding;[P]GO:0030682: mitigation of host defenses by symbiont		IPR002970 Tick histamine-binding protein;IPR005657 Triabin/Procalin		No	No	No	Yes
Cluster-798.1353	OM_65708	Peroxinectin, putative (Fragment)	B7P9B9	1.23558	0.802693	25.6901	19.0714	4.45584	5.72522	3.12e-16	4.23e-14	[F]GO:0020037: heme binding;[F]GO:0004601: peroxidase activity;[P]GO:0048477: oogenesis;[P]GO:0006979: response to oxidative stress	EC:1.11.1.7	IPR040375 Microprocessor complex subunit DGCR8;IPR036851 Chloroperoxidase-like superfamily;IPR032669 Spermatogenesis- and oogenesis-specific basic helix-loop-helix-containing protein 2;IPR040333 Catalase, clade 3	PF03098 Animal haem peroxidase	Yes	No	No	Yes	map00940	Phenylpropanoid biosynthesis
Cluster-798.1013	OM_64284	RecName: Full=Moubatin; Flags: Precursor	Q04669.1	0.359318	0	2.2377	5.985	4.45561	-0.236066	2.75e-07	6.39e-06					Yes	No	No	No
Cluster-798.1247	OM_60583	Platelet glycoprotein Ib alpha chain, partial	KFM59864.1	0.0628173	0.0439449	0.862242	1.5649	4.45375	1.7808	1.5e-12	9.98e-11	[F]GO:0008061: chitin binding;[P]GO:0006030: chitin metabolic process;[C]GO:0005576: extracellular region		IPR036861 Endochitinase-like superfamily;IPR036508 Chitin binding domain superfamily;IPR038903 Allergen Asp f 4	PF01607 Chitin binding Peritrophin-A domain	Yes	No	No	Yes
Cluster-798.61139	OM_67227	No significant similarities found		0.396529	0.0706105	1.51533	9.04332	4.45155	0.0587023	1.21e-06	2.48e-05
Cluster-798.4556	OM_75493	No significant similarities found		0.156925	0.0439117	2.03057	2.40045	4.45147	1.67869	6.03e-13	4.31e-11
Cluster-798.557	OM_60324	uncharacterized abhydrolase domain-containing protein DDB_G0269086	XP_018319814.1	0.230459	0.100316	3.12671	4.3087	4.45035	0.110581	2.08e-11	1.1e-09	[F]GO:0016787: hydrolase activity	EC:3	IPR039666 Dolichyldiphosphatase 1		No	No	No	No
Cluster-798.19853	OM_12111	TSGP4	AGJ90348.1	1.35584	0.279558	14.7129	21.0676	4.44903	3.93494	7.64e-11	3.6e-09	[F]GO:0043176: amine binding;[P]GO:0030682: mitigation of host defenses by symbiont		IPR002970 Tick histamine-binding protein;IPR005657 Triabin/Procalin		No	No	No	No
Cluster-798.27850	OM_23054	complement inhibitor precursor	AAT65682.1	569.713	252.802	5959.48	12005.2	4.44896	11.3752	5.58e-14	4.9e-12					No	No	No	No
Cluster-798.71149	OM_55957	hypothetical protein C7M84_012317	ROT69481.1	2.12169	0.528297	19.8676	38.176	4.44584	2.61198	1.3e-12	8.83e-11					Yes	No	No	No
Cluster-798.40020	OM_69735	complement inhibitor precursor	AAT65682.1	388.793	180.899	4151.09	8259.59	4.44524	11.5272	1.59e-14	1.53e-12					Yes	No	No	Yes
Cluster-798.70392	OM_66385	No significant similarities found		0.200249	0.359558	5.211	7.24952	4.44144	0.492725	1.41e-10	6.22e-09
Cluster-798.28844	OM_77478	BTSP	ACB70322.1	5.87069	1.55343	60.1598	101.146	4.44008	4.76696	3.37e-12	2.09e-10					No	No	No	No
Cluster-798.1356	OM_74209	Peroxinectin, putative (Fragment)	B7P9B9	0.677451	0.385619	13.3869	9.68972	4.43844	4.83158	1.43e-15	1.73e-13	[F]GO:0020037: heme binding;[F]GO:0004601: peroxidase activity;[P]GO:0048477: oogenesis;[P]GO:0006979: response to oxidative stress	EC:1.11.1.7	IPR040375 Microprocessor complex subunit DGCR8;IPR036851 Chloroperoxidase-like superfamily;IPR032669 Spermatogenesis- and oogenesis-specific basic helix-loop-helix-containing protein 2;IPR040333 Catalase, clade 3	PF03098 Animal haem peroxidase	Yes	No	No	Yes	map00940	Phenylpropanoid biosynthesis
Cluster-798.27471	OM_59364	Metis1 protein	CAO00625.1	8.99476	1.63896	100.333	129.616	4.43396	5.75495	2.45e-10	1.02e-08	[F]GO:0004222: metalloendopeptidase activity	EC:3.4.24	IPR039731 CAAX prenyl protease 2, eukaryotes		Yes	No	No	No
Cluster-798.1352	OM_74208	Peroxinectin, putative (Fragment)	B7P9B9	0.828885	0.478186	16.2398	12.0019	4.43201	5.17982	5.52e-15	5.89e-13	[F]GO:0020037: heme binding;[F]GO:0004601: peroxidase activity;[P]GO:0048477: oogenesis;[P]GO:0006979: response to oxidative stress	EC:1.11.1.7	IPR040375 Microprocessor complex subunit DGCR8;IPR036851 Chloroperoxidase-like superfamily;IPR032669 Spermatogenesis- and oogenesis-specific basic helix-loop-helix-containing protein 2;IPR040333 Catalase, clade 3	PF03098 Animal haem peroxidase	Yes	No	No	Yes	map00940	Phenylpropanoid biosynthesis
Cluster-798.25073	OM_61637	complement inhibitor precursor	AAT65682.1	14.4785	6.56099	138.147	315.896	4.43108	6.45454	1.23e-13	1.01e-11					No	No	No	No
Cluster-798.15198	OM_17463	Glycine rich secreted cement protein, putative (Fragment)	B7Q9Z7	4.87355	1.67022	66.4834	74.4919	4.42895	7.17812	1.86e-14	1.77e-12	[F]GO:0005201: extracellular matrix structural constituent;[F]GO:0016787: hydrolase activity;[P]GO:0038063: collagen-activated tyrosine kinase receptor signaling pathway;[P]GO:0030198: extracellular matrix organization;[C]GO:0005587: collagen type IV trimer;[C]GO:0031012: extracellular matrix;[C]GO:0005615: extracellular space	EC:3	IPR036954 Collagen IV, non-collagenous domain superfamily;IPR039666 Dolichyldiphosphatase 1;IPR037286 Fibulin-2;IPR028736 Matrix metalloproteinase-26;IPR040428 Attacin/Sarcotoxin-2	PF01391 Collagen triple helix repeat (20 copies);PF01413 C-terminal tandem repeated domain in type 4 procollagen	Yes	No	No	No
Cluster-798.46969	OM_61424	No significant similarities found		1.5376	0.821408	24.3431	26.6208	4.42673	2.30622	1.62e-18	3.12e-16
Cluster-798.45309	OM_66643	hypothetical secreted protein	ACB70342.1	5.87	0.692656	44.5233	96.8244	4.42615	3.91144	3.68e-07	8.36e-06					No	No	No	No
Cluster-798.66796	OM_18585	hypothetical protein IscW_ISCW022396	EEC17958.1	0.176807	0.0519492	1.66343	3.40779	4.42553	0.336814	3.92e-10	1.56e-08					Yes	No	No	No
Cluster-798.49177	OM_74563	Alpha-D-galactosidase, putative (Fragment)	B7PDZ6	0.458075	0.508454	9.51585	11.2736	4.42109	3.95386	1.39e-15	1.68e-13	[F]GO:0004557: alpha-galactosidase activity;[P]GO:0016139: glycoside catabolic process;[P]GO:0046477: glycosylceramide catabolic process;[P]GO:0009311: oligosaccharide metabolic process;[C]GO:0005737: cytoplasm	EC:3.2.1.22	IPR006215 Glycoside hydrolase, melibiase;IPR004888 Glycoside hydrolase family 63;IPR037296 Staphostatin A/B	PF16499 Alpha galactosidase A;PF17450 Alpha galactosidase A C-terminal beta sandwich domain	No	No	No	Yes	map00600	Sphingolipid metabolism
Cluster-798.58455	OM_68359	No significant similarities found		0.0606196	0.0296852	0.606722	1.57639	4.41548	-2.42853	5.09e-05	0.000740584
Cluster-798.28841	OM_77479	BTSP	ACB70323.1	433.723	95.633	4350.75	6912.38	4.4112	10.474	1.17e-10	5.29e-09					Yes	No	No	No
Cluster-798.61880	OM_77257	hebreain-like protein	ACB70385.1	0.0912553	0.0446875	1.18735	1.88449	4.40749	-0.230496	4.85e-08	1.28e-06					No	No	No	No
Cluster-798.37042	OM_7512	uncharacterized protein LOC114242672	XP_028029728.1	4.97554	1.61213	39.6891	100.259	4.4056	3.70519	1.31e-11	7.19e-10					Yes	No	No	Yes
Cluster-1095.0	OM_18494	serine protease-like protein precursor	AAQ82934.1	0.0553483	0.0361385	0.627826	1.46754	4.40464	-1.02888	3.9e-06	7.25e-05	[F]GO:0004252: serine-type endopeptidase activity	EC:3.4.21	IPR039245 Peroxisomal/glyoxysomal leader peptide-processing protease		Yes	No	No	No
Cluster-798.15571	OM_61469	metalloprotease, partial	BAE72661.1	3.58051	2.63005	55.9483	75.7286	4.40449	4.66247	4.15e-19	8.74e-17	[F]GO:0004222: metalloendopeptidase activity	EC:3.4.24	IPR039731 CAAX prenyl protease 2, eukaryotes		Yes	No	No	No
Cluster-798.65313	OM_64000	No significant similarities found		0.0631992	0.123794	2.27715	2.12685	4.40309	-1.81979	2.73e-06	5.23e-05
Cluster-798.4794	OM_77483	BTSP	ACB70323.1	7.51956	1.54631	55.6556	136.148	4.40144	4.58586	1.37e-09	4.89e-08					No	No	No	No
Cluster-798.4483	OM_17622	No significant similarities found		0.0250452	0	0.0501339	0.689603	4.40098	-3.35273	0.00516033	0.0381957
Cluster-798.27019	OM_65608	TSGP4	AGJ90348.1	12.6762	3.56615	104.733	237.863	4.39817	6.65806	5.89e-11	2.83e-09	[F]GO:0043176: amine binding;[P]GO:0030682: mitigation of host defenses by symbiont		IPR002970 Tick histamine-binding protein;IPR005657 Triabin/Procalin		Yes	No	No	Yes
Cluster-1818.0	OM_69329	narH	PRD33343.1	0.0552112	0	0.110518	1.5202	4.39663	-3.29258	0.00427583	0.0330117	[F]GO:0008940: nitrate reductase activity;[P]GO:0042126: nitrate metabolic process;[C]GO:0009325: nitrate reductase complex	EC:1.7.99.4	IPR010051 Periplasmic nitrate reductase, large subunit;IPR006547 Nitrate reductase, beta subunit;IPR006547 Nitrate reductase, beta subunit		Yes	No	No	No	map00910	Nitrogen metabolism
Cluster-798.65142	OM_67245	No significant similarities found		0.248566	0.263731	2.69513	8.30163	4.39589	0.579218	1.87e-09	6.52e-08
Cluster-798.29125	OM_76846	complement inhibitor precursor	AAT65682.1	105.656	47.2782	1042.33	2174.45	4.39457	9.41813	8.89e-14	7.47e-12					Yes	No	No	No
Cluster-798.31001	OM_20791	No significant similarities found		0.101987	0.0249713	1.45457	1.28706	4.39358	-0.0682277	2.49e-10	1.04e-08
Cluster-798.42598	OM_64798	truncated salivary lipocalin, partial	ABR23394.1	0.175613	0.196564	3.41486	4.48999	4.38961	1.00735	1.57e-12	1.04e-10	[F]GO:0043176: amine binding;[P]GO:0030682: mitigation of host defenses by symbiont		IPR002970 Tick histamine-binding protein;IPR005657 Triabin/Procalin		Yes	No	No	No
Cluster-798.42291	OM_78678	uncharacterized protein LOC100897808	XP_028968470.1	0.696582	0.598002	14.3741	12.734	4.38552	3.4374	5.3e-21	1.41e-18					Yes	No	No	Yes
Cluster-798.72427	OM_22181	No significant similarities found		0.0466061	0	0.466465	0.617869	4.38385	-1.03741	2.12e-06	4.15e-05
Cluster-798.6522	OM_18327	No significant similarities found		5.6095	2.40685	53.791	113.92	4.38278	3.4028	1.95e-14	1.85e-12
Cluster-798.54013	OM_64822	complement inhibitor precursor	AAT65682.1	53.9677	23.8239	688.058	932.396	4.38045	7.58972	1.1e-15	1.35e-13					Yes	Yes	No	No
Cluster-798.38910	OM_78467	4-coumarate--CoA ligase 1-like	XP_021186361.1	0.122237	0.0598591	2.69155	1.18423	4.37473	0.722836	5.86e-07	1.28e-05					Yes	Yes	No	No
Cluster-798.32227	OM_20903	pol polyprotein	AHN53418.1	0.66124	0.462988	18.943	4.3565	4.37289	4.90276	4.89e-11	2.4e-09	[F]GO:0003676: nucleic acid binding;[P]GO:0015074: DNA integration		IPR040050 Zinc finger protein 830;IPR023670 Tyrosine recombinase XerS		No	No	No	No
Cluster-798.72209	OM_21441	No significant similarities found		0.244932	0	2.40688	2.79299	4.36985	0.13036	1.29e-08	3.78e-07
Cluster-798.27016	OM_65611	TSGP4	AGJ90348.1	4.83173	1.35205	30.0748	97.7726	4.36866	5.51232	9.58e-10	3.52e-08	[F]GO:0043176: amine binding;[P]GO:0030682: mitigation of host defenses by symbiont		IPR002970 Tick histamine-binding protein;IPR005657 Triabin/Procalin		No	No	No	No
Cluster-594.0	OM_69677	complement inhibitor, partial	ACI46626.1	0.444665	0.130651	3.56041	8.70652	4.36751	0.0928161	3.35e-09	1.1e-07					No	No	Probable	No
Cluster-798.38807	OM_73483	No significant similarities found		5.25204	6.43829	137.298	103.963	4.36604	4.85392	5.24e-20	1.23e-17
Cluster-798.33598	OM_73861	acid tail salivary protein	ACB70369.1	91.3957	17.1645	818.41	1417.92	4.36446	8.25734	1.23e-09	4.44e-08					Yes	No	No	Yes
Cluster-798.1351	OM_61909	Peroxinectin, putative (Fragment)	B7P9B9	1.00397	0.621614	19.1959	14.2984	4.36262	4.38925	1.73e-15	2.03e-13	[F]GO:0020037: heme binding;[F]GO:0004601: peroxidase activity;[P]GO:0048477: oogenesis;[P]GO:0006979: response to oxidative stress	EC:1.11.1.7	IPR040375 Microprocessor complex subunit DGCR8;IPR036851 Chloroperoxidase-like superfamily;IPR032669 Spermatogenesis- and oogenesis-specific basic helix-loop-helix-containing protein 2;IPR040333 Catalase, clade 3	PF03098 Animal haem peroxidase	Yes	No	No	No	map00940	Phenylpropanoid biosynthesis
Cluster-798.55266	OM_20671	No significant similarities found		0.186165	0.243105	5.6312	3.29071	4.36048	0.907632	1.62e-11	8.75e-10
Cluster-798.48260	OM_64724	uncharacterized protein LOC112597437	XP_025199267.1	0.0867259	0.0424694	0.911412	1.92362	4.35842	-1.00315	2.34e-07	5.51e-06					Yes	No	No	No
Cluster-798.55936	OM_64680	papilin isoform X2	XP_026818118.1	0.396048	0.16162	4.22818	7.47189	4.35695	0.252552	4.04e-11	2.03e-09					Yes	No	No	No
Cluster-798.23732	OM_59295	TSGP4	AGJ90348.1	379.405	113.706	2799.53	7274.98	4.35263	11.0933	1.62e-10	7.06e-09	[F]GO:0043176: amine binding;[P]GO:0030682: mitigation of host defenses by symbiont		IPR002970 Tick histamine-binding protein;IPR005657 Triabin/Procalin		No	No	No	Yes
Cluster-798.25306	OM_64829	LOW QUALITY PROTEIN: uncharacterized protein LOC111631153	XP_023231122.1	1.18322	1.25098	15.8226	33.8689	4.35092	6.66906	8.77e-16	1.09e-13					No	No	No	No
Cluster-798.27466	OM_61499	Metis1 protein	CAO00625.1	7.56509	2.54992	115.968	90.3232	4.34965	5.43681	7.27e-14	6.24e-12	[F]GO:0004222: metalloendopeptidase activity	EC:3.4.24	IPR039731 CAAX prenyl protease 2, eukaryotes		No	No	No	No
Cluster-798.1529	OM_65428	kunitz domain-containing salivary protein	ABR23431.1	0	0.0450333	0.184083	1.12538	4.34635	-2.71539	0.00271019	0.0230042	[F]GO:0004867: serine-type endopeptidase inhibitor activity		IPR042482 Kunitz-type protease inhibitor 1		Yes	No	No	No
Cluster-798.30784	OM_24671	No significant similarities found		0.864995	0.415593	17.2823	8.78784	4.34532	2.93965	5.57e-15	5.93e-13
Cluster-798.71829	OM_64235	complement inhibitor precursor	AAT65682.1	0.448456	0.180853	3.9604	9.03901	4.34218	0.953063	4.47e-11	2.22e-09					No	Yes	No	No
Cluster-798.8516	OM_18359	No significant similarities found		0.100918	0.131785	2.22213	2.62434	4.34139	0.0742142	1.41e-11	7.72e-10
Cluster-798.65143	OM_73014	No significant similarities found		0.102899	0	0.961228	1.36416	4.3412	-1.6374	1.3e-05	0.000216713
Cluster-798.22136	OM_65830	No significant similarities found		0.120095	0.156828	4.08679	1.71461	4.34118	-0.906196	8.26e-08	2.1e-06
Cluster-798.53910	OM_69767	TSGP4	AAN76831.1	6.85468	2.11793	50.2296	131.63	4.3398	5.20017	6.76e-11	3.22e-09	[F]GO:0043176: amine binding;[P]GO:0030682: mitigation of host defenses by symbiont		IPR002970 Tick histamine-binding protein;IPR005657 Triabin/Procalin		Yes	No	No	No
Cluster-798.33471	OM_77480	BTSP	ACB70323.1	58.4732	13.6919	585.862	875.403	4.33958	7.34348	5.81e-11	2.8e-09					No	No	No	No
Cluster-798.48912	OM_64527	salivary lipocalin	ACB70384.1	1.9758	2.15251	34.8398	48.833	4.33763	3.83592	1.15e-19	2.57e-17	[F]GO:0043176: amine binding;[P]GO:0030682: mitigation of host defenses by symbiont		IPR002970 Tick histamine-binding protein;IPR005657 Triabin/Procalin		No	No	No	No
Cluster-798.52606	OM_73549	TSGP4	AGJ90348.1	8.0422	1.70195	96.2666	100.765	4.33697	5.26909	1.11e-10	5.01e-09	[F]GO:0043176: amine binding;[P]GO:0030682: mitigation of host defenses by symbiont		IPR002970 Tick histamine-binding protein;IPR005657 Triabin/Procalin		No	No	Probable	Yes
Cluster-798.27648	OM_60087	No significant similarities found		2.44985	1.20294	37.1318	36.6625	4.33576	5.6301	3.29e-17	5.21e-15
Cluster-798.34283	OM_15941	papilin-like isoform X2	XP_023211883.1	23.9676	12.6926	276.903	463.401	4.33564	7.96962	7.62e-16	9.57e-14					No	No	No	Yes
Cluster-798.70818	OM_17624	No significant similarities found		0.139946	0.188461	1.71583	5.08425	4.33558	0.426789	2.03e-08	5.75e-07
Cluster-798.36508	OM_72586	salivary lipocalin	ADK94457.1	2.93443	3.73699	46.6663	87.9952	4.33423	5.85497	6.62e-17	1e-14					Yes	No	No	No
Cluster-798.33700	OM_35929	papilin isoform X2	XP_014217269.1	43.9026	23.4057	510.93	846.543	4.3339	8.88275	1.3e-15	1.59e-13					No	No	No	Yes
Cluster-798.31932	OM_64159	RecName: Full=Moubatin; Flags: Precursor	Q04669.1	101.857	23.918	646.921	1887.63	4.33263	8.00915	3.46e-09	1.14e-07					No	No	No	No
Cluster-798.70900	OM_34022	hypothetical protein EVAR_17972_1	GBP31481.1	0.76498	0.219283	8.92629	10.9026	4.32419	2.03342	4.09e-14	3.68e-12					Yes	No	No	No
Cluster-798.63450	OM_74034	pol polyprotein	AHN53418.1	0.403382	0.574648	16.2044	3.36571	4.3207	2.93088	2.7e-10	1.12e-08	[F]GO:0003676: nucleic acid binding;[P]GO:0015074: DNA integration		IPR040050 Zinc finger protein 830;IPR023670 Tyrosine recombinase XerS		No	No	No	No
Cluster-656.0	OM_73541	TSGP4	AGJ90348.1	3.06413	0.770745	15.8534	60.8561	4.31945	4.24624	9.4e-09	2.83e-07	[F]GO:0043176: amine binding;[P]GO:0030682: mitigation of host defenses by symbiont		IPR002970 Tick histamine-binding protein;IPR005657 Triabin/Procalin		Yes	No	No	No
Cluster-798.26843	OM_35931	papilin isoform X2	XP_014217269.1	42.0434	22.8222	479.949	812.543	4.31646	8.88652	1.68e-15	1.98e-13					No	No	No	Yes
Cluster-798.24900	OM_65529	cyclophilin B precursor-like protein	RWS03785.1	0.149415	0.0585343	1.0169	3.38264	4.31538	-0.982787	2.69e-06	5.16e-05	[F]GO:0003755: peptidyl-prolyl cis-trans isomerase activity	EC:5.2.1.8	IPR031212 Peptidyl-prolyl cis-trans isomerase FKBP4		No	No	No	No
Cluster-798.815	OM_20640	No significant similarities found		0.156152	0.305869	2.67426	6.68818	4.31236	1.26804	2.56e-11	1.33e-09
Cluster-798.34433	OM_60070	complement inhibitor precursor	AAT65682.1	15.863	9.04065	192.363	302.159	4.31152	9.00524	1.38e-16	1.97e-14					Yes	No	No	Yes
Cluster-798.55612	OM_66292	metalloprotease, partial	BAE72661.1	0.550067	0.628521	11.1944	12.3009	4.31117	2.70268	2.15e-19	4.59e-17	[F]GO:0004222: metalloendopeptidase activity	EC:3.4.24	IPR039731 CAAX prenyl protease 2, eukaryotes		Yes	No	No	Yes
Cluster-798.34258	OM_60975	venom kunitz type-like peptide Vf1, partial	ARB50089.1	6.40885	4.44833	79.6781	135.715	4.30943	5.88253	2.72e-17	4.36e-15	[F]GO:0004867: serine-type endopeptidase inhibitor activity		IPR042482 Kunitz-type protease inhibitor 1		Yes	No	No	No
Cluster-798.29911	OM_76842	complement inhibitor precursor	AAT65682.1	5.62314	3.01893	56.1306	115.222	4.30805	5.15073	5.81e-15	6.14e-13					No	No	No	No
Cluster-798.20300	OM_66576	No significant similarities found		0.487202	0.26167	4.2156	10.7222	4.30418	1.85343	3.26e-11	1.67e-09
Cluster-798.72287	OM_76032	Zinc finger MYM-type protein 1	GBP74358.1	0.0540066	0	0.864855	0.330452	4.30234	-1.75248	0.000333711	0.00393238	[F]GO:0046983: protein dimerization activity		IPR036879 Transcription factor, MADS-box superfamily		No	Yes	No	No
Cluster-798.21885	OM_22023	uncharacterized protein K02A2.6-like	XP_022823848.1	0.316467	0.207664	4.99185	5.36377	4.30163	4.16864	2.86e-18	5.24e-16					No	No	No	No
Cluster-798.29952	OM_4962	tyrosine protein kinase family protein	ISCW017106-PA	87.2458	35.3558	983.452	1434.11	4.30145	9.80852	2.13e-14	2e-12					No	No	No	Yes
Cluster-798.28745	OM_12117	TSGP4	AGJ90348.1	1.22489	0.177221	12.6496	15.0322	4.30126	3.96516	3.78e-09	1.23e-07	[F]GO:0043176: amine binding;[P]GO:0030682: mitigation of host defenses by symbiont		IPR002970 Tick histamine-binding protein;IPR005657 Triabin/Procalin		No	No	No	Yes
Cluster-798.39629	OM_76847	complement inhibitor precursor	AAT65682.1	15.5502	6.88202	153.754	288.452	4.3007	6.92269	5.22e-14	4.61e-12					No	No	No	No
Cluster-798.72424	OM_79595	No significant similarities found		0.130279	0.0637972	0.521568	3.58714	4.3	-1.13733	3.99e-05	0.000594578
Cluster-798.1474	OM_12707	No significant similarities found		0.546525	0.0669078	5.79819	6.35368	4.29969	2.22287	5.03e-11	2.46e-09
Cluster-798.35277	OM_76865	RecName: Full=Moubatin; Flags: Precursor	Q04669.1	30.154	5.88888	214.823	493.677	4.29681	8.01553	8.4e-09	2.56e-07					No	No	No	No
Cluster-798.1348	OM_61908	Peroxinectin, putative (Fragment)	B7P9B9	0.983396	0.827306	19.8364	15.8143	4.29678	4.35283	8.09e-17	1.21e-14	[F]GO:0020037: heme binding;[F]GO:0004601: peroxidase activity;[P]GO:0048477: oogenesis;[P]GO:0006979: response to oxidative stress	EC:1.11.1.7	IPR040375 Microprocessor complex subunit DGCR8;IPR036851 Chloroperoxidase-like superfamily;IPR032669 Spermatogenesis- and oogenesis-specific basic helix-loop-helix-containing protein 2;IPR040333 Catalase, clade 3	PF03098 Animal haem peroxidase	Yes	No	No	No	map00940	Phenylpropanoid biosynthesis
Cluster-798.72421	OM_65434	No significant similarities found		0.088933	0.174201	3.02635	2.72079	4.29619	-2.04008	2.63e-05	0.000410267
Cluster-798.1221	OM_17309	No significant similarities found		0.0511543	0.0167001	1.09224	0.313	4.2948	-1.13275	3.54e-05	0.000534098
Cluster-798.37451	OM_60112	BTSP	ACB70321.1	71.5062	17.5106	730.439	1014.77	4.29315	10.2942	4.67e-11	2.31e-09					Yes	No	No	Yes
Cluster-798.33398	OM_76864	RecName: Full=Moubatin; Flags: Precursor	Q04669.1	29.0635	5.91818	205.044	480.525	4.29246	8.01463	7.23e-09	2.22e-07					No	No	No	No
Cluster-798.39845	OM_30246	RecName: Full=Tick anticoagulant peptide; Short=TAP	P17726.1	15.1466	6.61718	188.938	237.465	4.29208	7.90233	2.13e-15	2.47e-13					No	No	No	Yes
Cluster-798.27641	OM_77167	exonuclease-endonuclease-phosphatase domain superfamily, partial	AHN53432.1	1.01141	0.356927	14.9836	11.8385	4.29207	4.91924	4.58e-14	4.08e-12	[F]GO:0004519: endonuclease activity;[F]GO:0004527: exonuclease activity		IPR037146 Colicin/pyocin, DNase domain superfamily;IPR004859 Putative 5-3 exonuclease		No	No	No	No
Cluster-798.27028	OM_60057	Putative uncharacterized protein	B7PY05	2.77076	0.334385	32.8049	28.0818	4.29194	3.92987	1.89e-08	5.39e-07	[F]GO:0003676: nucleic acid binding;[F]GO:0004523: RNA-DNA hybrid ribonuclease activity	EC:3.1.26.4	IPR040050 Zinc finger protein 830;IPR023160 Ribonuclease HII, helix-loop-helix cap domain superfamily	PF00075 RNase H	No	No	No	No
Cluster-798.45055	OM_17811	truncated salivary lipocalin, partial	ABR23394.1	1.82212	0.520745	23.0803	22.81	4.29094	5.05815	7.82e-13	5.49e-11	[F]GO:0043176: amine binding;[P]GO:0030682: mitigation of host defenses by symbiont		IPR002970 Tick histamine-binding protein;IPR005657 Triabin/Procalin		No	No	No	Yes
Cluster-798.1311	OM_18173	AGAP003482-PA-like protein	KFB34945.1	0.229667	0.119965	3.60124	3.27897	4.28956	2.79316	4.66e-10	1.83e-08	[F]GO:0003824: catalytic activity		IPR039556 ICL/PEPM domain	PF00501 AMP-binding enzyme;PF13193 AMP-binding enzyme C-terminal domain	Yes	No	No	No
Cluster-798.23318	OM_12629	dual kunitz salivary protein	ABR23474.1	1.13875	0.17279	6.96682	18.7441	4.28621	2.62217	1.57e-08	4.54e-07	[F]GO:0004867: serine-type endopeptidase inhibitor activity		IPR042482 Kunitz-type protease inhibitor 1		Yes	No	No	No
Cluster-798.27021	OM_65613	TSGP4	AGJ90348.1	3.53993	0.866745	21.417	64.5978	4.28528	4.96046	2.59e-09	8.73e-08	[F]GO:0043176: amine binding;[P]GO:0030682: mitigation of host defenses by symbiont		IPR002970 Tick histamine-binding protein;IPR005657 Triabin/Procalin		No	No	No	No
Cluster-798.52605	OM_17709	TSGP4	AGJ90348.1	1.33499	0.286012	15.672	15.9541	4.28303	3.22558	1.68e-11	9.04e-10	[F]GO:0043176: amine binding;[P]GO:0030682: mitigation of host defenses by symbiont		IPR002970 Tick histamine-binding protein;IPR005657 Triabin/Procalin		No	No	Probable	Yes
Cluster-798.68072	OM_77206	general transcription factor II-I repeat domain-containing protein 2-like	XP_022911324.1	0.0488546	0	0.244485	0.896786	4.28117	-1.89391	0.000765369	0.00806703					No	No	No	No
Cluster-798.33729	OM_36412	acid tail salivary protein	ABR23355.1	98.4506	17.6349	936.813	1319.18	4.28038	7.95791	1.79e-09	6.26e-08					Yes	Yes	No	Yes
Cluster-798.57794	OM_26456	No significant similarities found		0.721172	0.408917	11.0061	10.9819	4.28032	4.22905	4.32e-18	7.72e-16
Cluster-798.22172	OM_69771	7DB family member	AGJ90344.1	36.0056	18.5753	269.292	789.44	4.27754	7.54987	4.55e-12	2.76e-10					No	No	No	No
Cluster-798.37748	OM_28322	TSGP4	AGJ90348.1	4.95362	0.239473	68.6677	31.8337	4.27392	5.20173	1.58e-05	0.000258255	[F]GO:0043176: amine binding;[P]GO:0030682: mitigation of host defenses by symbiont		IPR002970 Tick histamine-binding protein;IPR005657 Triabin/Procalin		No	No	No	No
Cluster-798.34280	OM_60974	venom kunitz type-like peptide Vf1, partial	ARB50089.1	9.21622	5.84473	109.569	181.78	4.27344	6.79068	1.06e-16	1.55e-14	[F]GO:0004867: serine-type endopeptidase inhibitor activity		IPR042482 Kunitz-type protease inhibitor 1		No	No	No	Yes
Cluster-798.1347	OM_71717	Peroxinectin, putative (Fragment)	B7P9B9	0.406323	0.0823345	4.37527	5.14383	4.27184	1.99727	7.35e-11	3.47e-09	[F]GO:0020037: heme binding;[F]GO:0004601: peroxidase activity;[P]GO:0048477: oogenesis;[P]GO:0006979: response to oxidative stress	EC:1.11.1.7	IPR040375 Microprocessor complex subunit DGCR8;IPR036851 Chloroperoxidase-like superfamily;IPR032669 Spermatogenesis- and oogenesis-specific basic helix-loop-helix-containing protein 2;IPR040333 Catalase, clade 3	PF03098 Animal haem peroxidase	No	No	No	No	map00940	Phenylpropanoid biosynthesis
Cluster-798.17006	OM_76841	complement inhibitor precursor	AAT65682.1	2.18193	1.11338	19.4526	44.2031	4.26807	3.80457	5.74e-14	5.03e-12					No	No	No	No
Cluster-798.16588	OM_9385	glutamate receptor ionotropic, delta-2-like	XP_022255053.1	0.20134	0.0579975	2.13369	2.93494	4.26628	0.74468	9.98e-11	4.57e-09					Yes	No	No	No
Cluster-798.1445	OM_74788	hypothetical protein X975_19692, partial	KFM68584.1	0.0189436	0.0185533	0.189601	0.695467	4.26422	-0.546559	0.000194178	0.00244266	[F]GO:0008061: chitin binding;[P]GO:0006030: chitin metabolic process;[C]GO:0005576: extracellular region		IPR036861 Endochitinase-like superfamily;IPR036508 Chitin binding domain superfamily;IPR038903 Allergen Asp f 4	PF01607 Chitin binding Peritrophin-A domain	Yes	No	No	No
Cluster-798.33701	OM_60976	venom kunitz type-like peptide Vf1, partial	ARB50089.1	7.08204	3.9553	77.1793	135.013	4.2641	5.8156	9.19e-16	1.14e-13	[F]GO:0004867: serine-type endopeptidase inhibitor activity		IPR042482 Kunitz-type protease inhibitor 1		Yes	No	No	No
Cluster-798.33191	OM_23055	complement inhibitor precursor	AAT65682.1	39.0111	19.5397	389.961	734.069	4.2627	8.23095	2.05e-14	1.93e-12					No	No	No	No
Cluster-798.33394	OM_76862	RecName: Full=Moubatin; Flags: Precursor	Q04669.1	46.3496	8.87145	332.211	727.719	4.26249	8.4531	1.02e-08	3.05e-07					No	No	No	No
Cluster-798.27645	OM_77162	exonuclease-endonuclease-phosphatase domain superfamily, partial	AHN53432.1	1.10719	0.453305	16.4316	13.5076	4.2611	4.91511	2.97e-15	3.34e-13	[F]GO:0004519: endonuclease activity;[F]GO:0004527: exonuclease activity		IPR037146 Colicin/pyocin, DNase domain superfamily;IPR004859 Putative 5-3 exonuclease		No	No	No	No
Cluster-798.12682	OM_73836	No significant similarities found		0.229498	0.256879	1.31256	8.32513	4.26107	0.236033	1.75e-06	3.48e-05
Cluster-798.8496	OM_61642	complement inhibitor precursor	AAT65682.1	0.230261	0.112758	1.55561	5.1513	4.26049	0.726561	2.52e-09	8.52e-08					Yes	No	No	No
Cluster-798.23372	OM_60873	secernin-2-like	XP_023232987.1	1.19352	0.219173	13.5283	13.5558	4.25902	3.83435	3.37e-10	1.36e-08					No	No	No	Yes
Cluster-798.36196	OM_65612	TSGP4	AGJ90348.1	79.392	25.672	569.135	1438.64	4.25619	9.36245	1.06e-10	4.82e-09	[F]GO:0043176: amine binding;[P]GO:0030682: mitigation of host defenses by symbiont		IPR002970 Tick histamine-binding protein;IPR005657 Triabin/Procalin		No	No	No	No
Cluster-798.32375	OM_18889	tyrosine protein kinase family protein	ISCW017106-PA	14.4004	5.60991	131.588	250.167	4.25352	7.17004	5.02e-13	3.64e-11					No	No	No	No
Cluster-798.54138	OM_74298	lysosomal protective protein-like	XP_013784602.1	1.09411	0.571984	12.0309	19.7897	4.25285	4.70337	1.69e-14	1.63e-12					No	No	No	Yes
Cluster-798.55982	OM_2126	Heat shock protein, putative (Fragment)	B7QL71	4.35566	2.61407	9.06304	123.737	4.2512	5.4619	2.15e-06	4.21e-05	[F]GO:0005524: ATP binding;[F]GO:0016887: ATPase activity;[F]GO:0042623: ATPase activity, coupled;[F]GO:0031072: heat shock protein binding;[F]GO:0051787: misfolded protein binding;[F]GO:0044183: protein folding chaperone;[F]GO:0051082: unfolded protein binding;[P]GO:0034605: cellular response to heat;[P]GO:0034620: cellular response to unfolded protein;[P]GO:0051085: chaperone cofactor-dependent…	EC:3.6.1.3	IPR037219 Peptidase M41-like;IPR039991 Protein shortage in chiasmata 1 ortholog;IPR025653 Peroxisome biogenesis factor 1;IPR031212 Peptidyl-prolyl cis-trans isomerase FKBP4;IPR030549 Torsin-1A;IPR031287 Anoctamin-1;IPR017378 Torsin 1/2;IPR017730 Chaperonin ClpB;IPR039165 CREB3 regulatory factor;IPR042405 Protrudin;IPR037296 Staphostatin A/B;IPR031264 Retinol-binding protein 1;IPR040418 Protein cr…	PF00012 Hsp70 protein	No	No	No	No	map00230	Purine metabolism
Cluster-798.24103	OM_17067	Collagen alpha-2(IV) chain, partial	KFM75620.1	9.05971	3.10395	120.979	110.057	4.2474	8.41683	1.68e-13	1.33e-11	[F]GO:0005201: extracellular matrix structural constituent;[C]GO:0005581: collagen trimer		IPR036954 Collagen IV, non-collagenous domain superfamily;IPR036954 Collagen IV, non-collagenous domain superfamily	PF01391 Collagen triple helix repeat (20 copies);PF01413 C-terminal tandem repeated domain in type 4 procollagen	Yes	No	No	No
Cluster-798.70556	OM_72754	No significant similarities found		0.0570949	0.0209694	0.557158	0.982543	4.24694	1.48138	4.31e-11	2.15e-09
Cluster-798.27024	OM_65609	TSGP4	AGJ90348.1	2.4576	0.728031	14.6369	45.8549	4.24408	4.09613	9.93e-10	3.64e-08	[F]GO:0043176: amine binding;[P]GO:0030682: mitigation of host defenses by symbiont		IPR002970 Tick histamine-binding protein;IPR005657 Triabin/Procalin		No	No	No	No
Cluster-798.44271	OM_70934	complement inhibitor precursor	AAT65682.1	38.3628	27.3954	543.113	701.787	4.24228	6.56662	1.44e-18	2.83e-16					Yes	No	No	Yes
Cluster-798.35860	OM_64768	No significant similarities found		19.9347	4.70906	174.435	291.816	4.24151	6.7456	1.74e-10	7.52e-09
Cluster-798.35861	OM_73423	No significant similarities found		103.788	24.512	1003.63	1422.86	4.24122	9.09792	1.2e-10	5.39e-09
Cluster-798.60268	OM_65445	PREDICTED: low-density lipoprotein receptor-related protein 4-like	XP_018014212.1	1.6408	0.86148	14.5938	32.7323	4.23908	4.38373	2.38e-13	1.84e-11					Yes	No	No	No
Cluster-798.42113	OM_77165	exonuclease-endonuclease-phosphatase domain superfamily, partial	AHN53432.1	0.991596	0.502924	16.0743	12.1346	4.23761	4.89837	2.14e-16	2.98e-14	[F]GO:0004519: endonuclease activity;[F]GO:0004527: exonuclease activity		IPR037146 Colicin/pyocin, DNase domain superfamily;IPR004859 Putative 5-3 exonuclease		Yes	No	No	No
Cluster-798.33705	OM_46021	tissue factor pathway inhibitor-like, partial	XP_013773410.2	46.5385	24.9356	506.296	841.843	4.23732	8.98007	3.68e-15	4.08e-13					No	No	No	Yes
Cluster-798.32379	OM_18885	uncharacterized protein LOC112597647	XP_025199557.1	9.73877	3.8537	87.1645	168.954	4.23562	7.16332	5.95e-13	4.25e-11					No	No	No	No
Cluster-798.17800	OM_72830	calpain-B-like isoform X6	XP_023215299.1	0.7083	0.429436	2.40806	19.1242	4.23499	2.84595	7.28e-08	1.88e-06					Yes	No	No	No
Cluster-798.64410	OM_73795	No significant similarities found		0.072803	0.0237676	1.26301	0.668193	4.23245	-0.848297	2.58e-05	0.000402652
Cluster-798.48154	OM_72673	TSGP4	AGJ90348.1	0.422779	0.160284	8.79051	2.16963	4.22904	1.68653	4.8e-09	1.53e-07	[F]GO:0043176: amine binding;[P]GO:0030682: mitigation of host defenses by symbiont		IPR002970 Tick histamine-binding protein;IPR005657 Triabin/Procalin		No	No	No	Yes
Cluster-798.24207	OM_65610	TSGP4	AGJ90348.1	4.0398	1.25483	24.8094	74.4753	4.22741	4.98059	4.85e-10	1.9e-08	[F]GO:0043176: amine binding;[P]GO:0030682: mitigation of host defenses by symbiont		IPR002970 Tick histamine-binding protein;IPR005657 Triabin/Procalin		No	No	No	No
Cluster-798.54009	OM_17389	PREDICTED: uncharacterized protein K02A2.6-like	XP_017471608.1	0.134485	0.01718	1.49817	1.35954	4.22309	1.50532	2.63e-11	1.37e-09					Yes	No	No	No
Cluster-798.27472	OM_200	Metis1 protein	CAO00625.1	5.61914	2.43841	92.5453	57.5502	4.21897	4.94705	1.23e-14	1.22e-12	[F]GO:0004222: metalloendopeptidase activity	EC:3.4.24	IPR039731 CAAX prenyl protease 2, eukaryotes		Yes	No	No	No
Cluster-798.60270	OM_11123	PREDICTED: low-density lipoprotein receptor-related protein 4-like	XP_018014212.1	1.9249	0.813062	16.563	34.4686	4.2182	4.43584	4.72e-12	2.86e-10					Yes	No	No	No
Cluster-798.15570	OM_14415	truncated secreted metalloprotease	AAM93653.1	3.35731	3.12093	54.6178	65.9796	4.21722	4.96413	5.22e-19	1.09e-16	[F]GO:0004222: metalloendopeptidase activity	EC:3.4.24	IPR039731 CAAX prenyl protease 2, eukaryotes		Yes	No	No	Yes
Cluster-798.41487	OM_65195	7DB family member	AGJ90344.1	11.5514	6.51163	84.2094	251.697	4.21599	5.62815	3.54e-12	2.19e-10					Yes	No	No	No
Cluster-798.71713	OM_77485	BTSP	ACB70323.1	1.31045	0.402651	9.51547	22.4827	4.21401	2.08	3.31e-11	1.69e-09					No	No	No	No
Cluster-798.32377	OM_73470	tyrosine protein kinase family protein	ISCW017106-PA	19.3307	8.51599	178.347	337.342	4.21061	7.14885	1.26e-13	1.02e-11					Yes	No	No	No
Cluster-798.45569	OM_65209	salivary mucin	ABR23460.1	61.3529	47.0038	698.273	1307.95	4.21049	8.54296	3.33e-16	4.47e-14					Yes	Yes	No	No
Cluster-798.66107	OM_22868	No significant similarities found		0.947443	0.652052	8.50876	21.3085	4.20848	2.35504	2.34e-13	1.81e-11
Cluster-798.512	OM_23963	No significant similarities found		0.0270525	0.10598	0.703975	1.98632	4.20802	-1.39843	4.68e-06	8.57e-05
Cluster-798.41972	OM_23161	No significant similarities found		5.57677	3.07588	50.4695	109.372	4.20505	4.26283	2.73e-14	2.52e-12
Cluster-798.36240	OM_45231	tyrosine protein kinase family protein	ISCW017106-PA	43.6689	18.0525	447.508	690.152	4.20406	8.69377	7.73e-14	6.61e-12					No	No	No	No
Cluster-798.27638	OM_77163	exonuclease-endonuclease-phosphatase domain superfamily, partial	AHN53432.1	1.05112	0.420952	15.3077	11.8085	4.20246	4.8715	1.52e-14	1.47e-12	[F]GO:0004519: endonuclease activity;[F]GO:0004527: exonuclease activity		IPR037146 Colicin/pyocin, DNase domain superfamily;IPR004859 Putative 5-3 exonuclease		No	No	No	No
Cluster-798.29309	OM_471	truncated salivary lipocalin, partial	ABR23394.1	2.60257	2.41157	27.2026	65.1758	4.20104	4.45297	1.77e-14	1.7e-12	[F]GO:0043176: amine binding;[P]GO:0030682: mitigation of host defenses by symbiont		IPR002970 Tick histamine-binding protein;IPR005657 Triabin/Procalin		Yes	Yes	No	Yes
Cluster-798.35824	OM_18936	TSGP4	AGJ90348.1	1.42874	0.0172753	11.9341	14.732	4.19967	2.26862	2.74e-05	0.000425537	[F]GO:0043176: amine binding;[P]GO:0030682: mitigation of host defenses by symbiont		IPR002970 Tick histamine-binding protein;IPR005657 Triabin/Procalin		No	No	No	No
Cluster-798.44434	OM_22502	Glycine rich secreted cement protein, putative (Fragment)	B7Q9Z7	1.64862	0.668131	21.3084	21.3055	4.19891	3.59812	1.68e-15	1.98e-13	[F]GO:0005201: extracellular matrix structural constituent;[F]GO:0016787: hydrolase activity;[P]GO:0038063: collagen-activated tyrosine kinase receptor signaling pathway;[P]GO:0030198: extracellular matrix organization;[C]GO:0005587: collagen type IV trimer;[C]GO:0031012: extracellular matrix;[C]GO:0005615: extracellular space	EC:3	IPR036954 Collagen IV, non-collagenous domain superfamily;IPR039666 Dolichyldiphosphatase 1;IPR037286 Fibulin-2;IPR028736 Matrix metalloproteinase-26;IPR040428 Attacin/Sarcotoxin-2	PF01391 Collagen triple helix repeat (20 copies);PF01413 C-terminal tandem repeated domain in type 4 procollagen	Yes	No	No	No
Cluster-798.16037	OM_18671	No significant similarities found		0.092477	0	0.740458	1.0751	4.19885	-1.32687	1.48e-06	2.99e-05
Cluster-798.27632	OM_386	metalloprotease	BAF43574.1	20.9539	7.08222	225.004	289.765	4.19851	9.29782	7.77e-13	5.46e-11	[F]GO:0004222: metalloendopeptidase activity	EC:3.4.24	IPR039731 CAAX prenyl protease 2, eukaryotes		Yes	No	No	No
Cluster-798.33439	OM_45230	tyrosine protein kinase family protein	ISCW017106-PA	47.2009	19.6073	471.532	753.496	4.19655	8.69975	1.08e-13	8.9e-12					No	No	No	No
Cluster-798.46962	OM_23032	DNA polymerase type B, partial	AHN53447.1	0.284586	0.261301	3.09755	7.07405	4.19618	1.19567	9.86e-12	5.57e-10	[F]GO:0003677: DNA binding;[F]GO:0003887: DNA-directed DNA polymerase activity;[F]GO:0000166: nucleotide binding;[P]GO:0006260: DNA replication	EC:2.7.7.7	IPR042839 Forkhead box protein M1;IPR036745 DNA polymerase III-theta superfamily;IPR039215 RecQ-mediated genome instability protein 1;IPR036977 DNA Primase, CHC2-type zinc finger		Yes	No	No	No	map00240	Pyrimidine metabolism
Cluster-798.70889	OM_77484	BTSP	ACB70323.1	4.07227	0.886301	27.5983	63.4329	4.19533	3.55117	1.05e-09	3.83e-08					No	No	No	No
Cluster-2926.0	OM_17616	Cuticular protein, putative (Fragment)	B7P6K6	0.400386	0.281847	3.78192	8.80417	4.19234	1.58246	2.26e-12	1.45e-10	[F]GO:0042302: structural constituent of cuticle		IPR033778 Cuticle protein CPCFC	PF00379 Insect cuticle protein	Yes	No	No	Yes
Cluster-2394.0	OM_58653	No significant similarities found		0.252582	0.197902	2.02241	6.64557	4.19209	-0.772778	8.77e-07	1.84e-05
Cluster-798.44702	OM_45432	hypothetical secreted protein	ACB70342.1	3.2145	2.11212	38.6075	59.006	4.19112	3.18487	1.26e-16	1.81e-14					Yes	No	No	Yes
Cluster-798.29954	OM_73471	tyrosine protein kinase family protein	ISCW017106-PA	19.2483	7.23924	169.713	313.941	4.1903	7.15412	1.18e-12	8.09e-11					Yes	No	No	No
Cluster-798.54805	OM_60865	No significant similarities found		0.146403	0	2.73524	0	4.18906	-0.749797	0.00272101	0.0230719
Cluster-798.13179	OM_7958	lysozyme precursor	AAL17868.1	0.208034	0.0885857	2.17267	3.29295	4.18674	1.2699	5.93e-13	4.24e-11	[F]GO:0003796: lysozyme activity	EC:3.2.1.17	IPR034691 Endolysin lambda type		Yes	No	No	Yes
Cluster-798.1939	OM_15555	No significant similarities found		0.133921	0.0918128	1.58164	2.62216	4.18549	1.19504	4.37e-08	1.17e-06
Cluster-798.72050	OM_22128	No significant similarities found		0.547893	0.421616	7.63799	10.1171	4.18396	2.46946	3.92e-11	1.98e-09
Cluster-798.27007	OM_9698	metalloprotease, partial	ABI52714.1	2.21841	1.14278	27.5667	33.538	4.18222	4.22307	1.2e-14	1.19e-12	[F]GO:0008237: metallopeptidase activity		IPR039806 Peptidase M12B, ADAM-TS13		Yes	No	No	No
Cluster-798.69601	OM_68819	No significant similarities found		0.0937023	0	0.844052	1.14668	4.1805	-2.53811	0.000435737	0.00496716
Cluster-798.38492	OM_77164	exonuclease-endonuclease-phosphatase domain superfamily, partial	AHN53432.1	0.402193	0.201056	6.60001	4.34505	4.17996	3.56984	7.48e-16	9.41e-14	[F]GO:0004519: endonuclease activity;[F]GO:0004527: exonuclease activity		IPR037146 Colicin/pyocin, DNase domain superfamily;IPR004859 Putative 5-3 exonuclease		No	No	No	No
Cluster-798.71272	OM_75694	No significant similarities found		0.0365808	0	0.475963	0.279785	4.17873	-2.12569	0.00181598	0.0165725
Cluster-798.32934	OM_76863	RecName: Full=Moubatin; Flags: Precursor	Q04669.1	45.0324	9.67192	308.907	681.005	4.17744	8.30667	6.63e-09	2.06e-07					No	No	No	No
Cluster-798.55930	OM_74564	Alpha-D-galactosidase, putative (Fragment)	B7PDZ6	0.660525	1.02918	13.2821	17.3298	4.1755	4.47912	5.83e-14	5.1e-12	[F]GO:0004557: alpha-galactosidase activity;[P]GO:0016139: glycoside catabolic process;[P]GO:0046477: glycosylceramide catabolic process;[P]GO:0009311: oligosaccharide metabolic process;[C]GO:0005737: cytoplasm	EC:3.2.1.22	IPR006215 Glycoside hydrolase, melibiase;IPR004888 Glycoside hydrolase family 63;IPR037296 Staphostatin A/B	PF16499 Alpha galactosidase A;PF17450 Alpha galactosidase A C-terminal beta sandwich domain	No	No	No	No	map00600	Sphingolipid metabolism
Cluster-798.27017	OM_25974	TSGP4	AGJ90348.1	9.30405	3.14121	65.3584	159.384	4.17316	5.02944	4.88e-11	2.39e-09	[F]GO:0043176: amine binding;[P]GO:0030682: mitigation of host defenses by symbiont		IPR002970 Tick histamine-binding protein;IPR005657 Triabin/Procalin		Yes	No	No	No
Cluster-798.54142	OM_66221	lysosomal protective protein-like	XP_013784602.1	0.886983	0.444454	8.71237	15.4613	4.17277	2.7812	9.51e-14	7.94e-12					Yes	No	No	No
Cluster-798.58276	OM_74383	Glycine rich secreted cement protein, putative (Fragment)	B7Q9Z7	1.80022	0.653009	21.1209	23.152	4.17098	3.43396	1.28e-14	1.26e-12	[F]GO:0005201: extracellular matrix structural constituent;[F]GO:0016787: hydrolase activity;[P]GO:0038063: collagen-activated tyrosine kinase receptor signaling pathway;[P]GO:0030198: extracellular matrix organization;[C]GO:0005587: collagen type IV trimer;[C]GO:0031012: extracellular matrix;[C]GO:0005615: extracellular space	EC:3	IPR036954 Collagen IV, non-collagenous domain superfamily;IPR039666 Dolichyldiphosphatase 1;IPR037286 Fibulin-2;IPR028736 Matrix metalloproteinase-26;IPR040428 Attacin/Sarcotoxin-2	PF01391 Collagen triple helix repeat (20 copies);PF01413 C-terminal tandem repeated domain in type 4 procollagen	Yes	No	No	No
Cluster-798.35201	OM_11336	No significant similarities found		4.07747	1.0544	53.1125	39.0054	4.16548	5.39909	2.98e-11	1.54e-09
Cluster-798.19852	OM_9453	transmembrane protein 205-like	XP_023228390.1	0.736903	0.222812	10.1078	7.12651	4.16531	3.90575	9.15e-13	6.35e-11					Yes	Yes	No	No
Cluster-798.39249	OM_71879	Alpha-D-galactosidase, putative (Fragment)	B7PDZ6	0.432367	0.77281	8.93613	12.7647	4.1644	3.89027	1.91e-13	1.5e-11	[F]GO:0004557: alpha-galactosidase activity;[P]GO:0016139: glycoside catabolic process;[P]GO:0046477: glycosylceramide catabolic process;[P]GO:0009311: oligosaccharide metabolic process;[C]GO:0005737: cytoplasm	EC:3.2.1.22	IPR006215 Glycoside hydrolase, melibiase;IPR004888 Glycoside hydrolase family 63;IPR037296 Staphostatin A/B	PF16499 Alpha galactosidase A;PF17450 Alpha galactosidase A C-terminal beta sandwich domain	Yes	No	No	No	map00600	Sphingolipid metabolism
Cluster-798.26833	OM_35560	TSGP4	AAN76831.1	208.812	72.6575	1700.82	3331.36	4.16011	10.8525	1.3e-11	7.17e-10	[F]GO:0043176: amine binding;[P]GO:0030682: mitigation of host defenses by symbiont		IPR002970 Tick histamine-binding protein;IPR005657 Triabin/Procalin		No	No	No	No
Cluster-798.3383	OM_18341	No significant similarities found		1.35016	0.977383	14.4534	27.6574	4.16007	1.33472	3.78e-13	2.81e-11
Cluster-798.3353	OM_77481	BTSP	ACB70323.1	11.9811	3.18334	96.6918	174.345	4.1589	5.32382	9.27e-11	4.3e-09					No	No	No	No
Cluster-798.33704	OM_46019	papilin-like isoform X2	XP_026316271.1	51.2305	27.7518	534.964	874.98	4.15789	9.08763	6.49e-15	6.78e-13					Yes	No	No	Yes
Cluster-798.54948	OM_73787	pol polyprotein	AHN53418.1	0.263798	0.129181	5.54456	1.5334	4.15704	0.00323342	9.08e-08	2.3e-06	[F]GO:0003676: nucleic acid binding;[P]GO:0015074: DNA integration		IPR040050 Zinc finger protein 830;IPR023670 Tyrosine recombinase XerS		No	No	No	No
Cluster-798.31927	OM_61183	RecName: Full=Moubatin; Flags: Precursor	Q04669.1	162.652	43.2155	1047.91	2624.37	4.15684	9.8188	1.82e-09	6.37e-08					No	No	No	Yes
Cluster-798.34204	OM_64836	RecName: Full=Moubatin; Flags: Precursor	Q04669.1	2.43472	0.697301	15.1822	40.6858	4.15613	5.87408	9.82e-10	3.61e-08					No	No	No	Yes
Cluster-798.64614	OM_59268	acid tail salivary protein	ACB70371.1	4.855	1.16366	28.2532	79.092	4.15461	4.21917	3.65e-09	1.19e-07					Yes	No	No	No
Cluster-798.5777	OM_23923	uncharacterized protein LOC114242672	XP_028029728.1	0.265211	0.185533	0.682563	7.65013	4.15278	-0.644852	6.37e-05	0.000907645					Yes	No	No	No
Cluster-798.53306	OM_63334	No significant similarities found		0.170152	0.0238065	3.1627	0.371826	4.15169	-1.09339	0.000509208	0.00569145
Cluster-798.44362	OM_70453	truncated salivary lipocalin, partial	ABR23394.1	0.0410271	0.0401817	0.246376	1.5062	4.1482	-2.56513	0.00226361	0.0198908	[F]GO:0043176: amine binding;[P]GO:0030682: mitigation of host defenses by symbiont		IPR002970 Tick histamine-binding protein;IPR005657 Triabin/Procalin		No	No	No	No
Cluster-798.28205	OM_65105	No significant similarities found		3.21534	3.89886	32.9782	93.3101	4.1464	4.13909	7.89e-12	4.58e-10
Cluster-798.39370	OM_1901	Glycine rich secreted cement protein, putative (Fragment)	B7Q9Z7	8.35313	3.47416	117.434	91.8422	4.14516	8.56721	3.17e-14	2.9e-12	[F]GO:0005201: extracellular matrix structural constituent;[F]GO:0016787: hydrolase activity;[P]GO:0038063: collagen-activated tyrosine kinase receptor signaling pathway;[P]GO:0030198: extracellular matrix organization;[C]GO:0005587: collagen type IV trimer;[C]GO:0031012: extracellular matrix;[C]GO:0005615: extracellular space	EC:3	IPR036954 Collagen IV, non-collagenous domain superfamily;IPR039666 Dolichyldiphosphatase 1;IPR037286 Fibulin-2;IPR028736 Matrix metalloproteinase-26;IPR040428 Attacin/Sarcotoxin-2	PF01391 Collagen triple helix repeat (20 copies);PF01413 C-terminal tandem repeated domain in type 4 procollagen	Yes	Yes	No	Yes
Cluster-798.72385	OM_63311	No significant similarities found		0.0325936	0	0.456706	0.166193	4.14515	-1.77364	0.000300603	0.00358269
Cluster-798.32370	OM_4957	atrial natriuretic peptide receptor 1-like isoform X2	XP_022250892.1	15.5622	6.9113	166.458	230.989	4.14426	7.48613	1.53e-14	1.48e-12					Yes	No	No	No
Cluster-798.70749	OM_31642	hypothetical protein EVAR_17972_1	GBP31481.1	1.37119	0.242699	14.4844	14.1012	4.14316	2.84399	1.14e-10	5.15e-09					Yes	No	No	No
Cluster-798.71667	OM_73542	TSGP4	AAN76831.1	1.24141	0.353696	7.5453	20.7851	4.14157	2.43287	8.06e-10	3.01e-08	[F]GO:0043176: amine binding;[P]GO:0030682: mitigation of host defenses by symbiont		IPR002970 Tick histamine-binding protein;IPR005657 Triabin/Procalin		Yes	No	No	No
Cluster-798.50565	OM_65196	7DB family member	AGJ90344.1	2.68553	1.33502	16.6159	54.5246	4.1415	3.66443	5.4e-11	2.63e-09					Yes	No	No	No
Cluster-798.1439	OM_19092	lysozyme precursor	AAL17868.1	0.188236	0.38715	5.46358	4.77983	4.13819	1.12615	1.75e-13	1.38e-11	[F]GO:0003796: lysozyme activity	EC:3.2.1.17	IPR034691 Endolysin lambda type		No	No	No	No
Cluster-798.451	OM_68653	PREDICTED: uncharacterized protein LOC107190503	XP_015434799.1	0.0517485	0.101364	1.03587	1.79427	4.13715	-0.404959	1.61e-08	4.63e-07					No	No	No	No
Cluster-798.70367	OM_76127	hypothetical protein B4U80_08130	RWS20793.1	0	0.0881562	0.630624	1.23919	4.1308	-2.15468	0.000488698	0.0054904	[F]GO:0004867: serine-type endopeptidase inhibitor activity		IPR042482 Kunitz-type protease inhibitor 1		Yes	No	No	No
Cluster-798.25695	OM_24105	RecName: Full=Disagregin; AltName: Full=Platelet aggregation activation inhibitor	P36235.1	37.5759	29.3896	276.337	896.701	4.13045	7.62193	1.67e-11	9.01e-10					Yes	No	No	Yes
Cluster-798.46151	OM_64790	Putative uncharacterized protein	B7PY05	1.82639	0.429856	18.3081	21.2675	4.13009	3.20129	3.91e-11	1.97e-09	[F]GO:0003676: nucleic acid binding;[F]GO:0004523: RNA-DNA hybrid ribonuclease activity	EC:3.1.26.4	IPR040050 Zinc finger protein 830;IPR023160 Ribonuclease HII, helix-loop-helix cap domain superfamily	PF00075 RNase H	No	No	No	No
Cluster-798.31928	OM_61185	RecName: Full=Moubatin; Flags: Precursor	Q04669.1	175.295	45.7831	1108.52	2760	4.12911	9.82411	2.45e-09	8.31e-08					No	No	No	Yes
Cluster-2201.0	OM_59973	Putative uncharacterized protein (Fragment)	B7PLW9	0.0742928	0.0793766	1.32491	1.40506	4.12897	0.179426	6.91e-12	4.05e-10	[C]GO:0016021: integral component of membrane		IPR042473 V-type immunoglobulin domain-containing suppressor of T-cell activation		No	Yes	No	No
Cluster-798.40583	OM_70635	BTSP	ACB70322.1	515.868	130.855	4914.93	6395.19	4.1283	10.4141	9.87e-11	4.53e-09					No	No	No	No
Cluster-798.17716	OM_60086	salivary gland metalloprotease	DAA34252.1	0.543519	0.243712	7.49789	6.29068	4.12815	3.31997	4.15e-16	5.46e-14	[F]GO:0008237: metallopeptidase activity		IPR039806 Peptidase M12B, ADAM-TS13		Yes	No	No	No
Cluster-798.60060	OM_76856	RecName: Full=Moubatin; Flags: Precursor	Q04669.1	19.0246	5.00095	136.448	283.373	4.12649	5.954	6.54e-10	2.49e-08					Yes	No	No	No
Cluster-798.64914	OM_61663	No significant similarities found		7.09269	2.70402	68.0346	103.107	4.12419	3.58823	1.1e-13	9.04e-12
Cluster-798.27647	OM_77166	exonuclease-endonuclease-phosphatase domain superfamily, partial	AHN53432.1	1.19337	0.435093	15.8935	12.5119	4.12387	4.90044	1.1e-13	9.04e-12	[F]GO:0004519: endonuclease activity;[F]GO:0004527: exonuclease activity		IPR037146 Colicin/pyocin, DNase domain superfamily;IPR004859 Putative 5-3 exonuclease		No	No	No	No
Cluster-798.23378	OM_72580	No significant similarities found		1.20223	0.333018	11.9841	14.7866	4.1207	3.11127	8.9e-12	5.11e-10
Cluster-798.20613	OM_19697	Glutathione S-transferase, putative	B7PR99	0.313329	0.280569	2.90305	7.50439	4.12004	2.55031	5.93e-11	2.85e-09	[F]GO:0004364: glutathione transferase activity;[P]GO:0006749: glutathione metabolic process;[C]GO:0005737: cytoplasm	EC:2.5.1.18	IPR016639 Glutathione S-transferase Omega/GSH;IPR006324 Glutathione-disulphide reductase;IPR037296 Staphostatin A/B	PF13417 Glutathione S-transferase, N-terminal domain;PF14497 Glutathione S-transferase, C-terminal domain	No	No	No	No	map00480	Glutathione metabolism
Cluster-798.37297	OM_60150	7DB family member	AGJ90344.1	0.646416	0.293386	3.97654	12.4446	4.11515	1.96215	5.46e-10	2.11e-08					No	Yes	No	No
Cluster-798.25033	OM_60088	No significant similarities found		4.54647	1.89243	56.8802	54.71	4.11424	4.69823	5.6e-15	5.95e-13
Cluster-798.71570	OM_75203	2-acylglycerol O-acyltransferase 2-like	XP_023240374.1	0.207879	0.0904869	1.94189	3.39189	4.1142	0.0642991	2.31e-09	7.87e-08					No	No	No	No
Cluster-798.25337	OM_17425	TSGP4	AGJ90348.1	4.97701	0.232732	36.0452	54.2419	4.1141	4.41679	1.55e-05	0.000253673	[F]GO:0043176: amine binding;[P]GO:0030682: mitigation of host defenses by symbiont		IPR002970 Tick histamine-binding protein;IPR005657 Triabin/Procalin		No	No	No	No
Cluster-798.33399	OM_76869	RecName: Full=Moubatin; Flags: Precursor	Q04669.1	15.91	4.60801	112.412	242.736	4.11293	6.24777	3.46e-10	1.39e-08					Yes	No	No	No
Cluster-798.72226	OM_76099	Putative uncharacterized protein	B7P5F7	0.0377909	0	0.605179	0.231232	4.11237	-2.14231	0.00703949	0.0485575	[C]GO:0016021: integral component of membrane		IPR042473 V-type immunoglobulin domain-containing suppressor of T-cell activation	PF15993 Fuseless	No	Yes	No	No
Cluster-798.25943	OM_64767	No significant similarities found		1.45266	0.72198	12.8466	24.8744	4.10991	2.60597	3.68e-14	3.33e-12
Cluster-798.71241	OM_20693	pep scaffold:IscaW1:DS678272:17996:37064:-1 gene:ISCW002375 transcript:ISCW002375-RA gene_biotype:protein_coding transcript_biotype:protein_coding	ISCW002375-PA	0.373161	0.233902	3.79461	6.80416	4.10959	1.53558	2.31e-13	1.79e-11					No	No	No	Yes
Cluster-798.18910	OM_19282	ATSP	ABI52732.1	11.9234	7.86134	110.767	230.791	4.10924	6.871	1.26e-14	1.25e-12					Yes	No	No	No
Cluster-798.31935	OM_61184	RecName: Full=Moubatin; Flags: Precursor	Q04669.1	14.8679	4.23923	98.3679	231.37	4.10863	6.33074	5.26e-10	2.05e-08					Yes	No	No	No
Cluster-798.20442	OM_69739	No significant similarities found		1.67083	0.727288	15.2363	26.4103	4.10669	1.52963	3.18e-12	1.99e-10
Cluster-798.43094	OM_15939	No significant similarities found		0.780884	0.580948	10.9419	12.5423	4.1053	3.63892	1.04e-17	1.77e-15
Cluster-798.35962	OM_67612	hypothetical protein IscW_ISCW017106	EEC03035.1	0.334166	0.0727288	3.12159	4.08934	4.10366	-0.710718	7.79e-08	2e-06					No	No	No	No
Cluster-798.15135	OM_17068	Collagen alpha-1(IV) chain	ODN04593.1	0.0934916	0.0654036	1.6041	1.18496	4.10303	-0.228747	2.03e-09	7.05e-08	[F]GO:0005201: extracellular matrix structural constituent;[C]GO:0005581: collagen trimer		IPR036954 Collagen IV, non-collagenous domain superfamily;IPR036954 Collagen IV, non-collagenous domain superfamily	PF01391 Collagen triple helix repeat (20 copies);PF01413 C-terminal tandem repeated domain in type 4 procollagen	Yes	No	No	No
Cluster-798.32382	OM_25225	tyrosine protein kinase family protein	ISCW017106-PA	29.5233	11.3752	287.619	413.541	4.09952	8.36462	4.9e-13	3.57e-11					No	No	No	No
Cluster-1929.0	OM_63297	Sulfotransferase, putative (Fragment)	B7QAE6	0.225027	0.176312	3.06303	3.8897	4.09896	1.41572	8.56e-15	8.71e-13	[F]GO:0004027: alcohol sulfotransferase activity	EC:2.8.2.2		PF00685 Sulfotransferase domain	Yes	No	No	No	map00140	Steroid hormone biosynthesis
Cluster-798.33724	OM_21083	acid tail salivary protein	ABR23361.1	592.757	114.056	5842.39	6256.51	4.09739	11.4862	2.61e-09	8.8e-08					Yes	No	No	Yes
Cluster-798.64798	OM_17761	gag-pol polyprotein	KMQ85849.1	0.393688	0.099047	4.70667	3.73486	4.09659	3.38417	1.63e-11	8.8e-10	[F]GO:0004190: aspartic-type endopeptidase activity;[F]GO:0003676: nucleic acid binding;[P]GO:0015074: DNA integration	EC:3.4.23	IPR033876 Secreted aspartic endopeptidase;IPR040050 Zinc finger protein 830;IPR023670 Tyrosine recombinase XerS	PF00078 Reverse transcriptase (RNA-dependent DNA polymerase);PF00665 Integrase core domain;PF17919 RNase H-like domain found in reverse transcriptase;PF17921 Integrase zinc binding domain	No	No	No	No
Cluster-798.72152	OM_76881	RecName: Full=Moubatin; Flags: Precursor	Q04669.1	0.645731	0.151782	4.54989	9.24547	4.09336	1.26441	3.48e-10	1.4e-08					Yes	No	No	No
Cluster-798.38862	OM_22449	No significant similarities found		119.66	88.5988	1270.71	2284.2	4.0933	9.38883	9.44e-16	1.17e-13
Cluster-798.55976	OM_28335	Heat shock protein, putative (Fragment)	B7QL71	2.60289	1.71513	6.30217	67.4531	4.09265	4.39931	8.96e-07	1.88e-05	[F]GO:0005524: ATP binding;[F]GO:0016887: ATPase activity;[F]GO:0042623: ATPase activity, coupled;[F]GO:0031072: heat shock protein binding;[F]GO:0051787: misfolded protein binding;[F]GO:0044183: protein folding chaperone;[F]GO:0051082: unfolded protein binding;[P]GO:0034605: cellular response to heat;[P]GO:0034620: cellular response to unfolded protein;[P]GO:0051085: chaperone cofactor-dependent…	EC:3.6.1.3	IPR037219 Peptidase M41-like;IPR039991 Protein shortage in chiasmata 1 ortholog;IPR025653 Peroxisome biogenesis factor 1;IPR031212 Peptidyl-prolyl cis-trans isomerase FKBP4;IPR030549 Torsin-1A;IPR031287 Anoctamin-1;IPR017378 Torsin 1/2;IPR017730 Chaperonin ClpB;IPR039165 CREB3 regulatory factor;IPR042405 Protrudin;IPR037296 Staphostatin A/B;IPR031264 Retinol-binding protein 1;IPR040418 Protein cr…	PF00012 Hsp70 protein	Yes	No	No	No	map00230	Purine metabolism
Cluster-798.32373	OM_10796	uncharacterized protein LOC111620654	XP_023218395.1	5.59702	1.99194	47.3819	81.7901	4.08886	6.64829	4.38e-12	2.67e-10					Yes	Yes	No	Yes
Cluster-798.48536	OM_17583	No significant similarities found		0.144368	0.106044	2.20352	2.15316	4.08872	-0.192079	1.53e-10	6.73e-09
Cluster-798.54141	OM_74296	lysosomal protective protein-like	XP_013784602.1	0.759295	0.513117	8.78507	12.9157	4.08852	4.06781	1.66e-15	1.97e-13					No	No	No	Yes
Cluster-798.19681	OM_65127	complement inhibitor, partial	ACI46626.1	0.250875	0.0982822	1.40612	4.91212	4.08752	-1.01173	1.52e-05	0.00025032					No	No	No	No
Cluster-798.67386	OM_62210	No significant similarities found		0.0766545	0.00938437	1.11245	0.381086	4.08613	-0.551943	2.72e-05	0.000422694
Cluster-798.12228	OM_72656	No significant similarities found		0.0351939	0	0.634039	0.107671	4.08585	-3.12729	0.00517569	0.0383056
Cluster-798.67746	OM_75566	No significant similarities found		0.0269543	0.0263988	0.485598	0.577241	4.08371	-0.242123	0.000927426	0.00949406
Cluster-798.1384	OM_66271	Receptor-type tyrosine-protein phosphatase	AIT40215.1	0.181304	0.118379	1.45169	3.74406	4.0829	0.979467	1.13e-07	2.81e-06	[F]GO:0004725: protein tyrosine phosphatase activity;[C]GO:0016021: integral component of membrane	EC:3.1.3.48	IPR042996 Receptor-type tyrosine-protein phosphatase O;IPR042473 V-type immunoglobulin domain-containing suppressor of T-cell activation		No	No	No	No
Cluster-798.51574	OM_77241	TSGP4	AGJ90348.1	14.4319	3.86608	95.6609	214.167	4.08127	6.53194	2.58e-09	8.7e-08	[F]GO:0043176: amine binding;[P]GO:0030682: mitigation of host defenses by symbiont		IPR002970 Tick histamine-binding protein;IPR005657 Triabin/Procalin		Yes	No	No	No
Cluster-798.2425	OM_20072	No significant similarities found		0.290716	0.136173	4.83261	2.39753	4.07691	1.17504	2.28e-11	1.2e-09
Cluster-798.33967	OM_24143	metalloprotease 4	AIE44755.1	3.18862	1.88711	46.5226	39.0989	4.07578	5.34655	6.97e-17	1.05e-14	[F]GO:0004222: metalloendopeptidase activity	EC:3.4.24	IPR039731 CAAX prenyl protease 2, eukaryotes		Yes	No	No	Yes
Cluster-798.57122	OM_69768	TSGP4	AAN76831.1	6.93762	2.37116	40.7659	116.332	4.07547	5.01513	4.27e-10	1.69e-08	[F]GO:0043176: amine binding;[P]GO:0030682: mitigation of host defenses by symbiont		IPR002970 Tick histamine-binding protein;IPR005657 Triabin/Procalin		No	No	No	No
Cluster-798.17861	OM_65185	7DB family member	AGJ90344.1	47.1823	23.4909	319.985	871.466	4.07521	7.74076	1.3e-11	7.18e-10					No	Yes	No	No
Cluster-798.28845	OM_77487	BTSP	ACB70323.1	1.24599	0.294184	8.59592	17.4261	4.07446	3.01631	2.44e-10	1.02e-08					No	No	No	No
Cluster-798.71527	OM_73716	MAP/microtubule affinity-regulating kinase 3-like isoform X3	XP_022250355.1	0.0816033	0.0799218	1.30679	1.58115	4.07435	-1.0659	3.88e-07	8.78e-06					No	No	No	No
Cluster-798.17132	OM_64742	No significant similarities found		3.54915	1.8717	33.2998	58.1328	4.07399	4.32664	9.31e-15	9.38e-13
Cluster-798.71698	OM_59272	acid tail salivary protein	ACB70371.1	5.85758	1.5175	37.332	87.0012	4.07389	4.57749	1.03e-09	3.77e-08					No	No	No	No
Cluster-798.35574	OM_76894	moubatin	AAA29432.1	0.375678	0.159439	3.45924	5.63175	4.07346	2.09604	3.95e-10	1.57e-08					No	No	No	No
Cluster-798.71065	OM_61187	RecName: Full=Moubatin; Flags: Precursor	Q04669.1	0.750407	0.214359	4.34988	12.005	4.0728	2.12097	1.2e-09	4.33e-08					No	No	No	No
Cluster-798.33703	OM_35932	papilin isoform X2	XP_014217269.1	4.03222	2.99949	45.3752	73.0395	4.07271	5.32352	1.66e-16	2.33e-14					Yes	No	No	No
Cluster-798.37945	OM_77045	THAP domain-containing protein 2, partial	KFM59953.1	0.682682	0.259258	13.2472	2.60006	4.07093	2.20858	3.6e-08	9.76e-07	[F]GO:0003677: DNA binding		IPR042839 Forkhead box protein M1	PF05485 THAP domain	Yes	No	No	No
Cluster-798.38863	OM_74187	ATSP	ABI52732.1	23.8248	17.1216	255.966	432.298	4.07092	7.61795	5.26e-16	6.81e-14					Yes	No	No	No
Cluster-798.58989	OM_67394	No significant similarities found		0.325902	0.136794	0.698967	7.26425	4.07078	0.352882	1.88e-05	0.000302662
Cluster-798.51587	OM_59283	RecName: Full=Moubatin; Flags: Precursor	Q04669.1	0.408391	0.0666625	2.28897	5.78897	4.07071	1.22584	2.03e-08	5.75e-07					Yes	No	No	No
Cluster-798.27660	OM_61023	metalloprotease, partial	ABI52714.1	11.6423	4.46851	127.736	142.857	4.06923	5.21992	6.8e-14	5.85e-12	[F]GO:0008237: metallopeptidase activity		IPR039806 Peptidase M12B, ADAM-TS13		Yes	No	No	No
Cluster-798.34241	OM_64831	pre-mRNA-processing factor 40 homolog B-like	XP_021002525.1	3.75784	1.59464	31.0058	58.8562	4.06908	6.75313	1.38e-12	9.32e-11					Yes	No	No	No
Cluster-798.39391	OM_61848	Glycine rich secreted cement protein, putative (Fragment)	B7Q9Z7	3.63135	1.11891	44.1449	35.5134	4.06658	4.04669	1.44e-12	9.63e-11	[F]GO:0005201: extracellular matrix structural constituent;[F]GO:0016787: hydrolase activity;[P]GO:0038063: collagen-activated tyrosine kinase receptor signaling pathway;[P]GO:0030198: extracellular matrix organization;[C]GO:0005587: collagen type IV trimer;[C]GO:0031012: extracellular matrix;[C]GO:0005615: extracellular space	EC:3	IPR036954 Collagen IV, non-collagenous domain superfamily;IPR039666 Dolichyldiphosphatase 1;IPR037286 Fibulin-2;IPR028736 Matrix metalloproteinase-26;IPR040428 Attacin/Sarcotoxin-2	PF01391 Collagen triple helix repeat (20 copies);PF01413 C-terminal tandem repeated domain in type 4 procollagen	Yes	No	No	No
Cluster-798.39375	OM_38217	Collagen alpha-2(IV) chain, partial	KFM75620.1	9.30175	3.65599	126.653	90.4218	4.06626	8.62751	3.68e-13	2.75e-11	[F]GO:0005201: extracellular matrix structural constituent;[C]GO:0005581: collagen trimer		IPR036954 Collagen IV, non-collagenous domain superfamily;IPR036954 Collagen IV, non-collagenous domain superfamily	PF01391 Collagen triple helix repeat (20 copies);PF01413 C-terminal tandem repeated domain in type 4 procollagen	Yes	Yes	No	Yes
Cluster-798.6778	OM_60123	RecName: Full=Moubatin; Flags: Precursor	Q04669.1	173.875	47.8408	1300.4	2401.42	4.06143	10.4718	3.71e-10	1.49e-08					Yes	No	No	No
Cluster-798.32487	OM_64821	Putative uncharacterized protein	B7QCN1	1.78082	3.01746	20.2916	59.7167	4.0591	6.8352	9.36e-12	5.33e-10					Yes	No	No	No
Cluster-798.18828	OM_72671	No significant similarities found		0.292441	0.245498	6.43928	2.55624	4.05615	0.622655	7.51e-10	2.83e-08
Cluster-798.32928	OM_64165	RecName: Full=Moubatin; Flags: Precursor	Q04669.1	576.138	135.139	4194.31	7626.47	4.05475	10.8557	2.69e-09	9.04e-08					No	No	No	Yes
Cluster-798.62159	OM_53095	No significant similarities found		0.600579	0.31861	5.86072	9.49319	4.05434	3.04341	2.04e-10	8.7e-09
Cluster-798.54626	OM_9866	mannan-binding lectin serine protease 1-like	OQR79970.1	1.1933	1.23597	19.453	20.9589	4.05434	4.23036	1.39e-17	2.31e-15	[F]GO:0004252: serine-type endopeptidase activity	EC:3.4.21	IPR039245 Peroxisomal/glyoxysomal leader peptide-processing protease	PF00089 Trypsin;PF18452 Immunoglobulin domain	Yes	Yes	No	Yes
Cluster-798.47986	OM_70775	RecName: Full=Moubatin; Flags: Precursor	Q04669.1	55.6344	18.5341	391.757	840.221	4.05354	6.36204	8.26e-11	3.86e-09					Yes	No	No	No
Cluster-798.55584	OM_74893	PREDICTED: cathepsin L	XP_011297801.1	0.749224	0.542695	9.96708	11.5085	4.05213	4.1953	2.89e-12	1.82e-10					Yes	No	No	Yes
Cluster-798.33539	OM_73827	RecName: Full=Moubatin; Flags: Precursor	Q04669.1	0.702351	0.286616	5.06718	11.3705	4.04493	2.10117	7.23e-12	4.23e-10					No	No	No	No
Cluster-798.30876	OM_79325	metalloprotease, partial	BAE72661.1	0.490518	0.480411	6.84594	9.25417	4.04269	2.11585	3.23e-16	4.37e-14	[F]GO:0004222: metalloendopeptidase activity	EC:3.4.24	IPR039731 CAAX prenyl protease 2, eukaryotes		Yes	No	No	Yes
Cluster-798.30439	OM_27147	atrial natriuretic peptide receptor 2-like	XP_023218394.1	13.4202	5.73583	133.062	182.381	4.04131	7.44329	9.47e-14	7.91e-12					Yes	No	No	No
Cluster-798.32331	OM_64172	RecName: Full=Moubatin; Flags: Precursor	Q04669.1	0.680708	0.090911	4.45941	8.4248	4.03966	0.747545	1.24e-08	3.64e-07					Yes	No	No	No
Cluster-798.64800	OM_72592	gag-pol polyprotein	KMQ85815.1	0.377998	0.103314	4.13519	3.79203	4.0389	3.03852	1.74e-12	1.15e-10	[F]GO:0003676: nucleic acid binding;[P]GO:0015074: DNA integration		IPR040050 Zinc finger protein 830;IPR023670 Tyrosine recombinase XerS	PF00078 Reverse transcriptase (RNA-dependent DNA polymerase);PF00665 Integrase core domain;PF17919 RNase H-like domain found in reverse transcriptase;PF17921 Integrase zinc binding domain	No	No	No	No
Cluster-798.41978	OM_65020	zinc-dependent metalloprotease, partial	ACB70344.1	5.19164	3.48663	71.2986	71.304	4.03758	4.7563	2.3e-17	3.75e-15	[F]GO:0004222: metalloendopeptidase activity	EC:3.4.24	IPR039731 CAAX prenyl protease 2, eukaryotes		Yes	No	No	No
Cluster-798.1303	OM_66672	No significant similarities found		1.21039	0.256313	9.42959	14.8121	4.0354	1.52051	1.92e-10	8.23e-09
Cluster-798.64623	OM_69340	hypothetical protein B7P43_G18170	PNF15439.1	0.0861807	0.0844048	0.977562	2.02138	4.03335	-1.38536	2.72e-06	5.21e-05					Yes	No	No	No
Cluster-798.41153	OM_18368	apyrase	AGJ90350.1	2.71609	1.18856	29.5752	34.4167	4.03246	4.20288	2.45e-14	2.29e-12	[F]GO:0016788: hydrolase activity, acting on ester bonds;[F]GO:0046872: metal ion binding;[F]GO:0000166: nucleotide binding;[P]GO:0009166: nucleotide catabolic process	EC:3.1	IPR039529 GPI inositol-deacylase;IPR040409 Phytochelatin synthase;IPR039215 RecQ-mediated genome instability protein 1;IPR036907 5'-Nucleotidase, C-terminal domain superfamily		No	No	No	Yes
Cluster-1715.0	OM_69770	No significant similarities found		0.156335	0.102076	1.25176	3.348	4.03117	-1.68165	1.18e-05	0.000199379
Cluster-798.17005	OM_59408	complement inhibitor precursor	AAT65682.1	13.1655	5.75065	94.2719	215.127	4.03106	5.90774	9.07e-12	5.19e-10					No	No	No	No
Cluster-798.23374	OM_35570	secernin-2-like	XP_023232987.1	1.44235	0.291087	12.5812	15.7786	4.03	3.65023	1.57e-09	5.54e-08					Yes	No	No	No
Cluster-798.38146	OM_64548	putative RNA-directed DNA polymerase from transposon X-element	KNC29657.1	0.187109	0.13744	1.26408	4.22172	4.02798	-0.360219	2.4e-07	5.65e-06	[F]GO:0003964: RNA-directed DNA polymerase activity	EC:2.7.7.49	IPR021891 Telomerase ribonucleoprotein complex - RNA-binding domain	PF00078 Reverse transcriptase (RNA-dependent DNA polymerase)	Yes	No	No	No
Cluster-798.60266	OM_17863	PREDICTED: low-density lipoprotein receptor-related protein 4-like	XP_018014212.1	1.19586	0.868968	12.6897	21.086	4.02759	3.39292	3.28e-16	4.41e-14					Yes	No	No	No
Cluster-798.38869	OM_77525	ATSP	ABI52732.1	39.8253	27.8081	481.042	621.343	4.02665	8.54849	7.5e-17	1.12e-14					Yes	No	No	Yes
Cluster-798.34781	OM_72620	PREDICTED: uncharacterized protein LOC108666389	XP_018008745.1	9.64906	2.20445	50.1153	143.141	4.02618	5.06667	5.33e-08	1.41e-06					Yes	No	No	No
Cluster-798.33858	OM_70636	BTSP	ACB70321.1	353.862	82.3029	3126.52	3975.31	4.02522	9.75318	5.9e-10	2.27e-08					No	No	No	No
Cluster-798.29468	OM_38617	ATSP	ABI52732.1	17.2648	12.6152	195.69	290.663	4.02439	6.9143	1.5e-16	2.13e-14					Yes	No	No	No
Cluster-798.28683	OM_7621	zinc-dependent metalloprotease, partial	ACB70344.1	16.4168	7.46578	168.424	219.922	4.02309	7.07911	3.6e-14	3.27e-12	[F]GO:0004222: metalloendopeptidase activity	EC:3.4.24	IPR039731 CAAX prenyl protease 2, eukaryotes		Yes	No	No	No
Cluster-798.31872	OM_60040	RecName: Full=Moubatin; Flags: Precursor	Q04669.1	968.444	266.811	7492.5	12530.8	4.01878	11.6439	3.11e-10	1.27e-08					No	No	No	Yes
Cluster-798.24046	OM_11518	ixominogen	AML23866.1	0.242738	0.215791	3.92455	3.51889	4.01755	3.99378	4.5e-14	4.02e-12	[F]GO:0005044: scavenger receptor activity;[F]GO:0004252: serine-type endopeptidase activity;[C]GO:0016020: membrane	EC:3.4.21	IPR042635 Scavenger receptor class F member SREC1/2;IPR039245 Peroxisomal/glyoxysomal leader peptide-processing protease;IPR042454 CXADR-like membrane protein		Yes	No	No	Yes
Cluster-798.38864	OM_61671	ATSP	ABI52732.1	16.8537	12.6514	199.848	277.837	4.01675	7.17211	5.26e-17	8.07e-15					Yes	No	No	No
Cluster-798.34260	OM_60977	papilin isoform X3	XP_027848886.1	19.5572	11.3375	193.213	306.467	4.0153	7.09184	5.62e-15	5.96e-13					Yes	No	No	Yes
Cluster-798.66794	OM_12645	Putative uncharacterized protein	B7QGI6	3.38078	1.66279	21.5435	59.9806	4.01256	4.58942	3.13e-11	1.6e-09					Yes	No	No	No
Cluster-798.12955	OM_10204	GTP cyclohydrolase 1-like	XP_013787026.2	2.14939	0.807219	12.7781	35.0543	4.01218	3.55523	1.4e-10	6.21e-09					Yes	No	No	No
Cluster-798.42630	OM_64667	No significant similarities found		0.0807163	0.0329388	1.41376	0.432147	4.01126	0.156484	1.89e-07	4.54e-06
Cluster-798.48071	OM_11566	No significant similarities found		0.853106	0.360796	6.05455	13.5837	4.00496	2.06668	1.24e-11	6.87e-10
Cluster-798.39344	OM_29079	secernin-2-like	XP_023232987.1	1.41311	0.422422	14.7681	14.7059	4.00408	4.38558	1.23e-11	6.84e-10					No	No	No	No
Cluster-798.33303	OM_77523	ATSP	ABI52732.1	39.9982	28.7595	478.661	623.829	4.003	8.55492	8.88e-17	1.32e-14					Yes	No	No	Yes
Cluster-798.34454	OM_48732	No significant similarities found		3.32817	1.19819	45.2919	27.2462	4.00183	4.35723	2.45e-12	1.56e-10
Cluster-798.33029	OM_80440	RecName: Full=Moubatin; Flags: Precursor	Q04669.1	4.12706	1.09987	29.7856	54.1123	4.00161	3.62206	1.18e-10	5.3e-09					Yes	No	No	No
Cluster-798.45746	OM_77917	ixominogen	AML23866.1	0.460629	0.23924	6.14706	5.06043	3.99807	3.74554	5.67e-13	4.07e-11	[F]GO:0005044: scavenger receptor activity;[F]GO:0004252: serine-type endopeptidase activity;[C]GO:0016020: membrane	EC:3.4.21	IPR042635 Scavenger receptor class F member SREC1/2;IPR039245 Peroxisomal/glyoxysomal leader peptide-processing protease;IPR042454 CXADR-like membrane protein		Yes	No	No	No
Cluster-798.71222	OM_73909	No significant similarities found		0.673043	0.131835	10.4188	2.4709	3.99734	1.07559	6.63e-07	1.43e-05
Cluster-798.60269	OM_53245	PREDICTED: low-density lipoprotein receptor-related protein 8-like	XP_018013098.1	1.37463	0.969718	13.9507	23.5273	3.99598	3.93675	2.43e-15	2.77e-13					Yes	Yes	No	No
Cluster-798.71187	OM_69765	TSGP4	AGJ90348.1	0.450055	0.0979513	2.50247	6.57844	3.99399	-0.628831	8.17e-07	1.73e-05	[F]GO:0043176: amine binding;[P]GO:0030682: mitigation of host defenses by symbiont		IPR002970 Tick histamine-binding protein;IPR005657 Triabin/Procalin		Yes	No	No	No
Cluster-798.27465	OM_201	Metis4 protein	CAO00628.1	15.1777	7.75166	215.841	149.416	3.99344	5.87965	9.56e-15	9.62e-13	[F]GO:0004222: metalloendopeptidase activity	EC:3.4.24	IPR039731 CAAX prenyl protease 2, eukaryotes		Yes	No	No	Yes
Cluster-798.13181	OM_73852	PREDICTED: lysozyme P-like	XP_011199991.1	0.071575	0	0.286548	1.09487	3.9933	-1.92303	0.00144834	0.0137386					Yes	No	No	No
Cluster-1333.0	OM_17637	Secreted salivary gland peptide, putative	B7QI21	0.162315	0	1.29965	1.48974	3.99326	-1.88065	0.000113659	0.0015228					Yes	No	No	No
Cluster-798.38867	OM_77524	ATSP	ABI52732.1	40.2698	28.0784	476.065	612.309	3.99303	8.55666	1.19e-16	1.72e-14					Yes	No	No	Yes
Cluster-798.71983	OM_75423	AGAP002792-PA-like protein	KFB47045.1	0.195052	0.0955163	1.14344	3.58041	3.99082	2.01976	3.21e-07	7.36e-06				PF01463 Leucine rich repeat C-terminal domain;PF13855 Leucine rich repeat	No	Yes	No	Yes
Cluster-798.22292	OM_17755	Zinc finger protein, putative (Fragment)	B7P2H6	0.201244	0.177387	5.31745	0.738815	3.99024	0.362772	2.54e-06	4.9e-05	[F]GO:0003676: nucleic acid binding;[P]GO:0006357: regulation of transcription by RNA polymerase II;[C]GO:0005634: nucleus		IPR040050 Zinc finger protein 830;IPR042988 Homeobox protein NOBOX;IPR040418 Protein crowded nuclei		Yes	No	No	No
Cluster-798.45069	OM_60923	TSGP4	AGJ90348.1	0.456979	0.0447562	4.0554	3.96119	3.987	0.943183	3.52e-08	9.56e-07	[F]GO:0043176: amine binding;[P]GO:0030682: mitigation of host defenses by symbiont		IPR002970 Tick histamine-binding protein;IPR005657 Triabin/Procalin		No	No	No	Yes
Cluster-798.403	OM_20184	fibulin-1 isoform X7	XP_021928594.1	0.110869	0.0904869	1.36857	1.8514	3.98668	3.50345	3.33e-09	1.1e-07					Yes	No	No	Yes
Cluster-798.69144	OM_42175	No significant similarities found		0.479091	0.138005	3.49758	6.46639	3.98609	0.938038	1.33e-09	4.78e-08
Cluster-1929.1	OM_75404	Sulfotransferase, putative (Fragment)	B7QAE6	0.541581	0.224409	4.14877	8.06143	3.98574	2.30396	1.99e-12	1.29e-10	[F]GO:0004027: alcohol sulfotransferase activity	EC:2.8.2.2		PF00685 Sulfotransferase domain	Yes	No	No	No	map00140	Steroid hormone biosynthesis
Cluster-798.37413	OM_76883	RecName: Full=Moubatin; Flags: Precursor	Q04669.1	15.8066	4.98712	105.57	223.616	3.98424	6.44304	2.69e-10	1.11e-08					No	No	No	No
Cluster-1536.0	OM_22171	No significant similarities found		0.0551599	0.0405175	0.745305	0.843772	3.98331	-0.287346	6.05e-08	1.58e-06
Cluster-1559.0	OM_71078	TSGP4	AGJ90348.1	0.460521	0	1.1523	6.51618	3.98274	-1.00443	0.000245208	0.00299557	[F]GO:0043176: amine binding;[P]GO:0030682: mitigation of host defenses by symbiont		IPR002970 Tick histamine-binding protein;IPR005657 Triabin/Procalin		No	No	No	No
Cluster-798.27025	OM_71490	TSGP4	AGJ90348.1	0.530817	0.119139	3.09912	7.24017	3.98115	2.08286	2.22e-09	7.62e-08	[F]GO:0043176: amine binding;[P]GO:0030682: mitigation of host defenses by symbiont		IPR002970 Tick histamine-binding protein;IPR005657 Triabin/Procalin		Yes	No	No	No
Cluster-798.29479	OM_64457	No significant similarities found		0.113952	0.0372014	0.988446	1.62691	3.98003	-1.70713	2.68e-05	0.000417392
Cluster-798.70509	OM_62510	PREDICTED: mucin-5AC	XP_001948722.2	0.883323	0.161294	7.88189	8.65688	3.97934	2.13218	2.07e-10	8.79e-09					Yes	No	No	No
Cluster-798.12266	OM_26528	No significant similarities found		1.49204	1.10857	18.2977	22.8235	3.97926	3.09888	1.25e-17	2.1e-15
Cluster-798.4434	OM_63657	carbonic anhydrase-related protein 10-like	XP_023217297.1	0.0972826	0	0.97367	0.694454	3.97881	-1.99894	6.12e-05	0.000876822					Yes	No	No	Yes
Cluster-798.33100	OM_69685	acid tail salivary protein	ACB70371.1	50.2696	13.3918	340.972	662.389	3.97823	9.5117	1.09e-09	3.97e-08					Yes	No	No	No
Cluster-798.21361	OM_95	No significant similarities found		1.14752	0.206689	12.1452	9.20042	3.97591	2.96842	4.4e-10	1.74e-08
Cluster-798.70441	OM_65276	No significant similarities found		0.0848675	0.0831187	1.2458	1.55785	3.97503	-1.43505	3.7e-06	6.91e-05
Cluster-798.35082	OM_76870	RecName: Full=Moubatin; Flags: Precursor	Q04669.1	8.32859	2.61891	57.3791	114.843	3.97468	5.38598	1.75e-10	7.55e-09					Yes	No	No	No
Cluster-798.28831	OM_69697	BTSP	ACB70322.1	1.11389	0.311695	7.00764	15.7407	3.973	0.5373	1.32e-08	3.87e-07					Yes	No	No	No
Cluster-798.38858	OM_61672	ATSP	ABI52732.1	14.7454	11.5532	191.613	221.372	3.97273	6.7987	1.25e-17	2.1e-15					Yes	No	No	No
Cluster-798.5453	OM_11735	protein trapped in endoderm-1-like	XP_022247045.1	0.630077	0.905604	8.2063	15.9718	3.97226	3.78678	1.46e-14	1.42e-12					Yes	Yes	No	No
Cluster-798.23376	OM_60872	TSGP4	AGJ90348.1	1.5202	0.576842	15.2471	17.7025	3.97221	4.06632	5.8e-13	4.16e-11	[F]GO:0043176: amine binding;[P]GO:0030682: mitigation of host defenses by symbiont		IPR002970 Tick histamine-binding protein;IPR005657 Triabin/Procalin		No	No	Probable	Yes
Cluster-798.16523	OM_284	RecName: Full=Moubatin; Flags: Precursor	Q04669.1	11.3765	5.82631	130.928	138.25	3.96761	6.58953	4.83e-15	5.23e-13					Yes	No	No	Yes
Cluster-1302.0	OM_68035	No significant similarities found		0.0623153	0.0406875	0.166318	1.58871	3.96467	-2.0487	0.00121279	0.0118882
Cluster-798.33390	OM_23060	RecName: Full=Moubatin; Flags: Precursor	Q04669.1	3.14333	0.944742	20.9737	42.944	3.96427	4.00302	1.69e-10	7.32e-09					Yes	No	No	No
Cluster-798.23375	OM_76669	secernin-2-like	XP_023232987.1	1.25863	0.652602	17.399	12.4125	3.96177	3.16162	1.15e-15	1.42e-13					No	No	No	No
Cluster-798.30437	OM_18890	tyrosine protein kinase family protein	ISCW017106-PA	6.74944	2.5161	51.8667	92.2811	3.95929	7.26799	9.57e-12	5.43e-10					No	No	No	No
Cluster-798.30241	OM_69686	TSGP4	AGJ90348.1	29.9559	9.41923	146.375	466.044	3.95862	6.24221	6.87e-09	2.12e-07	[F]GO:0043176: amine binding;[P]GO:0030682: mitigation of host defenses by symbiont		IPR002970 Tick histamine-binding protein;IPR005657 Triabin/Procalin		Yes	No	No	No
Cluster-798.34088	OM_17771	RecName: Full=Moubatin; Flags: Precursor	Q04669.1	15.5397	4.82307	94.0075	222.594	3.95818	6.32113	8.05e-10	3.01e-08					Yes	No	No	No
Cluster-798.27635	OM_19006	salivary gland metalloprotease	DAA34210.1	1.21971	0.501924	17.4601	9.25049	3.9549	3.59675	1.42e-12	9.54e-11	[F]GO:0008237: metallopeptidase activity		IPR039806 Peptidase M12B, ADAM-TS13		Yes	No	No	No
Cluster-798.32380	OM_18887	tyrosine protein kinase family protein	ISCW017106-PA	3.76275	0.563621	21.71	45.5049	3.95477	3.57144	7.24e-08	1.87e-06					Yes	No	No	No
Cluster-798.38917	OM_77265	zinc-dependent metalloprotease, partial	ACB70344.1	19.8926	6.52677	169.683	239.776	3.95379	6.68192	1.34e-11	7.34e-10	[F]GO:0004222: metalloendopeptidase activity	EC:3.4.24	IPR039731 CAAX prenyl protease 2, eukaryotes		Yes	No	No	No
Cluster-798.1206	OM_59469	No significant similarities found		0.888292	0.625967	9.93148	13.5881	3.95284	3.03043	6.97e-17	1.05e-14
Cluster-2064.0	OM_70637	BTSP	ACB70322.1	0.813313	0.138531	5.09647	9.84472	3.95141	0.56198	1.83e-08	5.25e-07					No	No	No	No
Cluster-798.3449	OM_21622	Alpha-D-galactosidase, putative (Fragment)	B7PDZ6	0.0536166	0.210047	1.8961	2.29646	3.95022	0.732472	2.25e-09	7.71e-08	[F]GO:0004557: alpha-galactosidase activity;[P]GO:0016139: glycoside catabolic process;[P]GO:0046477: glycosylceramide catabolic process;[P]GO:0009311: oligosaccharide metabolic process;[C]GO:0005737: cytoplasm	EC:3.2.1.22	IPR006215 Glycoside hydrolase, melibiase;IPR004888 Glycoside hydrolase family 63;IPR037296 Staphostatin A/B	PF16499 Alpha galactosidase A;PF17450 Alpha galactosidase A C-terminal beta sandwich domain	No	No	No	No	map00600	Sphingolipid metabolism
Cluster-798.52306	OM_71997	RecName: Full=Moubatin; Flags: Precursor	Q04669.1	3.22925	1.14765	19.5832	48.1467	3.94974	4.29166	2.69e-10	1.11e-08					Yes	No	No	No
Cluster-798.66279	OM_63805	RecName: Full=Moubatin; Flags: Precursor	Q04669.1	0.115429	0.11305	1.30933	2.47197	3.94892	-1.49015	5.92e-06	0.000106302					No	No	No	No
Cluster-798.36631	OM_5805	Putative uncharacterized protein	B7QM92	7.14029	4.42767	85.3332	93.1212	3.94704	6.38795	2.14e-16	2.98e-14	[F]GO:0004222: metalloendopeptidase activity	EC:3.4.24	IPR039731 CAAX prenyl protease 2, eukaryotes	PF13688 Metallo-peptidase family M12	Yes	No	No	No
Cluster-798.6781	OM_68970	Calmodulin-binding transcription activator, putative (Fragment)	B7PLX7	0.137009	0.0536744	1.09703	1.92814	3.94537	-0.284896	1.45e-08	4.2e-07	[F]GO:0043565: sequence-specific DNA binding;[P]GO:0045944: positive regulation of transcription by RNA polymerase II;[C]GO:0005634: nucleus		IPR042153 VDR, DNA-binding domain;IPR042634 Homeobox protein MOX-1/MOX-2;IPR040418 Protein crowded nuclei	PF00612 IQ calmodulin-binding motif;PF01833 IPT/TIG domain;PF03859 CG-1 domain	Yes	No	No	No
Cluster-798.24121	OM_16985	acid tail salivary protein	ABR23355.1	12.2679	1.67999	73.4977	141.294	3.94401	4.89017	2.78e-07	6.46e-06					Yes	No	No	Yes
Cluster-798.38861	OM_59420	ATSP	ABI52732.1	2.66066	1.5442	27.0242	37.771	3.94384	4.28351	1.45e-15	1.74e-13					Yes	No	No	No
Cluster-798.70593	OM_70883	acid tail salivary protein	ABR23361.1	14.2633	3.59406	91.9602	183.02	3.94363	4.93223	2.19e-09	7.54e-08					Yes	No	No	No
Cluster-798.936	OM_62990	hypothetical protein IscW_ISCW022080	EEC15760.1	0.108566	0	0.782353	0.996429	3.94247	-1.60932	8.77e-06	0.00015191	[C]GO:0016021: integral component of membrane		IPR042473 V-type immunoglobulin domain-containing suppressor of T-cell activation		Yes	Yes	No	No
Cluster-798.39235	OM_18931	tigger transposable element-derived protein 6-like	XP_021934281.1	4.70525	1.3403	53.0742	39.8159	3.94135	5.82139	9.53e-11	4.4e-09					Yes	No	No	No
Cluster-798.43787	OM_64741	No significant similarities found		2.04331	1.59355	23.3669	32.5295	3.93872	3.60383	1.24e-16	1.79e-14
Cluster-798.60267	OM_24549	PREDICTED: low-density lipoprotein receptor-related protein 8-like	XP_018013098.1	3.53467	2.07254	31.219	54.757	3.93766	5.4466	7.55e-14	6.47e-12					Yes	No	No	Yes
Cluster-798.41701	OM_77277	7DB family member	AGJ90344.1	48.8051	30.0355	356.753	851.243	3.93711	6.63644	1.1e-12	7.56e-11					No	No	No	No
Cluster-798.38267	OM_77337	RecName: Full=Moubatin; Flags: Precursor	Q04669.1	0.613821	0.209104	3.71284	8.98129	3.93621	1.92361	3.02e-10	1.23e-08					Yes	No	No	No
Cluster-798.72430	OM_29119	No significant similarities found		0.321368	0	1.88393	3.16023	3.93548	0.602686	5.91e-08	1.55e-06
Cluster-430.0	OM_17371	No significant similarities found		0.169251	0.372968	3.64206	4.91912	3.93346	-0.378208	7.98e-09	2.44e-07
Cluster-798.71925	OM_80442	RecName: Full=Moubatin; Flags: Precursor	Q04669.1	3.09413	0.865819	18.168	42.4621	3.93172	3.06322	6.11e-10	2.34e-08					No	No	No	No
Cluster-798.28649	OM_77240	TSGP4	AGJ90348.1	16.6934	4.71283	105.034	221.597	3.93115	6.53765	2.83e-09	9.46e-08	[F]GO:0043176: amine binding;[P]GO:0030682: mitigation of host defenses by symbiont		IPR002970 Tick histamine-binding protein;IPR005657 Triabin/Procalin		Yes	No	No	No
Cluster-798.28840	OM_71592	BTSP	ACB70323.1	10.525	2.26914	78.1883	117.016	3.93106	6.14066	3.2e-09	1.06e-07					No	No	No	No
Cluster-798.69854	OM_62317	No significant similarities found		0.134405	0.032909	1.27796	1.43919	3.93097	-1.75692	0.00027181	0.0032759
Cluster-798.52866	OM_18381	Putative uncharacterized protein	B7QM92	25.9001	11.5524	331.102	240.138	3.93083	6.58785	1.78e-13	1.4e-11	[F]GO:0004222: metalloendopeptidase activity	EC:3.4.24	IPR039731 CAAX prenyl protease 2, eukaryotes	PF13688 Metallo-peptidase family M12	Yes	No	No	Yes
Cluster-798.7425	OM_18768	No significant similarities found		0.10821	0.0993563	1.55687	1.63458	3.92671	1.16522	5.32e-13	3.83e-11
Cluster-798.35150	OM_64164	RecName: Full=Moubatin; Flags: Precursor	Q04669.1	22.4944	7.19468	167.142	283.86	3.9247	6.36485	7.96e-11	3.73e-09					Yes	No	No	No
Cluster-2063.0	OM_69023	No significant similarities found		0.113373	0	0.340413	1.73424	3.92424	-3.17052	0.00568377	0.0412212
Cluster-798.27631	OM_9379	No significant similarities found		0.118591	0.0546576	1.91307	0.725628	3.92379	0.788133	3.22e-09	1.07e-07
Cluster-798.31017	OM_23139	PREDICTED: very low-density lipoprotein receptor-like	XP_018014210.1	0.403382	0.47588	3.41338	10.013	3.92375	2.35287	1.49e-10	6.55e-09					Yes	No	No	No
Cluster-798.11762	OM_65927	hypothetical conserved protein 50	DAA34709.1	3.82576	1.34505	26.7447	51.7995	3.9227	3.74843	2.36e-11	1.24e-09	[C]GO:0016021: integral component of membrane		IPR042473 V-type immunoglobulin domain-containing suppressor of T-cell activation		Yes	Yes	No	No
Cluster-798.70508	OM_60325	hypothetical protein EVAR_17972_1	GBP31481.1	2.26244	0.500346	19.9779	21.9929	3.92269	3.18493	9.83e-11	4.52e-09					Yes	No	No	No
Cluster-798.38856	OM_74188	ATSP	ABI52732.1	1.895	1.65471	23.4682	30.4195	3.92222	4.36521	3.91e-17	6.13e-15					Yes	No	No	No
Cluster-798.63449	OM_73786	pol polyprotein	AHN53418.1	0.317187	0.328924	8.21667	1.59829	3.92106	0.921881	2.28e-07	5.38e-06	[F]GO:0003676: nucleic acid binding;[P]GO:0015074: DNA integration		IPR040050 Zinc finger protein 830;IPR023670 Tyrosine recombinase XerS		No	No	No	No
Cluster-798.72300	OM_64447	No significant similarities found		0.25226	0.0926482	1.76735	3.66584	3.92086	-0.601269	2.25e-07	5.32e-06
Cluster-798.33591	OM_9405	No significant similarities found		0.629441	0.352269	5.51989	9.39921	3.9165	2.58753	6.27e-10	2.39e-08
Cluster-798.41983	OM_48973	zinc-dependent metalloprotease, partial	ACB70344.1	7.04303	3.83701	78.6902	85.4807	3.91509	6.15283	2.16e-15	2.49e-13	[F]GO:0004222: metalloendopeptidase activity	EC:3.4.24	IPR039731 CAAX prenyl protease 2, eukaryotes		Yes	No	No	No
Cluster-798.65377	OM_10247	No significant similarities found		1.35552	0.836959	16.9882	16.1374	3.91219	2.16538	7.9e-15	8.07e-13
Cluster-798.41697	OM_70445	7DB family member	AGJ90344.1	2.86235	1.40168	16.6485	47.7503	3.91185	3.09681	5.78e-11	2.79e-09					Yes	No	No	No
Cluster-798.54806	OM_60871	No significant similarities found		0.125975	0.0584428	2.44206	0.344835	3.9118	0.46364	9.42e-06	0.000161774
Cluster-798.56725	OM_75601	No significant similarities found		0.0946837	0.05299	1.16427	1.11731	3.91006	-0.213278	3.36e-07	7.67e-06
Cluster-798.71342	OM_4567	uncharacterized protein LOC106471903, partial	XP_013787983.2	0.857606	0.455291	9.16108	10.593	3.9085	4.0644	4.56e-14	4.07e-12					No	No	No	No
Cluster-798.39371	OM_59457	cuticle collagen 3A3-like, partial	XP_013793228.2	0.646293	0.189892	8.4091	4.15222	3.90706	1.9528	3.68e-10	1.48e-08					Yes	No	No	No
Cluster-798.60883	OM_23773	Putative uncharacterized protein	B7QHM6	0.216223	0.0529418	1.1091	3.01812	3.90692	0.384225	7.44e-07	1.59e-05	[C]GO:0016021: integral component of membrane		IPR042473 V-type immunoglobulin domain-containing suppressor of T-cell activation	PF00057 Low-density lipoprotein receptor domain class A	Yes	No	No	Yes
Cluster-798.34282	OM_35930	Serine proteinase inhibitor, putative	B7PG23	15.6463	8.5913	141.402	221.987	3.90592	7.07054	3.26e-14	2.98e-12	[F]GO:0004867: serine-type endopeptidase inhibitor activity;[C]GO:0005615: extracellular space		IPR042482 Kunitz-type protease inhibitor 1;IPR040428 Attacin/Sarcotoxin-2	PF00014 Kunitz/Bovine pancreatic trypsin inhibitor domain	No	No	No	Yes
Cluster-798.38613	OM_65431	kunitz domain-containing salivary protein	ABR23431.1	24.0368	10.3635	111.23	403.265	3.90207	6.21705	3.4e-09	1.12e-07	[F]GO:0004867: serine-type endopeptidase inhibitor activity		IPR042482 Kunitz-type protease inhibitor 1		No	No	No	No
Cluster-798.49842	OM_35665	TSGP4	AGJ90348.1	3.59256	1.26403	22.0175	50.6232	3.90146	5.02692	2.36e-10	9.93e-09	[F]GO:0043176: amine binding;[P]GO:0030682: mitigation of host defenses by symbiont		IPR002970 Tick histamine-binding protein;IPR005657 Triabin/Procalin		No	No	No	No
Cluster-798.14129	OM_61318	BTSP	ACB70322.1	1.72222	0.598517	12.0104	22.7752	3.90083	2.67216	9.39e-12	5.34e-10					Yes	No	No	No
Cluster-798.33867	OM_48971	Putative uncharacterized protein	B7QM92	9.60476	5.74863	115.06	114.228	3.90016	5.92042	5.54e-16	7.15e-14	[F]GO:0004222: metalloendopeptidase activity	EC:3.4.24	IPR039731 CAAX prenyl protease 2, eukaryotes	PF13688 Metallo-peptidase family M12	No	No	No	No
Cluster-798.41152	OM_48159	apyrase	AGJ90350.1	15.1008	5.65422	147.967	161.904	3.89992	6.94753	1.3e-11	7.16e-10	[F]GO:0016788: hydrolase activity, acting on ester bonds;[F]GO:0046872: metal ion binding;[F]GO:0000166: nucleotide binding;[P]GO:0009166: nucleotide catabolic process	EC:3.1	IPR039529 GPI inositol-deacylase;IPR040409 Phytochelatin synthase;IPR039215 RecQ-mediated genome instability protein 1;IPR036907 5'-Nucleotidase, C-terminal domain superfamily		No	No	No	No
Cluster-798.58275	OM_61846	Collagen domain containing protein	RZC42832.1	0.21408	0.131043	3.69609	1.47364	3.89935	0.630717	2.97e-09	9.89e-08	[C]GO:0005581: collagen trimer		IPR036954 Collagen IV, non-collagenous domain superfamily		Yes	No	No	No
Cluster-798.60149	OM_62953	complement inhibitor precursor	AAT65682.1	0.32199	0.0985485	1.9739	4.43289	3.8984	0.392755	1.8e-08	5.17e-07					No	Yes	No	No
Cluster-798.26745	OM_10965	sortilin-related receptor-like	XP_023026610.1	0.668823	0.366052	3.18951	12.3974	3.89826	1.53483	3.47e-08	9.43e-07					Yes	No	No	Yes
Cluster-798.56369	OM_20261	Gstz1	PRD26367.1	0.0516136	0.176925	1.059	2.44753	3.89766	0.544608	1.32e-07	3.26e-06	[F]GO:0003824: catalytic activity;[P]GO:0009072: aromatic amino acid family metabolic process;[C]GO:0005737: cytoplasm		IPR039556 ICL/PEPM domain;IPR036951 Aromatic amino acid hydroxylase superfamily;IPR037296 Staphostatin A/B		No	No	No	No
Cluster-798.3717	OM_17644	No significant similarities found		0.667497	0.294184	5.34461	9.18954	3.8964	0.503322	3.57e-10	1.44e-08
Cluster-798.69893	OM_22894	No significant similarities found		0.0831452	0.0508949	0.936195	1.11288	3.89603	-0.304233	1.52e-07	3.72e-06
Cluster-798.40538	OM_27973	truncated salivary lipocalin, partial	ABR23394.1	0.650876	0.13522	5.32997	6.45654	3.89536	0.9703	5.67e-09	1.78e-07	[F]GO:0043176: amine binding;[P]GO:0030682: mitigation of host defenses by symbiont		IPR002970 Tick histamine-binding protein;IPR005657 Triabin/Procalin		No	No	No	No
Cluster-798.41976	OM_25458	Metis1 protein	CAO00625.1	7.66998	5.15042	92.8303	97.9343	3.89503	6.65145	1.58e-16	2.23e-14	[F]GO:0004222: metalloendopeptidase activity	EC:3.4.24	IPR039731 CAAX prenyl protease 2, eukaryotes		Yes	No	No	No
Cluster-798.30473	OM_18349	Putative uncharacterized protein	B7PY05	9.38282	2.39891	52.7917	122.316	3.89295	5.4672	1.33e-08	3.87e-07	[F]GO:0003676: nucleic acid binding;[F]GO:0004523: RNA-DNA hybrid ribonuclease activity	EC:3.1.26.4	IPR040050 Zinc finger protein 830;IPR023160 Ribonuclease HII, helix-loop-helix cap domain superfamily	PF00075 RNase H	Yes	No	No	No
Cluster-798.30421	OM_5076	Serine proteinase inhibitor, putative	B7PG23	9.06577	5.91611	88.8746	133.286	3.8899	6.4554	2.18e-15	2.5e-13	[F]GO:0004867: serine-type endopeptidase inhibitor activity;[C]GO:0005615: extracellular space		IPR042482 Kunitz-type protease inhibitor 1;IPR040428 Attacin/Sarcotoxin-2	PF00014 Kunitz/Bovine pancreatic trypsin inhibitor domain	Yes	No	No	Yes
Cluster-798.41696	OM_65194	7DB family member	AGJ90344.1	0.3345	0.196564	1.60699	6.75417	3.88977	-0.96494	1.2e-05	0.000201086					No	No	No	No
Cluster-798.30110	OM_14205	Collagen alpha chain, type IV, putative (Fragment)	B7Q188	9.92117	3.12812	94.207	99.1922	3.88943	7.60359	3e-11	1.54e-09	[F]GO:0005201: extracellular matrix structural constituent;[F]GO:0016787: hydrolase activity;[P]GO:0030198: extracellular matrix organization;[C]GO:0005581: collagen trimer;[C]GO:0031012: extracellular matrix;[C]GO:0005615: extracellular space	EC:3	IPR036954 Collagen IV, non-collagenous domain superfamily;IPR039666 Dolichyldiphosphatase 1;IPR037286 Fibulin-2;IPR036954 Collagen IV, non-collagenous domain superfamily;IPR028736 Matrix metalloproteinase-26;IPR040428 Attacin/Sarcotoxin-2	PF01391 Collagen triple helix repeat (20 copies);PF01413 C-terminal tandem repeated domain in type 4 procollagen	Yes	No	No	No
Cluster-798.46686	OM_64791	Putative uncharacterized protein	B7PY05	1.96478	0.310756	15.4388	18.3317	3.88931	3.17751	1.25e-08	3.67e-07	[F]GO:0003676: nucleic acid binding;[F]GO:0004523: RNA-DNA hybrid ribonuclease activity	EC:3.1.26.4	IPR040050 Zinc finger protein 830;IPR023160 Ribonuclease HII, helix-loop-helix cap domain superfamily	PF00075 RNase H	No	No	No	No
Cluster-798.34115	OM_60802	metalloprotease, partial	ABI52789.1	6.89548	4.43191	67.1234	100.712	3.88824	5.16224	3.72e-15	4.12e-13	[F]GO:0008237: metallopeptidase activity		IPR039806 Peptidase M12B, ADAM-TS13		No	No	No	No
Cluster-798.23728	OM_9513	Metis4 protein	CAO00628.1	6.45271	3.23239	77.4574	65.7609	3.88569	4.74892	7.34e-15	7.54e-13	[F]GO:0004222: metalloendopeptidase activity	EC:3.4.24	IPR039731 CAAX prenyl protease 2, eukaryotes		Yes	No	No	No
Cluster-798.72133	OM_60211	general transcription factor II-I repeat domain-containing protein 2B-like	XP_028969086.1	0.0833435	0	0.266931	1.07091	3.88528	-1.37853	0.000327097	0.0038622					No	No	No	No
Cluster-798.37879	OM_76876	RecName: Full=Moubatin; Flags: Precursor	Q04669.1	22.2777	6.88038	149.119	281.855	3.88516	6.23334	3.97e-10	1.58e-08					No	No	No	No
Cluster-798.34042	OM_64505	RecName: Full=Moubatin; Flags: Precursor	Q04669.1	10.3604	4.08697	85.8692	127.527	3.88457	8.4481	3.11e-12	1.95e-10					Yes	No	No	Yes
Cluster-798.60511	OM_30418	salivary mucin	ABR23460.1	22.8478	20.4586	138.084	500.256	3.88138	7.55046	3.69e-10	1.48e-08					Yes	Yes	No	No
Cluster-798.39463	OM_79131	RecName: Full=Moubatin; Flags: Precursor	Q04669.1	5.8236	2.24639	38.0328	80.9707	3.88096	4.83297	4.71e-11	2.32e-09					No	No	No	No
Cluster-798.34298	OM_76918	kunitz domain-containing salivary protein	ABR23431.1	23.2899	9.06099	104.413	372.006	3.87992	6.65782	7.77e-09	2.38e-07	[F]GO:0004867: serine-type endopeptidase inhibitor activity		IPR042482 Kunitz-type protease inhibitor 1		Yes	No	No	No
Cluster-798.59219	OM_74798	RecName: Full=Moubatin; Flags: Precursor	Q04669.1	5.13909	1.69402	27.7652	72.9131	3.87941	4.56451	1.4e-09	4.99e-08					Yes	No	No	No
Cluster-798.5300	OM_29589	Metis4 protein	CAO00628.1	16.5606	9.25416	207.955	171.6	3.87777	5.94587	4.19e-15	4.58e-13	[F]GO:0004222: metalloendopeptidase activity	EC:3.4.24	IPR039731 CAAX prenyl protease 2, eukaryotes		Yes	Yes	No	Yes
Cluster-798.27634	OM_59249	salivary gland metalloprotease	DAA34252.1	1.36142	0.684863	17.1192	12.9496	3.87651	4.49871	2.07e-14	1.95e-12	[F]GO:0008237: metallopeptidase activity		IPR039806 Peptidase M12B, ADAM-TS13		Yes	No	No	No
Cluster-798.41564	OM_74047	Collagen alpha chain, type IV, putative (Fragment)	B7Q188	1.89822	0.740199	20.1597	18.5781	3.87495	4.18418	4.01e-13	2.95e-11	[F]GO:0005201: extracellular matrix structural constituent;[F]GO:0016787: hydrolase activity;[P]GO:0030198: extracellular matrix organization;[C]GO:0005581: collagen trimer;[C]GO:0031012: extracellular matrix;[C]GO:0005615: extracellular space	EC:3	IPR036954 Collagen IV, non-collagenous domain superfamily;IPR039666 Dolichyldiphosphatase 1;IPR037286 Fibulin-2;IPR036954 Collagen IV, non-collagenous domain superfamily;IPR028736 Matrix metalloproteinase-26;IPR040428 Attacin/Sarcotoxin-2	PF01391 Collagen triple helix repeat (20 copies);PF01413 C-terminal tandem repeated domain in type 4 procollagen	Yes	No	No	No
Cluster-798.33680	OM_16992	RecName: Full=Moubatin; Flags: Precursor	Q04669.1	87.5203	26.4628	522.672	1148.03	3.87346	8.37683	2.23e-09	7.65e-08					Yes	No	No	No
Cluster-798.71045	OM_60927	TSGP4	AGJ90348.1	1.4029	0.435977	9.28875	17.7457	3.87339	3.03301	4.06e-11	2.03e-09	[F]GO:0043176: amine binding;[P]GO:0030682: mitigation of host defenses by symbiont		IPR002970 Tick histamine-binding protein;IPR005657 Triabin/Procalin		Yes	No	No	No
Cluster-798.70845	OM_77905	No significant similarities found		0.0191143	0	0.191309	0.175433	3.8712	-2.51008	0.00580492	0.0418975
Cluster-798.23881	OM_9499	No significant similarities found		0.9213	0.782732	9.99868	15.0099	3.87085	3.04182	3.54e-16	4.74e-14
Cluster-798.11583	OM_10223	zinc-dependent metalloprotease, partial	ACB70344.1	1.94881	0.731136	17.4287	21.805	3.87047	4.27779	1.4e-11	7.66e-10	[F]GO:0004222: metalloendopeptidase activity	EC:3.4.24	IPR039731 CAAX prenyl protease 2, eukaryotes		Yes	No	No	No
Cluster-798.33157	OM_12220	exonuclease-endonuclease-phosphatase domain superfamily, partial	AHN53432.1	39.1862	12.7454	357.971	401.083	3.86949	9.67934	5.11e-11	2.5e-09	[F]GO:0004519: endonuclease activity;[F]GO:0004527: exonuclease activity		IPR037146 Colicin/pyocin, DNase domain superfamily;IPR004859 Putative 5-3 exonuclease		No	No	No	No
Cluster-798.23373	OM_9338	Secernin-1, partial	KFM62462.1	6.0523	1.90411	66.1932	49.9628	3.86754	5.90861	5.66e-11	2.74e-09	[F]GO:0016805: dipeptidase activity	EC:3.4.13	IPR028536 Dipeptidase 1		Yes	No	No	No
Cluster-798.10309	OM_17744	No significant similarities found		0.28446	0.161294	3.35655	3.20625	3.86662	0.726997	7.35e-12	4.29e-10
Cluster-798.56042	OM_79130	RecName: Full=Moubatin; Flags: Precursor	Q04669.1	3.63342	1.16432	22.4898	47.4349	3.86316	4.02512	2.66e-10	1.1e-08					Yes	No	No	No
Cluster-798.1088	OM_18597	No significant similarities found		1.132	0.310428	6.02745	15.0995	3.862	2.00649	2.88e-09	9.63e-08
Cluster-798.15773	OM_25350	ATSP	ABI52732.1	3.55129	2.8344	42.3554	50.529	3.86162	5.21081	8.91e-17	1.32e-14					Yes	No	No	No
Cluster-798.39769	OM_61188	RecName: Full=Moubatin; Flags: Precursor	Q04669.1	0.303424	0.078203	1.40655	4.25057	3.86139	0.43586	1.7e-07	4.12e-06					No	No	No	No
Cluster-798.41558	OM_61186	RecName: Full=Moubatin; Flags: Precursor	Q04669.1	23.229	8.39928	147.993	311.327	3.85992	6.99701	1.48e-10	6.52e-09					No	No	No	Yes
Cluster-798.33706	OM_59237	venom kunitz type-like peptide Vf1, partial	ARB50089.1	2.42257	1.4139	22.4653	33.1855	3.85698	4.49344	6.8e-15	7.06e-13	[F]GO:0004867: serine-type endopeptidase inhibitor activity		IPR042482 Kunitz-type protease inhibitor 1		No	No	No	No
Cluster-798.67155	OM_74839	No significant similarities found		0.0672027	0.0438786	1.33027	0.296975	3.85678	0.136985	5.07e-05	0.000737281
Cluster-798.34468	OM_65430	kunitz domain-containing salivary protein	ABR23431.1	1.47535	0.597243	6.69404	23.4107	3.85313	2.61452	3.23e-09	1.07e-07	[F]GO:0004867: serine-type endopeptidase inhibitor activity		IPR042482 Kunitz-type protease inhibitor 1		No	No	No	No
Cluster-798.13188	OM_9608	Putative uncharacterized protein	B7QNV4	0.256066	0.275059	3.13333	4.5614	3.85114	2.83705	3.27e-16	4.41e-14	[P]GO:0016197: endosomal transport;[C]GO:0031083: BLOC-1 complex		IPR038741 AP-5 complex subunit beta-1;IPR034455 Biogenesis of lysosome-related organelles complex 1, subunit CNL1	PF06320 GCN5-like protein 1 (GCN5L1)	No	No	No	No
Cluster-798.27436	OM_35711	hypothetical secreted protein	ACB70342.1	3.31053	0.93204	21.6435	39.5523	3.84907	4.58091	1.43e-09	5.08e-08					No	Yes	No	Yes
Cluster-798.50568	OM_73516	adrenomedullin-a	BAM78543.1	186.653	127.058	1270.43	3246.4	3.84772	9.22718	5.08e-12	3.06e-10	[F]GO:0005179: hormone activity;[C]GO:0005576: extracellular region		IPR039236 Gastrin;IPR038903 Allergen Asp f 4		Yes	No	No	Yes
Cluster-798.34014	OM_16999	RecName: Full=Moubatin; Flags: Precursor	Q04669.1	1667.25	590.592	10758.5	21720.6	3.84649	13.2201	2.12e-10	8.98e-09					No	No	No	Yes
Cluster-798.66797	OM_59656	Putative uncharacterized protein	B7QGI6	3.23325	2.05683	22.229	53.9422	3.84558	4.49327	2.37e-12	1.52e-10					Yes	No	Probable	Yes
Cluster-798.39707	OM_75813	No significant similarities found		0.356443	0.320007	1.48647	8.45131	3.84173	0.412632	1.72e-06	3.42e-05
Cluster-798.21736	OM_76853	salivary lipocalin	ADK94457.1	0.216184	0.254075	2.38008	4.49742	3.83884	0.249487	1.09e-08	3.24e-07					No	No	No	No
Cluster-798.12401	OM_61155	RecName: Full=Moubatin; Flags: Precursor	Q04669.1	0.441143	0.144017	2.30575	6.22324	3.83681	0.320476	7.87e-08	2.01e-06					No	No	No	No
Cluster-798.48737	OM_48731	pol polyprotein	AHN53418.1	1.56994	0.563062	15.2262	15.2434	3.83519	4.02852	3.99e-12	2.45e-10	[F]GO:0003676: nucleic acid binding;[P]GO:0015074: DNA integration		IPR040050 Zinc finger protein 830;IPR023670 Tyrosine recombinase XerS		No	No	No	No
Cluster-798.32931	OM_59285	RecName: Full=Moubatin; Flags: Precursor	Q04669.1	802.761	276.549	5771.24	9627.14	3.83459	12.1152	1.13e-10	5.1e-09					No	No	No	No
Cluster-2587.0	OM_79988	Monocarboxylate transporter, putative (Fragment)	B7Q126	0.101725	0	1.01813	0.622427	3.83094	-2.10071	0.00283504	0.0238662	[F]GO:0008028: monocarboxylic acid transmembrane transporter activity;[C]GO:0016021: integral component of membrane		IPR030759 Monocarboxylate transporter 3;IPR042473 V-type immunoglobulin domain-containing suppressor of T-cell activation	PF07690 Major Facilitator Superfamily	Yes	Yes	No	No
Cluster-798.31696	OM_35675	RecName: Full=Moubatin; Flags: Precursor	Q04669.1	304.99	85.3773	1791.27	3757.98	3.82937	10.4252	3.49e-09	1.14e-07					No	No	No	Yes
Cluster-798.27464	OM_23159	truncated secreted metalloprotease	AAM93652.1	44.7206	13.6663	377.95	451.845	3.82896	8.20518	7.6e-11	3.59e-09	[F]GO:0004222: metalloendopeptidase activity	EC:3.4.24	IPR039731 CAAX prenyl protease 2, eukaryotes		Yes	No	No	No
Cluster-798.32242	OM_61400	salivary lipocalin	ADK94457.1	7.18782	2.35905	52.8909	82.5589	3.82639	7.19715	1.65e-10	7.18e-09					Yes	No	No	No
Cluster-798.38868	OM_74189	ATSP	ABI52732.1	2.6252	1.67836	26.2018	34.8773	3.82545	4.4095	2.05e-15	2.37e-13					Yes	No	No	No
Cluster-798.7756	OM_12066	No significant similarities found		0.380206	0.139639	2.14052	5.37976	3.8249	0.124826	4.74e-07	1.05e-05
Cluster-798.53840	OM_33087	Alpha-D-galactosidase, putative (Fragment)	B7PDZ6	0.501707	0.875644	7.9699	11.5905	3.82466	4.52838	6.77e-12	3.98e-10	[F]GO:0004557: alpha-galactosidase activity;[P]GO:0016139: glycoside catabolic process;[P]GO:0046477: glycosylceramide catabolic process;[P]GO:0009311: oligosaccharide metabolic process;[C]GO:0005737: cytoplasm	EC:3.2.1.22	IPR006215 Glycoside hydrolase, melibiase;IPR004888 Glycoside hydrolase family 63;IPR037296 Staphostatin A/B	PF16499 Alpha galactosidase A;PF17450 Alpha galactosidase A C-terminal beta sandwich domain	No	No	No	No	map00600	Sphingolipid metabolism
Cluster-798.60272	OM_19370	PREDICTED: low-density lipoprotein receptor-related protein 8-like	XP_018013098.1	2.56884	1.36367	20.6766	35.0025	3.82182	4.37557	3.75e-13	2.79e-11					Yes	No	No	Yes
Cluster-798.20123	OM_9595	No significant similarities found		3.99624	2.98906	41.7815	57.0391	3.82175	5.75619	6.25e-16	7.98e-14
Cluster-798.72079	OM_68845	hypothetical protein C7M84_001332	ROT79945.1	0.0738896	0.072367	0.19721	2.0345	3.82066	-1.71535	0.000822203	0.00856535					No	No	No	No
Cluster-798.2649	OM_65010	No significant similarities found		0.127301	0.415593	3.14282	4.80336	3.82032	-0.462793	6.85e-08	1.77e-06
Cluster-798.49600	OM_73551	No significant similarities found		2.1824	0.618729	19.5667	20.0303	3.81985	3.81941	4.71e-11	2.32e-09
Cluster-798.55959	OM_20973	No significant similarities found		1.14305	0.770611	23.3823	3.62874	3.81907	4.75783	1.3e-07	3.21e-06
Cluster-798.16608	OM_24859	Retrovirus-related Pol polyprotein from transposon 17.6, partial	KFM69716.1	0.723093	0.384447	7.51635	8.09826	3.81645	5.38652	5.32e-10	2.07e-08	[F]GO:0003700: DNA-binding transcription factor activity;[F]GO:0003676: nucleic acid binding;[F]GO:0008270: zinc ion binding;[P]GO:0015074: DNA integration		IPR042988 Homeobox protein NOBOX;IPR040050 Zinc finger protein 830;IPR040204 E3 ubiquitin-protein ligase UBR7;IPR023670 Tyrosine recombinase XerS	PF00078 Reverse transcriptase (RNA-dependent DNA polymerase);PF00665 Integrase core domain;PF02023 SCAN domain;PF17919 RNase H-like domain found in reverse transcriptase;PF17921 Integrase zinc binding domain	Yes	No	No	No
Cluster-798.72345	OM_66387	No significant similarities found		0.0498383	0.0976226	0.698342	1.67721	3.81581	-2.72597	0.000419957	0.0048161
Cluster-798.33736	OM_70638	BTSP	ACB70322.1	2.0156	0.415593	11.821	22.6104	3.8156	1.69954	8.81e-09	2.67e-07					No	No	No	No
Cluster-798.34268	OM_35561	TSGP4	AGJ90348.1	163.493	53.5635	1132.63	1921.02	3.81435	9.52476	7.75e-10	2.91e-08	[F]GO:0043176: amine binding;[P]GO:0030682: mitigation of host defenses by symbiont		IPR002970 Tick histamine-binding protein;IPR005657 Triabin/Procalin		Yes	No	No	No
Cluster-798.36729	OM_64232	salivary lipocalin	ACB70348.1	42.24	17.0079	318.085	515.292	3.81381	6.69928	6.21e-12	3.67e-10	[F]GO:0043176: amine binding;[P]GO:0030682: mitigation of host defenses by symbiont		IPR002970 Tick histamine-binding protein;IPR005657 Triabin/Procalin		Yes	No	No	No
Cluster-798.41299	OM_49617	cyclophilin B precursor, putative	ISCW002493-PA	35.3935	9.85233	251.048	385.267	3.81373	8.0052	1.12e-09	4.08e-08					No	No	No	Yes
Cluster-798.15569	OM_5917	truncated secreted metalloprotease	AAM93653.1	1.43259	1.50963	20.0555	21.3316	3.81259	4.12239	3.69e-17	5.8e-15	[F]GO:0004222: metalloendopeptidase activity	EC:3.4.24	IPR039731 CAAX prenyl protease 2, eukaryotes		Yes	No	No	Yes
Cluster-798.14250	OM_17183	No significant similarities found		0.0603732	0.0591291	0.997023	0.738815	3.81253	-0.942561	1.49e-06	2.99e-05
Cluster-798.33874	OM_5271	golgi-destined protein	ABR23375.1	24.477	8.85129	134.887	333.424	3.81246	7.79238	9.77e-10	3.59e-08	[F]GO:0043176: amine binding;[P]GO:0030682: mitigation of host defenses by symbiont		IPR002970 Tick histamine-binding protein;IPR005657 Triabin/Procalin		No	No	No	No
Cluster-798.39761	OM_45716	adrenomedullin-a	BAM78543.1	42.9127	21.8679	329.171	580.272	3.81118	7.70887	7.84e-13	5.49e-11	[F]GO:0005179: hormone activity;[C]GO:0005576: extracellular region		IPR039236 Gastrin;IPR038903 Allergen Asp f 4		Yes	No	No	Yes
Cluster-798.67739	OM_76621	OMFREP	AAM88421.1	0.397461	0.155708	3.20897	4.62073	3.81107	2.5905	2.56e-06	4.94e-05					Yes	No	No	No
Cluster-798.39167	OM_71622	Secreted metalloprotease, putative	B7QM91	0.346542	0.242429	3.27023	5.14954	3.81069	0.465848	1.58e-10	6.92e-09	[F]GO:0004222: metalloendopeptidase activity	EC:3.4.24	IPR039731 CAAX prenyl protease 2, eukaryotes	PF13688 Metallo-peptidase family M12	Yes	No	No	No
Cluster-798.54134	OM_16566	lysosomal protective protein-like isoform X2	XP_023233630.1	0.740906	0.408997	7.22674	8.92258	3.80893	3.87487	3.03e-13	2.29e-11					No	No	No	Yes
Cluster-798.44143	OM_53062	ATSP	ABI52732.1	77.2069	35.0033	612.459	959.162	3.80783	7.81355	1.24e-12	8.46e-11					Yes	Yes	No	No
Cluster-798.19066	OM_9697	metalloprotease, partial	ABI52714.1	4.86242	3.3681	37.9245	77.4243	3.80768	5.09682	2.85e-13	2.17e-11	[F]GO:0008237: metallopeptidase activity		IPR039806 Peptidase M12B, ADAM-TS13		Yes	No	No	No
Cluster-798.45932	OM_80322	RecName: Full=Moubatin; Flags: Precursor	Q04669.1	21.2169	7.88779	121.691	285.472	3.80526	5.23528	4.74e-10	1.86e-08					Yes	No	No	No
Cluster-798.23888	OM_65017	zinc-dependent metalloprotease, partial	ACB70344.1	4.7738	1.50231	27.1754	60.6121	3.80459	4.48095	1.05e-09	3.82e-08	[F]GO:0004222: metalloendopeptidase activity	EC:3.4.24	IPR039731 CAAX prenyl protease 2, eukaryotes		Yes	No	No	No
Cluster-798.34553	OM_48972	zinc-dependent metalloprotease, partial	ACB70344.1	6.29031	3.92539	69.4206	73.333	3.8042	5.63397	2.19e-15	2.52e-13	[F]GO:0004222: metalloendopeptidase activity	EC:3.4.24	IPR039731 CAAX prenyl protease 2, eukaryotes		No	No	No	No
Cluster-798.24061	OM_12607	RecName: Full=Moubatin; Flags: Precursor	Q04669.1	269.121	94.3942	2129.93	2947.61	3.80403	11.7059	3.21e-11	1.64e-09					Yes	No	No	No
Cluster-798.30435	OM_18888	tyrosine protein kinase family protein	ISCW017106-PA	2.68837	0.570783	16.4829	29.1028	3.80285	3.37515	3.39e-09	1.11e-07					No	No	No	No
Cluster-798.1729	OM_4540	No significant similarities found		3.07279	1.80568	25.1504	43.1392	3.80227	2.88875	7.77e-14	6.64e-12
Cluster-798.60850	OM_70831	TSGP4	AGJ90348.1	3.0105	0.982822	16.2708	39.7575	3.8017	2.15702	9.81e-10	3.6e-08	[F]GO:0043176: amine binding;[P]GO:0030682: mitigation of host defenses by symbiont		IPR002970 Tick histamine-binding protein;IPR005657 Triabin/Procalin		No	No	No	No
Cluster-798.41154	OM_59367	apyrase	AGJ90350.1	9.38595	5.54701	90.1041	117.963	3.80002	6.43502	3.6e-14	3.27e-12	[F]GO:0016788: hydrolase activity, acting on ester bonds;[F]GO:0046872: metal ion binding;[F]GO:0000166: nucleotide binding;[P]GO:0009166: nucleotide catabolic process	EC:3.1	IPR039529 GPI inositol-deacylase;IPR040409 Phytochelatin synthase;IPR039215 RecQ-mediated genome instability protein 1;IPR036907 5'-Nucleotidase, C-terminal domain superfamily		Yes	No	No	No
Cluster-798.31752	OM_44894	RecName: Full=Moubatin; Flags: Precursor	Q04669.1	10.8857	3.71909	63.4002	140.098	3.79923	4.85758	5.31e-10	2.06e-08					Yes	No	No	No
Cluster-798.53749	OM_24068	metalloprotease, partial	ABI52789.1	6.24511	3.85488	50.0567	90.6335	3.79821	4.24762	8.12e-14	6.88e-12	[F]GO:0008237: metallopeptidase activity		IPR039806 Peptidase M12B, ADAM-TS13		No	No	No	No
Cluster-798.48455	OM_60803	Putative uncharacterized protein	B7QB33	1.3241	0.54814	10.6294	15.452	3.79611	2.83317	1.2e-12	8.19e-11					Yes	No	No	No
Cluster-798.29043	OM_71709	Metis1 protein	CAO00625.1	12.2527	4.8659	133.747	103.965	3.79533	5.70212	1.79e-12	1.17e-10	[F]GO:0004222: metalloendopeptidase activity	EC:3.4.24	IPR039731 CAAX prenyl protease 2, eukaryotes		Yes	No	No	No
Cluster-798.39892	OM_47140	collagen alpha-5(IV) chain-like	XP_013773289.1	2.06864	0.770579	24.8453	14.5778	3.79509	4.37068	1.83e-11	9.79e-10					Yes	No	No	Yes
Cluster-798.18072	OM_1731	Secreted salivary gland peptide, putative	B7P261	22.7701	5.07366	179.835	206.757	3.79507	8.79617	0.000824554	0.00858573					Yes	No	No	Yes
Cluster-798.33353	OM_72643	kunitz domain-containing salivary protein	ABR23431.1	11.5537	4.66119	51.1438	173.989	3.7949	6.42365	8.92e-09	2.7e-07	[F]GO:0004867: serine-type endopeptidase inhibitor activity		IPR042482 Kunitz-type protease inhibitor 1		Yes	No	No	No
Cluster-798.30702	OM_72755	RecName: Full=Moubatin; Flags: Precursor	Q04669.1	126.848	43.9323	757.587	1611.38	3.794	9.86349	6.16e-10	2.36e-08					No	No	No	No
Cluster-798.41699	OM_61630	7DB family member	AGJ90344.1	286.591	229.3	2645.17	4496.4	3.79108	10.772	1.52e-14	1.47e-12					Yes	No	No	Yes
Cluster-798.41700	OM_70444	7DB family member	AGJ90344.1	8.71195	5.93207	65.7285	137.136	3.79101	5.28047	3.28e-13	2.47e-11					Yes	No	No	No
Cluster-798.1205	OM_75094	Secreted protein, putative (Fragment)	B7QE47	0.818856	0.157252	6.97436	6.58225	3.79026	1.69017	5.52e-09	1.73e-07	[F]GO:0005520: insulin-like growth factor binding;[P]GO:0001558: regulation of cell growth;[C]GO:0005576: extracellular region		IPR022327 Insulin-like growth factor-binding protein 4;IPR039154 Serine/Threonine kinase LKB1, catalytic domain;IPR038903 Allergen Asp f 4		Yes	No	No	No
Cluster-798.41563	OM_74046	Collagen alpha chain, type IV, putative (Fragment)	B7Q188	2.31481	0.671064	22.3897	18.866	3.78753	4.21031	7.67e-11	3.61e-09	[F]GO:0005201: extracellular matrix structural constituent;[F]GO:0016787: hydrolase activity;[P]GO:0030198: extracellular matrix organization;[C]GO:0005581: collagen trimer;[C]GO:0031012: extracellular matrix;[C]GO:0005615: extracellular space	EC:3	IPR036954 Collagen IV, non-collagenous domain superfamily;IPR039666 Dolichyldiphosphatase 1;IPR037286 Fibulin-2;IPR036954 Collagen IV, non-collagenous domain superfamily;IPR028736 Matrix metalloproteinase-26;IPR040428 Attacin/Sarcotoxin-2	PF01391 Collagen triple helix repeat (20 copies);PF01413 C-terminal tandem repeated domain in type 4 procollagen	Yes	No	No	No
Cluster-798.72030	OM_57809	hypothetical secreted protein	ACB70342.1	0.0948997	0.0464721	1.51971	0.580666	3.78729	-2.00826	0.000661434	0.00711123					No	Yes	No	Yes
Cluster-798.71443	OM_73877	general transcription factor II-I repeat domain-containing protein 2-like	XP_022911324.1	0.12114	0.0949153	0.775971	2.37192	3.78661	-0.553555	7.58e-06	0.000132929					Yes	No	No	No
Cluster-798.29852	OM_61154	RecName: Full=Moubatin; Flags: Precursor	Q04669.1	0.703738	0.100514	3.75653	7.40092	3.78396	1.63874	8.99e-08	2.28e-06					Yes	No	No	No
Cluster-798.48713	OM_21043	glutamate receptor ionotropic, delta-2-like	XP_022255053.1	0.760413	0.162913	5.89831	6.90645	3.78276	1.23107	1.25e-09	4.49e-08					Yes	No	No	No
Cluster-798.49859	OM_73973	hypothetical secreted protein	ACB70342.1	0.240515	0.066251	2.42228	1.81657	3.78264	1.35315	1.31e-10	5.83e-09					No	No	No	Yes
Cluster-798.39610	OM_32975	hypothetical secreted protein precursor	ACB70310.1	8.74628	12.4845	81.9744	209.934	3.78087	7.03055	5.28e-11	2.57e-09					Yes	No	No	No
Cluster-798.38859	OM_64740	ATSP	ABI52732.1	2.51208	1.9616	26.3318	35.2592	3.78082	3.92705	7.01e-16	8.86e-14					Yes	No	No	No
Cluster-798.22813	OM_61319	No significant similarities found		1.09152	0.192775	5.37278	12.372	3.78	1.73912	2.02e-07	4.83e-06
Cluster-798.27467	OM_72726	Metis1 protein	CAO00625.1	18.6555	7.23055	199.35	156.094	3.77922	6.30963	4.05e-12	2.48e-10	[F]GO:0004222: metalloendopeptidase activity	EC:3.4.24	IPR039731 CAAX prenyl protease 2, eukaryotes		Yes	No	No	No
Cluster-798.43766	OM_59366	acid tail salivary protein	ACB70371.1	14.3051	3.22531	83.6644	156.939	3.77831	6.11472	1.53e-08	4.44e-07					No	Yes	No	No
Cluster-798.26874	OM_11080	secernin-3-like isoform X2	XP_022670118.1	1.16039	0.475037	11.319	11.1386	3.77813	3.88525	2.79e-12	1.77e-10					No	No	No	No
Cluster-798.13814	OM_16057	salivary lipocalin	ACB70380.1	103.391	51.2299	716.5	1404.47	3.77779	8.27582	6.28e-12	3.7e-10					Yes	No	No	No
Cluster-798.32064	OM_77238	TSGP4	AGJ90348.1	10.1127	3.81309	61.7993	129.271	3.77769	5.97423	4.61e-10	1.81e-08	[F]GO:0043176: amine binding;[P]GO:0030682: mitigation of host defenses by symbiont		IPR002970 Tick histamine-binding protein;IPR005657 Triabin/Procalin		Yes	No	No	No
Cluster-798.31832	OM_35933	papilin isoform X2	XP_014217269.1	5.22564	3.36169	47.3909	70.4108	3.77719	5.4159	9.57e-15	9.62e-13					No	No	No	No
Cluster-798.54143	OM_74297	lysosomal protective protein-like	XP_013784602.1	0.758303	0.42821	7.26141	9.00801	3.77439	3.87394	7.82e-14	6.66e-12					No	No	No	Yes
Cluster-798.10582	OM_62158	No significant similarities found		0.108309	0.132596	1.54474	1.82246	3.77439	0.00961534	4.22e-09	1.36e-07
Cluster-798.33970	OM_20862	No significant similarities found		1.34725	0.534078	5.65051	20.3142	3.77436	1.33652	3.43e-07	7.84e-06
Cluster-798.35449	OM_59998	No significant similarities found		0.193719	0.189727	2.26202	3.16085	3.77372	-0.997919	9.17e-08	2.32e-06
Cluster-798.31064	OM_59313	BTSP	ACB70321.1	3.13008	0.898997	23.1331	31.9857	3.77292	4.43703	1.94e-10	8.31e-09					Yes	No	No	No
Cluster-798.61369	OM_73535	TSGP4	AGJ90348.1	3.17223	0.706105	18.5963	34.4717	3.77132	3.44118	7.35e-09	2.26e-07	[F]GO:0043176: amine binding;[P]GO:0030682: mitigation of host defenses by symbiont		IPR002970 Tick histamine-binding protein;IPR005657 Triabin/Procalin		No	No	No	Yes
Cluster-798.72305	OM_69339	No significant similarities found		0.0513903	0.100663	0.20574	2.20111	3.77082	-2.37717	0.00223127	0.0196633
Cluster-798.9890	OM_25343	Collagen alpha chain, type IV, putative (Fragment)	B7Q188	12.8646	3.27792	97.3882	122.979	3.7705	5.67831	4.51e-09	1.44e-07	[F]GO:0005201: extracellular matrix structural constituent;[F]GO:0016787: hydrolase activity;[P]GO:0030198: extracellular matrix organization;[C]GO:0005581: collagen trimer;[C]GO:0031012: extracellular matrix;[C]GO:0005615: extracellular space	EC:3	IPR036954 Collagen IV, non-collagenous domain superfamily;IPR039666 Dolichyldiphosphatase 1;IPR037286 Fibulin-2;IPR036954 Collagen IV, non-collagenous domain superfamily;IPR028736 Matrix metalloproteinase-26;IPR040428 Attacin/Sarcotoxin-2	PF01391 Collagen triple helix repeat (20 copies);PF01413 C-terminal tandem repeated domain in type 4 procollagen	Yes	No	No	No
Cluster-798.1691	OM_18492	Receptor-type tyrosine-protein phosphatase	AIT40215.1	0.211952	0.0889649	1.1819	3.01062	3.76607	0.665683	2.34e-07	5.51e-06	[F]GO:0004725: protein tyrosine phosphatase activity;[C]GO:0016021: integral component of membrane	EC:3.1.3.48	IPR042996 Receptor-type tyrosine-protein phosphatase O;IPR042473 V-type immunoglobulin domain-containing suppressor of T-cell activation		Yes	Yes	No	No
Cluster-798.54391	OM_66241	uncharacterized protein LOC111625564 isoform X2	XP_023224497.1	0.337836	0.0636298	2.99115	2.50441	3.76547	1.01967	2.26e-09	7.73e-08					Yes	Yes	No	No
Cluster-798.34220	OM_74800	RecName: Full=Moubatin; Flags: Precursor	Q04669.1	8.33607	3.29904	50.7068	107.477	3.76405	5.19141	9.99e-11	4.57e-09					Yes	Yes	No	No
Cluster-798.30440	OM_7564	tyrosine protein kinase family protein	ISCW017106-PA	3.06629	1.19118	22.0484	35.8466	3.76297	3.78947	6.38e-12	3.76e-10					No	No	No	No
Cluster-798.34218	OM_61709	Collagen alpha chain, type IV, putative (Fragment)	B7Q188	3.37484	1.06702	32.9756	27.3351	3.76281	5.34533	4.69e-11	2.32e-09	[F]GO:0005201: extracellular matrix structural constituent;[F]GO:0016787: hydrolase activity;[P]GO:0030198: extracellular matrix organization;[C]GO:0005581: collagen trimer;[C]GO:0031012: extracellular matrix;[C]GO:0005615: extracellular space	EC:3	IPR036954 Collagen IV, non-collagenous domain superfamily;IPR039666 Dolichyldiphosphatase 1;IPR037286 Fibulin-2;IPR036954 Collagen IV, non-collagenous domain superfamily;IPR028736 Matrix metalloproteinase-26;IPR040428 Attacin/Sarcotoxin-2	PF01391 Collagen triple helix repeat (20 copies);PF01413 C-terminal tandem repeated domain in type 4 procollagen	Yes	No	No	No
Cluster-798.42921	OM_74113	salivary basic tailless protein	ABR23379.1	42.7109	31.4845	437.957	569.247	3.76279	8.19435	2.57e-15	2.91e-13					Yes	No	No	No
Cluster-798.21956	OM_17542	ixominogen	AML23866.1	0.0941613	0.0419186	0.83962	1.04754	3.7619	0.706228	1.25e-08	3.66e-07	[F]GO:0005044: scavenger receptor activity;[F]GO:0004252: serine-type endopeptidase activity;[C]GO:0016020: membrane	EC:3.4.21	IPR042635 Scavenger receptor class F member SREC1/2;IPR039245 Peroxisomal/glyoxysomal leader peptide-processing protease;IPR042454 CXADR-like membrane protein		No	No	No	No
Cluster-639.0	OM_70963	No significant similarities found		0.812208	0.511375	4.1807	14.1991	3.76142	0.245902	1.38e-07	3.4e-06
Cluster-798.14631	OM_62198	Transcription factor hes-1, putative	B7P6G5	3.66515	1.42544	12.6105	56.4552	3.76042	4.3035	8.12e-08	2.07e-06	[F]GO:0001227: DNA-binding transcription repressor activity, RNA polymerase II-specific;[F]GO:0046983: protein dimerization activity;[F]GO:0000977: RNA polymerase II regulatory region sequence-specific DNA binding;[P]GO:0009952: anterior/posterior pattern specification;[P]GO:0030154: cell differentiation;[P]GO:0000122: negative regulation of transcription by RNA polymerase II;[P]GO:0050767: regul…		IPR039725 Coiled-coil and C2 domain-containing protein 1;IPR036879 Transcription factor, MADS-box superfamily;IPR033896 MADS MEF2-like;IPR032851 Transcription factor GLI3;IPR039162 Homeodomain-only protein;IPR042225 Negative cofactor 2 complex subunit beta;IPR033079 Tenascin-R;IPR040418 Protein crowded nuclei	PF00010 Helix-loop-helix DNA-binding domain;PF07527 Hairy Orange	No	No	No	No
Cluster-798.32376	OM_18886	tyrosine protein kinase family protein	ISCW017106-PA	3.78896	1.38967	28.0752	42.1218	3.75994	5.20647	1.6e-11	8.66e-10					No	No	No	No
Cluster-798.22843	OM_61190	RecName: Full=Moubatin; Flags: Precursor	Q04669.1	0.493298	0.172548	2.8213	6.30622	3.75892	0.988383	7.07e-09	2.18e-07					No	No	No	No
Cluster-798.34273	OM_77235	TSGP4	AGJ90348.1	40.7494	15.3257	270.442	488.386	3.75823	8.27879	1.52e-10	6.68e-09	[F]GO:0043176: amine binding;[P]GO:0030682: mitigation of host defenses by symbiont		IPR002970 Tick histamine-binding protein;IPR005657 Triabin/Procalin		Yes	No	No	No
Cluster-798.39469	OM_77236	TSGP4	AGJ90348.1	11.3055	4.34772	73.304	138.504	3.75772	6.09212	1.36e-10	6.01e-09	[F]GO:0043176: amine binding;[P]GO:0030682: mitigation of host defenses by symbiont		IPR002970 Tick histamine-binding protein;IPR005657 Triabin/Procalin		Yes	No	No	No
Cluster-798.33585	OM_77245	TSGP4	AGJ90348.1	180.66	63.8577	1193.47	2112.72	3.75711	9.56607	3.75e-10	1.5e-08	[F]GO:0043176: amine binding;[P]GO:0030682: mitigation of host defenses by symbiont		IPR002970 Tick histamine-binding protein;IPR005657 Triabin/Procalin		No	No	No	No
Cluster-798.33099	OM_77234	TSGP4	AGJ90348.1	6.0342	2.35987	40.4985	73.0172	3.7566	5.49835	4.8e-11	2.36e-09	[F]GO:0043176: amine binding;[P]GO:0030682: mitigation of host defenses by symbiont		IPR002970 Tick histamine-binding protein;IPR005657 Triabin/Procalin		Yes	No	No	No
Cluster-798.40714	OM_70552	RecName: Full=Moubatin; Flags: Precursor	Q04669.1	3.77189	0.846579	17.932	44.9563	3.75614	1.58263	4.23e-08	1.13e-06					No	No	No	No
Cluster-798.32137	OM_14991	RecName: Full=Moubatin; Flags: Precursor	Q04669.1	306.754	112.496	1918.37	3741.95	3.75498	10.4422	2.29e-10	9.66e-09					Yes	No	No	Yes
Cluster-798.66801	OM_65977	hypothetical protein IscW_ISCW022396	EEC17958.1	0.566934	0.209357	2.6976	7.84772	3.75477	2.23188	3.24e-09	1.07e-07					Yes	No	No	No
Cluster-798.66025	OM_16410	hypothetical protein IscW_ISCW003352	EEC04114.1	0.679889	0.688075	7.00138	11.5095	3.75407	3.7404	8.2e-14	6.94e-12					Yes	No	No	No
Cluster-798.30007	OM_276	adrenomedullin-a	BAM78543.1	257.998	139.214	2545.63	2812.34	3.75369	10.4869	5.85e-14	5.1e-12	[F]GO:0005179: hormone activity;[C]GO:0005576: extracellular region		IPR039236 Gastrin;IPR038903 Allergen Asp f 4		Yes	No	No	Yes
Cluster-798.18652	OM_5181	No significant similarities found		8.86712	1.29189	97.9571	39.06	3.7534	5.87967	1.32e-06	2.69e-05
Cluster-798.36633	OM_27402	P2X receptor	ADO64254.1	1.1484	0.6066	11.2615	12.435	3.7519	2.90963	3.9e-15	4.29e-13	[F]GO:0005524: ATP binding;[F]GO:0004931: extracellularly ATP-gated cation channel activity;[F]GO:0001614: purinergic nucleotide receptor activity;[P]GO:0033198: response to ATP;[C]GO:0005887: integral component of plasma membrane;[C]GO:0098794: postsynapse		IPR037219 Peptidase M41-like;IPR028484 P2X receptor E;IPR003050 P2X7 purinoceptor;IPR001429 P2X purinoreceptor;IPR042857 Transmembrane protein 266		Yes	No	No	No
Cluster-798.24335	OM_27839	Collagen alpha chain, type IV, putative (Fragment)	B7Q188	2.62876	1.1565	28.7304	22.2347	3.75064	4.93902	4.54e-13	3.32e-11	[F]GO:0005201: extracellular matrix structural constituent;[F]GO:0016787: hydrolase activity;[P]GO:0030198: extracellular matrix organization;[C]GO:0005581: collagen trimer;[C]GO:0031012: extracellular matrix;[C]GO:0005615: extracellular space	EC:3	IPR036954 Collagen IV, non-collagenous domain superfamily;IPR039666 Dolichyldiphosphatase 1;IPR037286 Fibulin-2;IPR036954 Collagen IV, non-collagenous domain superfamily;IPR028736 Matrix metalloproteinase-26;IPR040428 Attacin/Sarcotoxin-2	PF01391 Collagen triple helix repeat (20 copies);PF01413 C-terminal tandem repeated domain in type 4 procollagen	Yes	No	No	No
Cluster-798.41140	OM_71666	apyrase	AGJ90350.1	5.03065	2.94629	41.3681	66.0482	3.75018	5.4582	7.96e-14	6.76e-12	[F]GO:0016788: hydrolase activity, acting on ester bonds;[F]GO:0046872: metal ion binding;[F]GO:0000166: nucleotide binding;[P]GO:0009166: nucleotide catabolic process	EC:3.1	IPR039529 GPI inositol-deacylase;IPR040409 Phytochelatin synthase;IPR039215 RecQ-mediated genome instability protein 1;IPR036907 5'-Nucleotidase, C-terminal domain superfamily		Yes	No	No	No
Cluster-798.41358	OM_65238	metalloprotease, partial	ABI52714.1	17.4527	12.4025	191.625	209.022	3.746	6.32308	6.97e-16	8.83e-14	[F]GO:0008237: metallopeptidase activity		IPR039806 Peptidase M12B, ADAM-TS13		No	No	No	No
Cluster-798.8734	OM_15893	truncated salivary lipocalin, partial	ABR23394.1	0.136725	0.0502155	1.02633	1.5686	3.74503	-0.919315	1e-06	2.08e-05	[F]GO:0043176: amine binding;[P]GO:0030682: mitigation of host defenses by symbiont		IPR002970 Tick histamine-binding protein;IPR005657 Triabin/Procalin		No	No	No	No
Cluster-798.36223	OM_61291	metalloprotease, partial	ABI52747.1	2.19837	0.76359	17.1673	22.6013	3.74491	3.72052	1.18e-11	6.56e-10	[F]GO:0004222: metalloendopeptidase activity	EC:3.4.24	IPR039731 CAAX prenyl protease 2, eukaryotes		No	No	No	No
Cluster-798.581	OM_67195	hypothetical secreted protein 1669	DAA34176.1	1.4465	1.66379	8.48449	33.3446	3.74431	3.26275	2.69e-09	9.04e-08					Yes	No	No	Yes
Cluster-798.56449	OM_74171	Secreted metalloprotease, putative	B7QM91	0.397271	0.329225	4.71021	5.09532	3.74419	1.30006	2.81e-13	2.14e-11	[F]GO:0004222: metalloendopeptidase activity	EC:3.4.24	IPR039731 CAAX prenyl protease 2, eukaryotes	PF13688 Metallo-peptidase family M12	No	No	No	No
Cluster-1922.0	OM_59975	vegetative cell wall protein gp1-like, partial	XP_026292310.1	0.125685	0.0820636	1.34181	1.53807	3.74384	-0.947314	2.46e-07	5.78e-06					No	No	No	No
Cluster-798.9377	OM_64859	apyrase	AGJ90350.1	0.174045	0.170458	3.01939	1.77489	3.74322	-1.27445	1.55e-05	0.000253901	[F]GO:0016788: hydrolase activity, acting on ester bonds;[F]GO:0046872: metal ion binding;[F]GO:0000166: nucleotide binding;[P]GO:0009166: nucleotide catabolic process	EC:3.1	IPR039529 GPI inositol-deacylase;IPR040409 Phytochelatin synthase;IPR039215 RecQ-mediated genome instability protein 1;IPR036907 5'-Nucleotidase, C-terminal domain superfamily		Yes	No	No	No
Cluster-798.33681	OM_16996	RecName: Full=Moubatin; Flags: Precursor	Q04669.1	126.404	44.4038	948.353	1338.11	3.74262	9.03664	5.76e-11	2.78e-09					No	No	No	Yes
Cluster-798.36677	OM_60913	TSGP4	AGJ90348.1	209.941	74.5946	1328.35	2477.48	3.74149	9.78519	5.55e-10	2.14e-08	[F]GO:0043176: amine binding;[P]GO:0030682: mitigation of host defenses by symbiont		IPR002970 Tick histamine-binding protein;IPR005657 Triabin/Procalin		No	Yes	No	No
Cluster-798.64499	OM_59269	Dehydrogenase, putative (Fragment)	B7QJ28	0.094098	0.0614393	0.690651	1.48738	3.74037	-0.137832	6.85e-07	1.47e-05	[F]GO:0102131: 3-oxo-glutaryl-[acp] methyl ester reductase activity;[F]GO:0102132: 3-oxo-pimeloyl-[acp] methyl ester reductase activity;[F]GO:0004316: 3-oxoacyl-[acyl-carrier-protein] reductase (NADPH) activity;[C]GO:0016021: integral component of membrane	EC:1.1.1.100	IPR011284 3-oxoacyl-(acyl-carrier-protein) reductase;IPR042473 V-type immunoglobulin domain-containing suppressor of T-cell activation	PF00106 short chain dehydrogenase	Yes	No	No	No	map00061	Fatty acid biosynthesis
Cluster-798.44540	OM_69687	TSGP4	AGJ90348.1	230.178	79.2502	1468.73	2664.59	3.73957	9.46422	7.82e-10	2.93e-08	[F]GO:0043176: amine binding;[P]GO:0030682: mitigation of host defenses by symbiont		IPR002970 Tick histamine-binding protein;IPR005657 Triabin/Procalin		Yes	Yes	No	No
Cluster-798.1203	OM_9700	Secreted protein, putative (Fragment)	B7QE47	1.68883	0.885394	16.7439	17.6582	3.73871	3.74312	8.46e-14	7.13e-12	[F]GO:0005520: insulin-like growth factor binding;[P]GO:0001558: regulation of cell growth;[C]GO:0005576: extracellular region		IPR022327 Insulin-like growth factor-binding protein 4;IPR039154 Serine/Threonine kinase LKB1, catalytic domain;IPR038903 Allergen Asp f 4		Yes	No	No	Yes
Cluster-254.0	OM_67143	hypothetical protein RF55_16337	KMQ85228.1	0.0438106	0.10727	0.219243	1.94348	3.73853	-1.60178	0.00088605	0.00913555	[F]GO:0016779: nucleotidyltransferase activity	EC:2.7.7	IPR023030 Bifunctional protein HldE	PF01909 Nucleotidyltransferase domain;PF01934 Protein of unknown function DUF86	Yes	No	No	No
Cluster-798.27721	OM_21057	No significant similarities found		1.12973	0.647678	6.7291	17.197	3.73819	1.75453	1.97e-10	8.44e-09
Cluster-798.34552	OM_17021	zinc-dependent metalloprotease, partial	ACB70344.1	1.69382	0.697741	15.0757	16.8137	3.73579	4.01655	1.43e-12	9.55e-11	[F]GO:0004222: metalloendopeptidase activity	EC:3.4.24	IPR039731 CAAX prenyl protease 2, eukaryotes		No	No	No	No
Cluster-798.12391	OM_35563	TSGP4	AGJ90348.1	0.966915	0.378796	7.12267	11.0043	3.73489	0.751241	3.8e-10	1.52e-08	[F]GO:0043176: amine binding;[P]GO:0030682: mitigation of host defenses by symbiont		IPR002970 Tick histamine-binding protein;IPR005657 Triabin/Procalin		No	No	No	No
Cluster-798.71553	OM_76671	TSGP4	AGJ90348.1	165.324	60.9476	1072.34	1938.52	3.73393	8.21473	2.86e-10	1.17e-08	[F]GO:0043176: amine binding;[P]GO:0030682: mitigation of host defenses by symbiont		IPR002970 Tick histamine-binding protein;IPR005657 Triabin/Procalin		Yes	No	No	No
Cluster-798.71529	OM_74892	No significant similarities found		0.0569035	0.018577	0.607497	0.464237	3.73339	-1.37597	0.000144143	0.00188191
Cluster-798.42722	OM_77237	TSGP4	AGJ90348.1	5.71121	2.73142	36.514	75.8511	3.73322	5.0454	2.58e-11	1.35e-09	[F]GO:0043176: amine binding;[P]GO:0030682: mitigation of host defenses by symbiont		IPR002970 Tick histamine-binding protein;IPR005657 Triabin/Procalin		Yes	No	No	No
Cluster-798.3738	OM_17710	TSGP4	AGJ90348.1	0.2007	0.0786258	2.03553	1.71924	3.73289	0.210743	2.36e-09	8.01e-08	[F]GO:0043176: amine binding;[P]GO:0030682: mitigation of host defenses by symbiont		IPR002970 Tick histamine-binding protein;IPR005657 Triabin/Procalin		No	No	No	Yes
Cluster-798.26885	OM_48734	No significant similarities found		0.247073	0.188208	2.0882	3.86342	3.7315	-0.175327	7.74e-08	1.99e-06
Cluster-798.46053	OM_71697	7DB family member	AGJ90344.1	10.2634	7.28471	64.6312	168.598	3.73116	5.10968	1.07e-11	6.03e-10					Yes	Yes	No	No
Cluster-798.27408	OM_72911	chitinase-3-like protein 2	XP_026814398.1	1.49886	0.444657	9.92225	15.9068	3.73048	4.31583	2.83e-10	1.17e-08					Yes	No	No	Yes
Cluster-3045.1	OM_63369	Monocarboxylate transporter, putative	B7Q7S9	0.0754665	0.0739114	0.513618	1.56998	3.72799	-0.813768	2.76e-06	5.28e-05	[F]GO:0008028: monocarboxylic acid transmembrane transporter activity;[P]GO:0015718: monocarboxylic acid transport;[C]GO:0016021: integral component of membrane		IPR030759 Monocarboxylate transporter 3;IPR030759 Monocarboxylate transporter 3;IPR042473 V-type immunoglobulin domain-containing suppressor of T-cell activation	PF07690 Major Facilitator Superfamily	No	Yes	No	No
Cluster-798.41142	OM_9523	apyrase	AGJ90350.1	20.2126	9.80025	219.172	178.437	3.72764	8.27771	5.56e-13	4e-11	[F]GO:0016788: hydrolase activity, acting on ester bonds;[F]GO:0046872: metal ion binding;[F]GO:0000166: nucleotide binding;[P]GO:0009166: nucleotide catabolic process	EC:3.1	IPR039529 GPI inositol-deacylase;IPR040409 Phytochelatin synthase;IPR039215 RecQ-mediated genome instability protein 1;IPR036907 5'-Nucleotidase, C-terminal domain superfamily		Yes	No	No	No
Cluster-798.67322	OM_74891	Putative uncharacterized protein (Fragment)	B7QNI2	0.227145	0.342253	3.00792	4.65063	3.72712	1.2636	2.52e-11	1.32e-09					Yes	No	No	No
Cluster-798.40711	OM_61710	Collagen alpha chain, type IV, putative (Fragment)	B7Q188	3.19992	0.919756	30.6842	23.8663	3.7267	5.55712	3.14e-10	1.28e-08	[F]GO:0005201: extracellular matrix structural constituent;[F]GO:0016787: hydrolase activity;[P]GO:0030198: extracellular matrix organization;[C]GO:0005581: collagen trimer;[C]GO:0031012: extracellular matrix;[C]GO:0005615: extracellular space	EC:3	IPR036954 Collagen IV, non-collagenous domain superfamily;IPR039666 Dolichyldiphosphatase 1;IPR037286 Fibulin-2;IPR036954 Collagen IV, non-collagenous domain superfamily;IPR028736 Matrix metalloproteinase-26;IPR040428 Attacin/Sarcotoxin-2	PF01391 Collagen triple helix repeat (20 copies);PF01413 C-terminal tandem repeated domain in type 4 procollagen	Yes	No	No	No
Cluster-798.55958	OM_32719	No significant similarities found		5.36938	3.96969	40.3278	83.3701	3.72609	4.95502	9.24e-13	6.41e-11
Cluster-798.31931	OM_77359	RecName: Full=Moubatin; Flags: Precursor	Q04669.1	17.1508	7.02975	108.504	211.501	3.72587	6.88296	5.81e-11	2.8e-09					Yes	No	No	No
Cluster-798.67417	OM_64486	No significant similarities found		1.03317	0.421616	8.3587	11.063	3.72317	0.885439	1.44e-10	6.34e-09
Cluster-798.5879	OM_4232	No significant similarities found		2.49843	0.985578	12.0863	34.0779	3.72065	2.21825	2.11e-08	5.97e-07
Cluster-798.33522	OM_71585	RecName: Full=Moubatin; Flags: Precursor	Q04669.1	86.1267	37.5619	593.288	1037.23	3.72048	8.87073	1.52e-11	8.26e-10					No	No	No	Yes
Cluster-798.34223	OM_61087	No significant similarities found		1.55177	0.582296	20.3631	7.76688	3.72037	4.64625	1.95e-09	6.78e-08
Cluster-798.44605	OM_74170	Putative uncharacterized protein	B7QM92	0.132605	0.146107	1.95763	1.77489	3.71793	-0.198641	2.3e-09	7.86e-08	[F]GO:0004222: metalloendopeptidase activity	EC:3.4.24	IPR039731 CAAX prenyl protease 2, eukaryotes	PF13688 Metallo-peptidase family M12	No	No	No	No
Cluster-798.23727	OM_5803	Putative uncharacterized protein	B7QM92	12.5181	8.60821	157.203	120.674	3.7172	6.38017	3.64e-15	4.04e-13	[F]GO:0004222: metalloendopeptidase activity	EC:3.4.24	IPR039731 CAAX prenyl protease 2, eukaryotes	PF13688 Metallo-peptidase family M12	Yes	No	No	No
Cluster-1607.0	OM_18823	No significant similarities found		0.143843	0.0704395	0.935792	2.09033	3.71588	-1.37377	2.67e-05	0.00041695
Cluster-798.70913	OM_65559	metalloprotease, partial	ABI52714.1	0.476019	0.528372	4.76433	8.64083	3.71497	0.631413	3.97e-10	1.58e-08	[F]GO:0008237: metallopeptidase activity		IPR039806 Peptidase M12B, ADAM-TS13		Yes	No	No	No
Cluster-798.25009	OM_13037	No significant similarities found		54.5686	15.841	463.232	461.34	3.71489	8.53168	3.61e-10	1.45e-08
Cluster-798.30981	OM_17855	No significant similarities found		7.24478	2.79089	47.9175	83.874	3.71468	6.4481	3.19e-10	1.29e-08
Cluster-798.21731	OM_37496	No significant similarities found		3.80217	1.62665	23.6846	47.6208	3.71353	4.29005	3.29e-11	1.68e-09
Cluster-798.7287	OM_67349	hypothetical protein Fcan01_09076	OXA55728.1	0.10125	0.104383	1.00271	1.72814	3.71199	1.21301	5.63e-11	2.73e-09					No	No	No	No
Cluster-798.34470	OM_76919	kunitz domain-containing salivary protein	ABR23431.1	17.3526	7.96465	84.4881	247.276	3.71137	6.17215	1.61e-09	5.65e-08	[F]GO:0004867: serine-type endopeptidase inhibitor activity		IPR042482 Kunitz-type protease inhibitor 1		Yes	No	No	No
Cluster-798.33885	OM_46951	salivary lipocalin	ACB70348.1	546.326	232.353	3979.14	6213.85	3.71038	10.4065	1.08e-11	6.09e-10	[F]GO:0043176: amine binding;[P]GO:0030682: mitigation of host defenses by symbiont		IPR002970 Tick histamine-binding protein;IPR005657 Triabin/Procalin		No	No	No	No
Cluster-798.63236	OM_65245	glutamate receptor ionotropic, delta-2-like	XP_022255053.1	0.867631	0.399884	7.7133	8.97813	3.7096	1.69713	9.63e-11	4.43e-09					Yes	No	No	No
Cluster-798.30982	OM_59411	No significant similarities found		2.97036	0.861716	22.445	27.7145	3.70951	4.73411	3.47e-09	1.14e-07
Cluster-798.5051	OM_19204	small heat shock protein I	AGM71680.1	8.26027	4.35147	8.14218	156.733	3.70728	4.44749	8.42e-05	0.00116795					Yes	No	No	No
Cluster-798.20013	OM_64783	acid tail salivary protein	ACB70371.1	309.691	100.663	2539.9	2805.45	3.70333	10.7114	1.07e-10	4.88e-09					Yes	No	No	No
Cluster-2016.0	OM_63737	No significant similarities found		0.113662	0.11132	1.89601	1.15911	3.70327	-1.67111	8e-05	0.00111761
Cluster-798.59241	OM_3877	tyrosine-protein phosphatase 10D-like isoform X2	XP_013791926.1	0.629682	0.942781	7.15708	13.3743	3.70265	3.74935	3.75e-13	2.79e-11					Yes	No	No	Yes
Cluster-798.34469	OM_65432	kunitz domain-containing salivary protein	ABR23431.1	24.4128	11.2578	112.144	352.323	3.70216	6.12441	2.88e-09	9.63e-08	[F]GO:0004867: serine-type endopeptidase inhibitor activity		IPR042482 Kunitz-type protease inhibitor 1		Yes	No	No	No
Cluster-798.28648	OM_73530	TSGP4	AGJ90348.1	295.774	113.893	2048.4	3283.63	3.70214	10.6689	2.08e-10	8.83e-09	[F]GO:0043176: amine binding;[P]GO:0030682: mitigation of host defenses by symbiont		IPR002970 Tick histamine-binding protein;IPR005657 Triabin/Procalin		No	No	No	No
Cluster-798.33884	OM_19228	salivary lipocalin	ACB70348.1	101.334	41.8011	694.557	1160.95	3.69629	8.72162	2.71e-11	1.4e-09	[F]GO:0043176: amine binding;[P]GO:0030682: mitigation of host defenses by symbiont		IPR002970 Tick histamine-binding protein;IPR005657 Triabin/Procalin		No	No	No	Yes
Cluster-798.35494	OM_47951	Metalloprotease, putative	B7Q2B8	5.70475	0.762432	37.3505	46.4791	3.69546	4.80232	4.23e-07	9.5e-06	[F]GO:0004222: metalloendopeptidase activity	EC:3.4.24	IPR039731 CAAX prenyl protease 2, eukaryotes	PF13688 Metallo-peptidase family M12	No	Yes	No	No
Cluster-798.24480	OM_1605	apyrase	AGJ90350.1	43.348	22.1312	505.883	342.335	3.69529	8.02177	7.08e-13	5e-11	[F]GO:0016788: hydrolase activity, acting on ester bonds;[F]GO:0046872: metal ion binding;[F]GO:0000166: nucleotide binding;[P]GO:0009166: nucleotide catabolic process	EC:3.1	IPR039529 GPI inositol-deacylase;IPR040409 Phytochelatin synthase;IPR039215 RecQ-mediated genome instability protein 1;IPR036907 5'-Nucleotidase, C-terminal domain superfamily		Yes	No	No	Yes
Cluster-798.41488	OM_65184	7DB family member	AGJ90344.1	11.3889	6.98269	72.9519	164.865	3.69349	5.56146	7.29e-12	4.26e-10					Yes	No	No	No
Cluster-798.36233	OM_61617	salivary lipocalin	ACB70348.1	15.242	6.58719	123.513	158.784	3.69236	5.67407	2.1e-12	1.36e-10	[F]GO:0043176: amine binding;[P]GO:0030682: mitigation of host defenses by symbiont		IPR002970 Tick histamine-binding protein;IPR005657 Triabin/Procalin		Yes	No	No	No
Cluster-798.4610	OM_15519	Integrin beta-3, putative (Fragment)	B7PD57	1.71512	1.27368	8.90373	29.8686	3.69154	2.98466	3.6e-10	1.45e-08	[P]GO:0007229: integrin-mediated signaling pathway		IPR037843 Kindlin/fermitin	PF18372 Integrin beta epidermal growth factor like domain 1	Yes	No	No	No
Cluster-798.63484	OM_77477	BTSP	ACB70323.1	0.230459	0.0501578	1.3327	2.42854	3.6914	-0.856155	1.69e-06	3.38e-05					No	No	No	No
Cluster-798.7530	OM_29982	No significant similarities found		24.9172	7.19423	180.434	234.295	3.69086	7.35203	6.69e-10	2.54e-08
Cluster-798.292	OM_21767	testisin-like	XP_022649100.1	0.106643	0.0765933	0.740033	1.6748	3.68988	0.969792	3.31e-09	1.09e-07					Yes	No	No	No
Cluster-798.35276	OM_64167	RecName: Full=Moubatin; Flags: Precursor	Q04669.1	127.366	46.4729	970.069	1272.08	3.68898	8.461	5.15e-11	2.52e-09					No	No	No	Yes
Cluster-798.65731	OM_71992	hypothetical protein X975_19692, partial	KFM68584.1	0.0338156	0.05299	0.663361	0.47589	3.68732	1.0909	1.66e-08	4.77e-07	[F]GO:0008061: chitin binding;[P]GO:0006030: chitin metabolic process;[C]GO:0005576: extracellular region		IPR036861 Endochitinase-like superfamily;IPR036508 Chitin binding domain superfamily;IPR038903 Allergen Asp f 4	PF01607 Chitin binding Peritrophin-A domain	Yes	No	No	No
Cluster-798.67651	OM_76765	TSGP4	AGJ90348.1	0.373161	0.146189	2.15554	4.59917	3.68655	1.35444	1.06e-09	3.86e-08	[F]GO:0043176: amine binding;[P]GO:0030682: mitigation of host defenses by symbiont		IPR002970 Tick histamine-binding protein;IPR005657 Triabin/Procalin		No	No	No	Yes
Cluster-798.33425	OM_61708	Collagen alpha chain, type IV, putative (Fragment)	B7Q188	2.76763	1.01508	27.4153	21.29	3.68626	5.17839	1.42e-11	7.77e-10	[F]GO:0005201: extracellular matrix structural constituent;[F]GO:0016787: hydrolase activity;[P]GO:0030198: extracellular matrix organization;[C]GO:0005581: collagen trimer;[C]GO:0031012: extracellular matrix;[C]GO:0005615: extracellular space	EC:3	IPR036954 Collagen IV, non-collagenous domain superfamily;IPR039666 Dolichyldiphosphatase 1;IPR037286 Fibulin-2;IPR036954 Collagen IV, non-collagenous domain superfamily;IPR028736 Matrix metalloproteinase-26;IPR040428 Attacin/Sarcotoxin-2	PF01391 Collagen triple helix repeat (20 copies);PF01413 C-terminal tandem repeated domain in type 4 procollagen	Yes	No	No	No
Cluster-798.34256	OM_61152	RecName: Full=Moubatin; Flags: Precursor	Q04669.1	0.383685	0.156574	2.1121	4.93988	3.68538	0.783841	2.53e-08	7.07e-07					Yes	No	No	No
Cluster-798.704	OM_17310	ATP-binding cassette sub-family A member 3-like	XP_013788958.2	0.459334	0.257068	2.93353	6.4241	3.68498	0.615029	5.2e-09	1.65e-07					No	No	No	No
Cluster-798.36563	OM_46020	tissue factor pathway inhibitor-like, partial	XP_013773410.2	26.1866	14.1716	205.694	312.935	3.68362	7.67141	4.48e-13	3.28e-11					No	No	No	Yes
Cluster-798.32104	OM_21224	sushi, von Willebrand factor type A, EGF and pentraxin domain-containing protein 1-like isoform X2	XP_013788467.1	8.72735	5.36844	66.3854	114.694	3.6829	6.52585	5.41e-13	3.9e-11					Yes	No	No	No
Cluster-798.38414	OM_27489	putative salivary secreted protein	ABR23405.1	24.5762	10.0188	188.893	255.236	3.68197	6.27833	7.69e-12	4.47e-10					Yes	No	No	No
Cluster-798.55016	OM_78877	peptidyl-prolyl cis-trans isomerase B-like isoform X1	XP_013784196.1	5.46293	2.0616	38.9258	57.7036	3.68156	4.13307	1.61e-11	8.74e-10					Yes	Yes	No	No
Cluster-798.24336	OM_60201	Collagen alpha chain, type IV, putative (Fragment)	B7Q188	4.72321	1.40622	44.399	34.2468	3.6813	5.68912	3.63e-10	1.46e-08	[F]GO:0005201: extracellular matrix structural constituent;[F]GO:0016787: hydrolase activity;[P]GO:0030198: extracellular matrix organization;[C]GO:0005581: collagen trimer;[C]GO:0031012: extracellular matrix;[C]GO:0005615: extracellular space	EC:3	IPR036954 Collagen IV, non-collagenous domain superfamily;IPR039666 Dolichyldiphosphatase 1;IPR037286 Fibulin-2;IPR036954 Collagen IV, non-collagenous domain superfamily;IPR028736 Matrix metalloproteinase-26;IPR040428 Attacin/Sarcotoxin-2	PF01391 Collagen triple helix repeat (20 copies);PF01413 C-terminal tandem repeated domain in type 4 procollagen	Yes	No	No	No
Cluster-798.54135	OM_13013	lysosomal protective protein-like	XP_013784602.1	0.836722	0.415765	7.0321	9.05355	3.68035	3.9879	2.36e-12	1.51e-10					No	No	No	Yes
Cluster-798.33726	OM_23185	acid tail salivary protein	ACB70369.1	6.34074	1.19478	35.2664	61.364	3.67969	4.50802	7.83e-08	2e-06					Yes	No	No	No
Cluster-798.105	OM_63250	No significant similarities found		0.0731616	0.0238847	0.732251	0.596876	3.67937	-2.05227	0.00013079	0.00172501
Cluster-798.66417	OM_59992	histone H3.3	KZS11177.1	0.440225	0.453846	1.62329	9.99475	3.67888	0.424608	9.93e-06	0.00016984	[F]GO:0003677: DNA binding;[F]GO:0046982: protein heterodimerization activity;[C]GO:0000786: nucleosome;[C]GO:0005634: nucleus		IPR042839 Forkhead box protein M1;IPR042974 Junctional adhesion molecule C;IPR021171 Core histone macro-H2A;IPR040418 Protein crowded nuclei	PF00125 Core histone H2A/H2B/H3/H4	Yes	No	No	No
Cluster-798.12137	OM_77247	TSGP4	AGJ90348.1	37.2612	13.211	231.604	414.667	3.67839	7.46582	4.84e-10	1.9e-08	[F]GO:0043176: amine binding;[P]GO:0030682: mitigation of host defenses by symbiont		IPR002970 Tick histamine-binding protein;IPR005657 Triabin/Procalin		Yes	Yes	No	Yes
Cluster-798.6411	OM_10558	protein trapped in endoderm-1-like isoform X1	XP_023231819.1	0.249449	0.469824	2.82314	6.45748	3.67718	2.22303	6.28e-11	3e-09					Yes	No	No	No
Cluster-798.34284	OM_25876	acid tail salivary protein	ABR23361.1	85.7321	25.986	563.565	865.282	3.67688	9.49334	9.04e-10	3.35e-08					Yes	No	No	No
Cluster-798.58720	OM_77375	acid tail salivary protein	ACB70371.1	43.3673	12.2943	301.637	409.329	3.67492	7.7008	1.11e-09	4.04e-08					No	No	No	No
Cluster-2554.1	OM_63460	Secreted salivary gland peptide, putative	B7Q6J8	0.135192	0.0945758	1.97165	1.00446	3.67449	-1.02153	8.23e-07	1.74e-05					Yes	No	No	No
Cluster-798.70935	OM_63277	Metis4 protein	CAO00628.1	0.138305	0.0416784	1.91665	0.390577	3.67418	-0.0433579	1.37e-05	0.000227509	[F]GO:0004222: metalloendopeptidase activity	EC:3.4.24	IPR039731 CAAX prenyl protease 2, eukaryotes		Yes	No	No	No
Cluster-798.7529	OM_21746	Transcription factor hes-1, putative	B7P6G5	2.94898	1.2565	9.32722	44.4014	3.6736	4.20638	1.41e-07	3.47e-06	[F]GO:0001227: DNA-binding transcription repressor activity, RNA polymerase II-specific;[F]GO:0046983: protein dimerization activity;[F]GO:0000977: RNA polymerase II regulatory region sequence-specific DNA binding;[P]GO:0009952: anterior/posterior pattern specification;[P]GO:0030154: cell differentiation;[P]GO:0000122: negative regulation of transcription by RNA polymerase II;[P]GO:0050767: regul…		IPR039725 Coiled-coil and C2 domain-containing protein 1;IPR036879 Transcription factor, MADS-box superfamily;IPR033896 MADS MEF2-like;IPR032851 Transcription factor GLI3;IPR039162 Homeodomain-only protein;IPR042225 Negative cofactor 2 complex subunit beta;IPR033079 Tenascin-R;IPR040418 Protein crowded nuclei	PF00010 Helix-loop-helix DNA-binding domain;PF07527 Hairy Orange	No	No	No	No
Cluster-798.34602	OM_59193	adrenomedullin-a	BAM78543.1	233.996	140.101	2046.93	2723.93	3.67274	10.4869	6.69e-14	5.77e-12	[F]GO:0005179: hormone activity;[C]GO:0005576: extracellular region		IPR039236 Gastrin;IPR038903 Allergen Asp f 4		Yes	No	No	Yes
Cluster-2884.0	OM_68165	No significant similarities found		0.0706108	0.0461039	0.188459	1.44016	3.67098	-2.18021	0.00230369	0.0201779
Cluster-798.12957	OM_22779	GTP cyclohydrolase 1-like	XP_013787026.2	0.988183	0.370049	5.29428	12.0929	3.6704	2.28852	7.29e-10	2.75e-08					Yes	No	No	No
Cluster-798.70535	OM_65188	7DB family member	AGJ90344.1	0.219215	0.268372	2.0295	4.35928	3.67003	-0.244148	8.98e-08	2.28e-06					No	Yes	No	No
Cluster-798.26754	OM_10864	dual kunitz salivary protein	ACB70328.1	2.57196	0.592697	9.08539	31.2429	3.6659	2.99258	2.44e-07	5.72e-06	[F]GO:0004867: serine-type endopeptidase inhibitor activity		IPR042482 Kunitz-type protease inhibitor 1		Yes	No	No	Yes
Cluster-798.62842	OM_20221	2-acylglycerol O-acyltransferase 2-like	XP_023240374.1	0.197714	0.159468	1.37356	3.23789	3.66589	1.1182	3.45e-08	9.39e-07					No	Yes	No	No
Cluster-798.44710	OM_72798	collagen alpha-5(IV) chain-like	XP_013773289.1	2.18941	0.700696	22.8966	13.792	3.66577	4.33632	3.75e-10	1.5e-08					Yes	No	No	Yes
Cluster-798.33397	OM_62756	RecName: Full=Moubatin; Flags: Precursor	Q04669.1	14.6538	4.75162	103.022	143.157	3.66467	5.67975	2.08e-10	8.82e-09					No	No	No	Yes
Cluster-798.41694	OM_61628	7DB family member	AGJ90344.1	28.0162	24.2192	248.987	412.984	3.66345	7.57724	2.49e-14	2.32e-12					Yes	Yes	No	No
Cluster-798.36549	OM_77365	No significant similarities found		82.218	40.3498	569.782	983.309	3.66343	9.21832	9.52e-12	5.41e-10
Cluster-798.64109	OM_73529	TSGP4	AGJ90348.1	2.4753	1.30306	19.1383	28.8715	3.66222	2.80471	1.67e-13	1.32e-11	[F]GO:0043176: amine binding;[P]GO:0030682: mitigation of host defenses by symbiont		IPR002970 Tick histamine-binding protein;IPR005657 Triabin/Procalin		No	No	No	Yes
Cluster-798.32578	OM_76892	RecName: Full=Moubatin; Flags: Precursor	Q04669.1	11.229	4.60812	60.4217	140.129	3.66188	5.70954	5.41e-10	2.09e-08					Yes	No	No	No
Cluster-798.34265	OM_65121	TSGP4	AGJ90348.1	80.2964	34.0584	486.202	958.613	3.65919	8.39303	1.35e-10	5.97e-09	[F]GO:0043176: amine binding;[P]GO:0030682: mitigation of host defenses by symbiont		IPR002970 Tick histamine-binding protein;IPR005657 Triabin/Procalin		Yes	No	No	No
Cluster-798.31934	OM_25975	RecName: Full=Moubatin; Flags: Precursor	Q04669.1	8.00086	3.29937	48.3711	94.2932	3.65721	5.14781	7.74e-11	3.64e-09					No	No	No	Yes
Cluster-798.34780	OM_64792	Putative uncharacterized protein	B7PY05	1.83369	0.598634	14.1241	16.5017	3.65247	3.28679	2.64e-11	1.37e-09	[F]GO:0003676: nucleic acid binding;[F]GO:0004523: RNA-DNA hybrid ribonuclease activity	EC:3.1.26.4	IPR040050 Zinc finger protein 830;IPR023160 Ribonuclease HII, helix-loop-helix cap domain superfamily	PF00075 RNase H	No	No	No	No
Cluster-945.0	OM_67287	Bombystatin, putative	B7QMI5	0.0788592	0.128724	0.368329	2.41259	3.65226	-1.54107	0.00026981	0.00325644					No	No	No	No
Cluster-798.33521	OM_71586	RecName: Full=Moubatin; Flags: Precursor	Q04669.1	301.022	112.833	1980.63	3221.23	3.65181	10.4543	1.26e-10	5.65e-09					No	No	Probable	Yes
Cluster-798.39900	OM_22420	collagen alpha-2(IV) chain isoform X1	XP_025829409.1	1.90386	0.809973	21.2279	12.8616	3.65064	4.13934	9.18e-12	5.24e-10					Yes	No	No	No
Cluster-798.19169	OM_17619	No significant similarities found		0.607265	0.148688	5.32342	4.18015	3.65053	2.97794	6.35e-10	2.42e-08
Cluster-798.32069	OM_77246	TSGP4	AGJ90348.1	23.8843	9.73102	149.833	272.079	3.64946	6.88936	1.2e-10	5.37e-09	[F]GO:0043176: amine binding;[P]GO:0030682: mitigation of host defenses by symbiont		IPR002970 Tick histamine-binding protein;IPR005657 Triabin/Procalin		Yes	No	No	No
Cluster-798.42531	OM_74799	RecName: Full=Moubatin; Flags: Precursor	Q04669.1	15.3159	5.27609	83.2158	175.105	3.64847	5.95799	1.43e-09	5.07e-08					Yes	No	No	No
Cluster-798.71961	OM_22213	No significant similarities found		0.177335	0.0289468	1.44949	1.17549	3.64747	0.298777	2.82e-07	6.55e-06
Cluster-798.34269	OM_70000	TSGP4	AGJ90348.1	131.529	53.8329	778.966	1543.42	3.64709	8.39029	2.24e-10	9.47e-09	[F]GO:0043176: amine binding;[P]GO:0030682: mitigation of host defenses by symbiont		IPR002970 Tick histamine-binding protein;IPR005657 Triabin/Procalin		Yes	No	No	No
Cluster-798.31743	OM_61189	RecName: Full=Moubatin; Flags: Precursor	Q04669.1	2.75672	1.11371	15.1751	33.419	3.64692	3.44742	1.6e-10	6.98e-09					No	No	No	No
Cluster-798.477	OM_71847	Secreted salivary gland peptide, putative	B7QH78	0.0299835	0	0.200063	0.214038	3.64648	1.06441	0.000288354	0.00345019					No	No	No	No
Cluster-798.41440	OM_64820	Putative uncharacterized protein	B7QCN1	1.52981	3.08248	15.1461	42.6195	3.64612	6.37528	9.38e-10	3.46e-08					Yes	No	No	No
Cluster-798.39894	OM_61705	Collagen alpha-1(IV) chain, partial	KFM82474.1	1.72287	0.499962	17.116	10.6882	3.64399	3.05529	2.07e-10	8.79e-09	[C]GO:0005581: collagen trimer		IPR036954 Collagen IV, non-collagenous domain superfamily	PF01391 Collagen triple helix repeat (20 copies)	Yes	No	No	Yes
Cluster-798.28647	OM_60912	TSGP4	AGJ90348.1	21.3958	7.53926	144.786	216.394	3.64152	6.56057	1.57e-10	6.88e-09	[F]GO:0043176: amine binding;[P]GO:0030682: mitigation of host defenses by symbiont		IPR002970 Tick histamine-binding protein;IPR005657 Triabin/Procalin		No	No	No	No
Cluster-819.0	OM_22146	lysozyme precursor	AAL17868.1	0.458389	0.254401	2.17159	6.82492	3.64022	1.61307	2.81e-08	7.79e-07	[F]GO:0003796: lysozyme activity	EC:3.2.1.17	IPR034691 Endolysin lambda type		Yes	No	No	Yes
Cluster-798.33540	OM_77360	RecName: Full=Moubatin; Flags: Precursor	Q04669.1	193.206	73.1787	1135.25	2183.61	3.63908	10.3201	4.56e-10	1.8e-08					No	No	No	No
Cluster-798.2062	OM_17679	natterin-3 isoform X1	XP_003742552.1	0.123422	0.080586	1.07059	1.57331	3.63839	-0.547322	7.62e-07	1.62e-05					Yes	No	No	No
Cluster-798.48230	OM_63803	salivary lipocalin	ACB70380.1	56.1496	32.1313	391.206	708.239	3.63832	7.28285	5.95e-12	3.53e-10					Yes	No	No	Yes
Cluster-798.26399	OM_66760	No significant similarities found		2.70405	2.08656	21.3232	38.4179	3.63697	3.63444	1.24e-13	1.01e-11
Cluster-798.27198	OM_12903	metalloprotease, partial	ABI52789.1	5.06989	4.79017	56.653	66.1485	3.63684	3.95289	5.56e-16	7.16e-14	[F]GO:0008237: metallopeptidase activity		IPR039806 Peptidase M12B, ADAM-TS13		Yes	Yes	No	No
Cluster-798.13419	OM_9406	Retrovirus-related Pol polyprotein from transposon 17.6, partial	KFM69716.1	0.283247	0.262809	4.16286	2.63387	3.6359	3.86387	3.76e-09	1.22e-07	[F]GO:0003700: DNA-binding transcription factor activity;[F]GO:0003676: nucleic acid binding;[F]GO:0008270: zinc ion binding;[P]GO:0015074: DNA integration		IPR042988 Homeobox protein NOBOX;IPR040050 Zinc finger protein 830;IPR040204 E3 ubiquitin-protein ligase UBR7;IPR023670 Tyrosine recombinase XerS	PF00078 Reverse transcriptase (RNA-dependent DNA polymerase);PF00665 Integrase core domain;PF02023 SCAN domain;PF17919 RNase H-like domain found in reverse transcriptase;PF17921 Integrase zinc binding domain	Yes	No	No	No
Cluster-798.5225	OM_63929	No significant similarities found		0.0669	0.0655215	1.07133	0.818687	3.63531	-3.05281	0.00459002	0.0348895
Cluster-798.61710	OM_79528	No significant similarities found		0.0902845	0	0.722903	0.552427	3.63357	-2.29421	0.00401519	0.0314003
Cluster-798.3130	OM_18289	No significant similarities found		0.037552	0.110335	1.57855	0.287213	3.63315	-0.785509	6.13e-05	0.00087776
Cluster-798.13474	OM_65266	salivary lipocalin	ADK94457.1	456.235	128.225	3448.6	3789.64	3.63046	12.4952	1.73e-09	6.06e-08					Yes	Yes	No	No
Cluster-798.70586	OM_63666	No significant similarities found		0	0.161023	1.20673	1.00599	3.63003	-2.43401	0.000824723	0.00858573
Cluster-798.71286	OM_61535	dual kunitz salivary protein	ABR23474.1	1.4101	0.950586	10.7407	18.6007	3.62977	2.60959	5.22e-13	3.78e-11	[F]GO:0004867: serine-type endopeptidase inhibitor activity		IPR042482 Kunitz-type protease inhibitor 1		Yes	Yes	No	No
Cluster-798.33603	OM_80441	RecName: Full=Moubatin; Flags: Precursor	Q04669.1	119.602	46.8397	689.769	1370.71	3.62973	7.66858	3.51e-10	1.42e-08					No	No	No	No
Cluster-798.38951	OM_64842	Colmedin, putative (Fragment)	B7Q3V3	43.0327	18.9333	290.182	476.606	3.6292	8.70039	2.11e-11	1.11e-09	[F]GO:0016787: hydrolase activity	EC:3	IPR039666 Dolichyldiphosphatase 1	PF01391 Collagen triple helix repeat (20 copies);PF02191 Olfactomedin-like domain;PF07679 Immunoglobulin I-set domain;PF13927 Immunoglobulin domain	No	No	No	No
Cluster-798.55652	OM_77765	zinc finger family protein	ISCW024629-PA	2.3305	1.32143	17.0847	28.1441	3.62856	4.14741	4.6e-13	3.35e-11					Yes	Yes	No	Yes
Cluster-798.51011	OM_77341	RecName: Full=Moubatin; Flags: Precursor	Q04669.1	0.359086	0.11254	2.04138	3.86699	3.62733	0.826543	9.59e-09	2.88e-07					Yes	No	No	No
Cluster-798.34272	OM_77248	TSGP4	AGJ90348.1	19.3794	7.69718	118.16	216.321	3.62652	6.81894	2.03e-10	8.67e-09	[F]GO:0043176: amine binding;[P]GO:0030682: mitigation of host defenses by symbiont		IPR002970 Tick histamine-binding protein;IPR005657 Triabin/Procalin		Yes	No	No	No
Cluster-798.57665	OM_65480	No significant similarities found		4.86344	1.79261	41.0873	41.1974	3.62652	3.82479	1.38e-11	7.58e-10
Cluster-798.19442	OM_8779	No significant similarities found		0.532074	0.396497	4.3066	7.21899	3.62446	1.88791	3.32e-12	2.07e-10
Cluster-798.895	OM_67246	No significant similarities found		0.0283431	0.138795	1.13471	1.04055	3.62271	-2.0503	5.71e-05	0.000823714
Cluster-798.33978	OM_76827	metalloprotease 2	AIE44751.1	6.49185	5.1825	73.9428	69.8755	3.62256	6.12627	1.56e-15	1.86e-13	[F]GO:0004222: metalloendopeptidase activity	EC:3.4.24	IPR039731 CAAX prenyl protease 2, eukaryotes		Yes	No	No	Yes
Cluster-798.41687	OM_48156	7DB family member	AGJ90344.1	38.5693	35.7315	359.612	554.68	3.62097	7.40278	1.47e-14	1.43e-12					Yes	No	No	No
Cluster-798.29467	OM_38616	No significant similarities found		2.61116	1.97672	23.3158	33.1543	3.62095	5.73558	1.32e-14	1.29e-12
Cluster-798.36936	OM_64784	acid tail salivary protein	ACB70371.1	238.144	78.3532	1840.02	2053.03	3.62063	10.8585	2.05e-10	8.73e-09					Yes	No	No	No
Cluster-798.41141	OM_1604	apyrase	AGJ90350.1	23.8965	15.7663	224.616	263.268	3.62052	7.73549	5.36e-14	4.72e-12	[F]GO:0016788: hydrolase activity, acting on ester bonds;[F]GO:0046872: metal ion binding;[F]GO:0000166: nucleotide binding;[P]GO:0009166: nucleotide catabolic process	EC:3.1	IPR039529 GPI inositol-deacylase;IPR040409 Phytochelatin synthase;IPR039215 RecQ-mediated genome instability protein 1;IPR036907 5'-Nucleotidase, C-terminal domain superfamily		Yes	No	No	No
Cluster-798.35096	OM_48157	7DB family member	AGJ90344.1	24.2016	24.1034	228.608	365.317	3.61973	7.07858	2.01e-14	1.9e-12					Yes	No	No	No
Cluster-798.23320	OM_60228	dual kunitz salivary protein	ABR23474.1	48.4952	24.0906	464.879	427.331	3.61951	6.98252	5.3e-13	3.82e-11	[F]GO:0004867: serine-type endopeptidase inhibitor activity		IPR042482 Kunitz-type protease inhibitor 1		No	No	No	No
Cluster-798.34453	OM_9430	No significant similarities found		0.842196	0.150692	6.64616	5.57435	3.61933	2.60862	1.52e-08	4.39e-07
Cluster-798.30519	OM_23154	TSGP4	AGJ90348.1	12.4314	4.99068	73.1653	140.956	3.61903	6.34867	3.66e-10	1.47e-08	[F]GO:0043176: amine binding;[P]GO:0030682: mitigation of host defenses by symbiont		IPR002970 Tick histamine-binding protein;IPR005657 Triabin/Procalin		No	No	No	No
Cluster-798.20762	OM_19007	exonuclease-endonuclease-phosphatase domain superfamily, partial	AHN53432.1	0.273346	0.110485	3.2222	1.4867	3.61686	2.41145	2.62e-10	1.09e-08	[F]GO:0004519: endonuclease activity;[F]GO:0004527: exonuclease activity		IPR037146 Colicin/pyocin, DNase domain superfamily;IPR004859 Putative 5-3 exonuclease		No	No	No	No
Cluster-798.7285	OM_17359	similar to transposase domaincontaining protein	ISCW024921-PA	0.131808	0.095778	1.20007	1.613	3.6166	1.5472	7.96e-11	3.73e-09					No	No	No	No
Cluster-798.33392	OM_61164	RecName: Full=Moubatin; Flags: Precursor	Q04669.1	223.789	81.4615	1692.02	2048.42	3.6151	9.2049	9.14e-11	4.24e-09					No	No	No	Yes
Cluster-798.59883	OM_74172	Secreted metalloprotease, putative	B7QM91	0.648015	0.56605	6.66107	8.30514	3.6151	1.71782	1.46e-13	1.17e-11	[F]GO:0004222: metalloendopeptidase activity	EC:3.4.24	IPR039731 CAAX prenyl protease 2, eukaryotes	PF13688 Metallo-peptidase family M12	No	No	No	No
Cluster-798.41562	OM_24452	Collagen alpha-2(IV) chain, partial	KYN40709.1	1.57547	0.532382	15.252	10.5701	3.61409	3.68373	7.04e-11	3.33e-09	[C]GO:0005581: collagen trimer		IPR036954 Collagen IV, non-collagenous domain superfamily	PF01391 Collagen triple helix repeat (20 copies)	Yes	No	No	No
Cluster-798.60919	OM_72731	truncated secreted metalloprotease	AAM93653.1	1.1759	0.646829	10.6407	11.7289	3.6134	2.40815	6.38e-14	5.54e-12	[F]GO:0004222: metalloendopeptidase activity	EC:3.4.24	IPR039731 CAAX prenyl protease 2, eukaryotes		No	No	No	No
Cluster-798.34389	OM_62757	RecName: Full=Moubatin; Flags: Precursor	Q04669.1	99.4531	35.9413	730.668	925.761	3.61279	9.01458	9.87e-11	4.53e-09					No	No	No	Yes
Cluster-798.33304	OM_59224	TSGP4	AGJ90348.1	23.2093	7.90184	154.151	226.245	3.61168	6.49986	2.66e-10	1.1e-08	[F]GO:0043176: amine binding;[P]GO:0030682: mitigation of host defenses by symbiont		IPR002970 Tick histamine-binding protein;IPR005657 Triabin/Procalin		No	No	No	No
Cluster-798.41751	OM_61660	No significant similarities found		2.23784	0.979584	16.4059	22.8947	3.60935	4.42636	4.68e-11	2.31e-09
Cluster-798.41334	OM_60136	Putative uncharacterized protein	B7QM92	23.986	8.80765	215.029	185.118	3.60893	6.74552	5.03e-11	2.46e-09	[F]GO:0004222: metalloendopeptidase activity	EC:3.4.24	IPR039731 CAAX prenyl protease 2, eukaryotes	PF13688 Metallo-peptidase family M12	Yes	No	No	No
Cluster-798.57320	OM_26090	No significant similarities found		34.4374	10.4758	229.047	318.53	3.60775	8.03995	9.93e-10	3.64e-08
Cluster-986.0	OM_70817	acid tail salivary protein	ACB70369.1	1.81006	0.227278	6.87492	18.1749	3.60569	0.934717	3.33e-06	6.27e-05					Yes	Yes	No	No
Cluster-798.50387	OM_61097	Transitional endoplasmic reticulum ATPase, putative	B7PNR2	5.04994	2.12191	22.7082	64.5828	3.60497	6.30441	4.64e-09	1.48e-07	[F]GO:0005524: ATP binding;[F]GO:0016887: ATPase activity;[C]GO:0005737: cytoplasm	EC:3.6.1.3	IPR037219 Peptidase M41-like;IPR039991 Protein shortage in chiasmata 1 ortholog;IPR037296 Staphostatin A/B	PF00004 ATPase family associated with various cellular activities (AAA);PF17862 AAA+ lid domain	No	No	No	No	map00230	Purine metabolism
Cluster-2465.0	OM_69107	No significant similarities found		0.0496716	0.0972961	0.397718	1.6716	3.60496	-2.77688	0.00171617	0.015846
Cluster-798.57664	OM_29983	No significant similarities found		18.976	5.73192	122.974	177.227	3.60263	6.73992	1.13e-09	4.11e-08
Cluster-798.38865	OM_47301	No significant similarities found		1.91178	1.09563	16.4941	20.0751	3.60259	4.19086	5.36e-14	4.72e-12
Cluster-798.18284	OM_11389	zinc finger family protein	ISCW024629-PA	0.75678	0.211767	4.22001	7.60731	3.6018	1.78878	3.13e-08	8.59e-07					Yes	No	No	Yes
Cluster-798.29046	OM_74164	zinc-dependent metalloprotease, partial	ACB70344.1	1.78937	0.38555	12.6081	13.9049	3.60121	1.44053	4.44e-09	1.42e-07	[F]GO:0004222: metalloendopeptidase activity	EC:3.4.24	IPR039731 CAAX prenyl protease 2, eukaryotes		Yes	No	No	No
Cluster-798.31933	OM_23182	RecName: Full=Moubatin; Flags: Precursor	Q04669.1	41.7321	16.3614	245.555	457.338	3.59674	8.02479	3.17e-10	1.29e-08					Yes	No	No	No
Cluster-798.39342	OM_19135	No significant similarities found		1.44615	0.319618	11.6433	9.72954	3.59644	3.8218	1.1e-08	3.26e-07
Cluster-798.72600	OM_59722	Putative uncharacterized protein	B7PKP2	0.189367	0.05299	0.920583	2.15185	3.59617	-1.47175	6.32e-05	0.000901703				PF02014 Reeler domain	Yes	No	No	No
Cluster-798.34270	OM_73536	TSGP4	AGJ90348.1	27.8422	12.0511	191.672	290.846	3.59607	6.69745	2.76e-11	1.43e-09	[F]GO:0043176: amine binding;[P]GO:0030682: mitigation of host defenses by symbiont		IPR002970 Tick histamine-binding protein;IPR005657 Triabin/Procalin		Yes	No	No	Yes
Cluster-798.71244	OM_66272	Receptor-type tyrosine-protein phosphatase	AIT40215.1	0.0369908	0.0181143	0.296183	0.452674	3.59455	-1.83612	0.000540016	0.005984	[F]GO:0004725: protein tyrosine phosphatase activity;[C]GO:0016021: integral component of membrane	EC:3.1.3.48	IPR042996 Receptor-type tyrosine-protein phosphatase O;IPR042473 V-type immunoglobulin domain-containing suppressor of T-cell activation		Yes	No	No	No
Cluster-798.29045	OM_18382	zinc-dependent metalloprotease, partial	ACB70344.1	8.24768	2.59014	50.3067	80.6806	3.5945	4.98969	1.4e-09	4.99e-08	[F]GO:0004222: metalloendopeptidase activity	EC:3.4.24	IPR039731 CAAX prenyl protease 2, eukaryotes		Yes	No	No	No
Cluster-798.2620	OM_29114	No significant similarities found		0.795935	0.845877	5.15264	14.8176	3.59442	2.55778	2.42e-10	1.01e-08
Cluster-798.31059	OM_17040	No significant similarities found		22.0379	12.4927	168.531	248.437	3.59386	7.94615	5.78e-13	4.15e-11
Cluster-798.64408	OM_17369	monocarboxylate transporter 12-B-like	XP_013793495.1	0.233887	0.0859002	2.20435	1.66961	3.59114	0.755991	1.32e-09	4.73e-08					Yes	Yes	No	No
Cluster-798.71982	OM_22843	AGAP002792-PA-like protein	KFB47045.1	0.153111	0.187445	1.63461	2.5373	3.59072	1.24468	1.46e-07	3.57e-06				PF01463 Leucine rich repeat C-terminal domain;PF13855 Leucine rich repeat	No	Yes	No	Yes
Cluster-798.69676	OM_65526	cyclophilin B precursor, putative	ISCW002493-PA	0.12055	0.0708398	0.675668	1.77028	3.59007	-1.26061	1.89e-05	0.000304078					No	No	No	No
Cluster-798.33393	OM_64166	RecName: Full=Moubatin; Flags: Precursor	Q04669.1	159.73	59.8744	1168.33	1476.18	3.58996	8.71772	8.37e-11	3.91e-09					Yes	No	No	Yes
Cluster-798.34564	OM_73532	TSGP4	AGJ90348.1	26.4496	12.1147	181.007	283.472	3.58994	6.56875	2.56e-11	1.34e-09	[F]GO:0043176: amine binding;[P]GO:0030682: mitigation of host defenses by symbiont		IPR002970 Tick histamine-binding protein;IPR005657 Triabin/Procalin		Yes	No	No	No
Cluster-798.31691	OM_19025	papilin isoform X3	XP_027848886.1	18.1772	10.3269	131.259	211.943	3.58954	6.6899	1.05e-12	7.23e-11					Yes	No	No	Yes
Cluster-798.8461	OM_59968	No significant similarities found		0.233682	0	1.61121	1.27097	3.58926	-1.09413	1.51e-05	0.000248463
Cluster-798.3094	OM_14992	adrenomedullin-a	BAM78543.1	2.8953	1.45283	32.6272	19.684	3.58838	3.4364	4e-12	2.46e-10	[F]GO:0005179: hormone activity;[C]GO:0005576: extracellular region		IPR039236 Gastrin;IPR038903 Allergen Asp f 4		No	No	No	No
Cluster-798.41691	OM_65183	7DB family member	AGJ90344.1	7.45233	4.6329	46.4985	98.8783	3.58666	4.35004	9.86e-12	5.57e-10					No	No	No	No
Cluster-798.32640	OM_235	TSGP4	AGJ90348.1	39.5363	8.96519	291.118	291.628	3.58662	6.87011	3.43e-08	9.33e-07	[F]GO:0043176: amine binding;[P]GO:0030682: mitigation of host defenses by symbiont		IPR002970 Tick histamine-binding protein;IPR005657 Triabin/Procalin		Yes	No	No	Yes
Cluster-798.38118	OM_19139	adrenomedullin-a	BAM78543.1	43.2294	24.6573	370.992	443.65	3.5849	8.38446	4.19e-13	3.07e-11	[F]GO:0005179: hormone activity;[C]GO:0005576: extracellular region		IPR039236 Gastrin;IPR038903 Allergen Asp f 4		No	No	No	No
Cluster-2351.0	OM_10957	No significant similarities found		0.805091	0.1245	3.98654	7.25957	3.58383	0.862457	5.08e-07	1.12e-05
Cluster-798.41373	OM_73553	adrenomedullin-a	BAM78543.1	6.02823	3.33291	67.3899	44.8422	3.58338	4.14506	5.07e-13	3.68e-11	[F]GO:0005179: hormone activity;[C]GO:0005576: extracellular region		IPR039236 Gastrin;IPR038903 Allergen Asp f 4		Yes	No	No	Yes
Cluster-798.11508	OM_18425	salivary basic tailless protein	ABR23379.1	7.06005	7.40846	67.7719	105.607	3.58239	5.95228	1.98e-14	1.88e-12					Yes	No	No	No
Cluster-798.39895	OM_11127	collagen alpha-5(IV) chain	XP_021003832.1	3.93408	1.46535	40.1677	24.4889	3.58184	6.10651	1.78e-10	7.68e-09					Yes	No	No	Yes
Cluster-798.66142	OM_20514	hypothetical protein IscW_ISCW012177	EEC16268.1	0.156335	0.218733	2.7047	1.81065	3.58151	0.912887	1.66e-10	7.22e-09					Yes	No	No	No
Cluster-798.33374	OM_77363	No significant similarities found		41.9189	23.6417	316.017	468.274	3.58036	7.89776	7.57e-13	5.32e-11
Cluster-798.17803	OM_61884	calcium-dependent cysteine protease, putative, partial	EEC07120.1	0.0745074	0.12162	1.64059	0.759819	3.58025	-0.98628	1.2e-05	0.000201856	[F]GO:0004198: calcium-dependent cysteine-type endopeptidase activity;[C]GO:0005737: cytoplasm		IPR029643 Calpain-1;IPR037296 Staphostatin A/B	PF00648 Calpain family cysteine protease	Yes	No	No	No
Cluster-1602.0	OM_63758	No significant similarities found		0.220027	0	1.32131	1.51457	3.57916	-2.24515	0.000339078	0.00398699
Cluster-798.18913	OM_22627	extensin-like	XP_022671402.1	0.392764	0.208635	2.21205	5.0101	3.57766	2.11466	5.5e-09	1.73e-07					No	No	No	No
Cluster-798.37709	OM_73603	hypothetical secreted protein	ACB70342.1	2.62153	1.9774	21.6464	33.3098	3.57724	4.28943	7.62e-14	6.52e-12					No	No	No	No
Cluster-798.18573	OM_72760	Laminin alpha-4 chain, putative	B7Q7X5	5.61987	4.704	59.2716	63.9553	3.57703	6.90035	2.36e-15	2.7e-13				PF00054 Laminin G domain;PF02210 Laminin G domain	Yes	No	No	No
Cluster-798.60391	OM_33713	heat shock protein 70-8235	APO36715.1	1.50827	1.00991	3.78934	26.3677	3.57654	2.46411	1.23e-06	2.51e-05	[F]GO:0005524: ATP binding		IPR037219 Peptidase M41-like		No	No	No	No
Cluster-798.41143	OM_37788	apyrase	AGJ90350.1	23.9232	9.47679	264.13	134.031	3.57542	7.01846	4.24e-10	1.68e-08	[F]GO:0016788: hydrolase activity, acting on ester bonds;[F]GO:0046872: metal ion binding;[F]GO:0000166: nucleotide binding;[P]GO:0009166: nucleotide catabolic process	EC:3.1	IPR039529 GPI inositol-deacylase;IPR040409 Phytochelatin synthase;IPR039215 RecQ-mediated genome instability protein 1;IPR036907 5'-Nucleotidase, C-terminal domain superfamily		No	No	No	No
Cluster-798.67733	OM_76620	OMFREP	AAM88421.1	0.52996	0.215212	3.44126	5.49675	3.57509	2.74842	2.14e-05	0.000341172					No	No	No	No
Cluster-798.54387	OM_17194	uncharacterized protein LOC111625564 isoform X2	XP_023224497.1	0.203264	0.225619	2.98379	2.15578	3.57408	0.850695	9.42e-11	4.35e-09					Yes	Yes	No	No
Cluster-798.32397	OM_77586	salivary lipocalin	ACB70348.1	3.31982	1.10574	16.5462	36.2264	3.57373	3.98778	3.59e-09	1.17e-07	[F]GO:0043176: amine binding;[P]GO:0030682: mitigation of host defenses by symbiont		IPR002970 Tick histamine-binding protein;IPR005657 Triabin/Procalin		Yes	No	No	Yes
Cluster-798.36318	OM_71535	No significant similarities found		0.121736	0.238455	2.77799	1.56423	3.57243	-0.418779	3.12e-07	7.18e-06
Cluster-798.12618	OM_20019	salivary lipocalin	ACB70380.1	29.4918	15.7903	190.353	348.27	3.57183	6.31051	8.5e-12	4.9e-10					No	No	No	No
Cluster-798.41698	OM_61629	7DB family member	AGJ90344.1	99.8176	92.3687	887.621	1395.67	3.57048	9.21948	5.5e-14	4.83e-12					Yes	Yes	No	No
Cluster-798.61647	OM_65556	salivary gland metalloprotease, putative, partial	EEC19961.1	0.104775	0.205231	1.57298	2.24381	3.56957	-0.908651	4.38e-07	9.8e-06	[F]GO:0004222: metalloendopeptidase activity	EC:3.4.24	IPR039731 CAAX prenyl protease 2, eukaryotes	PF13582 Metallo-peptidase family M12B Reprolysin-like	Yes	No	No	No
Cluster-798.58647	OM_62754	No significant similarities found		0.44605	0.0161799	4.59665	0.909754	3.5687	0.98551	0.00033345	0.00392991
Cluster-798.71984	OM_78654	No significant similarities found		0.1998	0.0652276	0.888771	2.37713	3.56765	1.24655	2.4e-05	0.000377344
Cluster-798.725	OM_17259	fer3-like protein	XP_013788507.2	0.647926	0.247237	4.69943	5.94673	3.56739	2.14441	2.51e-11	1.31e-09					No	No	No	No
Cluster-798.25339	OM_73526	TSGP4	AGJ90348.1	0.724932	0.163845	3.23712	7.39278	3.56615	1.23118	1.16e-07	2.89e-06	[F]GO:0043176: amine binding;[P]GO:0030682: mitigation of host defenses by symbiont		IPR002970 Tick histamine-binding protein;IPR005657 Triabin/Procalin		No	No	No	No
Cluster-798.31750	OM_22626	RecName: Full=Moubatin; Flags: Precursor	Q04669.1	4.29152	1.76046	20.959	50.8676	3.56613	3.71559	1.04e-09	3.8e-08					No	No	No	No
Cluster-798.32642	OM_77233	TSGP4	AGJ90348.1	6.45978	2.20784	38.1098	64.5625	3.5656	5.51894	8.61e-10	3.2e-08	[F]GO:0043176: amine binding;[P]GO:0030682: mitigation of host defenses by symbiont		IPR002970 Tick histamine-binding protein;IPR005657 Triabin/Procalin		Yes	No	No	No
Cluster-798.25469	OM_65126	complement inhibitor precursor	AAT65682.1	3.07582	2.40995	25.4195	39.7911	3.56524	2.60449	5.29e-14	4.67e-12					Yes	No	No	No
Cluster-798.32078	OM_46950	salivary lipocalin	ACB70348.1	45.9682	20.5184	376.321	410.346	3.56457	8.83211	8.39e-12	4.84e-10	[F]GO:0043176: amine binding;[P]GO:0030682: mitigation of host defenses by symbiont		IPR002970 Tick histamine-binding protein;IPR005657 Triabin/Procalin		No	No	No	Yes
Cluster-798.44269	OM_19812	uncharacterized protein K02A2.6-like, partial	XP_023307358.1	0.0892335	0.17479	0.814963	2.35461	3.56443	2.65548	2.79e-09	9.33e-08					No	No	No	No
Cluster-798.60884	OM_29317	Putative uncharacterized protein	B7QHM6	0.54905	0.134434	3.10483	5.03924	3.5633	1.14824	1.37e-08	4e-07	[C]GO:0016021: integral component of membrane		IPR042473 V-type immunoglobulin domain-containing suppressor of T-cell activation	PF00057 Low-density lipoprotein receptor domain class A	Yes	No	No	Yes
Cluster-798.71343	OM_60468	uncharacterized protein LOC111622493	XP_023220653.1	1.08337	0.609703	9.54836	10.4874	3.56273	4.10849	2.19e-12	1.41e-10					No	No	No	No
Cluster-798.39783	OM_65151	TSGP4	AGJ90348.1	31.7024	13.0889	202.244	326.877	3.56198	6.56681	7.74e-11	3.64e-09	[F]GO:0043176: amine binding;[P]GO:0030682: mitigation of host defenses by symbiont		IPR002970 Tick histamine-binding protein;IPR005657 Triabin/Procalin		Yes	No	No	No
Cluster-798.30008	OM_71630	adrenomedullin-a	BAM78543.1	25.7788	21.2953	167.163	388.865	3.56179	6.94205	8.79e-12	5.05e-10	[F]GO:0005179: hormone activity;[C]GO:0005576: extracellular region		IPR039236 Gastrin;IPR038903 Allergen Asp f 4		Yes	No	No	No
Cluster-798.27393	OM_10133	chitinase-like protein 3	KPM07498.1	2.01238	0.585115	11.3505	19.3196	3.56044	4.80294	2.9e-09	9.66e-08	[F]GO:0008061: chitin binding;[F]GO:0004553: hydrolase activity, hydrolyzing O-glycosyl compounds;[P]GO:0005975: carbohydrate metabolic process	EC:3.2.1	IPR036861 Endochitinase-like superfamily;IPR039743 Endo-beta-1,6-galactanase;IPR037512 Phosphoglycolate phosphatase, prokaryotic	PF00704 Glycosyl hydrolases family 18	Yes	No	No	Yes
Cluster-798.66037	OM_72002	hypothetical protein IscW_ISCW003352	EEC04114.1	0.1982	0.323527	2.61851	3.59778	3.55722	1.41637	1.61e-10	7.02e-09					Yes	Yes	No	Yes
Cluster-798.30436	OM_28256	tyrosine protein kinase family protein	ISCW017106-PA	5.74307	2.21885	36.0933	57.6735	3.55718	5.42132	1.24e-10	5.57e-09					Yes	Yes	No	Yes
Cluster-798.1183	OM_73537	TSGP4	AGJ90348.1	0.328217	0.160727	2.34057	3.51448	3.55657	0.325069	1.04e-08	3.1e-07	[F]GO:0043176: amine binding;[P]GO:0030682: mitigation of host defenses by symbiont		IPR002970 Tick histamine-binding protein;IPR005657 Triabin/Procalin		No	No	No	No
Cluster-798.23882	OM_39990	No significant similarities found		1.71228	1.72996	14.4678	26.0271	3.55167	3.04424	1.3e-13	1.05e-11
Cluster-798.8962	OM_62499	metalloprotease 3	AIE44749.1	0.24314	0.257974	2.79854	3.16138	3.55089	0.238095	7.28e-09	2.24e-07	[F]GO:0004222: metalloendopeptidase activity	EC:3.4.24	IPR039731 CAAX prenyl protease 2, eukaryotes		Yes	No	No	No
Cluster-798.64850	OM_25657	natterin-3-like	XP_013781029.1	1.28373	2.84339	14.5089	33.957	3.54955	3.36937	1.64e-08	4.71e-07					Yes	No	No	No
Cluster-798.38491	OM_73727	salivary gland metalloprotease	DAA34210.1	2.87918	1.43745	28.5917	21.9543	3.54935	5.22989	1.39e-12	9.34e-11	[F]GO:0008237: metallopeptidase activity		IPR039806 Peptidase M12B, ADAM-TS13		Yes	No	No	No
Cluster-798.30897	OM_18932	prion-like-(Q/N-rich) domain-bearing protein 25	XP_011142155.1	2.58437	1.11186	14.2899	28.9498	3.54692	4.45583	4.9e-10	1.92e-08					Yes	Yes	No	No
Cluster-798.21927	OM_46491	TSGP4	AGJ90348.1	8.99748	2.81578	43.0584	95.0671	3.54663	5.3235	9.71e-09	2.91e-07	[F]GO:0043176: amine binding;[P]GO:0030682: mitigation of host defenses by symbiont		IPR002970 Tick histamine-binding protein;IPR005657 Triabin/Procalin		Yes	No	No	No
Cluster-798.33880	OM_46949	salivary lipocalin	ACB70348.1	51.3392	24.1276	420.577	460.78	3.54577	8.72134	5.6e-12	3.35e-10	[F]GO:0043176: amine binding;[P]GO:0030682: mitigation of host defenses by symbiont		IPR002970 Tick histamine-binding protein;IPR005657 Triabin/Procalin		No	No	No	Yes
Cluster-798.33587	OM_70829	TSGP4	AGJ90348.1	85.8868	38.3573	551.105	897.909	3.54355	6.86733	4.64e-11	2.3e-09	[F]GO:0043176: amine binding;[P]GO:0030682: mitigation of host defenses by symbiont		IPR002970 Tick histamine-binding protein;IPR005657 Triabin/Procalin		Yes	No	No	No
Cluster-798.31182	OM_61165	RecName: Full=Moubatin; Flags: Precursor	Q04669.1	68.7775	24.09	498.491	583.851	3.54277	8.18285	2.36e-10	9.93e-09					No	No	No	No
Cluster-798.33881	OM_46953	salivary lipocalin	ACB70348.1	49.8426	22.7313	403.081	442.164	3.5418	8.73374	8.98e-12	5.15e-10	[F]GO:0043176: amine binding;[P]GO:0030682: mitigation of host defenses by symbiont		IPR002970 Tick histamine-binding protein;IPR005657 Triabin/Procalin		No	Yes	No	Yes
Cluster-798.37200	OM_73528	TSGP4	AGJ90348.1	14.328	6.24683	96.6514	143.099	3.54169	5.04946	2.43e-11	1.28e-09	[F]GO:0043176: amine binding;[P]GO:0030682: mitigation of host defenses by symbiont		IPR002970 Tick histamine-binding protein;IPR005657 Triabin/Procalin		Yes	No	No	No
Cluster-798.71250	OM_67695	No significant similarities found		0.658566	0.333618	3.63662	8.05919	3.5416	0.983894	5.3e-09	1.68e-07
Cluster-798.4003	OM_28776	Glutathione S-transferase, putative	B7PG84	4.82718	2.17582	26.1882	55.4224	3.54122	4.5314	2.22e-10	9.4e-09	[F]GO:0004364: glutathione transferase activity;[P]GO:0006749: glutathione metabolic process	EC:2.5.1.18	IPR016639 Glutathione S-transferase Omega/GSH;IPR006324 Glutathione-disulphide reductase	PF02798 Glutathione S-transferase, N-terminal domain;PF14497 Glutathione S-transferase, C-terminal domain	No	No	No	No	map00480	Glutathione metabolism
Cluster-798.69450	OM_68019	No significant similarities found		0.146083	0.190764	0.779788	3.42641	3.54113	-1.96573	0.000561752	0.00618617
Cluster-798.34346	OM_61616	salivary lipocalin	ACB70348.1	35.2965	17.5598	310.793	304.388	3.54069	6.57041	1.43e-12	9.55e-11	[F]GO:0043176: amine binding;[P]GO:0030682: mitigation of host defenses by symbiont		IPR002970 Tick histamine-binding protein;IPR005657 Triabin/Procalin		No	No	No	Yes
Cluster-798.17	OM_63620	No significant similarities found		0.225027	0.0314843	1.60873	1.47523	3.53996	-1.37664	2.82e-05	0.000435748
Cluster-798.22065	OM_36338	dual kunitz salivary protein	ABR23474.1	135.178	80.6928	1098.24	1411.84	3.5394	8.07032	2.59e-13	1.98e-11	[F]GO:0004867: serine-type endopeptidase inhibitor activity		IPR042482 Kunitz-type protease inhibitor 1		Yes	No	No	No
Cluster-798.32485	OM_18856	RecName: Full=Moubatin; Flags: Precursor	Q04669.1	4.8418	0.799218	19.2751	46.4358	3.53905	3.28697	8.93e-07	1.88e-05					Yes	Yes	No	No
Cluster-1002.0	OM_18732	No significant similarities found		0.231758	0.113491	1.62371	2.48161	3.53775	0.0639923	3.91e-08	1.05e-06
Cluster-798.41137	OM_5561	apyrase	AGJ90350.1	11.462	5.42182	105.81	90.2028	3.53705	6.28022	8.99e-12	5.15e-10	[F]GO:0016788: hydrolase activity, acting on ester bonds;[F]GO:0046872: metal ion binding;[F]GO:0000166: nucleotide binding;[P]GO:0009166: nucleotide catabolic process	EC:3.1	IPR039529 GPI inositol-deacylase;IPR040409 Phytochelatin synthase;IPR039215 RecQ-mediated genome instability protein 1;IPR036907 5'-Nucleotidase, C-terminal domain superfamily		No	No	No	No
Cluster-798.66153	OM_77317	sodium- and chloride-dependent glycine transporter 2	XP_018495582.1	0.14235	0.0697081	1.0448	1.52425	3.53615	-0.99114	1.66e-06	3.32e-05					No	Yes	No	No
Cluster-798.36552	OM_61615	salivary lipocalin	ACB70348.1	22.1489	10.4259	184.735	192.254	3.53236	5.76879	1.94e-12	1.27e-10	[F]GO:0043176: amine binding;[P]GO:0030682: mitigation of host defenses by symbiont		IPR002970 Tick histamine-binding protein;IPR005657 Triabin/Procalin		Yes	No	No	Yes
Cluster-798.33519	OM_64841	RecName: Full=Moubatin; Flags: Precursor	Q04669.1	49.3736	21.3704	309.912	508.553	3.53216	8.57242	6.88e-11	3.27e-09					Yes	No	No	No
Cluster-798.57205	OM_77271	Putative uncharacterized protein	B7QM92	0.743497	0.479531	7.04213	7.15677	3.53106	1.57728	1.54e-12	1.02e-10	[F]GO:0004222: metalloendopeptidase activity	EC:3.4.24	IPR039731 CAAX prenyl protease 2, eukaryotes	PF13688 Metallo-peptidase family M12	No	No	No	No
Cluster-798.47327	OM_71711	ATSP	ABI52732.1	1.50919	1.28493	14.4871	17.8391	3.53037	4.08044	5.23e-15	5.6e-13					Yes	No	No	No
Cluster-798.72013	OM_77296	Sulfotransferase, putative	B7PQF4	0.0582881	0.0228348	0.280026	0.713299	3.52919	1.97926	0.000750452	0.00792954	[F]GO:0004027: alcohol sulfotransferase activity	EC:2.8.2.2		PF00685 Sulfotransferase domain	Yes	Yes	No	Yes	map00140	Steroid hormone biosynthesis
Cluster-798.33870	OM_46947	salivary lipocalin	ACB70348.1	49.567	23.8007	401.255	445.396	3.5285	8.71346	5.04e-12	3.04e-10	[F]GO:0043176: amine binding;[P]GO:0030682: mitigation of host defenses by symbiont		IPR002970 Tick histamine-binding protein;IPR005657 Triabin/Procalin		No	No	No	Yes
Cluster-798.37699	OM_61207	Papilin, partial	KFM65460.1	40.2649	18.3923	174.214	502.535	3.52777	6.32788	5.37e-09	1.7e-07	[F]GO:0004867: serine-type endopeptidase inhibitor activity		IPR042482 Kunitz-type protease inhibitor 1	PF00014 Kunitz/Bovine pancreatic trypsin inhibitor domain;PF01826 Trypsin Inhibitor like cysteine rich domain	Yes	No	No	Yes
Cluster-798.40712	OM_71673	Collagen alpha-2(IV) chain, partial	KYN40709.1	1.89115	0.675016	18.7596	10.8257	3.527	3.98946	3.44e-10	1.39e-08	[C]GO:0005581: collagen trimer		IPR036954 Collagen IV, non-collagenous domain superfamily	PF01391 Collagen triple helix repeat (20 copies)	Yes	No	No	No
Cluster-798.32067	OM_70828	TSGP4	AGJ90348.1	85.0495	39.9716	610.529	830.537	3.52672	7.28575	9.6e-12	5.44e-10	[F]GO:0043176: amine binding;[P]GO:0030682: mitigation of host defenses by symbiont		IPR002970 Tick histamine-binding protein;IPR005657 Triabin/Procalin		Yes	No	No	No
Cluster-798.64667	OM_18283	uncharacterized protein LOC106471955	XP_013788033.2	0.0560975	0.0961476	1.34751	0.429057	3.52662	-0.58219	2.47e-05	0.000388585					Yes	No	No	No
Cluster-798.59245	OM_73609	tyrosine-protein phosphatase 10D-like isoform X2	XP_013791926.1	0.520155	0.563062	4.00045	8.5849	3.52654	2.11305	2.13e-11	1.12e-09					Yes	No	No	Yes
Cluster-798.49741	OM_65630	tissue factor pathway inhibitor-like, partial	XP_013773410.2	0.445236	0.109015	2.13262	4.32966	3.52491	0.638453	2e-07	4.77e-06					Yes	No	No	No
Cluster-798.36564	OM_12939	papilin isoform X3	XP_027848886.1	15.8687	7.08759	102.136	161.924	3.52358	6.25954	3.24e-11	1.66e-09					Yes	Yes	No	Yes
Cluster-798.41144	OM_77319	apyrase	AGJ90350.1	1.74013	0.614331	14.0951	12.9997	3.52207	2.67385	1.5e-11	8.17e-10	[F]GO:0016788: hydrolase activity, acting on ester bonds;[F]GO:0046872: metal ion binding;[F]GO:0000166: nucleotide binding;[P]GO:0009166: nucleotide catabolic process	EC:3.1	IPR039529 GPI inositol-deacylase;IPR040409 Phytochelatin synthase;IPR039215 RecQ-mediated genome instability protein 1;IPR036907 5'-Nucleotidase, C-terminal domain superfamily		No	No	No	No
Cluster-798.44623	OM_407	hypothetical secreted protein	ACB70342.1	0.814768	0.477053	5.30059	9.59138	3.52168	2.67542	3.15e-12	1.97e-10					Yes	Yes	No	No
Cluster-798.40219	OM_17864	collagen alpha-5(IV) chain-like	XP_013773289.1	1.74794	0.883935	19.8272	10.3806	3.52082	3.60382	2.24e-11	1.18e-09					Yes	No	No	No
Cluster-798.41134	OM_11061	apyrase	AGJ90350.1	1.76571	0.791936	13.6425	15.7515	3.5197	2.99463	3.85e-11	1.94e-09	[F]GO:0016788: hydrolase activity, acting on ester bonds;[F]GO:0046872: metal ion binding;[F]GO:0000166: nucleotide binding;[P]GO:0009166: nucleotide catabolic process	EC:3.1	IPR039529 GPI inositol-deacylase;IPR040409 Phytochelatin synthase;IPR039215 RecQ-mediated genome instability protein 1;IPR036907 5'-Nucleotidase, C-terminal domain superfamily		Yes	No	No	No
Cluster-798.33027	OM_59286	RecName: Full=Moubatin; Flags: Precursor	Q04669.1	8.69579	4.01944	59.3241	86.2431	3.51627	5.17062	1.02e-11	5.74e-10					Yes	No	No	Yes
Cluster-798.431	OM_68665	G2/mitotic-specific cyclin-A-like	XP_013774890.1	0.115429	0.0502444	0.513461	1.45179	3.51527	-1.07042	2.34e-05	0.000369871					No	No	No	No
Cluster-798.49886	OM_19312	Matricellular protein osteonectin/SPARC/BM-40, putative	B7QDS2	10.5999	3.31622	42.8548	116.087	3.51335	6.65096	6.19e-08	1.61e-06	[F]GO:0005509: calcium ion binding;[F]GO:0005518: collagen binding;[F]GO:0050840: extracellular matrix binding;[C]GO:0005615: extracellular space		IPR042798 EF-hand calcium-binding domain-containing protein 9;IPR037641 SPARC;IPR037639 SMOC-1, extracellular calcium-binding domain;IPR040428 Attacin/Sarcotoxin-2	PF10591 Secreted protein acidic and rich in cysteine Ca binding region	Yes	No	No	No
Cluster-798.67734	OM_12679	OMFREP	AAM88421.1	3.91204	2.24231	32.2998	37.976	3.51258	6.07301	7.46e-07	1.59e-05					No	No	No	Yes
Cluster-798.35088	OM_61581	Metis4 protein	CAO00628.1	10.5535	3.76295	87.0647	76.1938	3.51131	6.73552	1.45e-10	6.38e-09	[F]GO:0004222: metalloendopeptidase activity	EC:3.4.24	IPR039731 CAAX prenyl protease 2, eukaryotes		Yes	No	No	No
Cluster-798.34890	OM_9438	kunitz domain-containing salivary protein	ABR23431.1	56.5752	21.5284	236.385	653.801	3.51056	8.79319	2.48e-08	6.94e-07	[F]GO:0004867: serine-type endopeptidase inhibitor activity		IPR042482 Kunitz-type protease inhibitor 1		Yes	No	No	No
Cluster-798.50385	OM_72756	salivary lipocalin	ACB70380.1	25.1359	14.385	160.692	289.693	3.50994	6.01479	7.39e-12	4.31e-10					No	No	No	No
Cluster-798.55778	OM_26286	cyclophilin B precursor, putative	ISCW002493-PA	4.37315	0.186219	21.6098	30.3776	3.50918	3.30873	0.000117523	0.00156822					Yes	No	No	No
Cluster-798.41357	OM_246	metalloprotease, partial	ABI52789.1	4.70307	2.93609	35.5652	51.4534	3.50865	4.57326	3.32e-13	2.49e-11	[F]GO:0008237: metallopeptidase activity		IPR039806 Peptidase M12B, ADAM-TS13		No	No	No	No
Cluster-798.71801	OM_67418	hypothetical protein EVAR_2193_1	GBP03034.1	0.0489351	0.167744	0.293866	2.32051	3.5083	-1.10214	0.00092133	0.00944689					Yes	No	No	No
Cluster-798.59652	OM_77750	No significant similarities found		0.103859	0.135625	0.692993	2.2242	3.50782	-1.79298	0.000364608	0.00425762
Cluster-798.2120	OM_63149	Sec14 cytosolic factor, putative	B7PBA1	0.0816033	0.119883	1.30679	1.12345	3.50758	-1.99177	7.66e-05	0.00107465	[F]GO:0016787: hydrolase activity	EC:3	IPR039666 Dolichyldiphosphatase 1	PF00650 CRAL/TRIO domain	No	No	No	No
Cluster-798.65079	OM_60894	No significant similarities found		0.0589943	0.115557	1.50566	0.496334	3.5059	-0.598153	4.8e-06	8.76e-05
Cluster-798.65556	OM_22798	diuretic hormone 44 receptor GPRdih2	AEI25532.1	0.118814	0.0814563	0.665939	1.67209	3.50502	0.138549	2.56e-05	0.000401309	[F]GO:0008036: diuretic hormone receptor activity;[F]GO:0004930: G protein-coupled receptor activity;[P]GO:0007166: cell surface receptor signaling pathway;[C]GO:0016021: integral component of membrane		IPR002001 GPCR, family 2, diuretic hormone receptor;IPR039125 GPCR family 2, glucagon-like peptide 2 receptor;IPR042340 High affinity immunoglobulin epsilon receptor subunit gamma;IPR042473 V-type immunoglobulin domain-containing suppressor of T-cell activation		Yes	Yes	No	No
Cluster-798.15660	OM_73784	pol polyprotein	AHN53418.1	0.33004	0.16162	3.7437	1.85114	3.50398	0.372117	9.89e-08	2.49e-06	[F]GO:0003676: nucleic acid binding;[P]GO:0015074: DNA integration		IPR040050 Zinc finger protein 830;IPR023670 Tyrosine recombinase XerS		No	No	No	No
Cluster-798.55779	OM_60332	cyclophilin B precursor, putative	ISCW002493-PA	3.55587	0.853165	18.7953	31.2162	3.50282	4.81331	3.09e-08	8.48e-07					No	No	No	No
Cluster-798.29258	OM_35566	PREDICTED: uncharacterized protein LOC108673383	XP_018016691.1	1.43477	0.398774	9.97449	10.8551	3.50179	1.86399	2.98e-09	9.93e-08					No	No	No	No
Cluster-1713.0	OM_76355	TSGP4	AGJ90348.1	0.514935	0.132717	2.65829	4.80904	3.50137	0.154292	2.57e-07	6.01e-06	[F]GO:0043176: amine binding;[P]GO:0030682: mitigation of host defenses by symbiont		IPR002970 Tick histamine-binding protein;IPR005657 Triabin/Procalin		Yes	No	No	No
Cluster-798.55984	OM_72229	heat shock protein 70-8235	APO36715.1	1.0027	0.496797	3.04614	14.0029	3.50035	2.09059	8.74e-07	1.84e-05	[F]GO:0005524: ATP binding		IPR037219 Peptidase M41-like		Yes	No	No	No
Cluster-798.1513	OM_21063	glutamate receptor ionotropic, kainate 2-like	XP_022651543.1	0.660404	1.26225	12.3984	9.36335	3.50008	5.26246	1.34e-12	9.08e-11					No	Yes	No	No
Cluster-798.24558	OM_11032	No significant similarities found		0.905598	0.342104	8.18335	5.93691	3.49878	1.96793	9.29e-11	4.3e-09
Cluster-798.54139	OM_36466	lysosomal protective protein-like isoform X2	XP_023233630.1	0.532675	0.233391	4.53166	4.13845	3.4978	2.95302	7.49e-12	4.36e-10					No	No	No	Yes
Cluster-798.48151	OM_74341	ixominogen	AML23866.1	0.137292	0.0632768	1.24479	1.03772	3.49612	1.3466	5.39e-09	1.7e-07	[F]GO:0005044: scavenger receptor activity;[F]GO:0004252: serine-type endopeptidase activity;[C]GO:0016020: membrane	EC:3.4.21	IPR042635 Scavenger receptor class F member SREC1/2;IPR039245 Peroxisomal/glyoxysomal leader peptide-processing protease;IPR042454 CXADR-like membrane protein		Yes	No	No	No
Cluster-798.72312	OM_60926	TSGP4	AGJ90348.1	0.0974345	0.0408972	0.64084	0.979432	3.49551	-1.20262	2.41e-05	0.000378665	[F]GO:0043176: amine binding;[P]GO:0030682: mitigation of host defenses by symbiont		IPR002970 Tick histamine-binding protein;IPR005657 Triabin/Procalin		Yes	No	No	No
Cluster-798.2451	OM_18120	No significant similarities found		0.0465574	0.045598	0.745565	0.332351	3.49453	-1.34772	0.000932898	0.00953598
Cluster-798.32929	OM_62755	RecName: Full=Moubatin; Flags: Precursor	Q04669.1	5.77259	2.37855	31.7488	60.1828	3.49386	4.4066	3.74e-10	1.49e-08					No	No	No	Yes
Cluster-798.64440	OM_17346	No significant similarities found		0.346338	0.179577	2.40608	3.61503	3.49351	0.00626557	1.92e-08	5.47e-07
Cluster-798.24469	OM_19032	acidic mammalian chitinase-like	XP_013785754.2	0.974876	0.400775	6.43254	9.09479	3.49152	2.62002	1.33e-11	7.33e-10					Yes	No	No	Yes
Cluster-798.37476	OM_76871	WD repeat and FYVE domain-containing protein 3	XP_021003748.1	9.47052	4.70555	54.0535	105.081	3.48864	8.80648	1.92e-10	8.23e-09					Yes	No	No	No
Cluster-798.30701	OM_64833	pre-mRNA-processing factor 40 homolog B-like	XP_021002525.1	18.9708	8.36867	115.208	191.543	3.48794	8.63606	9.69e-11	4.46e-09					Yes	No	No	No
Cluster-798.23326	OM_65621	dual kunitz salivary protein	ABR23474.1	291.36	180.327	2641.97	2646.34	3.48689	10.0144	1.97e-13	1.54e-11	[F]GO:0004867: serine-type endopeptidase inhibitor activity		IPR042482 Kunitz-type protease inhibitor 1		Yes	No	No	No
Cluster-2212.0	OM_64749	No significant similarities found		0.155788	0.0508593	0.519745	2.06532	3.48663	-2.38834	0.00197482	0.0177587
Cluster-798.13731	OM_73184	probable maleylacetoacetate isomerase 2	XP_011152372.1	0.121239	0.167317	1.48923	1.77028	3.48599	1.8199	1.75e-11	9.37e-10	[F]GO:0016853: isomerase activity;[P]GO:0009072: aromatic amino acid family metabolic process;[C]GO:0005737: cytoplasm	EC:5	IPR036569 Sugar-phosphate isomerase, RpiB/LacA/LacB superfamily;IPR036951 Aromatic amino acid hydroxylase superfamily;IPR037296 Staphostatin A/B	PF13417 Glutathione S-transferase, N-terminal domain;PF14497 Glutathione S-transferase, C-terminal domain	Yes	No	No	No
Cluster-798.31457	OM_46948	salivary lipocalin	ACB70348.1	11.6271	5.30917	90.162	99.5705	3.48561	6.83165	1.65e-11	8.92e-10	[F]GO:0043176: amine binding;[P]GO:0030682: mitigation of host defenses by symbiont		IPR002970 Tick histamine-binding protein;IPR005657 Triabin/Procalin		No	No	Probable	Yes
[truncated: 6,809 more rows]

## Sheet: SG14 vs SG7 
S5 Table. Differential gene expression in the salivary glands from ticks at 14 days after feeding (SG14) versus salivary glands from ticks at 7 days after feeding (SG7).
[truncated: 204 more rows]

[truncated: 1 more sheets: SG14 vs SG0]
