# Supplementary material for: Sialotranscriptomics of the argasid tick Ornithodoros moubata along the trophogonic cycle
Source: PLoS Negl Trop Dis. 2021 Feb 5;15(2):e0009105. doi: 10.1371/journal.pntd.0009105 (PMC7891743; doi:10.1371/journal.pntd.0009105)
Supplement: S6 Table — SG0, salivary glands from unfed ticks; SG7 and SG14, salivary glands from ticks at 7 and 14 days after feeding, respectively. NumInCat, total number of sequences in the category. NumDEInCat, number of enriched sequences in each category. (XLSX) [file pntd.0009105.s006.xlsx]

## Sheet: GO enrichment
S6 Table. Significantly enriched GO terms assigned to the differentially expressed transcripts in comparisons SG7 vs SG0, SG14 vs SG0 and SG14 vs SG7. SG0, salivary glands from unfed ticks; SG7 and SG14, salivary glands from ticks at 7 and 14 days after feeding, respectively.NumInCat, total number of sequences in the category. NumDEInCat, number of enriched sequences in each category.
					SG7 vs SG0		SG14 vs SG0		SG14 vs SG7
category	term		ontology	numInCat	numDEInCat	adjusted_over_represented_pvalue	numDEInCat	adjusted_over_represented_pvalue	numDEInCat	adjusted_over_represented_pvalue
GO:0030682	evasion or tolerance of host defense response		BP	364	301	9.07e-169	252	1.67e-149	22	6.21e-16
GO:0006644	phospholipid metabolic process		BP	133	71	5.01e-20	58	2.22e-19
GO:0050482	arachidonic acid secretion		BP	131	71	1.86e-20	58	1.05e-19
GO:0006979	response to oxidative stress		BP	56	32	5.96e-11	28	1.59e-12
GO:0009166	nucleotide catabolic process		BP	37	28	2.22e-13	28	2.24e-18
GO:0030198	extracellular matrix organization		BP	32	21	6.98e-09	23	2.26e-15
GO:0018401	peptidyl-proline hydroxylation to 4-hydroxy-L-proline		BP	21	20	5.59e-13	20	2.11e-16
GO:0051603	proteolysis involved in cellular protein catabolic process		BP	30	20	1.4e-08	16	9.18e-08
GO:0018149	peptide cross-linking		BP	21	19	1.08e-11	19	2.21e-15
GO:0006749	glutathione metabolic process		BP	35	18	9.67e-05	12	0.00858095
GO:0030422	production of siRNA involved in RNA interference		BP	22	17	3.25e-08	18	1.34e-12
GO:0031054	pre-miRNA processing		BP	20	17	2.4e-09	18	4.35e-14
GO:0009311	oligosaccharide metabolic process		BP	22	17	1.36e-08	15	3.14e-09
GO:0016139	glycoside catabolic process		BP	21	17	4.02e-09	15	1.4e-09
GO:0046477	glycosylceramide catabolic process		BP	21	17	4.02e-09	15	1.4e-09
GO:0048477	oogenesis		BP	17	17	2.82e-12	15	6.35e-12
GO:0031053	primary miRNA processing		BP	19	16	1.4e-08	17	4.77e-13
GO:0006334	nucleosome assembly		BP	18	14	1.01e-06
GO:0030150	protein import into mitochondrial matrix		BP	20	14	5.69e-06
GO:0006796	phosphate-containing compound metabolic process		BP	14	12	1.68e-06	8	0.00143722
GO:0038063	collagen-activated tyrosine kinase receptor signaling pathway		BP	9	9	2.48e-06	9	4.25e-08
GO:0045087	innate immune response		BP	20	9	0.0431484	9	0.00211458
GO:0000965	mitochondrial RNA 3'-end processing		BP	13	9	0.00112529
GO:0006401	RNA catabolic process		BP	18	9	0.0220466
GO:0006753	nucleoside phosphate metabolic process		BP	8	8	3.74e-05
GO:0009409	response to cold		BP	15	8	0.0343248
GO:0019693	ribose phosphate metabolic process		BP	8	8	3.74e-05
GO:1990542	mitochondrial transmembrane transport		BP	10	8	0.000726007
GO:1990845	adaptive thermogenesis		BP	10	8	0.000726007
GO:0032873	negative regulation of stress-activated MAPK cascade		BP	8	7	0.000512317
GO:0006428	isoleucyl-tRNA aminoacylation		BP	6	6	0.000836504	5	0.00408467
GO:0006542	glutamine biosynthetic process		BP	9	6	0.024592
GO:0006564	L-serine biosynthetic process		BP	9	6	0.0364582
GO:0006689	ganglioside catabolic process		BP	6	6	0.000836504
GO:0018279	protein N-linked glycosylation via asparagine		BP	6	6	0.000640409
GO:0034446	substrate adhesion-dependent cell spreading		BP	9	6	0.0327951
GO:0043687	post-translational protein modification		BP	5	5	0.00420583
GO:0042744	hydrogen peroxide catabolic process		BP	4	4	0.0202681	4	0.00362293
GO:0001887	selenium compound metabolic process		BP	4	4	0.0245647
GO:0006457	protein folding		BP	96					11	8.59e-11
GO:0006030	chitin metabolic process		BP	61					6	3.69e-05
GO:0030433	ubiquitin-dependent ERAD pathway		BP	79					5	0.00378609
GO:0006021	inositol biosynthetic process		BP	3					3	5.93e-06
GO:0008654	phospholipid biosynthetic process		BP	4					3	2.71e-05
GO:0009952	anterior/posterior pattern specification		BP	12					3	0.0028334
GO:0050767	regulation of neurogenesis		BP	12					3	0.0028334
GO:0006396	RNA processing		BP	68			17	0.00966727
GO:0006508	proteolysis		BP	53			15	0.00359948
GO:0006665	sphingolipid metabolic process		BP	25			9	0.0173326
GO:0006559	L-phenylalanine catabolic process		BP	6			5	0.00362293
GO:0046475	glycerophospholipid catabolic process		BP	6			5	0.00444519
GO:0006570	tyrosine metabolic process		BP	5			4	0.023174
GO:1900364	negative regulation of mRNA polyadenylation		BP	6			4	0.049152
GO:0005615	extracellular space		CC	265	101	5.29e-18	106	2.74e-37
GO:0005576	extracellular region		CC	198	86	3.67e-18	73	5.47e-21	8	0.000311027
GO:0005783	endoplasmic reticulum		CC	256	59	0.0330311			7	0.0101643
GO:0005581	collagen trimer		CC	70	27	0.0002771	27	6.23e-08
GO:0031012	extracellular matrix		CC	57	25	8.38e-06	25	6.38e-10
GO:0005744	TIM23 mitochondrial import inner membrane translocase complex		CC	17	14	2.2e-07
GO:0031305	integral component of mitochondrial inner membrane		CC	30	13	0.0148063
GO:0005587	collagen type IV trimer		CC	9	9	2.48e-06	9	4.25e-08
GO:0045025	mitochondrial degradosome		CC	13	9	0.00112529
GO:0005788	endoplasmic reticulum lumen		CC	11	8	0.00232167			3	0.0028334
GO:0005604	basement membrane		CC	6	5	0.0171368	5	0.0031771
GO:0048471	perinuclear region of cytoplasm		CC	21					5	5.93e-06
GO:0005833	hemoglobin complex		CC	3					2	0.0132667
GO:0004222	metalloendopeptidase activity		MF	572	363	2.33e-143	302	7.01e-138
GO:0043176	amine binding		MF	364	301	9.07e-169	252	1.67e-149	22	6.21e-16
GO:0008237	metallopeptidase activity		MF	143	100	3.13e-43	89	2.65e-46
GO:0004867	serine-type endopeptidase inhibitor activity		MF	118	79	4.25e-32	61	2.04e-25
GO:0004623	phospholipase A2 activity		MF	173	72	1.1e-13	59	1.12e-14
GO:0005319	lipid transporter activity		MF	97	71	2.4e-34	73	5.2e-49
GO:0000166	nucleotide binding		MF	165	63	3.39e-10	50	1.27e-10
GO:0004252	serine-type endopeptidase activity		MF	118	59	9.17e-17	57	9.77e-25
GO:0020037	heme binding		MF	174	57	1.03e-06	46	4.25e-08
GO:0004185	serine-type carboxypeptidase activity		MF	62	41	4.73e-17	38	1.09e-20
GO:0005506	iron ion binding		MF	145	41	0.00502597	36	3.77e-05
GO:0004519	endonuclease activity		MF	140	40	0.00308501
GO:0008061	chitin binding		MF	103	33	0.00105758	27	0.000157759	7	4.14e-05
GO:0016788	hydrolase activity, acting on ester bonds		MF	64	32	1.4e-08	33	8.83e-15
GO:0000287	magnesium ion binding		MF	105	32	0.00220038
GO:0004527	exonuclease activity		MF	97	31	0.00170544	22	0.00933355
GO:0005201	extracellular matrix structural constituent		MF	34	28	9.69e-16	28	5.47e-21
GO:0004601	peroxidase activity		MF	35	27	4.55e-14	24	3e-15
GO:0005179	hormone activity		MF	43	27	1.09e-09	23	7.25e-10
GO:0004523	RNA-DNA hybrid ribonuclease activity		MF	84	25	0.0301922
GO:0004364	glutathione transferase activity		MF	39	23	1.92e-07	15	0.000477412
GO:0004656	procollagen-proline 4-dioxygenase activity		MF	21	20	5.59e-13	20	2.11e-16
GO:0003796	lysozyme activity		MF	22	19	1.15e-10	19	5.72e-14
GO:0003810	protein-glutamine gamma-glutamyltransferase activity		MF	21	19	1.08e-11	19	2.21e-15
GO:0031418	L-ascorbic acid binding		MF	30	19	3.31e-07	19	2.4e-10
GO:0004180	carboxypeptidase activity		MF	31	18	8.38e-06	19	8.74e-10
GO:0008241	peptidyl-dipeptidase activity		MF	22	18	2.31e-09	19	3.09e-14
GO:0004316	3-oxoacyl-[acyl-carrier-protein] reductase (NADPH) activity		MF	28	17	1.12e-05	18	2.31e-09
GO:0004525	ribonuclease III activity		MF	22	17	2.46e-08	18	7.94e-13
GO:0102131	3-oxo-glutaryl-[acp] methyl ester reductase activity		MF	28	17	1.12e-05	18	2.31e-09
GO:0102132	3-oxo-pimeloyl-[acp] methyl ester reductase activity		MF	28	17	1.12e-05	18	2.31e-09
GO:0004557	alpha-galactosidase activity		MF	21	17	4.02e-09	15	1.4e-09
GO:0003725	double-stranded RNA binding		MF	28	16	3.68e-05	17	7.64e-09
GO:0008238	exopeptidase activity		MF	17	16	4.41e-10	17	3.7e-15
GO:0016702	oxidoreductase activity, acting on single donors with incorporation of molecular oxygen, incorporation of two atoms of oxygen		MF	38	15	0.0186836	15	0.000207022
GO:0004029	aldehyde dehydrogenase (NAD) activity		MF	28	14	0.00063631	10	0.00408467
GO:0004027	alcohol sulfotransferase activity		MF	22	14	3.13e-05	8	0.0382716
GO:0005328	neurotransmitter:sodium symporter activity		MF	27	12	0.0132129	11	0.00143722
GO:0004427	inorganic diphosphatase activity		MF	14	12	1.68e-06	8	0.00143722
GO:0003756	protein disulfide isomerase activity		MF	28	12	0.0186836
GO:0015179	L-amino acid transmembrane transporter activity		MF	23	10	0.0375193	9	0.00933355
GO:0001758	retinal dehydrogenase activity		MF	15	10	0.000557091	8	0.00110265
GO:0008320	protein transmembrane transporter activity		MF	10	10	6.41e-07
GO:0017077	oxidative phosphorylation uncoupler activity		MF	10	8	0.000726007
GO:0047631	ADP-ribose diphosphatase activity		MF	10	8	0.000966094
GO:0009014	succinyl-diaminopimelate desuccinylase activity		MF	12	7	0.0388482
GO:0004447	iodide peroxidase activity		MF	7	6	0.00142073	6	0.000101317
GO:0005518	collagen binding		MF	7	6	0.00240822	6	0.000153269
GO:0050840	extracellular matrix binding		MF	6	6	0.000441911	6	1.74e-05
GO:0004822	isoleucine-tRNA ligase activity		MF	6	6	0.000836504	5	0.00408467
GO:0003937	IMP cyclohydrolase activity		MF	8	6	0.0124154
GO:0004356	glutamate-ammonia ligase activity		MF	9	6	0.024592
GO:0004643	phosphoribosylaminoimidazolecarboxamide formyltransferase activity		MF	8	6	0.0124154
GO:0004647	phosphoserine phosphatase activity		MF	7	6	0.00543025
GO:0008047	enzyme activator activity		MF	6	6	0.000836504
GO:0016671	oxidoreductase activity, acting on a sulfur group of donors, disulfide as acceptor		MF	9	6	0.027275
GO:0004312	fatty acid synthase activity		MF	5	5	0.00239598	5	0.000433171
GO:0004579	dolichyl-diphosphooligosaccharide-protein glycotransferase activity		MF	7	5	0.0471258
GO:0016034	maleylacetoacetate isomerase activity		MF	6	5	0.0200439
GO:0004377	GDP-Man:Man3GlcNAc2-PP-Dol alpha-1,2-mannosyltransferase activity		MF	4	4	0.0193928
GO:0005520	insulin-like growth factor binding		MF	4	4	0.0200439
GO:0008430	selenium binding		MF	4	4	0.0231965
GO:0044105	L-xylulose reductase (NAD+) activity		MF	4	4	0.0231965
GO:0051082	unfolded protein binding		MF	131					13	3.78e-12
GO:0004512	inositol-3-phosphate synthase activity		MF	3					3	5.93e-06
GO:0005344	oxygen carrier activity		MF	6					2	0.0385966
GO:0019825	oxygen binding		MF	6					2	0.0385966
GO:0016787	hydrolase activity		MF	300			60	4.06e-06
GO:0004866	endopeptidase inhibitor activity		MF	75			22	5.35e-05
GO:0070330	aromatase activity		MF	36			12	0.00906013
GO:0005044	scavenger receptor activity		MF	21			10	0.00010949
GO:0004528	phosphodiesterase I activity		MF	23			9	0.0144402
GO:0004329	formate-tetrahydrofolate ligase activity		MF	9			5	0.0284894
GO:0004653	polypeptide N-acetylgalactosaminyltransferase activity		MF	9			5	0.0405207
GO:0005125	cytokine activity		MF	9			5	0.0382716
GO:0004411	homogentisate 1,2-dioxygenase activity		MF	5			4	0.023174
GO:0008143	poly(A) binding		MF	6			4	0.049152
GO:0047389	glycerophosphocholine phosphodiesterase activity		MF	4			4	0.00654668

## Sheet: SG7 vs SG0
S6 Table. Significantly enriched GO terms assigned to the differentially expressed transcripts in comparison SG7 vs SG0. SG0, salivary glands from unfed ticks; SG7, salivary glands from ticks at 7 days after feeding. NumInCat, total number of sequences in the category. NumDEInCat, number of enriched sequences in each category.
category	over_represented_pvalue	under_represented_pvalue	numDEInCat	numInCat	numDEInCat/numin Cat	term	ontology	adjusted_over_represented_pvalue	adjusted_under_represented_pvalue
GO:0030682	4.7e-172	1	301	364	0.826923	evasion or tolerance of host defense response	BP	9.07e-169	1
GO:0050482	3.38e-23	1	71	131	0.541985	arachidonic acid secretion	BP	1.86e-20	1		BP: 39 GO terms
GO:0006644	1.04e-22	1	71	133	0.533835	phospholipid metabolic process	BP	5.01e-20	1		CC: 11 GO terms
GO:0006979	3.4e-13	1	32	56	0.571429	response to oxidative stress	BP	5.96e-11	1		MF: 63 GO terms
GO:0009166	9.23e-16	1	28	37	0.756757	nucleotide catabolic process	BP	2.22e-13	1
GO:0030198	5.79e-11	1	21	32	0.65625	extracellular matrix organization	BP	6.98e-09	1
GO:0018401	2.61e-15	1	20	21	0.952381	peptidyl-proline hydroxylation to 4-hydroxy-L-proline	BP	5.59e-13	1
GO:0051603	1.31e-10	1	20	30	0.666667	proteolysis involved in cellular protein catabolic process	BP	1.4e-08	1
GO:0018149	5.9e-14	1	19	21	0.904762	peptide cross-linking	BP	1.08e-11	1
GO:0006749	1.48e-06	1	18	35	0.514286	glutathione metabolic process	BP	9.67e-05	1
GO:0048477	1.39e-14	1	17	17	1	oogenesis	BP	2.82e-12	1
GO:0031054	1.75e-11	1	17	20	0.85	pre-miRNA processing	BP	2.4e-09	1
GO:0016139	3.23e-11	1	17	21	0.809524	glycoside catabolic process	BP	4.02e-09	1
GO:0046477	3.23e-11	1	17	21	0.809524	glycosylceramide catabolic process	BP	4.02e-09	1
GO:0009311	1.16e-10	1	17	22	0.772727	oligosaccharide metabolic process	BP	1.36e-08	1
GO:0030422	3.2e-10	1	17	22	0.772727	production of siRNA involved in RNA interference	BP	3.25e-08	1
GO:0031053	1.24e-10	1	16	19	0.842105	primary miRNA processing	BP	1.4e-08	1
GO:0006334	1.12e-08	1	14	18	0.777778	nucleosome assembly	BP	1.01e-06	1
GO:0030150	7.22e-08	1	14	20	0.7	protein import into mitochondrial matrix	BP	5.69e-06	1
GO:0006796	2.01e-08	1	12	14	0.857143	phosphate-containing compound metabolic process	BP	1.68e-06	1
GO:0038063	3.09e-08	1	9	9	1	collagen-activated tyrosine kinase receptor signaling pathway	BP	2.48e-06	1
GO:0000965	2.22e-05	0.999998	9	13	0.692308	mitochondrial RNA 3'-end processing	BP	0.00112529	1
GO:0006401	0.000560023	0.999913	9	18	0.5	RNA catabolic process	BP	0.0220466	1
GO:0045087	0.00125262	0.999768	9	20	0.45	innate immune response	BP	0.0431484	1
GO:0006753	5.63e-07	1	8	8	1	nucleoside phosphate metabolic process	BP	3.74e-05	1
GO:0019693	5.63e-07	1	8	8	1	ribose phosphate metabolic process	BP	3.74e-05	1
GO:1990542	1.28e-05	0.999999	8	10	0.8	mitochondrial transmembrane transport	BP	0.000726007	1
GO:1990845	1.28e-05	0.999999	8	10	0.8	adaptive thermogenesis	BP	0.000726007	1
GO:0009409	0.000960881	0.999863	8	15	0.533333	response to cold	BP	0.0343248	1
GO:0032873	8.23e-06	1	7	8	0.875	negative regulation of stress-activated MAPK cascade	BP	0.000512317	1
GO:0018279	1.08e-05	1	6	6	1	protein N-linked glycosylation via asparagine	BP	0.000640409	1
GO:0006689	1.53e-05	1	6	6	1	ganglioside catabolic process	BP	0.000836504	1
GO:0006428	1.56e-05	1	6	6	1	isoleucyl-tRNA aminoacylation	BP	0.000836504	1
GO:0006542	0.00065655	0.999952	6	9	0.666667	glutamine biosynthetic process	BP	0.024592	1
GO:0034446	0.000901058	0.999929	6	9	0.666667	substrate adhesion-dependent cell spreading	BP	0.0327951	1
GO:0006564	0.00103005	0.999917	6	9	0.666667	L-serine biosynthetic process	BP	0.0364582	1
GO:0043687	9.16e-05	1	5	5	1	post-translational protein modification	BP	0.00420583	1
GO:0042744	0.000509593	1	4	4	1	hydrogen peroxide catabolic process	BP	0.0202681	1
GO:0001887	0.000643088	1	4	4	1	selenium compound metabolic process	BP	0.0245647	1
GO:0005615	1.37e-20	1	101	265	0.381132	extracellular space	CC	5.29e-18	1
GO:0005576	8.56e-21	1	86	198	0.434343	extracellular region	CC	3.67e-18	1
GO:0005783	0.000916104	0.999466	59	256	0.230469	endoplasmic reticulum	CC	0.0330311	1
GO:0005581	4.31e-06	0.999999	27	70	0.385714	collagen trimer	CC	0.0002771	1
GO:0031012	1.1e-07	1	25	57	0.438596	extracellular matrix	CC	8.38e-06	1
GO:0005744	2.28e-09	1	14	17	0.823529	TIM23 mitochondrial import inner membrane translocase complex	CC	2.2e-07	1
GO:0031305	0.000345404	0.999923	13	30	0.433333	integral component of mitochondrial inner membrane	CC	0.0148063	1
GO:0005587	3.09e-08	1	9	9	1	collagen type IV trimer	CC	2.48e-06	1
GO:0045025	2.22e-05	0.999998	9	13	0.692308	mitochondrial degradosome	CC	0.00112529	1
GO:0005788	4.81e-05	0.999997	8	11	0.727273	endoplasmic reticulum lumen	CC	0.00232167	1
GO:0005604	0.000404211	0.999988	5	6	0.833333	basement membrane	CC	0.0171368	1
GO:0004222	1.81e-146	1	363	572	0.634615	metalloendopeptidase activity	MF	2.33e-143	1
GO:0043176	4.7e-172	1	301	364	0.826923	amine binding	MF	9.07e-169	1
GO:0008237	3.25e-46	1	100	143	0.699301	metallopeptidase activity	MF	3.13e-43	1
GO:0004867	6.61e-35	1	79	118	0.669492	serine-type endopeptidase inhibitor activity	MF	4.25e-32	1
GO:0004623	4.28e-16	1	72	173	0.416185	phospholipase A2 activity	MF	1.1e-13	1
GO:0005319	3.12e-37	1	71	97	0.731959	lipid transporter activity	MF	2.4e-34	1
GO:0000166	2.11e-12	1	63	165	0.381818	nucleotide binding	MF	3.39e-10	1
GO:0004252	2.85e-19	1	59	118	0.5	serine-type endopeptidase activity	MF	9.17e-17	1
GO:0020037	1.18e-08	1	57	174	0.327586	heme binding	MF	1.03e-06	1
GO:0004185	1.35e-19	1	41	62	0.66129	serine-type carboxypeptidase activity	MF	4.73e-17	1
GO:0005506	0.000110733	0.99995	41	145	0.282759	iron ion binding	MF	0.00502597	1
GO:0004519	6.64e-05	0.999971	40	140	0.285714	endonuclease activity	MF	0.00308501	1
GO:0008061	2.03e-05	0.999993	33	103	0.320388	chitin binding	MF	0.00105758	1
GO:0016788	1.29e-10	1	32	64	0.5	hydrolase activity, acting on ester bonds	MF	1.4e-08	1
GO:0000287	4.51e-05	0.999983	32	105	0.304762	magnesium ion binding	MF	0.00220038	1
GO:0004527	3.45e-05	0.999987	31	97	0.319588	exonuclease activity	MF	0.00170544	1
GO:0005201	3.27e-18	1	28	34	0.823529	extracellular matrix structural constituent	MF	9.69e-16	1
GO:0004601	1.65e-16	1	27	35	0.771429	peroxidase activity	MF	4.55e-14	1
GO:0005179	7.34e-12	1	27	43	0.627907	hormone activity	MF	1.09e-09	1
GO:0004523	0.000821716	0.999666	25	84	0.297619	RNA-DNA hybrid ribonuclease activity	MF	0.0301922	1
GO:0004364	1.94e-09	1	23	39	0.589744	glutathione transferase activity	MF	1.92e-07	1
GO:0004656	2.61e-15	1	20	21	0.952381	procollagen-proline 4-dioxygenase activity	MF	5.59e-13	1
GO:0003810	5.9e-14	1	19	21	0.904762	protein-glutamine gamma-glutamyltransferase activity	MF	1.08e-11	1
GO:0003796	6.88e-13	1	19	22	0.863636	lysozyme activity	MF	1.15e-10	1
GO:0031418	3.52e-09	1	19	30	0.633333	L-ascorbic acid binding	MF	3.31e-07	1
GO:0008241	1.62e-11	1	18	22	0.818182	peptidyl-dipeptidase activity	MF	2.31e-09	1
GO:0004180	1.11e-07	1	18	31	0.580645	carboxypeptidase activity	MF	8.38e-06	1
GO:0004557	3.23e-11	1	17	21	0.809524	alpha-galactosidase activity	MF	4.02e-09	1
GO:0004525	2.36e-10	1	17	22	0.772727	ribonuclease III activity	MF	2.46e-08	1
GO:0004316	1.56e-07	1	17	28	0.607143	3-oxoacyl-[acyl-carrier-protein] reductase (NADPH) activity	MF	1.12e-05	1
GO:0102131	1.56e-07	1	17	28	0.607143	3-oxo-glutaryl-[acp] methyl ester reductase activity	MF	1.12e-05	1
GO:0102132	1.56e-07	1	17	28	0.607143	3-oxo-pimeloyl-[acp] methyl ester reductase activity	MF	1.12e-05	1
GO:0008238	2.86e-12	1	16	17	0.941176	exopeptidase activity	MF	4.41e-10	1
GO:0003725	5.34e-07	1	16	28	0.571429	double-stranded RNA binding	MF	3.68e-05	1
GO:0016702	0.000450383	0.999881	15	38	0.394737	oxidoreductase activity, acting on single donors with incorporation of molecular oxygen, incorporation of two atoms of oxygen	MF	0.0186836	1
GO:0004027	4.47e-07	1	14	22	0.636364	alcohol sulfotransferase activity	MF	3.13e-05	1
GO:0004029	1.06e-05	0.999998	14	28	0.5	aldehyde dehydrogenase (NAD) activity	MF	0.00063631	1
GO:0004427	2.01e-08	1	12	14	0.857143	inorganic diphosphatase activity	MF	1.68e-06	1
GO:0005328	0.000304808	0.999938	12	27	0.444444	neurotransmitter:sodium symporter activity	MF	0.0132129	1
GO:0003756	0.000449084	0.999903	12	28	0.428571	protein disulfide isomerase activity	MF	0.0186836	1
GO:0008320	6.97e-09	1	10	10	1	protein transmembrane transporter activity	MF	6.41e-07	1
GO:0001758	9.1e-06	0.999999	10	15	0.666667	retinal dehydrogenase activity	MF	0.000557091	1
GO:0015179	0.00106976	0.999783	10	23	0.434783	L-amino acid transmembrane transporter activity	MF	0.0375193	1
GO:0017077	1.28e-05	0.999999	8	10	0.8	oxidative phosphorylation uncoupler activity	MF	0.000726007	1
GO:0047631	1.83e-05	0.999999	8	10	0.8	ADP-ribose diphosphatase activity	MF	0.000966094	1
GO:0009014	0.00111772	0.999869	7	12	0.583333	succinyl-diaminopimelate desuccinylase activity	MF	0.0388482	1
GO:0050840	6.99e-06	1	6	6	1	extracellular matrix binding	MF	0.000441911	1
GO:0008047	1.53e-05	1	6	6	1	enzyme activator activity	MF	0.000836504	1
GO:0004822	1.56e-05	1	6	6	1	isoleucine-tRNA ligase activity	MF	0.000836504	1
GO:0004447	2.84e-05	0.999999	6	7	0.857143	iodide peroxidase activity	MF	0.00142073	1
GO:0005518	5.12e-05	0.999999	6	7	0.857143	collagen binding	MF	0.00240822	1
GO:0004647	0.000121048	0.999997	6	7	0.857143	phosphoserine phosphatase activity	MF	0.00543025	1
GO:0003937	0.000283191	0.999986	6	8	0.75	IMP cyclohydrolase activity	MF	0.0124154	1
GO:0004643	0.000283191	0.999986	6	8	0.75	phosphoribosylaminoimidazolecarboxamide formyltransferase activity	MF	0.0124154	1
GO:0004356	0.00065655	0.999952	6	9	0.666667	glutamate-ammonia ligase activity	MF	0.024592	1
GO:0016671	0.000735251	0.999945	6	9	0.666667	oxidoreductase activity, acting on a sulfur group of donors, disulfide as acceptor	MF	0.027275	1
GO:0004312	5.03e-05	1	5	5	1	fatty acid synthase activity	MF	0.00239598	1
GO:0016034	0.000498761	0.999985	5	6	0.833333	maleylacetoacetate isomerase activity	MF	0.0200439	1
GO:0004579	0.00138031	0.999919	5	7	0.714286	dolichyl-diphosphooligosaccharide-protein glycotransferase activity	MF	0.0471258	1
GO:0004377	0.000472504	1	4	4	1	GDP-Man:Man3GlcNAc2-PP-Dol alpha-1,2-mannosyltransferase activity	MF	0.0193928	1
GO:0005520	0.000495436	1	4	4	1	insulin-like growth factor binding	MF	0.0200439	1
GO:0044105	0.000596157	1	4	4	1	L-xylulose reductase (NAD+) activity	MF	0.0231965	1
GO:0008430	0.000601257	1	4	4	1	selenium binding	MF	0.0231965	1

## Sheet: SG14 vs SG7
S6 Table. Significantly enriched GO terms assigned to the differentially expressed transcripts in comparison SG14 vs SG7. SG7 and SG14, salivary glands from ticks at 7 and 14 days after feeding, respectively. NumInCat, total number of sequences in the category. NumDEInCat, number of enriched sequences in each category.
category	over_represented_pvalue	under_represented_pvalue	numDEInCat	numInCat	numDEInCat/numin Cat	term	ontology	adjusted_over_represented_pvalue	adjusted_under_represented_pvalue
GO:0030682	3.22e-19	1	22	364	0.0604396	evasion or tolerance of host defense response	BP	6.21e-16	1
GO:0006457	8.91e-14	1	11	96	0.114583	protein folding	BP	8.59e-11	1		BP: 8 GO terms
GO:0006030	8.6e-08	1	6	61	0.0983607	chitin metabolic process	BP	3.69e-05	1		CC: 5 GO terms
GO:0030433	1.47e-05	0.999999	5	79	0.0632911	ubiquitin-dependent ERAD pathway	BP	0.00378609	1		MF: 6 GO terms
GO:0006021	1.08e-08	1	3	3	1	inositol biosynthetic process	BP	5.93e-06	1
GO:0008654	5.61e-08	1	3	4	0.75	phospholipid biosynthetic process	BP	2.71e-05	1
GO:0009952	9.65e-06	1	3	12	0.25	anterior/posterior pattern specification	BP	0.0028334	1
GO:0050767	9.65e-06	1	3	12	0.25	regulation of neurogenesis	BP	0.0028334	1
GO:0005576	8.87e-07	1	8	198	0.040404	extracellular region	CC	0.000311027	1
GO:0005783	4.22e-05	0.999996	7	256	0.0273438	endoplasmic reticulum	CC	0.0101643	1
GO:0048471	9.44e-09	1	5	21	0.238095	perinuclear region of cytoplasm	CC	5.93e-06	1
GO:0005788	1.03e-05	1	3	11	0.272727	endoplasmic reticulum lumen	CC	0.0028334	1
GO:0005833	5.85e-05	1	2	3	0.666667	hemoglobin complex	CC	0.0132667	1
GO:0043176	3.22e-19	1	22	364	0.0604396	amine binding	MF	6.21e-16	1
GO:0051082	2.94e-15	1	13	131	0.0992366	unfolded protein binding	MF	3.78e-12	1
GO:0008061	1.07e-07	1	7	103	0.0679612	chitin binding	MF	4.14e-05	1
GO:0004512	1.08e-08	1	3	3	1	inositol-3-phosphate synthase activity	MF	5.93e-06	1
GO:0005344	0.000190082	0.999999	2	6	0.333333	oxygen carrier activity	MF	0.0385966	1
GO:0019825	0.000190082	0.999999	2	6	0.333333	oxygen binding	MF	0.0385966	1

## Sheet: SG14 vs SG0
S6 Table. Significantly enriched GO terms assigned to the differentially expressed transcripts in comparison SG14 vs SG0. SG0, salivary glands from unfed ticks; SG14, salivary glands from ticks at 14 days after feeding.NumInCat, total number of sequences in the category. NumDEInCat, number of enriched sequences in each category.
category	over_represented_pvalue	under_represented_pvalue	numDEInCat	numInCat	numDEInCat/numin Cat	term	ontology	adjusted_over_represented_pvalue	adjusted_under_represented_pvalue
GO:0030682	8.64e-153	1	252	364	0.692308	evasion or tolerance of host defense response	BP	1.67e-149	1
GO:0050482	3.26e-22	1	58	131	0.442748	arachidonic acid secretion	BP	1.05e-19	1		BP: 29 GO terms
GO:0006644	7.46e-22	1	58	133	0.43609	phospholipid metabolic process	BP	2.22e-19	1		C:C 6 GO terms
GO:0009166	8.12e-21	1	28	37	0.756757	nucleotide catabolic process	BP	2.24e-18	1		MF: 53 GO terms
GO:0006979	1.24e-14	1	28	56	0.5	response to oxidative stress	BP	1.59e-12	1
GO:0030198	1.11e-17	1	23	32	0.71875	extracellular matrix organization	BP	2.26e-15	1
GO:0018401	8.73e-19	1	20	21	0.952381	peptidyl-proline hydroxylation to 4-hydroxy-L-proline	BP	2.11e-16	1
GO:0018149	1.03e-17	1	19	21	0.904762	peptide cross-linking	BP	2.21e-15	1
GO:0031054	2.82e-16	1	18	20	0.9	pre-miRNA processing	BP	4.35e-14	1
GO:0030422	1.01e-14	1	18	22	0.818182	production of siRNA involved in RNA interference	BP	1.34e-12	1
GO:0031053	3.34e-15	1	17	19	0.894737	primary miRNA processing	BP	4.77e-13	1
GO:0006396	0.000197956	0.999942	17	68	0.25	RNA processing	BP	0.00966727	1
GO:0051603	1.17e-09	1	16	30	0.533333	proteolysis involved in cellular protein catabolic process	BP	9.18e-08	1
GO:0048477	5.11e-14	1	15	17	0.882353	oogenesis	BP	6.35e-12	1
GO:0016139	1.41e-11	1	15	21	0.714286	glycoside catabolic process	BP	1.4e-09	1
GO:0046477	1.41e-11	1	15	21	0.714286	glycosylceramide catabolic process	BP	1.4e-09	1
GO:0009311	3.5e-11	1	15	22	0.681818	oligosaccharide metabolic process	BP	3.14e-09	1
GO:0006508	6.25e-05	0.999985	15	53	0.283019	proteolysis	BP	0.00359948	1
GO:0006749	0.000166815	0.999966	12	35	0.342857	glutathione metabolic process	BP	0.00858095	1
GO:0038063	5.17e-10	1	9	9	1	collagen-activated tyrosine kinase receptor signaling pathway	BP	4.25e-08	1
GO:0045087	3.56e-05	0.999996	9	20	0.45	innate immune response	BP	0.00211458	1
GO:0006665	0.000363903	0.999939	9	25	0.36	sphingolipid metabolic process	BP	0.0173326	1
GO:0006796	2.38e-05	0.999998	8	14	0.571429	phosphate-containing compound metabolic process	BP	0.00143722	1
GO:0006559	6.48e-05	0.999999	5	6	0.833333	L-phenylalanine catabolic process	BP	0.00362293	1
GO:0006428	7.62e-05	0.999999	5	6	0.833333	isoleucyl-tRNA aminoacylation	BP	0.00408467	1
GO:0046475	8.41e-05	0.999998	5	6	0.833333	glycerophospholipid catabolic process	BP	0.00444519	1
GO:0042744	6.4e-05	1	4	4	1	hydrogen peroxide catabolic process	BP	0.00362293	1
GO:0006570	0.00049856	0.999989	4	5	0.8	tyrosine metabolic process	BP	0.023174	1
GO:1900364	0.00113389	0.999952	4	6	0.666667	negative regulation of mRNA polyadenylation	BP	0.049152	1
GO:0005615	4.25e-40	1	106	265	0.4	extracellular space	CC	2.74e-37	1
GO:0005576	1.42e-23	1	73	198	0.368687	extracellular region	CC	5.47e-21	1
GO:0005581	7.75e-10	1	27	70	0.385714	collagen trimer	CC	6.23e-08	1
GO:0031012	5.62e-12	1	25	57	0.438596	extracellular matrix	CC	6.38e-10	1
GO:0005587	5.17e-10	1	9	9	1	collagen type IV trimer	CC	4.25e-08	1
GO:0005604	5.44e-05	0.999999	5	6	0.833333	basement membrane	CC	0.0031771	1
GO:0004222	5.45e-141	1	302	572	0.527972	metalloendopeptidase activity	MF	7.01e-138	1
GO:0043176	8.64e-153	1	252	364	0.692308	amine binding	MF	1.67e-149	1
GO:0008237	3.43e-49	1	89	143	0.622378	metallopeptidase activity	MF	2.65e-46	1
GO:0005319	5.4e-52	1	73	97	0.752577	lipid transporter activity	MF	5.2e-49	1
GO:0004867	3.71e-28	1	61	118	0.516949	serine-type endopeptidase inhibitor activity	MF	2.04e-25	1
GO:0016787	5.27e-08	1	60	300	0.2	hydrolase activity	MF	4.06e-06	1
GO:0004623	6.65e-17	1	59	173	0.34104	phospholipase A2 activity	MF	1.12e-14	1
GO:0004252	2.03e-27	1	57	118	0.483051	serine-type endopeptidase activity	MF	9.77e-25	1
GO:0000166	1.05e-12	1	50	165	0.30303	nucleotide binding	MF	1.27e-10	1
GO:0020037	5.01e-10	1	46	174	0.264368	heme binding	MF	4.25e-08	1
GO:0004185	3.11e-23	1	38	62	0.612903	serine-type carboxypeptidase activity	MF	1.09e-20	1
GO:0005506	5.09e-07	1	36	145	0.248276	iron ion binding	MF	3.77e-05	1
GO:0016788	5.04e-17	1	33	64	0.515625	hydrolase activity, acting on ester bonds	MF	8.83e-15	1
GO:0005201	1.39e-23	1	28	34	0.823529	extracellular matrix structural constituent	MF	5.47e-21	1
GO:0008061	2.33e-06	0.999999	27	103	0.262136	chitin binding	MF	0.000157759	1
GO:0004601	1.55e-17	1	24	35	0.685714	peroxidase activity	MF	3e-15	1
GO:0005179	6.58e-12	1	23	43	0.534884	hormone activity	MF	7.25e-10	1
GO:0004866	7.35e-07	1	22	75	0.293333	endopeptidase inhibitor activity	MF	5.35e-05	1
GO:0004527	0.000187258	0.999934	22	97	0.226804	exonuclease activity	MF	0.00933355	1
GO:0004656	8.73e-19	1	20	21	0.952381	procollagen-proline 4-dioxygenase activity	MF	2.11e-16	1
GO:0003810	1.03e-17	1	19	21	0.904762	protein-glutamine gamma-glutamyltransferase activity	MF	2.21e-15	1
GO:0008241	1.92e-16	1	19	22	0.863636	peptidyl-dipeptidase activity	MF	3.09e-14	1
GO:0003796	3.86e-16	1	19	22	0.863636	lysozyme activity	MF	5.72e-14	1
GO:0031418	2.05e-12	1	19	30	0.633333	L-ascorbic acid binding	MF	2.4e-10	1
GO:0004180	8.16e-12	1	19	31	0.612903	carboxypeptidase activity	MF	8.74e-10	1
GO:0004525	5.76e-15	1	18	22	0.818182	ribonuclease III activity	MF	7.94e-13	1
GO:0004316	2.51e-11	1	18	28	0.642857	3-oxoacyl-[acyl-carrier-protein] reductase (NADPH) activity	MF	2.31e-09	1
GO:0102131	2.51e-11	1	18	28	0.642857	3-oxo-glutaryl-[acp] methyl ester reductase activity	MF	2.31e-09	1
GO:0102132	2.51e-11	1	18	28	0.642857	3-oxo-pimeloyl-[acp] methyl ester reductase activity	MF	2.31e-09	1
GO:0008238	2.01e-17	1	17	17	1	exopeptidase activity	MF	3.7e-15	1
GO:0003725	8.72e-11	1	17	28	0.607143	double-stranded RNA binding	MF	7.64e-09	1
GO:0004557	1.41e-11	1	15	21	0.714286	alpha-galactosidase activity	MF	1.4e-09	1
GO:0016702	3.11e-06	0.999999	15	38	0.394737	oxidoreductase activity, acting on single donors with incorporation of molecular oxygen, incorporation of two atoms of oxygen	MF	0.000207022	1
GO:0004364	7.42e-06	0.999999	15	39	0.384615	glutathione transferase activity	MF	0.000477412	1
GO:0070330	0.000178478	0.999963	12	36	0.333333	aromatase activity	MF	0.00906013	1
GO:0005328	2.38e-05	0.999997	11	27	0.407407	neurotransmitter:sodium symporter activity	MF	0.00143722	1
GO:0005044	1.56e-06	1	10	21	0.47619	scavenger receptor activity	MF	0.00010949	1
GO:0004029	7.59e-05	0.999988	10	28	0.357143	aldehyde dehydrogenase (NAD) activity	MF	0.00408467	1
GO:0015179	0.000188703	0.999972	9	23	0.391304	L-amino acid transmembrane transporter activity	MF	0.00933355	1
GO:0004528	0.000299433	0.999953	9	23	0.391304	phosphodiesterase I activity	MF	0.0144402	1
GO:0001758	1.74e-05	0.999999	8	15	0.533333	retinal dehydrogenase activity	MF	0.00110265	1
GO:0004427	2.38e-05	0.999998	8	14	0.571429	inorganic diphosphatase activity	MF	0.00143722	1
GO:0004027	0.000853125	0.999858	8	22	0.363636	alcohol sulfotransferase activity	MF	0.0382716	1
GO:0050840	2.3e-07	1	6	6	1	extracellular matrix binding	MF	1.74e-05	1
GO:0004447	1.42e-06	1	6	7	0.857143	iodide peroxidase activity	MF	0.000101317	1
GO:0005518	2.22e-06	1	6	7	0.857143	collagen binding	MF	0.000153269	1
GO:0004312	6.62e-06	1	5	5	1	fatty acid synthase activity	MF	0.000433171	1
GO:0004822	7.62e-05	0.999999	5	6	0.833333	isoleucine-tRNA ligase activity	MF	0.00408467	1
GO:0004329	0.000620298	0.999959	5	9	0.555556	formate-tetrahydrofolate ligase activity	MF	0.0284894	1
GO:0005125	0.000847642	0.99994	5	9	0.555556	cytokine activity	MF	0.0382716	1
GO:0004653	0.000913765	0.999934	5	9	0.555556	polypeptide N-acetylgalactosaminyltransferase activity	MF	0.0405207	1
GO:0047389	0.000125571	1	4	4	1	glycerophosphocholine phosphodiesterase activity	MF	0.00654668	1
GO:0004411	0.00049856	0.999989	4	5	0.8	homogentisate 1,2-dioxygenase activity	MF	0.023174	1
GO:0008143	0.00113389	0.999952	4	6	0.666667	poly(A) binding	MF	0.049152	1
