# Supplementary material for: Sialotranscriptomics of the argasid tick Ornithodoros moubata along the trophogonic cycle
Source: PLoS Negl Trop Dis. 2021 Feb 5;15(2):e0009105. doi: 10.1371/journal.pntd.0009105 (PMC7891743; doi:10.1371/journal.pntd.0009105)
Supplement: S7 Table — SG0, salivary glands from unfed ticks; SG7 and SG14, salivary glands from ticks at 7 and 14 days after feeding, respectively. NumInCat, total number of sequences in the pathway. NumDEInCat, number of enriched sequences in each pathway. (XLSX) [file pntd.0009105.s007.xlsx]

## Sheet: Pathway enrichment
S7 Table. Significantly enriched metabolic pathways of differentially expressed transcripts in comparisons SG7 vs SG0, SG14 vs SG0 and SG14 vs SG7. SG0, salivary glands from unfed ticks; SG7 and SG14, salivary glands from ticks at 7 and 14 days after feeding, respectively.NumInCat, total number of sequences in the pathway. NumDEInCat, number of enriched sequences in each pathway.
Category	Pathway	numDEInCat	numInCat	numDEInCat/numInCat	adjusted_over_represented_pvalue_wall
SG7 vs SG0
map00520	Amino sugar and nucleotide sugar metabolism	22	80	0.275	0.0383818
map00330	Arginine and proline metabolism	40	83	0.481928	5.35e-11
map00565	Ether lipid metabolism	74	180	0.411111	3.15e-14
map00061	Fatty acid biosynthesis	22	34	0.647059	5.44e-09
map00480	Glutathione metabolism	32	81	0.395062	4.14e-06
map00300	Lysine biosynthesis	7	12	0.583333	0.0100594
map00910	Nitrogen metabolism	6	11	0.545455	0.020329
map00670	One carbon pool by folate	6	9	0.666667	0.00757859
map00190	Oxidative phosphorylation	20	43	0.465116	4.96e-05
map00040	Pentose and glucuronate interconversions	4	6	0.666667	0.0469487
map00940	Phenylpropanoid biosynthesis	21	28	0.75	5.35e-11
map00140	Steroid hormone biosynthesis	14	22	0.636364	6.7e-06
map00350	Tyrosine metabolism	10	18	0.555556	0.000812318
SG14 vs SG7
map00562	Inositol phosphate metabolism	3	8	0.375	0.000215813
SG14 vs SG0
map00061	Fatty acid biosynthesis	23	34	0.676471	2.07e-13
map00330	Arginine and proline metabolism	32	83	0.385542	3.95e-11
map00350	Tyrosine metabolism	12	18	0.666667	1.02e-07
map00512	Mucin type O-glycan biosynthesis	5	10	0.5	0.0177305
map00565	Ether lipid metabolism	59	180	0.327778	3.88e-14
map00940	Phenylpropanoid biosynthesis	18	28	0.642857	3.95e-11
map00980	Metabolism of xenobiotics by cytochrome P450	12	41	0.292683	0.00939965
map00603	Glycosphingolipid biosynthesis - globo and isoglobo series	4	7	0.571429	0.0268411
map00140	Steroid hormone biosynthesis	8	22	0.363636	0.0109687
map00480	Glutathione metabolism	17	81	0.209877	0.0314743
