# Supplementary material for: Sialotranscriptomics of the argasid tick Ornithodoros moubata along the trophogonic cycle
Source: PLoS Negl Trop Dis. 2021 Feb 5;15(2):e0009105. doi: 10.1371/journal.pntd.0009105 (PMC7891743; doi:10.1371/journal.pntd.0009105)
Supplement: S1 Dataset — (XLSX) [file pntd.0009105.s008.xlsx]

## Sheet: Fig 1 
Functional Classification
Molecular function	Annotation count			Biological Process	Annotation count
catalytic activity	10374			metabolic process	9468
binding	11562			biological regulation	3924
transporter activity	1249			response to stimulus	2718
enzyme regulator activity	592			cellular component organization or biogenesis	2545
nucleic acid binding transcription factor activity	481			localization	2419
structural molecule activity	455			signaling	1381
molecular transducer activity	434			multicellular organismal process	943
receptor activity	412			developmental process	541
protein binding transcription factor activity	173			multi-organism process	400
antioxidant activity	112			death	186
electron carrier activity	32			biological adhesion	121
translation regulator activity	27			reproduction	120
chemorepellent activity	6			locomotion	118
channel regulator activity	3			immune system process	59
receptor regulator activity	3			rhythmic process	23
protein tag	1			growth	19
				cell proliferation	16
				viral reproduction	5

## Sheet: Fig 2
Transcriptome differential expression pattern
SG7 vs SG0									SG714 vs SG7									SG714 vs SG0
upregulated			Downregulated			NotSig			upregulated			Downregulated			NotSig			upregulated			Downregulated			NotSig
logFC	logCPM		logFC	logCPM		logFC	logCPM		logFC	logCPM		logFC	logCPM		logFC	logCPM		logFC	logCPM		logFC	logCPM		logFC	logCPM
14.4831	6.28007		-1.07187	3.14019		1.65767	-0.452853		8.48512	-0.80645		-1.62788	2.70171		1.62771	5.13102		16.1865	6.28007		-1.14901	2.71046		-3.12161	-2.60285
13.0269	4.94193		-1.08113	2.84148		-1.56444	0.0851801		7.06861	0.0620489		-1.65646	2.09268		2.09514	0.72133		14.8862	4.94193		-1.15347	2.69729		1.5578	2.82307
12.9949	4.89188		-1.08338	3.47979		1.74782	2.85725		6.4872	-1.3875		-1.65679	2.33362		-1.76838	3.59797		14.5227	4.56166		-1.15579	3.38517		1.43159	3.43861
12.5895	4.56166		-1.08769	3.44827		1.16983	2.74692		6.43458	1.13364		-1.65923	3.38844		-1.90848	2.21559		13.8256	3.80608		-1.16438	3.36324		1.438	1.38073
11.9674	1.9609		-1.0888	3.39614		2.15414	-1.17082		5.58611	-1.26103		-1.70067	3.3632		2.23157	0.530506		13.6929	9.00033		-1.17001	4.53683		2.19579	-1.0241
11.8495	9.00033		-1.09558	3.90225		1.41479	4.53045		5.4855	0.589208		-1.75033	2.25323		-3.60273	-1.76442		13.5599	8.26286		-1.17474	2.39574		-1.46597	0.608192
11.7932	9.86824		-1.09614	2.64406		-1.20716	3.49242		5.00716	6.51598		-1.7504	2.07763		-1.57045	4.03695		13.5592	9.86824		-1.17688	4.7978		-1.87595	-0.284322
11.7285	9.24346		-1.09666	2.69675		-1.72911	-0.171776		4.99752	-1.08561		-1.767	3.83604		-3.07704	-1.37818		13.5229	10.2079		-1.17946	2.20566		1.39033	2.53303
11.7204	6.27977		-1.10164	3.14212		1.5485	1.53302		4.82955	6.10278		-1.77486	2.21992		1.5881	3.51347		13.4299	7.72093		-1.18369	3.88875		1.67896	0.562238
11.7151	6.23221		-1.10301	3.78747		-5.52633	-2.88081		4.74168	4.82315		-1.78962	3.61602		-1.54489	3.4374		13.392	10.7225		-1.18527	2.71711		3.05711	-1.39217
11.6839	2.01238		-1.1032	3.46095		-1.08299	3.0076		4.54415	5.68833		-1.80183	9.79296		-2.55245	-0.712838		13.3246	6.27977		-1.19043	2.74329		2.17744	-1.00351
11.6103	3.80608		-1.11026	3.57068		-1.23224	5.34618		4.23427	1.06441		-1.81946	1.98196		-2.20078	-0.273832		13.2798	8.60701		-1.19053	2.07694		2.10329	-0.973853
11.5521	8.26286		-1.11147	3.37093		1.33701	1.0262		4.13308	1.97926		-1.82453	5.97357		-4.18848	-1.78538		13.2626	6.23221		-1.19291	2.07165		-2.79893	1.29379
11.535	8.60701		-1.11258	3.55986		-1.59188	0.0902004		3.9595	0.665606		-1.86569	4.033		3.38041	3.09321		13.199	9.24346		-1.19414	4.04365		1.59505	1.45431
11.4331	10.0267		-1.11475	6.63765		-2.00749	-0.0211943		3.80792	1.37708		-1.86881	4.49764		4.29978	2.83668		13.1255	10.0267		-1.19647	3.80257		-1.74298	-0.715819
11.3947	10.2079		-1.116	2.99038		-1.14345	6.40753		3.78503	-1.55537		-1.87199	1.79729		-2.70317	-1.10756		13.0373	9.33044		-1.20072	9.00601		-1.98645	-1.02862
11.3716	10.7225		-1.1173	4.4786		-1.57706	0.627783		3.73684	2.23457		-1.90977	2.14022		-2.27326	2.67952		12.9331	10.7124		-1.20253	2.06982		-1.4826	0.477882
11.3341	7.72093		-1.11769	2.59302		-1.43882	2.23457		3.72413	3.70176		-1.91758	0.857426		3.17612	-0.316653		12.778	2.8547		-1.20338	1.81923		1.25341	2.35661
11.2329	6.1202		-1.1188	4.05623		1.47351	3.78893		3.54661	0.675088		-1.92603	1.96731		-1.7736	1.72585		12.7332	2.79598		-1.20485	3.53733		-1.1578	3.24901
11.2155	9.33044		-1.1188	5.10184		1.558	-0.230635		3.54658	2.43353		-1.92728	1.66728		-1.73945	6.23326		12.7314	6.22129		-1.20613	2.28746		1.65654	0.707274
11.1974	6.85552		-1.12063	3.01374		-3.3699	1.57007		3.52443	-0.230314		-1.93213	1.64703		3.50189	0.585607		12.6846	9.90473		-1.20708	3.12557		1.36458	3.94427
11.1896	6.22129		-1.12185	3.15956		-1.07953	2.95917		3.50236	4.71424		-1.93776	5.78981		-2.34039	0.733481		12.6008	7.23959		-1.20856	3.15956		-1.7508	-0.735184
11.1016	10.7124		-1.1224	4.79165		3.84012	-1.27071		3.43223	0.356468		-1.94843	8.05188		-2.22481	-0.427727		12.5819	6.1202		-1.20921	2.60223		1.76485	-0.184163
11.0922	7.23959		-1.12348	6.0673		1.12578	4.90187		3.34917	0.331108		-1.95216	2.5721		2.36931	7.00844		12.4924	2.63653		-1.21332	2.49951		2.27162	-1.07929
10.9947	2.8547		-1.12418	2.5234		-1.09427	2.55176		3.16141	-1.08013		-1.95517	7.34969		-1.99111	0.739285		12.3525	6.22319		-1.21405	2.9272		2.50816	-1.37664
10.9839	9.90473		-1.1246	4.93714		2.49404	-0.982251		3.10931	0.980042		-1.96636	4.25017		-1.89866	4.32551		12.3447	2.43085		-1.21433	2.46668		-1.12305	3.44953
10.9658	2.63653		-1.12527	5.99586		-2.22921	-0.535254		3.05933	0.0973742		-1.98926	1.97497		-1.89753	1.85715		12.3167	6.85552		-1.21777	5.86519		-2.74983	1.18637
10.9638	7.22845		-1.12661	6.31925		-1.5056	0.926378		3.05254	-0.995433		-2.00146	5.17796		-1.73436	3.60039		12.1635	4.34161		-1.21824	5.03896		-1.28646	1.58073
10.8914	2.79598		-1.12796	5.14745		-1.67773	-0.145423		2.99507	0.533514		-2.00565	3.97011		-3.15397	4.76678		12.161	7.22845		-1.2203	4.29275		-1.24659	1.47239
10.8136	6.22319		-1.12883	3.80583		1.422	0.0853885		2.93801	-0.720049		-2.03304	4.0071		2.39247	-0.459477		12.0463	2.12755		-1.22382	3.67163		-1.9733	-1.26583
10.6811	4.34161		-1.12974	3.29468		1.148	2.53837		2.91556	2.68557		-2.05446	3.11438		-2.52175	7.55912		12.0402	6.66563		-1.22531	5.47019		1.27514	1.72578
10.6711	4.53155		-1.12997	3.64407		1.13506	2.91519		2.86465	0.297582		-2.05797	5.10558		2.13036	0.533753		11.9894	4.16392		-1.22629	6.75777		2.43002	2.03263
10.535	6.05071		-1.13006	3.72542		-1.13127	3.70048		2.85119	1.7988		-2.07857	4.46892		3.70435	-1.26355		11.9711	8.71227		-1.22711	2.59838		1.16928	4.06317
10.53	7.16575		-1.13449	5.80603		-1.65327	0.387928		2.829	-0.0995008		-2.11032	0.799287		-2.0289	3.78651		11.852	9.48976		-1.22905	3.76659		1.58103	4.5666
10.4988	6.07199		-1.13451	3.11127		1.23225	4.65201		2.79685	-0.295686		-2.11967	2.8569		1.83716	3.58102		11.852	6.29114		-1.23153	1.97685		1.6413	0.0216625
10.4796	6.66563		-1.1356	3.77121		-1.44392	0.304654		2.72555	7.08411		-2.17407	0.96605		1.98268	3.91303		11.8459	4.7829		-1.2321	4.19127		1.20392	2.51018
10.4572	3.97912		-1.13661	4.42161		-1.83602	-0.983626		2.71149	6.54155		-2.18249	1.38539		-1.79178	2.34955		11.811	1.96973		-1.23317	3.95372		-1.98139	-0.469152
10.4515	9.03808		-1.13721	2.23142		-1.5216	0.38369		2.70273	6.72147		-2.19363	1.24576		-1.96094	1.52963		11.7464	3.97912		-1.23344	2.40426		1.44277	0.62988
10.412	0.369166		-1.13758	3.18859		1.4107	0.0733962		2.69842	6.98186		-2.25129	1.71432		1.87651	2.0014		11.6975	11.3789		-1.2335	3.74697		-1.87678	0.674591
10.3842	6.29114		-1.1386	4.25128		-1.51966	0.40773		2.59984	0.69156		-2.25637	2.49364		-1.56291	6.66093		11.692	9.03808		-1.23408	2.83748		-1.15129	2.53112
10.3627	1.84914		-1.13901	4.2187		-1.72348	-0.366465		2.58449	1.38292		-2.26193	4.73727		-1.58638	3.79963		11.6909	6.32381		-1.23515	2.8186		-2.50776	-2.08578
10.3356	1.96973		-1.13913	4.78834		-1.12469	4.04815		2.58021	3.0539		-2.26773	3.85937		1.70834	3.00914		11.6753	7.16575		-1.23803	4.78188		1.46945	1.2311
10.275	5.41723		-1.1395	3.61841		1.20652	2.24579		2.54761	5.08791		-2.29837	2.47539		-2.38538	5.893		11.6255	1.84914		-1.23959	4.28809		1.1657	4.26519
10.2219	3.63558		-1.14389	3.24776		1.68781	-0.568896		2.4595	3.50345		-2.31979	5.97972		-2.14865	0.276058		11.62	6.74308		-1.24423	2.65537		-2.68922	-2.24833
10.2093	6.06521		-1.14433	6.18589		-1.91038	-0.599475		2.44684	1.37096		-2.32636	5.87854		-2.29607	3.28542		11.6153	5.80469		-1.2451	2.4226		-1.22509	2.41003
10.1901	6.22652		-1.14521	6.1922		-1.26155	2.07856		2.41561	0.309434		-2.33905	1.23144		-1.71373	1.57191		11.5982	1.63624		-1.24529	3.41254		3.26615	-2.42988
10.1573	5.80469		-1.14603	2.29812		1.59175	0.400663		2.39905	1.01223		-2.35013	3.8628		-2.77426	1.54826		11.5657	1.55091		-1.24544	1.68362		1.50111	2.38715
10.1372	9.28753		-1.14676	3.38415		-1.20439	3.06893		2.39546	3.4138		-2.37698	1.01743		-2.38772	4.46439		11.5485	6.22652		-1.25001	4.84526		-1.14855	4.50767
10.1254	7.27914		-1.14731	3.97228		1.48006	-0.35264		2.3812	0.387076		-2.38339	4.01846		-3.38757	-0.909296		11.4944	6.07199		-1.25112	2.06106		1.79645	1.47783
10.1089	1.37203		-1.14827	3.37628		-1.13031	2.83748		2.36802	2.98838		-2.3917	0.569456		-1.63411	9.01615		11.4899	6.7549		-1.25146	3.06418		1.22993	4.66934
10.1064	5.14693		-1.14843	4.84205		-2.07916	-1.12495		2.36623	2.93013		-2.40862	3.47705		2.24431	0.140487		11.4847	3.59476		-1.25165	2.50214		1.60168	0.358522
10.0786	6.7847		-1.14847	4.383		-1.10709	5.21836		2.36478	-0.28138		-2.42469	1.95968		-1.60181	2.30622		11.4718	4.90247		-1.25216	4.55341		2.44444	-0.730421
10.0636	3.61577		-1.14974	4.54753		2.12023	-1.61405		2.35681	1.38266		-2.43663	3.65206		-2.723	5.14693		11.444	11.7077		-1.25226	2.93329		-1.15286	4.96203
10.025	6.71285		-1.14988	2.15079		1.48027	5.85562		2.35033	2.08089		-2.43946	7.00333		-1.73602	2.10527		11.444	9.49424		-1.25258	2.38775		1.23774	4.64486
10.0226	5.89924		-1.15055	4.49262		1.50011	-0.287299		2.33149	1.21924		-2.44002	1.76755		-1.71696	7.45759		11.4412	8.86418		-1.25314	3.86407		1.94944	-0.948983
10.0204	4.01846		-1.15182	2.56657		-1.63842	0.0954938		2.32479	0.674775		-2.44162	1.19981		-2.02909	0.976663		11.4053	4.8532		-1.25384	1.94267		-1.20788	4.02228
10.0202	5.42762		-1.15267	4.26089		-1.47874	4.41964		2.26726	1.14713		-2.4422	0.765861		-1.87306	6.40061		11.395	3.61577		-1.25403	5.17755		2.48877	4.66893
10.0086	3.46249		-1.15422	2.32392		-1.21321	5.05038		2.24219	3.79798		-2.48983	3.37563		-2.469	-0.894839		11.3872	9.43498		-1.25573	2.40448		2.26312	-0.0660615
10.0038	4.54708		-1.15576	3.26363		-1.10836	4.08655		2.23242	2.58394		-2.51274	1.28129		-1.92891	0.815794		11.3742	9.73444		-1.25687	3.51218		1.17241	2.69153
9.98816	6.64768		-1.15862	4.47552		-3.66555	-2.02943		2.20906	3.00254		-2.52168	6.89089		-2.21946	2.11331		11.3652	1.46973		-1.25922	2.07281		1.32974	1.70587
9.95361	9.48013		-1.16095	5.15475		-1.6412	-0.519996		2.1986	1.03483		-2.53739	1.5693		-2.31925	1.10826		11.3569	10.0596		-1.25942	2.54568		1.49007	3.69735
9.92692	1.50442		-1.16177	2.20535		-1.19329	7.52609		2.17386	1.89408		-2.53956	4.62491		-1.59654	9.54823		11.3547	3.63558		-1.25947	3.61219		1.44822	0.799342
9.91637	4.1845		-1.16216	4.41715		-1.14071	2.07281		2.17009	0.289929		-2.54544	6.62894		-1.9603	1.5543		11.3323	4.78659		-1.2598	3.70924		1.26898	4.08541
9.91407	7.04258		-1.16216	4.42027		1.34345	4.10622		2.14053	6.47673		-2.57249	5.36477		-1.88719	3.40873		11.3166	1.50442		-1.26	2.48556		-1.49432	0.577546
9.9028	4.61382		-1.16217	6.38906		-1.60176	-0.286317		2.13104	2.65055		-2.58295	5.00687		-2.49288	5.11375		11.3121	6.06521		-1.26085	4.11668		2.91917	-2.00505
9.85843	11.3789		-1.16218	2.98997		-1.07235	2.98632		2.12844	1.82738		-2.5891	1.58246		2.85746	0.18512		11.2838	3.27362		-1.26613	2.25957		-2.86709	-2.37772
9.82847	9.48976		-1.16244	3.13002		1.19708	3.50548		2.12727	1.35957		-2.60635	2.04017		-2.82983	1.03821		11.2343	4.72072		-1.26655	5.68571		-1.97142	-0.814664
9.77712	7.62336		-1.16261	3.74924		-1.5806	0.773895		2.12146	1.70978		-2.61258	1.0212		-1.93211	0.695753		11.2208	6.05051		-1.2674	2.78693		1.93448	0.862457
9.77202	7.86654		-1.16285	2.81174		2.02385	-1.26063		2.11736	2.08681		-2.62213	4.20638		-1.58355	8.19435		11.1993	3.46249		-1.2678	5.4876		-1.65775	-0.185443
9.74196	11.7077		-1.16346	2.74322		-1.12965	3.73404		2.09417	1.12381		-2.6451	4.20768		-2.66815	2.1512		11.1912	3.31903		-1.27208	2.58579		2.1799	-1.21969
9.73902	6.05051		-1.16389	3.39982		-1.08917	3.63084		2.08753	0.270402		-2.65394	5.09503		-1.70811	1.5967		11.1656	6.64768		-1.27391	2.07181		2.06438	-1.57899
9.73775	2.79245		-1.16405	5.19331		-1.54016	-0.238268		2.08647	1.55091		-2.66356	2.37717		2.1941	-0.0855926		11.1652	8.92037		-1.27516	3.4537		2.80007	-2.68023
9.73348	6.5558		-1.16426	3.3916		1.41141	1.45356		2.05867	1.48138		-2.66658	2.29889		-2.05027	0.636758		11.1607	5.89924		-1.27906	3.20442		-1.27179	2.81136
9.72676	3.59476		-1.16469	4.83288		-4.42587	-1.82573		2.05866	4.33035		-2.67018	4.3035		1.92142	2.98104		11.1551	6.7847		-1.27968	3.58401		1.61313	-0.224217
9.72521	9.45176		-1.16556	3.68383		1.41846	0.682875		2.03045	1.7808		-2.67232	-0.997919		1.64374	2.66675		11.1231	5.52315		-1.28094	2.80619		2.22375	-0.919315
9.7232	6.21802		-1.16674	2.64698		1.84608	6.91866		2.01602	2.59835		-2.67873	-1.02837		-1.4794	3.16359		11.1077	3.2339		-1.28169	3.68589		2.11459	-0.705642
9.70617	2.79339		-1.16757	4.49935		-2.44494	-1.4412		2.01253	2.80059		-2.71465	5.25328		-1.9046	2.66787		11.0764	6.71285		-1.28185	2.20969		2.38388	4.63003
9.70287	11.6773		-1.16772	3.33946		2.07875	-1.11396		2.00053	1.50706		-2.71683	-0.0353796		-3.83888	-1.65139		11.0364	1.37203		-1.28197	1.8266		1.57429	1.974
9.6983	4.8532		-1.16821	5.80601		-1.76665	-0.193694		1.99039	4.15267		-2.72234	-0.507098		-1.84897	4.98281		11.0295	9.30393		-1.28363	5.21429		2.16452	-1.56372
9.69705	3.20222		-1.16868	2.67729		1.46195	0.515288		1.97154	1.0909		-2.72492	2.65134		1.90828	1.55421		10.9615	3.20222		-1.2837	1.88852		1.20902	2.18809
9.68077	6.90905		-1.16901	4.02228		-1.44797	0.22995		1.95573	1.65718		-2.73477	4.13307		-1.6163	1.8363		10.9468	5.07569		-1.28408	4.27704		1.38615	4.58195
9.6793	8.81741		-1.16936	2.28399		-1.46879	0.467209		1.94227	5.41817		-2.7364	3.07986		1.65602	2.00325		10.9174	4.73771		-1.28544	4.46447		2.27202	-0.382705
9.66679	5.22456		-1.16998	4.6406		-1.18475	2.38052		1.90278	5.71082		-2.73682	1.02751		-2.06506	6.26809		10.8982	4.75619		-1.28568	5.4675		-1.95511	-1.06171
9.66095	8.16717		-1.1702	4.22563		-2.66712	-1.23333		1.88394	1.88413		-2.74136	3.74684		-2.15547	1.41031		10.8592	4.30915		-1.28614	2.69907		1.21826	2.99051
9.64713	5.08945		-1.17112	4.19657		1.30396	4.25087		1.85618	2.99676		-2.75637	4.89017		-2.69062	-0.915619		10.8414	6.21802		-1.28646	7.14315		1.17361	2.94377
9.64027	3.87107		-1.1715	3.40087		1.96883	1.4611		1.78548	5.52253		-2.76533	3.24962		-1.60347	8.90608		10.8285	6.5558		-1.28762	3.48295		2.46091	-2.25812
9.63877	5.76708		-1.17154	4.80545		-1.56557	0.845754		1.76706	3.64393		-2.76771	3.63184		-2.30343	-0.253281		10.8102	5.08945		-1.28826	3.9241		-1.22478	3.71527
9.58636	8.92037		-1.17176	2.60711		-1.21728	4.25712		1.72776	3.02108		-2.77375	6.82196		-1.95592	1.00735		10.7978	5.43586		-1.29074	2.74914		2.10138	-0.034117
9.58573	7.06212		-1.17234	4.98152		-2.9584	-2.28957		1.71238	3.00381		-2.78102	0.302949		2.12607	0.680695		10.7195	0.674775		-1.29219	3.13861		-6.59603	-2.75905
9.57931	8.86418		-1.17262	4.26456		1.20233	3.82081					-2.81316	2.16082		2.12907	2.43626		10.6934	3.78509		-1.29294	1.11984		1.5567	-0.266771
9.55254	8.18686		-1.17304	2.46391		-1.39903	4.69486					-2.85226	0.0228141		-1.59808	5.90005		10.5966	2.01238		-1.29848	2.81174		3.58899	-1.75426
9.52295	9.43498		-1.17335	2.11518		1.74187	0.681989					-2.85508	1.88174		-1.75719	1.73922		10.506	7.17246		-1.29887	3.73672		-1.22557	2.34341
9.50617	15.2213		-1.17345	5.05572		1.20906	3.62147					-2.85953	2.63873		1.69228	5.3649		10.3753	3.83419		-1.29962	5.66518		3.18615	-2.16544
9.50609	3.31903		-1.17356	3.5681		1.19295	1.69158					-2.8689	1.9609		2.86675	-0.242123		10.3484	1.6538		-1.30092	3.53426		1.23315	2.76416
9.45539	2.96142		-1.17533	3.27023		2.75658	-1.38729					-2.94892	2.61771		2.31518	3.27362		10.3055	3.75942		-1.30147	3.44526		1.45631	1.26716
9.42319	2.16082		-1.17549	2.89546		-1.17306	3.90705					-2.98022	0.579218		-5.63969	-1.18494		10.2834	1.07824		-1.30351	4.74474		1.32958	2.46633
9.41584	9.49424		-1.17552	2.69729		1.63739	0.632636					-2.98098	2.45363		2.24622	0.486545		10.2287	4.53155		-1.30386	3.27388		2.65677	-2.02786
9.41552	9.30393		-1.17687	2.97185		-2.27995	-1.33629					-3.01937	-0.755188		-3.49479	-1.56606		10.2049	0.522639		-1.30477	2.15046		-2.07096	-0.899704
9.39247	7.2504		-1.17757	4.54272		-1.8948	-0.723248					-3.06182	4.42382		-2.45922	3.26354		10.1942	3.85356		-1.30494	2.08681		1.45282	5.90505
9.386	5.01342		-1.17765	3.79509		1.09051	3.35836					-3.07423	2.09059		-2.08459	1.17122		10.1477	2.10175		-1.30562	1.85826		1.40981	4.58308
9.36289	9.32313		-1.17821	4.48929		-1.26476	2.65825					-3.0757	2.23716		1.69354	1.18215		10.1325	3.60641		-1.3069	1.28504		1.41236	0.511003
9.36268	-0.105615		-1.17895	3.53368		-1.7673	1.4829					-3.09639	3.60418		-1.5404	5.95228		10.1121	3.6983		-1.30729	1.4317		-1.4163	0.281404
9.36267	8.15501		-1.17933	2.55772		1.19699	4.68661					-3.15607	1.61011		-2.09578	3.9229		10.0804	4.62459		-1.309	7.55307		-1.16224	2.93139
9.35919	9.73444		-1.18029	3.13333		-1.34524	1.98333					-3.15626	0.157357		-1.49183	2.12691		10.0557	0.2342		-1.30916	2.37184		3.3703	-2.34507
9.34398	10.0596		-1.18054	4.55926		-1.55084	2.1663					-3.17172	4.1641		1.52763	2.43795		10.0417	3.11482		-1.31205	1.76246		1.43916	4.71478
9.32216	9.01838		-1.18066	3.17216		-2.67396	-2.11534					-3.21327	6.31479		1.77438	5.03466		10.0139	0.192021		-1.31257	2.64778		2.98092	-1.00443
9.31358	4.1641		-1.18079	5.00071		-2.56116	-0.545628					-3.2408	1.94931		1.6602	2.25615		9.99733	1.56891		-1.31375	5.0301		1.2858	7.50697
9.31263	1.55091		-1.18082	3.47066		1.5471	7.72296					-3.29664	3.52576		-2.3263	1.28092		9.98431	3.52848		-1.31413	2.12075		1.84733	-0.609681
9.28348	5.43586		-1.18137	5.30801		1.54091	1.92825					-3.29672	4.27766		-3.1677	-1.71576		9.96343	11.1045		-1.31418	2.0014		2.52168	-1.56989
9.28121	13.8695		-1.18293	3.67197		-5.61488	-3.17059					-3.33072	1.18946		-1.65401	3.61428		9.91379	3.59602		-1.31733	3.56099		-2.36116	-1.80719
9.26675	6.16968		-1.18322	2.99639		1.14427	3.23317					-3.33148	5.04238		1.5879	3.73381		9.82057	7.27914		-1.31837	2.2835		1.13949	3.13918
9.25049	2.40393		-1.18334	3.36324		-1.08129	3.27971					-3.34119	2.77863		-1.95083	5.64165		9.76364	2.62606		-1.31958	2.23731		-2.30269	-1.75304
9.21775	3.85356		-1.18381	4.10984		1.23105	1.10551					-3.35774	0.179426		-1.47394	6.11401		9.72835	0.0516092		-1.32038	1.39125		2.00016	-1.3906
9.21563	8.90637		-1.18397	3.63209		1.43942	0.148744					-3.35801	1.88577		-1.88521	5.87658		9.71485	5.48993		-1.3209	3.57881		1.36331	6.1025
9.20497	0.522639		-1.18442	3.97908		1.16802	5.28494					-3.36197	4.89188		3.28027	1.21883		9.67434	4.89188		-1.32167	3.46514		2.15828	-0.573475
9.19594	7.1721		-1.18461	5.86519		-1.08515	4.48244					-3.36688	0.865916		-2.2229	-0.0767254		9.66142	1.88215		-1.32169	4.35479		1.22648	4.95213
9.1924	7.22929		-1.18543	5.42343		-1.06746	2.90174					-3.43103	0.324205		1.67661	3.46774		9.61852	7.86654		-1.32379	4.34642		-1.21806	2.35658
9.17877	1.06689		-1.1863	3.08931		-5.52998	-3.1618					-3.53176	3.35001		-1.56591	6.62484		9.61	1.74418		-1.32467	5.51423		1.20565	2.18896
9.17324	3.20707		-1.18701	2.67903		-1.23382	2.90458					-3.5396	7.7858		-2.70791	-0.898702		9.58732	4.2182		-1.32525	1.7395		1.9806	-1.14619
9.17019	5.03395		-1.18751	2.97225		-1.55777	4.26328					-3.61227	-1.74648		-3.01392	1.0923		9.57156	8.20701		-1.32581	5.6631		1.15141	4.37191
9.14997	4.30915		-1.1883	3.45886		-1.14034	2.27021					-3.62412	10.2873		1.8094	3.97772		9.55418	-0.0335813		-1.32686	1.97798		-1.55225	1.40973
9.13764	4.6914		-1.18909	3.60863		-1.11788	4.8533					-3.64758	-0.723569		1.82898	3.49284		9.5312	1.89048		-1.32716	5.83741		-2.12924	-0.592792
9.13225	2.71153		-1.18997	4.60474		-1.12323	3.86064					-3.70931	-0.755031		-2.70787	4.14904		9.52481	3.89151		-1.32791	1.85955		-1.16249	4.53665
9.12529	9.84678		-1.1917	3.18611		1.24319	6.31998					-3.71224	4.33346		-1.48488	2.57689		9.4052	-0.431376		-1.32997	5.10366		1.299	2.81801
9.12483	3.58412		-1.19321	5.11349		1.12755	3.29613					-3.79861	0.855546		-1.52201	4.76647		9.39017	5.07557		-1.33224	3.69562		1.21302	2.52047
9.12193	1.03821		-1.19515	5.56923		-1.91793	-0.688225					-3.81343	4.63003		-1.49263	3.68294		9.36271	2.25691		-1.33639	3.65898		2.72792	-1.89095
9.11915	-1.18494		-1.19543	4.92697		1.11995	2.17817					-3.83764	6.72404		4.18206	-2.51512		9.31936	9.48013		-1.33716	3.3334		1.34591	1.79618
9.10641	14.7612		-1.19543	2.50639		-1.34876	1.22739					-3.85022	6.07833		1.58666	2.66278		9.31715	6.24915		-1.34195	3.66357		2.09772	-1.23558
9.08929	9.50449		-1.19618	3.20091		1.39965	0.0308634					-3.87007	2.46411		1.52164	5.46683		9.31649	7.04258		-1.3426	2.25827		-1.30947	4.19387
9.06019	3.88024		-1.19629	4.73589		1.58461	0.159173					-3.88541	4.66893		1.87726	0.552654		9.31003	11.5752		-1.34294	3.14498		1.2061	4.36295
9.0407	4.4468		-1.19691	6.09314		1.27146	0.797872					-4.26789	4.39931		-1.66954	5.2495		9.30987	3.42415		-1.34327	3.5503		3.08541	-2.39788
9.01364	2.12824		-1.19696	3.21961		-1.27501	0.98723					-4.30183	0.424608		-2.56432	2.06998		9.29833	5.36572		-1.34441	4.56151		1.611	-0.371378
9.00524	-0.629079		-1.19887	2.85804		-1.57455	0.096682					-4.39674	5.4619		-2.31633	1.04374		9.28163	-0.574601		-1.34518	5.49784		-1.53136	7.1687
8.93389	5.93161		-1.19888	4.88768		2.34243	-1.03401					-4.40708	4.17276		-1.73878	6.25954		9.27781	0.554089		-1.34534	2.52963		-1.41758	1.10439
8.92473	3.6983		-1.19916	4.15656		1.15079	1.91852					-4.53908	4.44749		2.38509	-0.597295		9.26512	4.61382		-1.34566	3.65726		1.56857	1.02903
8.91827	5.69288		-1.19934	7.51961		1.15738	4.921					-4.62302	1.50074		1.7913	3.20826		9.26319	1.9609		-1.34577	2.09198		1.3005	4.15384
8.91023	-0.759874		-1.19948	3.2165		1.19448	1.68151					-4.81611	3.38296		-2.86415	0.369166		9.25111	4.67567		-1.34617	4.70234		1.75849	-0.206973
8.89741	2.8307		-1.19994	3.27889		1.17317	2.91652					-4.8402	3.195		-1.71425	1.89187		9.24441	2.19803		-1.34648	3.99757		1.25398	2.40309
8.8864	-1.3114		-1.20017	3.6184		1.43438	2.25131					-5.0456	-2.40827		-1.49602	5.50849		9.23956	5.96824		-1.34703	2.04478		2.53571	-2.12985
8.88073	7.17246		-1.20023	3.33307		-1.40225	0.599248					-5.22248	-0.981527		-2.50765	0.108147		9.23752	0.710199		-1.34787	5.12893		2.6397	-1.50249
8.85285	11.849		-1.20088	3.784		-1.08467	4.50767					-5.42095	3.59669		3.3816	-0.720088		9.18291	2.38871		-1.34888	2.06112		1.4728	4.29227
8.85178	3.11482		-1.20161	4.41301		1.2701	1.94479					-5.4971	-2.03013		1.82985	3.24343		9.18255	3.75647		-1.3493	1.66873		1.37238	1.77156
8.84554	3.06836		-1.20208	1.56551		4.41868	-2.34971					-5.74186	2.71531		2.27505	4.21802		9.14373	3.5396		-1.34956	1.56275		1.56476	2.12497
8.76055	-0.0335813		-1.20522	2.84712		-1.18366	4.15355					-5.74344	3.35119		-1.51946	5.2114		9.14267	9.28753		-1.35034	1.81401		1.38385	0.490266
8.75096	6.85125		-1.20599	2.93766		-1.4117	1.08142					-5.86955	0.540697		2.68464	0.199061		9.13185	-0.120517		-1.35118	3.42636		2.00028	-0.566214
8.74953	5.36477		-1.20775	1.89676		-2.57892	-1.82182					-6.05446	1.23994		-2.2833	4.9514		9.11458	7.49949		-1.35119	4.07911		-5.59821	-3.36339
8.7269	9.8903		-1.20791	3.66608		1.58539	-0.721587					-6.31385	4.61785		-1.53644	3.06366		9.10252	4.25615		-1.35146	2.31137		-1.40184	0.501928
8.72393	-0.329204		-1.20945	3.78035		1.59507	0.687239					-6.56934	-2.63219		1.42796	3.12532		9.07324	-0.329204		-1.35149	1.08055		1.70067	-0.58055
8.71923	9.28221		-1.21145	3.97994		-1.50292	0.962444					-7.151	-2.42853		-1.74784	3.58823		9.06496	4.0925		-1.35163	1.40927		1.183	2.37419
8.70129	3.83419		-1.21188	2.81137		-1.11471	4.28566					-8.88063	2.79339		-3.0663	-1.66472		9.05958	6.05071		-1.35269	3.46301		1.42164	1.15311
8.69854	6.92894		-1.21203	1.74549		1.06025	3.117								3.15731	1.97479		9.04608	7.24651		-1.35474	1.1822		1.91486	-1.1496
8.69248	7.74377		-1.21209	2.10728		-1.61271	-0.0010268								2.13245	-0.213031		9.04514	3.40931		-1.35621	3.55667		1.38728	0.303993
8.6664	7.63912		-1.21228	2.13766		1.40231	0.98177								1.49288	3.94569		9.00056	1.3345		-1.35697	6.50061		6.22762	-2.91729
8.65161	4.42382		-1.21243	1.72877		1.14354	4.47039								2.09284	1.14207		8.99804	2.69939		-1.35761	1.97883		-4.57519	-2.17249
8.65064	4.40798		-1.21445	2.20893		1.25774	2.11817								-1.59909	3.16173		8.99174	4.24617		-1.35782	6.26892		-1.61146	0.31198
8.6373	3.75942		-1.21516	3.12949		-1.97214	-1.32847								-1.6272	2.07418		8.98998	7.92189		-1.35845	5.94534		-1.51597	0.0955776
8.63502	3.52848		-1.2154	5.17631		-1.25672	1.56544								-3.01305	1.06689		8.98848	7.64793		-1.359	6.86806		1.5567	4.9066
8.63333	5.36572		-1.2155	3.98878		-1.28659	4.43287								2.96326	0.0336142		8.96807	7.09861		-1.35915	2.46845		-1.66307	1.34583
8.63172	8.20701		-1.21721	2.40426		-1.65636	0.044502								-1.74737	1.55959		8.91171	5.03934		-1.35916	3.26719		-1.87154	2.88569
8.63119	3.89151		-1.2174	7.0188		1.14154	2.88164								-1.62805	2.83099		8.89152	4.54708		-1.36268	1.62166		1.36835	1.44772
8.62181	1.89048		-1.21773	2.97271		2.47112	-1.38252								-3.25484	-0.856816		8.88683	7.41464		-1.36483	2.48948		-1.14769	7.39548
8.61403	4.67567		-1.21822	2.02453		2.11222	-1.1652								-1.50112	5.77056		8.85008	5.39183		-1.36485	5.29969		-1.85243	-0.115058
8.58271	8.13563		-1.21878	4.28585		-1.61846	1.2209								1.87319	0.881015		8.84505	-0.105615		-1.36805	3.99124		-3.95076	-2.7083
8.57391	4.903		-1.21919	7.88047		-1.10114	2.91646								1.96341	4.72945		8.82059	11.6773		-1.36961	1.72585		1.21809	2.25477
8.55335	0.192021		-1.21957	2.06106		3.29821	-2.60777								1.56037	3.49533		8.8016	-0.938653		-1.36996	2.89686		-1.5688	1.27515
8.54908	3.42415		-1.21958	1.54359		-2.18061	-1.22997								-2.13922	1.18599		8.79906	6.38128		-1.37406	3.48774		1.82167	0.761484
8.5428	7.09035		-1.21993	3.67336		-1.48515	0.480046								-2.61537	-1.51018		8.79594	3.62197		-1.37426	6.07255		-1.7211	-0.195733
8.52401	4.73727		-1.22003	3.11425		1.56331	3.4592								1.94574	0.426571		8.78754	5.41723		-1.37532	2.68204		2.07616	-1.36224
8.51165	5.85682		-1.22015	2.1364		-1.3736	3.14188								1.70456	1.15541		8.76511	8.21308		-1.37732	2.84712		1.27242	1.66922
8.51015	4.033		-1.22061	5.04481		-1.11531	5.17616								1.86332	2.48787		8.76265	5.3629		-1.37859	1.8383		1.50663	0.327074
8.50405	2.1512		-1.22215	2.02013		1.09582	3.15708								-1.51279	5.73285		8.75299	2.21247		-1.379	1.48156		1.33366	1.13152
8.50187	11.1045		-1.22233	4.84428		1.56555	-0.0843067								-3.35242	-1.86823		8.74622	6.85612		-1.37969	4.36282		2.35505	-0.433968
8.46445	5.48993		-1.22235	2.66278		1.23292	6.63698								-2.66119	0.139738		8.73667	7.30243		-1.38461	3.06053		1.34745	2.258
8.45036	6.24915		-1.22259	5.00047		1.4909	6.82033								-1.91759	4.2856		8.72361	0.0869637		-1.38551	1.50523		1.93408	2.30816
8.43973	5.59038		-1.22265	2.12075		-1.13041	2.88782								-6.38622	-2.94041		8.72078	7.51799		-1.38786	3.73071		1.39438	6.76752
8.43582	1.25336		-1.22324	2.19066		1.10282	2.4738								-1.47521	4.7563		8.71718	4.1845		-1.38867	3.62121		1.92945	-0.296515
8.40629	5.19034		-1.22329	2.40573		1.14268	4.96944								1.66873	1.73922		8.71257	5.22456		-1.38947	1.26659		-1.15539	3.91526
8.40428	2.21992		-1.22346	3.93975		1.13987	3.17998								2.18594	0.939819		8.69765	7.84745		-1.38947	5.84527		2.05394	-1.27153
8.38519	5.03934		-1.22352	4.94706		1.54089	0.21771								-3.05405	2.99201		8.68577	1.87076		-1.39039	2.74507		2.3859	-1.36014
8.38304	-1.65492		-1.2237	6.23659		1.21705	5.82573								-1.68624	4.56508		8.68014	4.01653		-1.3929	2.58482		-1.18232	2.70964
8.38082	2.38871		-1.22467	2.24039		-1.11026	3.00257								2.21803	-0.677642		8.67019	4.9111		-1.39367	4.52834		-1.91273	-0.66053
8.37579	0.302949		-1.22479	1.70531		2.16456	-0.942338								-1.9746	2.10175		8.66948	1.84511		-1.39399	1.59923		1.12944	2.64694
8.36507	5.87854		-1.22503	3.35128		1.29366	1.24825								-1.58104	1.29905		8.65531	4.23264		-1.39452	3.24938		1.46892	0.589833
8.34668	7.09861		-1.22538	3.80368		1.09942	2.97849								-1.68258	1.53182		8.64984	2.29624		-1.39469	2.32351		1.36463	1.46678
8.33771	7.92189		-1.22637	5.15699		-2.27284	-1.48755								-2.23519	0.24293		8.64675	-0.821075		-1.3956	2.14642		-1.21918	2.05336
8.32721	3.5396		-1.22659	2.63588		1.41588	1.71567								-1.73215	4.42064		8.63636	7.8311		-1.39695	1.56707		1.66212	0.658883
8.29677	0.157357		-1.22671	4.68238		-1.50772	0.174035								-3.07592	-2.02449		8.58735	3.6676		-1.39744	3.65775		-2.28389	-1.42745
8.27233	5.04238		-1.227	5.21717		1.06376	3.49712								-1.72787	1.7648		8.58567	4.66956		-1.39748	1.9697		-1.57048	-0.0211684
8.25103	1.68788		-1.22701	2.14876		1.25416	3.45826								-2.12732	2.96173		8.57751	5.42762		-1.39748	1.02903		1.6992	3.11324
8.23014	1.85674		-1.22797	2.45824		-1.52341	2.68596								-2.22343	4.6914		8.56497	8.18686		-1.39786	2.69916		1.26759	2.04629
8.22453	4.0925		-1.22863	3.72043		1.81724	-0.981777								-1.84783	0.941605		8.56482	3.72935		-1.40134	1.12555		1.3061	1.31843
8.22388	5.98481		-1.22921	2.17801		-2.43974	-1.24256								1.63073	4.43918		8.55889	2.90068		-1.40142	5.19498		1.72624	0.144252
8.21688	3.8754		-1.22922	3.80257		1.11701	2.50151								2.44195	1.24655		8.50553	6.85125		-1.40486	2.18347		-1.7639	-0.354532
8.21092	4.62459		-1.22927	4.00927		-1.09634	5.85132								-1.72837	1.78187		8.49515	1.9429		-1.40591	1.53483		-1.23845	3.43031
8.20195	2.94836		-1.22956	1.7017		3.44267	-2.42316								1.61492	2.07178		8.47659	2.79245		-1.40641	0.73936		1.6355	-0.382475
8.20025	5.96824		-1.22997	1.77214		-1.40717	3.30595								-2.89089	-1.65492		8.46037	0.486545		-1.40649	4.80972		-1.37633	0.803836
8.19071	4.14904		-1.23003	3.41964		1.2436	1.93318								-1.80595	4.45583		8.44766	7.2504		-1.40671	1.46566		1.99589	-1.38555
8.18848	4.60773		-1.2305	3.99124		1.72001	1.9866								-1.68194	1.0517		8.42978	2.98528		-1.40681	5.40426		1.76233	0.753397
8.18825	7.51799		-1.23061	3.50787		-1.09209	2.48137								-1.76855	7.39648		8.39744	6.43639		-1.41009	1.96192		-1.12213	2.64406
8.16541	3.75647		-1.23303	4.73925		1.22035	2.90879								-2.00573	3.69854		8.39684	5.00115		-1.41261	1.96396		-1.16803	2.18502
8.16484	6.38128		-1.23345	1.70708		-1.24559	2.35994								-1.71723	3.28679		8.38789	7.0866		-1.41293	2.40573		-2.29222	-1.84339
8.15918	-2.03013		-1.23417	1.73052		-1.17032	2.22987								-1.88118	0.503322		8.37514	2.06089		-1.41393	4.26354		1.13934	3.07558
8.15476	4.25615		-1.23464	3.12329		-1.55168	0.803422								7.13493	-2.12054		8.36901	4.4468		-1.41398	5.8807		1.43523	3.39052
8.14158	4.66516		-1.23468	2.49947		1.49894	0.184046								-2.54268	1.40082		8.35097	2.48103		-1.41478	1.6877		2.29454	-1.89122
8.13908	3.40931		-1.23477	3.50076		-1.39506	4.62341								-2.27745	3.88024		8.33639	4.955		-1.41841	0.969479		1.16679	2.95897
8.13744	7.89605		-1.23533	1.67547		-1.08272	2.8133								-2.10664	2.94962		8.31529	3.87107		-1.41849	2.99938		2.15467	-1.39856
8.1108	0.307059		-1.23619	4.18316		-1.55012	1.3547								-4.09544	-1.26085		8.3035	2.40393		-1.41911	1.19483		1.35462	1.26016
8.10351	7.30243		-1.23634	1.55308		-1.09279	2.74526								-2.84642	-1.21825		8.29479	5.01342		-1.41972	0.609981		1.43881	0.97983
8.08109	6.31479		-1.23695	2.37971		1.10882	7.92195								1.52317	3.49		8.28711	15.2213		-1.42008	3.58102		1.51622	0.629787
8.0805	7.24651		-1.23735	1.72943		-2.07655	-1.45698								1.67345	2.47952		8.28155	-1.29915		-1.42078	2.08084		-1.61119	1.38585
8.07817	5.73798		-1.23765	2.77079		1.59657	0.733481								-2.85761	0.755329		8.27919	-0.609509		-1.42163	0.719259		1.79555	-0.833201
8.07636	4.59834		-1.23781	3.33		1.28815	3.02626								1.98815	0.864079		8.25224	3.22859		-1.42203	1.72788		1.3688	5.99815
8.07447	4.63013		-1.23788	4.35157		-1.50807	1.79628								-1.43494	2.7091		8.25056	4.22074		-1.42344	0.890401		-1.97443	-0.624238
8.06763	0.117529		-1.23835	2.35658		-1.37438	0.471642								-2.88603	-1.1309		8.24826	8.16717		-1.42422	1.60261		1.51888	1.00742
8.05827	4.2182		-1.23862	3.16365		-1.12575	3.37615								-1.69549	5.66351		8.24762	3.97273		-1.42492	3.11512		-2.44584	-1.31209
8.04702	11.5752		-1.23983	4.70388		2.51567	-1.61032								-2.36225	5.00115		8.23588	-0.656058		-1.42514	0.899058		-1.20933	6.29193
8.0461	-1.6163		-1.23985	5.17311		-1.13749	2.74305								5.60883	0.307104		8.22049	6.99083		-1.42641	1.36378		2.85041	-1.97819
8.03189	7.49949		-1.24053	5.69561		1.78956	0.274742								-3.15153	-1.42417		8.20106	2.21653		-1.42661	1.9256		1.68356	-0.564785
8.02624	3.78651		-1.24082	3.51937		1.20797	2.07418								-1.38071	2.59966		8.1909	3.39595		-1.42793	5.18047		-1.12856	2.8133
8.02503	1.88577		-1.241	3.71832		1.25338	5.22871								-1.4544	7.17777		8.18793	1.68206		-1.42806	1.0264		1.72861	-0.786165
7.99605	8.45915		-1.24133	1.69729		1.10025	3.28508								-1.93371	5.42672		8.1829	3.20707		-1.42827	2.7588		1.29836	11.3504
7.97929	4.04308		-1.24153	3.21946		-3.58474	-2.52271								2.80112	1.66049		8.17975	2.81058		-1.43133	2.32146		1.55269	0.184046
7.96844	3.37563		-1.24212	3.69521		-1.13545	2.18124								-2.30993	4.59834		8.17307	9.45176		-1.43266	1.12743		-1.16789	4.04208
7.9681	-1.42889		-1.24286	3.08807		1.15385	3.945								2.12805	3.90842		8.15547	9.32313		-1.4335	1.77704		1.25381	2.0944
7.94546	4.31268		-1.24312	3.06841		-1.06877	3.96991								-2.10773	0.895563		8.15001	7.06212		-1.43354	3.25953		1.2044	3.18839
7.90769	3.62197		-1.24336	1.32784		1.08502	3.80791								-1.91768	2.81816		8.13439	1.06941		-1.43392	3.2328		1.59762	6.81502
7.90105	0.522659		-1.24404	4.35642		-1.11464	2.44063								2.16706	0.87361		8.12104	-1.14534		-1.43454	0.28441		1.75069	0.320117
7.90019	-1.89283		-1.24425	2.97394		1.54946	2.45045								-2.35035	4.78542		8.1199	2.93013		-1.43513	6.67675		1.6181	1.73891
7.89686	4.24617		-1.2446	5.71244		1.72844	-0.267666								4.16983	-0.93579		8.11772	6.90905		-1.43525	3.98512		1.79791	-0.0831682
7.88718	3.6676		-1.24503	2.51229		2.2767	-1.69128								-1.58431	2.38463		8.11313	3.09321		-1.43536	2.23196		3.19449	-1.90355
7.8849	1.0923		-1.24521	2.58579		1.67928	-1.14136								-1.53997	4.33923		8.11298	-0.629079		-1.43627	2.26061		2.29331	-1.09126
7.88044	7.25685		-1.24554	2.77487		-1.66636	0.23386								1.48687	1.86561		8.09426	4.80155		-1.43636	0.775678		1.41746	6.242
7.86254	7.41464		-1.24559	1.77544		-1.22531	1.89463								-1.53676	3.21399		8.08545	6.26528		-1.43689	1.18909		1.2967	1.72758
7.8345	6.96066		-1.24562	2.6285		-1.38999	2.08859								-2.3174	4.66516		8.07652	4.19825		-1.43731	1.01571		1.48917	1.33824
7.83055	-0.431376		-1.24702	4.58747		-2.08348	-1.59383								-2.86287	-2.0503		8.07629	7.17746		-1.4377	2.08912		-3.48935	-1.732
7.82571	3.06677		-1.24766	4.53284		-1.96558	-1.35862								3.09886	-0.835796		8.0742	-0.540203		-1.43978	2.24626		1.21208	5.41817
7.81683	1.87076		-1.24801	2.57383		-1.69081	1.35787								-2.18822	2.75192		8.05794	7.1721		-1.44122	1.0671		-2.47299	-2.09388
7.8153	2.73401		-1.24802	2.07134		1.32078	0.795657								3.77796	0.402185		8.03628	8.90637		-1.44123	3.94512		-2.40012	-1.46752
7.81314	7.8311		-1.24815	1.2209		-2.04161	-0.646067								1.52386	2.49039		8.03208	8.93314		-1.44127	1.07599		2.25749	-1.32838
7.79867	7.84818		-1.24821	3.12057		-1.80277	-0.485698								1.54214	1.69336		8.03054	9.01838		-1.44302	3.81222		-1.30591	0.98723
7.79458	-2.18998		-1.24824	2.50811		1.22959	2.76318								-1.64744	1.48565		8.01588	6.16968		-1.44335	2.55724		-1.27388	2.40318
7.78287	1.84511		-1.24959	3.63246		-1.33342	2.31372								-1.41924	6.32308		7.98455	0.936678		-1.4439	2.7718		1.40513	6.32412
7.76996	7.03528		-1.24988	2.38916		-1.2227	2.30382								-2.69484	-0.581123		7.97814	13.8695		-1.44766	5.76936		-1.22835	2.21307
7.75088	3.97273		-1.25012	3.32675		1.69779	0.954158								3.12745	2.29992		7.96812	2.96142		-1.44949	1.36446		-1.32742	1.99937
7.75051	4.23264		-1.25025	2.617		-2.64243	-1.84036								1.78893	1.11185		7.96467	3.14614		-1.45011	0.85631		-1.77993	-0.511887
7.74738	3.28542		-1.25073	5.66605		-1.48249	0.224003								-2.28209	-0.939897		7.96093	-1.58736		-1.45375	0.418694		-1.23091	1.70708
7.74611	3.33128		-1.25084	3.13322		-1.11156	4.51961								-1.46534	2.6145		7.9533	2.12824		-1.45608	1.91149		1.31386	1.45084
7.72946	1.95968		-1.25102	3.22759		1.70744	0.614657								1.43553	2.39039		7.9502	8.26476		-1.45644	3.62461		1.27448	5.79791
7.72085	2.62606		-1.25153	2.97756		-1.52517	-0.250518								1.94225	0.167793		7.90924	7.25685		-1.45775	3.40824		-1.99848	-1.33456
7.71092	2.67952		-1.2524	4.56431		1.27174	2.62952								-1.76211	0.309093		7.9073	2.71153		-1.45916	3.53184		1.21635	2.29586
7.70665	-2.40827		-1.25247	3.78218		1.08765	3.24885								1.42712	5.46221		7.90368	7.03528		-1.45971	3.29166		1.46488	1.3112
7.70584	2.82602		-1.25288	5.21402		-1.22485	1.81246								-1.98725	3.3744		7.90223	1.06441		-1.45972	4.02267		1.51007	1.4921
7.69738	8.21308		-1.25311	3.01055		2.02579	-0.025631								-1.85661	5.82139		7.89865	0.69156		-1.4604	5.32806		1.71646	-0.430891
7.67631	6.85612		-1.25381	3.2328		1.36625	1.10041								1.93626	3.13027		7.89177	3.13826		-1.46079	8.31522		1.40724	7.01128
7.67115	9.37695		-1.25463	5.00791		1.25197	4.56322								-1.59007	2.05025		7.88807	12.2829		-1.46682	3.7603		-1.41135	0.360976
7.65234	3.66669		-1.25485	2.39574		1.51856	2.35378								-1.79661	2.10855		7.86324	7.02684		-1.4669	2.07423		1.49512	0.0136786
7.64949	4.14912		-1.25536	4.70962		-1.23367	1.39553								-1.68809	4.07974		7.85052	2.75949		-1.46869	4.34053		1.16465	3.40336
7.64617	3.72935		-1.25588	1.8273		-1.65143	-0.116439								-1.38105	3.09888		7.84972	14.7612		-1.47367	0.759834		1.13509	6.22329
7.63158	-0.574601		-1.256	2.69074		1.17362	4.60719								-2.38722	-1.02153		7.84792	7.22929		-1.4748	3.50193		1.49269	0.303318
7.62935	3.60418		-1.25604	3.6452		1.10571	5.22269								-1.96468	0.644473		7.83438	5.69056		-1.47487	1.10841		1.14278	4.737
7.61161	5.98331		-1.25607	4.58696		1.17223	3.27144								1.64968	1.60605		7.83042	7.07061		-1.47768	2.28417		-1.32571	1.48653
7.60301	3.12883		-1.25611	1.73952		-1.68287	-0.328287								-1.68931	2.95223		7.82086	8.15501		-1.4792	1.29364		-5.69144	-2.53512
7.60279	4.955		-1.25697	5.53823		1.18227	1.74888								2.24034	4.11384		7.81774	4.57706		-1.47922	2.46391		1.68543	-0.856461
7.59608	2.90068		-1.25707	2.3669		1.32392	1.128								-6.44412	-2.53512		7.8053	3.14226		-1.4794	1.13147		-1.33195	0.735661
7.57338	5.39183		-1.25741	3.63364		2.15697	-2.01743								2.81578	-1.50648		7.77942	-0.759874		-1.47983	2.17286		1.28615	1.69992
7.56601	4.57706		-1.25945	3.65596		2.35494	-2.63219								1.75552	1.06941		7.77065	7.7725		-1.48139	5.00228		-3.00773	-2.57261
7.56359	4.22074		-1.26057	3.71418		1.18351	6.35257								1.54028	3.43402		7.74217	-0.605833		-1.48198	4.50522		1.89961	0.851342
7.53375	7.84745		-1.26103	4.00791		1.14626	4.24371								-1.38636	2.75884		7.73152	3.58412		-1.48279	0.820205		-1.13656	3.64915
7.5335	7.0866		-1.2613	3.03602		2.1348	-1.61253								-1.49072	4.04374		7.71012	0.369166		-1.48286	2.87948		1.29983	3.29516
7.50684	3.14614		-1.26304	3.19712		1.19613	6.95339								1.76665	2.65548		7.70834	2.57459		-1.4832	1.94875		1.46005	2.20933
7.50557	-0.938653		-1.26344	3.42307		1.78789	-0.976271								1.83505	1.75939		7.70076	5.01137		-1.48445	2.26563		-1.30532	1.74846
7.49446	4.66956		-1.26376	4.53683		1.18534	7.08624								-2.00943	-0.481448		7.70018	9.84678		-1.48633	1.72086		1.62944	0.262647
7.48341	3.56954		-1.26467	2.81773		1.40641	7.69592								-1.75061	1.91308		7.68352	-0.992405		-1.48713	5.61348		1.62302	-0.448223
7.48016	2.37728		-1.26467	4.36282		1.19742	4.78374								2.16314	0.428678		7.67577	5.72506		-1.48936	3.061		2.6382	-1.68165
7.47838	4.78542		-1.2649	4.31782		2.02477	-1.38206								-1.97426	3.3614		7.67225	1.97926		-1.49194	1.3533		2.69481	-0.713449
7.4669	3.39388		-1.26553	2.59484		1.16038	10.0291								-2.69844	4.80048		7.66642	-1.1157		-1.49204	1.51767		1.60389	1.04442
7.46183	5.45592		-1.26567	3.09202		-1.92712	-0.441605								-1.38191	3.50508		7.66495	2.73401		-1.4931	2.3214		1.82879	-0.661628
7.45362	2.06089		-1.26586	2.30619		1.50876	0.995524								-2.92559	-1.37462		7.66092	0.522659		-1.49521	4.17281		2.18234	-1.64762
7.44576	2.57459		-1.26625	3.74797		-1.26824	2.18336								-2.55973	-0.289727		7.64725	4.01846		-1.49717	1.78379		-1.15158	4.42514
7.43862	-1.86847		-1.26776	3.6991		-1.29083	2.30538								2.31575	5.25342		7.63724	4.40798		-1.50062	1.99525		-1.76798	-1.04159
7.4232	3.69708		-1.26809	3.76571		-1.15411	3.11139								-1.42273	4.84525		7.63076	7.12003		-1.50099	2.9505		1.63827	1.37276
7.42131	3.87591		-1.26821	2.8807		-1.383	2.58394								-2.74309	-0.218832		7.62623	9.50449		-1.50126	1.34487		-6.70502	-2.76911
7.38976	2.8569		-1.26861	3.5943		-1.87473	-0.760137								-1.59083	6.60275		7.6236	7.62336		-1.50196	2.1572		1.73541	-0.852913
7.37654	-1.29915		-1.26868	3.66803		-1.08523	5.58462								-1.84004	1.47543		7.62348	-1.47238		-1.50221	0.951935		-1.15759	2.11742
7.36549	7.7725		-1.26958	1.77115		1.60408	0.576143								-2.26298	3.69391		7.61585	5.03395		-1.50332	1.37367		-1.18262	1.78457
7.36454	5.69056		-1.26977	3.9336		-1.10265	5.47019								-1.86196	-0.247718		7.59759	0.861316		-1.50584	1.00216		1.85836	0.791543
7.35621	2.98528		-1.2704	2.80571		1.1234	4.04333								2.17303	0.2579		7.58637	2.8307		-1.50804	4.34663		1.64525	-0.349204
7.3364	2.81058		-1.27087	1.81842		-1.14851	3.86362								-3.12315	0.356295		7.58409	2.49001		-1.50894	1.86596		1.23277	1.68151
7.32756	4.19825		-1.27195	3.98512		1.32659	4.93139								-1.76589	3.74843		7.56369	-2.26322		-1.51057	3.387		-1.14607	4.91332
7.30339	1.18077		-1.27228	4.45622		-2.30996	-1.39808								-1.61228	3.30381		7.5562	11.849		-1.51155	2.30619		-1.16257	1.96606
7.30219	5.04999		-1.27253	1.95058		-1.1051	5.4876								-1.51851	1.44047		7.55464	2.80559		-1.51333	2.01463		-1.19516	4.96831
7.30001	4.80155		-1.27262	1.96494		-1.06866	2.64878								-3.09359	1.18077		7.54843	3.8754		-1.51567	0.956319		-4.81858	-2.16328
7.29581	5.72433		-1.27269	3.41054		-1.29494	4.34674								1.5857	1.74488		7.54345	-2.2283		-1.51743	3.50298		-1.36727	0.960662
7.29431	6.12097		-1.27274	1.49442		-1.27612	1.26523								2.08696	7.72093		7.53107	6.12097		-1.51836	1.22401		1.23061	2.17348
7.28928	3.59776		-1.27314	8.71952		-1.93983	0.0730922								-1.56318	1.55903		7.52861	5.00066		-1.5189	2.54752		-1.22675	3.15634
7.2812	4.9123		-1.27322	5.22577		-1.20208	1.57447								1.44882	6.67364		7.52777	4.04308		-1.52518	5.16737		1.49749	1.32692
7.27378	2.03115		-1.2746	3.23901		-1.45971	0.463745								3.66909	-0.708624		7.52055	-1.14206		-1.52687	0.466143		2.21204	-1.38232
7.26697	2.20358		-1.27493	2.14923		-1.07196	4.04365								-2.11876	3.79903		7.51369	3.06677		-1.52719	2.81972		1.78779	1.55579
7.2588	2.80559		-1.27534	4.15247		-1.29034	1.55884								2.56606	3.20411		7.51278	7.31087		-1.52969	3.39967		1.4038	0.848424
7.25803	2.47539		-1.27547	5.46754		-1.15345	2.15305								-1.79934	1.86399		7.50821	7.63912		-1.53049	0.955911		2.07638	-1.48206
7.25196	7.02684		-1.27572	4.82849		2.04127	-0.850133								-1.48322	7.44838		7.50684	9.28221		-1.53286	0.635478		2.55806	4.33346
7.22145	5.45307		-1.276	3.09251		1.28432	7.11872								1.5162	2.53201		7.50422	3.33128		-1.53298	3.42307		2.18109	-1.44196
7.21626	3.96298		-1.27646	2.27373		-1.56197	-0.300172								2.10923	0.844401		7.49444	3.06836		-1.53315	0.758001		1.80962	1.84671
7.20351	6.75886		-1.27673	2.7599		2.21947	1.76847								1.88053	1.24225		7.49245	7.74377		-1.53472	-0.122924		1.57919	-0.0144975
7.19243	3.13826		-1.27704	2.11659		-1.08477	5.36119								1.66486	1.14255		7.49211	9.8903		-1.53488	1.32595		-1.99731	-1.06616
7.18266	8.63201		-1.27725	3.4115		1.50758	1.3161								1.56266	2.88427		7.49028	4.0039		-1.53554	2.18478		1.90164	-1.34492
7.18143	-2.02744		-1.27826	1.21377		-1.12904	2.15033								-1.64772	5.91217		7.4884	1.00582		-1.53932	5.36737		-1.09822	3.17216
7.16484	0.610103		-1.27915	2.47334		1.58425	0.211756								1.51803	1.39408		7.48562	2.96173		-1.54027	0.449537		1.89995	-1.04908
7.15709	3.86167		-1.27946	2.97859		-1.47091	0.0346535								-1.85742	3.20129		7.48445	-1.42889		-1.5441	2.04457		-1.47637	1.80654
7.1519	5.01137		-1.28134	1.23735		-1.46747	4.28111								-1.60773	0.824542		7.48006	-1.42409		-1.54623	0.835695		-2.9389	0.268964
7.14392	2.21653		-1.28208	3.73714		-1.11531	1.90844								3.46902	-1.95225		7.47874	-2.06905		-1.54983	1.03691		-1.16242	3.65665
7.14005	7.12003		-1.28263	3.6315		1.21699	6.0063								-1.35395	2.28458		7.47826	5.11231		-1.54987	1.03262		1.18356	4.55299
7.13706	7.07061		-1.28309	3.13536		-1.18852	2.81136								1.58748	3.21877		7.47665	-2.14502		-1.55009	2.39058		1.23027	2.48757
7.12352	2.10684		-1.28317	2.1597		-1.2604	5.43899								-2.3592	0.878959		7.46534	3.0539		-1.5509	1.63497		-1.54154	1.09008
7.12281	2.12698		-1.28512	3.30407		1.14508	8.2988								-3.92737	-1.62624		7.45394	5.28561		-1.55758	3.8818		-1.669	0.929357
7.09962	5.5046		-1.28515	2.18616		-1.14425	3.09699								-2.04754	5.19553		7.44992	-1.98835		-1.5589	0.602191		-1.54595	0.457983
7.09563	-1.58736		-1.28518	1.3012		1.11733	3.34044								1.71295	0.937698		7.44307	8.13563		-1.56088	2.09697		1.18373	6.28326
7.07266	5.30245		-1.28534	3.08233		1.33955	4.79232								-1.41994	4.66247		7.42566	0.289929		-1.56271	0.713956		1.56791	2.88796
7.07015	5.72506		-1.28606	4.208		1.24678	5.43505								-1.78964	2.82923		7.42218	2.08089		-1.5633	2.7262		1.4202	0.426957
7.02196	2.10622		-1.28648	1.14143		1.24094	4.03875								-1.70091	1.98046		7.41957	4.9123		-1.566	3.63108		-1.66411	-0.677064
7.01563	5.12884		-1.28862	2.71284		1.0931	3.52798								-1.85805	3.82139		7.41867	5.45592		-1.56653	1.96831		1.26218	3.3544
7.01405	2.78753		-1.28885	3.6827		-1.48718	2.63535								-1.57366	8.55079		7.40357	-1.40515		-1.56706	2.65045		3.37961	-2.99369
7.01252	2.06318		-1.28927	2.70609		2.48499	-0.889838								-1.46466	5.16224		7.39255	5.41764		-1.56745	3.03961		-1.37086	0.554404
7.0017	5.41764		-1.28939	5.26547		1.04457	3.25676								-2.95949	-1.4475		7.38817	5.14693		-1.56747	1.51248		1.45538	0.790238
6.98544	7.31087		-1.29033	3.40891		1.08087	7.33319								-2.19745	4.06688		7.37869	2.86779		-1.56747	2.51505		1.15577	4.88694
6.97742	-2.35904		-1.29056	5.15668		1.46856	3.81437								1.48732	5.13714		7.36948	5.85682		-1.56753	1.76867		1.54898	1.88936
6.97347	4.10277		-1.2908	1.03185		1.67594	-0.374497								1.48054	4.67111		7.36947	0.0228141		-1.56963	3.92714		-1.26238	1.69824
6.963	6.62541		-1.29085	3.99021		1.2312	3.53826								1.97299	0.621616		7.33638	4.903		-1.57105	1.37911		-1.14071	2.97185
6.94563	5.72329		-1.29095	3.37308		1.14221	6.687								1.38227	2.43256		7.32946	1.06511		-1.57415	0.921866		1.69939	-0.802407
6.94301	3.14226		-1.29106	2.04776		1.14284	12.1984								-1.6515	3.4028		7.3185	3.66669		-1.5774	3.05357		-1.18046	3.69945
6.93289	2.10969		-1.29111	3.42636		1.10647	4.26421								2.61954	-0.399311		7.31745	-2.57907		-1.57775	2.99038		-1.2657	1.69548
6.93248	-2.88101		-1.29278	3.21371		-1.57349	2.28232								-2.02359	-0.468		7.30389	2.56252		-1.58042	1.72838		-1.24315	2.95534
6.92407	5.27068		-1.29362	7.95143		-5.90136	-3.0715								-1.46999	2.34321		7.28524	4.32127		-1.58167	2.87166		1.45635	8.71644
6.91956	3.42155		-1.29368	4.34663		1.32737	5.9375								-1.97104	0.821968		7.28234	2.13362		-1.58377	1.19611		-1.3811	3.24343
6.91607	4.32127		-1.29383	4.08869		1.19279	2.38782								-1.61677	3.60963		7.28199	5.93161		-1.58808	4.7523		1.11819	3.69035
6.91231	0.861316		-1.29401	3.4188		1.47111	0.27938								-1.57355	2.12181		7.28015	2.37728		-1.58992	2.35111		-1.21781	2.61505
6.89663	2.49001		-1.29423	1.82381		1.19858	2.02312								-2.30078	5.11231		7.2649	5.08362		-1.59243	1.13086		1.1836	4.77485
6.88797	5.28954		-1.29509	6.95135		-1.19402	4.1042								-3.2259	7.09035		7.24149	4.60773		-1.59391	1.16887		3.30415	-2.25547
6.88062	8.35462		-1.29539	3.27595		-1.20485	5.04211								-2.19353	0.0653887		7.23389	3.12883		-1.59444	1.70602		-1.48711	6.72147
6.86448	0.359316		-1.29608	3.48247		-1.81291	-0.0824948								-2.14514	0.328814		7.21303	5.76708		-1.5949	1.25779		1.51707	1.48176
6.85279	6.66921		-1.29637	3.35656		-1.89328	-0.924606								1.43758	2.81986		7.2117	5.19034		-1.59618	1.59854		2.19647	-2.15577
6.85059	0.879575		-1.29709	2.50214		2.17541	-0.869004								-1.53837	2.60384		7.20681	2.34107		-1.59654	0.382105		2.49845	-1.99177
6.84914	0.244092		-1.29757	1.9031		1.37908	1.57719								1.49939	1.50904		7.19102	-2.3809		-1.59718	-0.341004		2.56641	-1.94048
6.80674	4.00466		-1.29895	3.64915		-1.56664	-0.014278								2.04932	3.80608		7.19019	2.10622		-1.59762	0.889615		1.2934	2.41779
6.7943	4.61785		-1.3004	3.87029		1.51045	1.66002								-2.24633	1.33652		7.1824	3.42155		-1.59944	3.31069		-1.26674	3.01652
6.7904	-1.31217		-1.30076	1.75217		1.37411	1.7437								-1.34452	2.78653		7.15897	1.85674		-1.60601	1.72817		1.32207	1.03101
6.78435	0.304147		-1.30199	5.38305		1.3555	0.591769								2.12659	10.2079		7.15765	11.4486		-1.60697	0.927156		1.56121	4.79841
6.77879	1.77693		-1.30201	7.822		-1.27618	2.6198								-1.68386	2.67216		7.15689	-1.86847		-1.60833	3.87267		2.84238	-2.49883
6.77552	4.42899		-1.30273	3.65002		1.50545	0.171635								-1.4718	4.14634		7.1188	-1.94337		-1.60856	1.3086		-2.87881	-1.70301
6.77491	5.08362		-1.30367	4.3292		-1.046	3.08338								-2.74399	-1.18139		7.11668	2.06318		-1.61013	2.79074		3.27736	-2.76731
6.75333	4.26304		-1.30547	2.2139		2.94687	-2.71949								-1.61295	5.23837		7.1068	-2.40217		-1.61199	1.5967		1.15703	2.79649
6.72828	4.72726		-1.30553	4.27949		-1.25371	2.32054								-1.46988	2.25425		7.09577	4.14912		-1.61241	0.0727098		-2.26423	-0.956186
6.72138	3.90618		-1.30628	4.37032		1.57125	-0.40661								-2.19007	-0.097622		7.07412	2.65055		-1.61386	0.5463		-1.65614	-0.0700483
6.68573	2.95897		-1.30661	3.20577		1.13717	4.88892								-1.44328	8.07032		7.07359	2.55546		-1.61564	1.51948		3.05313	-1.70101
6.68308	2.43166		-1.3067	3.63436		1.07583	3.29533								-1.39338	3.35138		7.06461	2.94836		-1.61576	1.04068		-2.36378	-2.2016
6.66719	5.00066		-1.30708	3.55667		-1.16993	3.58381								1.3977	5.75384		7.05759	2.93092		-1.61623	0.20271		1.17295	3.68722
6.66394	2.14719		-1.30733	3.98005		1.44473	0.990856								2.24312	1.74528		7.05136	1.18599		-1.61731	1.78468		-3.07683	-2.24781
6.65807	0.433655		-1.3074	6.43196		1.2144	2.49536								-1.58212	2.14441		7.04161	-2.02744		-1.61936	1.52783		-5.68634	-3.26189
6.65048	0.878959		-1.3074	2.15046		-1.64016	-0.234464								2.01932	10.7225		7.0371	3.52576		-1.62078	3.49987		-1.33408	0.796155
6.64955	5.90052		-1.30775	3.01725		1.18272	3.88563								-1.50139	4.61088		7.03568	-0.0855926		-1.62085	0.157042		-1.78399	-0.41777
6.64565	0.0614507		-1.30826	4.55341		1.33304	2.64619								1.37485	2.88723		7.03048	8.45915		-1.62298	0.209475		1.53736	1.88482
6.63979	1.2261		-1.30891	1.11752		-1.09378	2.64703								-1.45772	2.66515		7.01041	3.98322		-1.62745	2.52205		1.37214	1.81306
6.63276	2.09352		-1.31081	3.76171		1.26236	3.18138								-1.43726	3.87883		7.00068	0.426571		-1.63188	-0.356872		-2.66565	-2.16738
6.60885	7.00666		-1.31145	1.05167		-6.54081	-2.76911								-1.48417	1.17009		6.99988	-0.467166		-1.6324	0.966711		1.38797	0.499288
6.60751	0.755329		-1.31186	2.84949		1.09935	2.60862								1.51312	2.04171		6.99902	3.59776		-1.63681	1.04546		1.62893	-0.413842
6.60508	0.822376		-1.31211	3.8947		1.3964	0.268787								1.98938	1.91444		6.98766	2.44537		-1.63739	1.2024		1.30052	3.07347
6.58822	4.65186		-1.31237	1.0264		-1.16976	3.74706								-1.77319	6.62832		6.9842	-2.22059		-1.63805	4.17179		2.73356	-1.24542
6.57286	2.11331		-1.31322	3.21759		1.50341	2.23489								1.36436	3.00094		6.98402	-1.33103		-1.63935	1.38999		1.67768	-0.87477
6.5524	4.75634		-1.31374	5.7774		-1.12518	2.33891								1.39436	1.97985		6.98065	-0.56136		-1.63999	0.953809		1.30588	1.1035
6.54322	3.40873		-1.31374	5.17903		1.20065	1.69037								2.18314	-0.847009		6.97878	-0.242123		-1.64391	0.174035		1.31581	0.611976
6.53189	-2.06905		-1.31399	3.60966		-1.26867	3.65932								-1.43572	1.91239		6.9722	3.90618		-1.64433	2.84949		3.34355	-2.21335
6.53017	3.66591		-1.3142	1.33636		-5.76284	-3.24727								1.58775	2.66882		6.97174	4.26304		-1.64521	0.382336		-1.11462	2.90059
6.52443	6.92459		-1.31447	1.25389		-5.83378	-3.15832								-2.31509	4.60938		6.97142	2.68314		-1.64735	4.87894		-1.2272	3.63184
6.51813	0.787253		-1.31448	3.50309		1.09622	4.98939								2.34101	-0.311838		6.96715	1.83058		-1.64797	2.22687		-2.29026	-1.59918
6.49357	3.24239		-1.31475	2.78449		-1.92797	-1.1976								-1.63153	3.71911		6.96094	-2.91948		-1.64849	2.16152		2.41643	-0.593522
6.49323	1.09922		-1.31506	1.74802		-2.30423	-1.63262								-1.82627	5.04999		6.95309	-1.68981		-1.64899	3.62998		5.64276	-1.65492
6.48422	-3.39666		-1.31572	1.69439		1.10914	5.97685								-1.51167	2.70335		6.94952	8.81741		-1.65022	6.29854		1.09429	2.8641
6.48006	-0.467166		-1.31628	1.40939		-1.18177	2.92933								-2.64136	-1.59547		6.94306	3.19459		-1.65112	1.70192		5.64276	-3.28906
6.47445	2.56179		-1.31635	2.24626		-1.10997	2.30346								-3.60369	-2.34009		6.9375	2.44891		-1.65524	0.87361		2.59445	-0.934005
6.47234	-0.909296		-1.31685	2.70419		1.13529	2.70224								-1.49195	6.6899		6.92861	3.39388		-1.65566	0.524507		1.16922	4.28553
6.46616	2.7962		-1.31769	2.02784		-1.15854	3.69341								1.34107	2.74329		6.92821	0.610103		-1.65635	1.93825		1.37364	4.69192
6.46572	2.31044		-1.3179	1.02163		1.3213	0.687448								-1.76482	4.73254		6.9177	4.6914		-1.65831	3.48705		1.24396	2.40726
6.4544	3.43259		-1.31814	2.80013		-1.10417	6.76005								2.11833	0.212778		6.91479	-1.6163		-1.65865	-0.00454802		-1.53154	0.318416
6.45129	-0.166128		-1.31888	2.79059		3.1176	-2.70498								2.61854	2.18101		6.91067	-2.60886		-1.66096	0.863129		-3.86025	-1.83724
6.44782	6.16615		-1.31932	1.75377		2.66029	-2.53629								-1.80172	5.42667		6.90853	-1.32867		-1.66215	3.42576		1.15667	4.66462
6.4476	3.67965		-1.31958	4.40373		1.41282	0.258208								-1.94106	-0.5152		6.90468	3.39178		-1.66225	0.408666		1.73993	0.222011
6.44069	-0.266789		-1.31973	1.67003		-2.79138	-2.24518								1.52612	4.1913		6.88978	2.78753		-1.66292	4.87709		-1.21544	5.43965
6.43824	-1.61567		-1.32086	3.65898		1.16931	4.21475								-1.61736	9.96531		6.87591	0.787253		-1.66321	1.28185		2.2914	-1.4102
6.434	1.55903		-1.32134	3.66709		-1.6617	-0.728482								-1.63247	1.29265		6.87065	-2.49786		-1.67245	-0.513795		2.6711	-1.53579
6.43113	-3.22038		-1.32182	2.58462		-1.52911	0.340929								-1.55068	7.90233		6.85425	7.84818		-1.67424	0.106461		-1.82827	-0.65145
6.42557	2.68314		-1.3224	1.50038		-1.62873	0.347365								-3.74596	-1.3114		6.85161	-2.88021		-1.67454	4.77617		3.19481	-2.8948
6.40847	3.16869		-1.32308	5.07684		1.17922	2.60995								1.36653	4.65366		6.84546	-2.35034		-1.67519	1.70472		-5.69412	-3.25939
6.40524	5.37001		-1.32406	1.47455		1.62299	1.56169								-2.45793	-0.572549		6.84153	4.31268		-1.67552	4.45777		1.25557	1.93321
6.40485	-3.02168		-1.32406	3.33376		-1.09039	3.7312								-1.42442	4.37259		6.83715	-2.28598		-1.67888	-0.484145		1.88821	-0.610099
6.39601	1.65897		-1.32437	5.15904		1.19683	6.99636								-1.4698	1.56891		6.83661	-2.62059		-1.68001	0.0478665		-1.2513	1.16626
6.3741	4.66893		-1.3244	6.43107		-1.1903	1.67814								3.18728	-0.537777		6.82577	1.88413		-1.68006	3.41066		-1.12672	2.4053
6.36386	4.81804		-1.32445	1.46721		1.09449	4.75248								-1.61348	2.86407		6.82337	5.98481		-1.68038	1.40159		-1.18792	7.0188
6.35112	3.35001		-1.32451	3.95372		1.11381	4.15919								4.0692	-2.1332		6.80896	8.79617		-1.6807	0.59172		1.88348	-1.18426
6.35078	1.14418		-1.32509	1.63234		1.72049	-0.626281								-1.40318	5.39988		6.79232	0.618347		-1.68218	9.37466		2.91315	-1.80882
6.34128	6.38655		-1.32547	1.25986		1.82471	-0.843712								-2.10119	0.100495		6.78992	5.91027		-1.68243	1.22314		-1.47723	1.15385
6.33852	3.35119		-1.32586	2.34302		1.48171	2.9041								1.59005	1.51397		6.78847	3.88024		-1.68344	3.56509		3.1765	-2.60333
6.33454	5.893		-1.32625	2.88723		-1.09646	3.4137								3.21729	4.35929		6.78753	-1.8453		-1.68389	-0.380842		-1.70449	1.85797
6.33286	1.42747		-1.32741	4.08602		-1.34719	0.719282								-2.32636	0.0790175		6.78583	1.09922		-1.68627	1.3944		-1.12887	3.42587
6.32577	3.83644		-1.32837	3.17633		1.70768	-0.776557								1.58688	1.1908		6.77974	1.77693		-1.68773	0.524526		3.55905	-2.41523
6.31082	3.12588		-1.32891	7.6164		1.20686	2.22874								-2.01689	6.92459		6.77093	1.20823		-1.68853	2.59835		1.56375	5.85602
6.3084	3.11495		-1.32922	2.85087		1.26339	1.06089								-2.0275	1.46664		6.76327	2.09352		-1.69182	1.22512		1.15269	5.04589
6.29918	0.936678		-1.32972	1.16434		1.68413	4.48827								1.35534	2.6285		6.75562	1.65718		-1.69184	8.48983		2.00219	-0.34984
6.28027	7.99523		-1.32999	2.2519		-2.86585	-1.78756								1.96788	0.348872		6.75128	2.10239		-1.69208	1.32805		-1.18843	1.75664
6.2753	3.86594		-1.33004	1.16654		1.32439	1.64625								-1.42884	2.65302		6.74779	2.03115		-1.69259	0.958812		-1.11942	2.81137
6.26388	6.47673		-1.33007	5.10115		-1.72967	0.276758								-2.17964	-0.814332		6.73518	1.03483		-1.69481	1.10357		-1.14872	1.90844
6.25512	4.0039		-1.33007	4.46447		-1.18909	1.56707								-1.49517	5.83287		6.71459	2.77482		-1.69518	5.90653		-1.17705	2.7502
6.25136	6.07833		-1.33048	2.95534		-1.2275	1.67089								1.67496	2.01584		6.70993	-2.23687		-1.69782	0.866227		-1.24754	2.40709
6.24165	3.79903		-1.33061	1.11021		2.06822	-1.62143								-1.6616	1.9058		6.70859	0.410932		-1.7036	6.20244		-1.13985	4.37889
6.23975	10.2873		-1.33074	4.49373		-1.54177	0.620286								3.07849	-1.55183		6.69514	3.12588		-1.70429	1.34646		-1.44075	0.244471
6.23974	2.06302		-1.33168	2.07165		-1.1631	5.6533								1.34156	3.18611		6.69387	3.16869		-1.70462	0.18534		-1.31275	1.3704
6.23677	-0.56136		-1.33169	5.36978		-1.20381	1.68695								3.28102	-1.6859		6.68359	1.01743		-1.70703	4.12953		-1.14496	2.86581
6.22877	0.618347		-1.33174	1.89684		-1.23908	1.70125								1.57198	4.34674		6.67481	0.307059		-1.71227	0.986316		1.11563	3.92997
6.2151	6.72404		-1.33196	2.28171		1.15217	6.81537								-1.60485	2.97666		6.6573	-2.47504		-1.71502	-0.676736		2.63822	-2.21179
6.21028	2.29889		-1.33211	3.47419		-2.08439	-0.822647								-1.39092	10.0144		6.6537	3.49284		-1.71664	-0.0368197		1.29962	0.952388
6.20834	8.45324		-1.33231	3.52668		-1.28187	1.28764								-1.46637	4.24762		6.64819	4.033		-1.71774	-0.0900175		-1.88671	-0.188645
6.20678	2.56252		-1.33248	1.27707		-1.92951	-0.820946								2.27726	-0.546559		6.64605	0.72133		-1.71928	1.49828		-5.49892	-3.16657
6.20597	8.75564		-1.33256	1.8121		1.06924	2.4934								-1.46797	1.22599		6.64443	2.82602		-1.72855	1.20969		1.55644	1.85033
6.20088	2.86779		-1.33263	1.13086		-1.32781	4.00357								-1.42522	3.38087		6.64382	3.69708		-1.72887	4.8522		1.35744	1.91046
6.19929	-0.529163		-1.33315	2.6909		1.15901	6.83986								2.05816	1.31868		6.64176	2.21992		-1.72962	-0.106355		2.19238	-1.4231
6.19726	4.63003		-1.33445	4.4088		1.15083	7.70463								2.70903	-1.3698		6.64161	2.10684		-1.7297	0.0569483		-2.14994	-1.50959
6.19219	4.9514		-1.33477	4.89142		-1.37786	0.562069								-2.27913	0.122661		6.63785	3.30852		-1.7313	1.93137		1.48777	-0.284232
6.18939	3.26048		-1.3348	2.21042		2.99708	-2.67396								6.25118	-2.78793		6.63279	2.16082		-1.73131	1.96987		-2.6921	-2.52925
6.17116	2.08279		-1.33482	1.45792		1.1979	4.13608								1.44256	5.27206		6.62171	3.24239		-1.74247	0.686799		3.28981	-2.39164
6.17091	0.486545		-1.33535	2.02923		-1.46758	0.920674								-1.35394	2.00954		6.61346	7.89605		-1.74513	2.73568		-1.23945	3.63339
6.16469	2.11412		-1.33601	1.75699		-2.19613	-1.04203								-1.39184	8.16791		6.60848	0.351692		-1.74564	0.500806		2.23235	-1.58572
6.16421	-0.275158		-1.3361	4.09652		-1.26488	1.73153								2.14814	4.75745		6.59663	0.452302		-1.74575	2.3006		1.62768	-0.646052
6.14848	2.81017		-1.33643	8.32027		-1.31187	1.4628								-2.04725	-0.802818		6.59258	4.42899		-1.74893	0.988398		-1.76561	0.549419
6.13716	-1.71863		-1.33682	3.46399		1.3519	1.26716								-4.98619	-2.46764		6.57527	-0.92014		-1.74902	1.48839		1.3018	7.92465
6.11358	1.62396		-1.33813	2.60089		-1.30499	0.918461								-1.79624	0.649338		6.57054	0.261686		-1.74915	4.53931		-4.08603	-2.52956
6.10735	3.66278		-1.3386	5.22934		-2.2058	-1.50663								-2.28271	-0.782889		6.56899	-0.546559		-1.75001	2.17743		-2.62859	-2.16615
6.10478	3.19459		-1.33867	1.64918		-1.35628	1.80184								3.03365	4.38531		6.54075	0.460748		-1.75193	1.01223		-1.40379	0.497216
6.10345	3.08155		-1.33905	2.99937		1.49148	0.846122								-1.54194	2.09167		6.53965	-2.35904		-1.75437	1.94787		-1.90148	-1.4444
6.09777	6.47906		-1.33949	0.969479		1.79817	-1.10426								-1.61544	0.836577		6.53752	0.0620489		-1.75489	0.0360001		1.19398	5.56444
6.09384	4.91688		-1.33951	2.42805		-1.07885	3.578								1.63719	1.81437		6.52965	-2.32216		-1.75905	0.280492		-1.14151	2.10728
6.09346	4.46439		-1.33995	0.882431		-1.15142	3.63172								-1.82305	3.27277		6.52584	-0.720088		-1.76011	-0.134809		1.84514	0.0408195
6.08775	4.60938		-1.34117	1.51164		-1.09744	3.84596								2.24365	1.2687		6.52174	9.37695		-1.76269	8.27144		1.85823	0.366527
6.0847	4.75915		-1.3412	2.84055		2.86434	-0.0687191								1.3999	3.62631		6.52023	1.68788		-1.76897	-0.475747		-2.79379	-2.41864
6.07587	2.66009		-1.34172	3.62017		-1.62139	0.382024								-1.58158	4.20531		6.51484	2.73222		-1.77242	0.209439		1.94351	-0.689162
6.07571	2.34321		-1.34206	1.39165		1.12722	2.85083								2.08326	4.65642		6.50901	2.14719		-1.7751	0.441619		3.74768	-1.83704
6.06703	0.642305		-1.34227	4.28221		-1.04358	3.50713								-3.37428	-2.35481		6.49754	0.244092		-1.7758	0.613925		2.13009	-1.25753
6.04564	7.7858		-1.34259	3.01316		1.15547	1.64284								-1.8991	4.94419		6.48963	2.15093		-1.77596	-0.488342		1.11926	6.21238
6.04034	9.00594		-1.34295	2.52365		1.29299	3.81529								-2.65983	5.69288		6.48927	1.7808		-1.77597	2.05437		1.34603	4.71424
6.03948	-0.525694		-1.34352	5.07175		-1.22352	1.04575								-1.36132	3.06836		6.48153	-2.51731		-1.7771	-0.252783		1.90001	-0.904144
6.02494	-2.70244		-1.3441	1.19484		-1.68273	2.46407								-2.00068	3.09719		6.4812	2.31044		-1.77724	1.92206		1.38253	3.46827
6.02374	2.50906		-1.34451	6.08784		-1.31448	1.14255								2.18194	3.61403		6.46986	2.25172		-1.78104	2.42993		-1.10601	2.40278
6.01528	1.46852		-1.34456	2.74507		-1.0509	3.13389								5.8223	-1.78876		6.46963	-2.70244		-1.78114	0.420181		1.45885	0.516982
5.99811	3.98322		-1.34465	3.19055		1.20049	3.7732								1.51376	1.71203		6.45616	1.46852		-1.78379	-0.471286		-1.30964	1.26446
5.99522	2.18337		-1.34603	2.07794		-1.74896	-1.08212								2.4977	2.7344		6.45329	2.10969		-1.78421	1.27032		-1.1452	5.36978
5.99412	6.01645		-1.34669	3.69691		-2.02229	0.0268894								1.53595	2.66127		6.44767	3.50345		-1.7889	0.587678		1.11131	5.49132
5.9878	-0.0761353		-1.34677	2.05723		-2.68805	-1.82336								1.80283	0.846332		6.42417	4.16534		-1.79004	0.268541		-1.96913	-1.34484
5.98131	2.82923		-1.34724	2.43648		-1.99432	-1.14777								-1.71423	3.7066		6.40644	-3.06605		-1.79382	0.0452476		1.24948	2.90982
5.97551	4.67749		-1.3477	2.67896		2.45191	-1.96322								2.43071	1.61834		6.3996	4.15503		-1.79764	6.14078		1.47048	4.28758
5.97479	2.27433		-1.34773	3.68659		-1.1866	6.83095								2.16242	-0.142904		6.38554	5.59038		-1.80224	0.922838		-2.55949	-1.67412
5.96886	4.27949		-1.34776	2.29168		-1.14532	2.02349								-2.00693	4.82883		6.38129	-2.19341		-1.80244	0.941912		3.22036	-2.57426
5.95004	5.62799		-1.3481	3.82907		1.10234	6.73259								2.07636	4.06731		6.37651	3.87591		-1.80372	-0.259053		-2.61365	-2.02394
5.94212	-1.1471		-1.34847	3.46825		-1.45252	2.11818								-1.79238	6.43421		6.36611	-0.499073		-1.80598	2.81299		1.41958	4.53736
5.92405	0.915945		-1.34876	3.17366		-1.41321	0.552101								1.65647	2.61496		6.36104	-1.92783		-1.80777	1.69368		1.94106	-1.50648
5.92402	5.73285		-1.34883	4.05611		1.5798	1.48168								1.81956	9.33044		6.35821	-2.4133		-1.80796	-0.464823		1.11368	3.60947
5.92029	2.10239		-1.34951	1.18695		-1.06726	3.52102								-1.31772	6.98264		6.34216	2.35997		-1.80989	-0.287192		-1.19458	3.39348
5.91829	2.71531		-1.34965	3.85261		-1.43366	0.200177								-1.72845	7.3273		6.33146	1.03821		-1.81018	1.11739		-3.02528	-2.21385
5.90417	3.79963		-1.34996	6.38962		1.16102	2.11462								2.12505	3.11648		6.31602	5.30245		-1.81669	0.580945		1.59598	-0.364625
5.90396	5.33204		-1.35097	1.23325		1.183	3.19527								-1.61761	6.38146		6.31412	-2.42585		-1.81747	-0.343876		1.55584	-0.332252
5.88347	4.69376		-1.35099	3.50084		1.3082	4.37382								2.20191	4.32797		6.31122	1.48138		-1.8177	2.10531		1.70334	-0.309931
5.87904	-1.38846		-1.35224	4.69292		1.35132	1.5543								2.58706	0.614157		6.30464	4.0618		-1.82245	0.161609		1.32898	2.45679
5.87471	3.74684		-1.35238	1.85661		1.7396	-0.591983								5.12261	0.542028		6.29059	6.96066		-1.82434	1.21442		3.58708	-3.1137
5.87382	-1.64642		-1.35254	1.76076		-1.29388	4.42466								-4.73317	1.27309		6.28799	2.56179		-1.82748	-0.906713		-1.36674	0.936906
5.86953	0.540697		-1.35257	1.94559		1.09001	4.60722								-1.36219	6.18992		6.28763	1.25336		-1.82819	-0.427475		2.89169	-2.37889
5.86554	2.49071		-1.35326	2.81761		-1.11035	4.78647								1.55072	4.39303		6.27915	5.98331		-1.83259	0.268703		-1.24498	3.04568
5.86085	5.42312		-1.35339	4.68644		-1.25337	2.43115								2.11757	0.272084		6.27065	1.36066		-1.83523	-0.0152665		1.47967	1.56573
5.85836	1.50074		-1.35342	2.54074		-2.02013	-0.651748								-1.42115	1.4064		6.26582	5.12884		-1.83563	0.252579		2.78751	-2.30364
5.85579	2.61391		-1.35349	3.38599		-1.06194	2.95909								2.95905	-0.231103		6.26423	4.73727		-1.83599	0.0141605		-1.21662	1.25864
5.84992	2.06998		-1.35367	3.56957		-1.44744	0.0735907								-1.91738	0.309611		6.26362	5.73798		-1.83673	1.61604		1.63037	0.381253
5.82612	0.464957		-1.35498	2.94656		1.05035	3.78214								2.62007	1.77825		6.25984	5.69288		-1.83814	0.465096		-1.29237	1.74271
5.82477	7.40872		-1.35569	6.30148		1.30162	2.87819								2.6415	2.06633		6.25542	-2.40188		-1.8399	0.772567		3.19227	-2.05551
5.8225	7.17777		-1.35605	4.70234		-3.74757	0.376052								2.1312	-0.515515		6.24514	2.50906		-1.84414	-0.239692		-1.15672	3.37909
5.81633	-1.44801		-1.35642	2.54752		2.23219	-2.1081								-1.95934	3.17751		6.23652	3.00975		-1.84488	-0.326016		-1.72951	-0.320216
5.80432	-1.07271		-1.35662	1.28089		-1.1895	1.30856								-1.50648	0.829266		6.23498	3.95692		-1.84678	-0.0431437		-2.0525	-1.39125
5.80174	3.3734		-1.35712	2.5053		-1.0847	6.38099								1.44145	2.56143		6.2245	5.27068		-1.8479	0.294424		-1.13505	6.07918
5.7981	1.23994		-1.35731	2.08745		-1.05042	2.58622								-1.5829	4.35307		6.21649	-1.23111		-1.85076	1.49012		2.54224	-2.01218
5.78887	3.10844		-1.35757	4.3519		-1.25815	5.36276								-1.8481	-0.29617		6.21366	0.18512		-1.85246	-0.382638		1.33763	3.30381
5.78383	-0.734412		-1.35951	0.58877		-1.10416	8.243								1.41989	1.92962		6.21262	5.85585		-1.85377	-0.0868291		-1.18196	2.22987
5.76748	4.69191		-1.35954	1.42702		1.62252	2.67035								-1.31746	3.34441		6.20976	-2.15621		-1.85574	9.47047		-2.33385	-1.0189
5.76663	4.15719		-1.35988	4.78407		-1.12559	4.35479								-1.56516	5.41808		6.20485	1.06689		-1.85713	5.38979		1.19142	4.94182
5.75031	9.79178		-1.36102	1.6864		-1.07623	5.09401								-1.42489	4.02198		6.20258	2.12698		-1.85755	3.34508		-1.17567	2.21169
5.74739	2.93013		-1.36129	2.96321		-1.14917	3.99031								-1.962	5.4672		6.19835	0.117529		-1.86246	1.54363		1.35194	0.629349
5.74342	5.56999		-1.3613	1.93416		1.86335	-0.390152								-1.30132	8.33662		6.19043	-3.01098		-1.86744	2.44286		1.37077	1.39409
5.74216	3.86566		-1.36158	3.74888		-1.08264	3.16746								1.5507	1.15777		6.17861	5.36477		-1.8744	1.5609		5.64273	-3.42451
5.73786	-1.65139		-1.36202	3.65769		-3.72294	-2.4519								1.85951	5.39858		6.17691	2.56368		-1.8744	-0.0577459		-1.15806	2.74305
5.72435	-2.00909		-1.36234	0.895132		-1.85321	-0.700519								1.64834	1.17531		6.16709	4.63013		-1.8754	-0.0299349		1.27598	5.2698
5.70275	-0.790131		-1.3631	3.96193		1.10351	3.66683								-1.90387	4.13447		6.15849	2.20358		-1.87803	-0.0801532		-1.22309	1.95999
5.68954	4.77246		-1.3631	3.64082		1.63395	-0.425185								-3.63264	-2.37397		6.15729	-1.42004		-1.87975	-0.480398		2.24381	-0.860707
5.68762	5.05977		-1.36321	2.5814		-1.15876	3.52466								3.40549	-0.377267		6.14936	-1.2309		-1.88022	-0.549605		-1.54458	5.16107
5.68127	1.58227		-1.36375	2.74647		-1.22349	4.89707								-1.78517	1.78677		6.14696	-0.275158		-1.88173	0.808023		-1.39105	0.234246
5.68017	5.75421		-1.36462	5.00464		1.15279	2.71881								5.43916	-0.0913277		6.1469	4.1641		-1.88368	2.81773		2.21999	-1.9379
5.67753	8.00495		-1.36482	3.71114		-1.35513	0.393471								-2.42804	5.76708		6.14147	-3.38544		-1.8871	0.941041		-2.61024	-2.50726
5.67724	0.041626		-1.36522	3.19447		-1.27228	1.53728								-1.97042	4.06268		6.1399	-0.319648		-1.88805	4.02282		-1.22053	4.33214
5.65593	-0.700828		-1.366	4.09513		-1.44781	-0.0935343								1.59171	1.30191		6.13935	1.1149		-1.88855	2.28531		-1.80723	-0.982978
5.65081	1.60954		-1.36603	4.8522		1.12025	2.83173								-1.88352	0.9703		6.12395	-1.74735		-1.88883	1.03261		-1.65955	-0.503053
5.65012	6.35451		-1.3668	1.9872		-1.09755	5.19448								-1.52692	3.16396		6.11678	-1.89283		-1.88889	-0.962804		1.54041	0.448161
5.64852	-1.23111		-1.36724	4.04208		-1.21632	1.87274								-6.05121	-3.28638		6.0989	0.822376		-1.88903	0.0973742		1.39399	2.04866
5.64326	2.89003		-1.36769	8.04759		-1.12449	4.11686								-2.89395	0.511919		6.08947	1.20506		-1.89061	-0.576328		-1.86661	2.92186
5.63276	6.58153		-1.36838	4.37914		1.261	3.17697								1.82734	0.773895		6.08545	-3.12063		-1.89112	0.789147		-1.14397	3.63246
5.61766	0.858035		-1.36876	4.4898		1.36474	0.349165								3.52891	-0.188051		6.08417	1.46664		-1.89413	-0.820854		-1.31233	0.9287
5.60125	7.54558		-1.36887	3.53733		2.31363	-2.13647								-3.27537	-2.10691		6.07721	0.45689		-1.89416	1.04067		-1.17675	1.74051
5.59391	4.94972		-1.36913	2.73424		-2.71233	-2.14528								-2.69711	-1.44801		6.05842	-2.25119		-1.89976	-0.182219		1.94345	-1.66731
5.59187	-0.0828768		-1.3692	2.94387		-1.10799	2.40798								-1.55119	6.18101		6.05599	-0.166128		-1.90115	-1.13562		1.7212	-0.776557
5.59125	0.595091		-1.36953	2.87157		1.20015	4.66777								-3.2543	-2.68784		6.04617	5.72329		-1.90326	2.21541		-1.1222	4.5903
5.57492	5.50849		-1.37018	4.8		1.43609	4.18781								-1.71891	3.43488		6.03957	5.87854		-1.90656	2.3828		-1.60979	0.0670456
5.57481	0.00885971		-1.37035	4.28809		1.15455	3.16189								1.49486	1.17099		6.03473	-2.32598		-1.90951	0.472072		-1.31115	1.16654
5.57374	4.20768		-1.3704	2.00024		1.49138	5.03906								-2.19653	0.420238		6.02185	4.72726		-1.91013	0.0608384		5.65711	-3.03467
5.57268	1.34874		-1.37147	2.71046		1.16496	2.84946								-1.90865	-0.601819		6.01835	-2.89514		-1.91593	-0.691435		-1.32928	1.11303
5.56935	5.97902		-1.37149	0.98876		-1.16802	2.7014								1.79405	0.121509		6.01526	1.24655		-1.9171	1.5282		-1.28954	1.08565
5.55954	4.78526		-1.37193	1.23581		-1.40434	0.334776								3.51736	-1.42362		6.01077	3.86167		-1.9187	-0.0905609		1.17077	4.59559
5.54585	3.23677		-1.37224	0.838757		-1.06764	3.85065								-1.28711	6.78978		6.00035	3.78651		-1.91942	0.337915		-1.29997	1.24963
5.54146	9.63708		-1.3723	2.05375		1.26046	5.26095								2.56721	1.76635		5.99983	6.75886		-1.92506	5.01478		1.34371	0.515855
5.53956	1.88174		-1.37275	6.18167		2.50568	2.29992								-2.10104	5.06667		5.98773	-0.384877		-1.92514	-0.852633		-2.67045	2.45922
5.53323	4.3603		-1.37348	3.24901		1.50449	0.0569371								-1.5781	2.0692		5.97546	7.21893		-1.9268	-0.863247		-1.8782	-1.39768
5.5306	8.89834		-1.37373	3.30939		1.19217	3.62117								2.54002	-1.48101		5.97114	-3.23073		-1.93013	7.9108		-1.54564	-0.350564
5.52799	4.06688		-1.37436	4.44859		-1.07967	5.08217								2.09153	1.86177		5.96448	1.06058		-1.93198	-1.08212		-1.4376	0.151177
5.52347	0.511919		-1.37467	2.70964		-1.07115	8.5755								1.83884	9.00033		5.9476	9.79178		-1.93373	0.0570174		1.77512	-0.76745
5.52168	5.68418		-1.37531	3.44863		1.45999	-0.0210203								-2.1751	1.35427		5.92829	-2.94026		-1.93437	-0.226236		-1.95179	-1.2136
5.5105	1.78187		-1.37585	3.97527		2.60609	-1.93341								-1.31971	4.16534		5.92828	-2.60227		-1.93515	-0.898567		-2.06965	-1.37427
5.50575	6.33248		-1.37634	2.14606		1.28807	1.50658								1.25407	2.97648		5.92488	4.10277		-1.93566	-0.715305		1.16736	2.83173
5.50187	0.660265		-1.37679	4.48493		1.91199	-1.26817								-2.34324	-1.43535		5.91524	-2.9644		-1.93611	-0.976262		2.23127	-1.44891
5.50083	0.412962		-1.37723	1.92237		2.03075	-1.43509								1.42573	4.40248		5.91515	-0.751606		-1.93647	-0.500107		1.25047	3.5276
5.49864	4.73934		-1.37727	6.10802		1.54028	0.322804								-1.82548	2.6427		5.91068	2.01976		-1.93811	1.45045		-1.24389	3.04982
5.49595	0.134352		-1.37742	2.45589		-4.30599	-0.160905								-1.47955	3.22859		5.9095	1.13364		-1.93812	3.92779		-2.02722	-1.60709
5.49588	3.57206		-1.3778	7.77775		1.42708	3.11714								2.01867	2.62606		5.89364	2.36002		-1.94228	1.70533		-1.22173	1.72943
5.49383	5.00687		-1.37827	3.97521		-1.59965	-0.18895								-1.6277	0.883676		5.89241	1.56638		-1.9424	3.09101		-2.51601	-1.95526
5.48833	0.70332		-1.37847	4.4881		-1.41425	1.39459								1.91914	2.93092		5.86783	1.60954		-1.94302	0.266616		-1.57369	-0.360066
5.48166	1.8363		-1.37881	2.7502		-1.19548	1.45128								2.78036	-1.96892		5.85691	8.63201		-1.94302	-0.296903		1.33421	9.43837
5.47758	8.98661		-1.37909	3.1752		-2.33442	-1.75231								-3.56159	-2.41502		5.84776	2.1512		-1.94787	0.999395		-1.505	3.12926
5.47458	4.41895		-1.37988	3.34357		2.23183	-1.76735								1.26881	3.03829		5.83952	-0.752934		-1.94906	-0.206242		-1.319	1.35885
5.46052	7.20742		-1.38041	1.90798		-1.09032	2.24358								-2.22627	-0.963607		5.83744	0.879575		-1.94936	-1.14533		1.13267	4.92695
5.43944	-0.752934		-1.38045	1.33519		-1.0921	2.57212								-2.59668	-0.946369		5.82588	4.66516		-1.95557	0.160991		-1.16104	6.22629
5.43799	6.87734		-1.38064	1.96396		-1.77272	-0.455959								1.58892	1.54809		5.81996	4.43434		-1.95787	1.80553		1.22476	1.27661
5.43721	3.59669		-1.38064	2.08036		1.21277	1.82659								-1.32071	4.5232		5.81482	-3.2795		-1.95906	4.16715		1.49624	0.328037
5.43448	2.69835		-1.38298	1.62249		1.07167	2.63993								1.27337	4.4794		5.81442	3.66591		-1.95961	0.410752		1.24887	3.40074
5.4323	4.06268		-1.38352	1.89427		-1.62089	-0.532448								-5.92036	-3.16974		5.81197	-0.264537		-1.96148	-0.772633		3.57191	-2.78047
5.42909	1.20506		-1.38357	2.19182		1.91896	-0.691754								2.03445	1.16507		5.80505	2.08279		-1.96292	0.454179		-1.4173	0.360227
5.42836	0.509215		-1.38358	4.70014		-1.67861	0.224019								1.2989	3.14059		5.80059	0.248944		-1.9733	0.495972		-1.63845	-0.805056
5.42748	9.4914		-1.38405	0.876322		1.44878	0.582944								-1.77854	3.77901		5.80006	-2.86546		-1.97777	0.200362		-1.13164	3.00257
5.42008	5.25328		-1.38425	8.58075		-1.21634	5.32806								-2.88706	-2.05533		5.79974	-3.49386		-1.98186	-0.488192		-1.54792	0.553171
5.41983	3.38296		-1.38425	2.35399		-1.44702	0.0184066								-1.52882	0.973721		5.78895	0.103255		-1.9875	0.629663		-1.2937	0.949689
5.41788	4.67021		-1.38441	0.992055		-4.40286	0.32922								-6.08555	-2.62166		5.78754	5.29846		-1.98823	1.56594		1.71789	8.25335
5.41648	9.42425		-1.38441	4.73631		1.21053	2.54501								-1.82485	0.151623		5.77036	3.77123		-1.98835	1.31631		1.66477	-0.908492
5.41251	4.70211		-1.38461	5.72785		1.12306	5.93786								2.16824	2.23626		5.76812	4.59834		-1.98885	-1.22839		2.49706	-1.40552
5.40766	3.02114		-1.38506	0.899058		1.16877	5.71958								-1.4489	7.33207		5.76151	-0.96922		-1.99359	-0.283514		1.82257	-0.441116
5.4066	9.4825		-1.38526	2.05998		-1.23608	4.75293								-1.93814	-0.428151		5.75761	5.03402		-1.99411	-0.276285		1.83947	-0.981777
5.40196	1.91838		-1.38527	2.71711		-1.14412	1.62951								1.85215	0.129793		5.73526	-0.0180476		-2.00681	-1.15218		-1.55465	0.132631
5.39659	-1.58181		-1.38552	4.89253		1.77996	-0.394921								-2.08478	-0.710718		5.72306	-1.58181		-2.01234	-0.544167		-1.30636	4.33669
5.38931	7.00333		-1.38556	3.24154		-1.05718	3.947								-1.50019	1.56034		5.71976	3.86594		-2.01346	0.00230616		-1.78809	-0.650397
5.38513	0.123746		-1.3857	3.96939		1.11319	2.96602								2.06928	-0.36155		5.7181	-1.79268		-2.01376	-0.616916		1.20136	1.60802
5.37962	0.803567		-1.38603	1.35071		-1.07166	3.6291								1.59679	1.23218		5.71463	-1.48251		-2.01513	4.4591		-1.08703	3.37628
5.36881	2.45363		-1.38606	6.51628		2.22411	-1.46695								2.25577	0.410752		5.71429	3.66371		-2.02477	-0.552167		1.22257	1.42405
5.36721	9.4811		-1.38632	1.79923		2.03892	-0.751918								-2.84195	-0.550194		5.70812	-0.664096		-2.02758	1.6255		-3.12192	-2.64063
5.36444	0.781807		-1.38691	4.15927		-1.63944	-0.366016								2.36494	2.06717		5.69641	6.92894		-2.02991	-1.34309		1.21848	5.31029
5.35255	6.08991		-1.38739	2.35564		-1.82873	-1.14162								-2.58656	0.977885		5.69496	0.668762		-2.03302	7.89405		-1.97886	-0.140454
5.34588	3.26499		-1.38751	4.19127		-1.06978	5.21009								1.74029	8.60701		5.68797	7.00666		-2.0358	0.549654		3.18823	-2.83668
5.3435	9.29413		-1.38891	1.44979		1.54503	-0.580121								1.30796	3.31293		5.68224	3.43259		-2.03837	1.52692		-1.26069	1.23267
5.34023	8.13919		-1.3893	2.59799		-1.26482	2.69343								-1.80328	2.38364		5.68189	-0.529243		-2.0504	0.0875597		1.27024	2.16654
5.33892	6.43288		-1.38937	3.62642		-1.87951	-0.749035								2.08655	5.21712		5.67557	-0.0761353		-2.0513	-0.75112		2.9232	-1.90044
5.3382	-0.751606		-1.38939	1.42973		-1.65297	0.43606								-2.91407	-1.9356		5.67336	-1.36112		-2.05286	-1.20604		-2.27727	-1.42036
5.33388	0.339018		-1.39097	4.82315		1.22867	1.8689								2.75576	1.54501		5.66941	2.06302		-2.05586	-0.691953		1.36107	1.41644
5.33241	9.76076		-1.39183	1.52783		-1.69009	-0.16774								1.95595	2.73222		5.66396	3.67965		-2.05591	0.891577		1.6695	-0.565016
5.32965	3.05926		-1.39232	1.45045		-1.22273	2.05945								-2.52467	-1.36596		5.66388	1.0909		-2.06358	-0.220319		1.20702	2.44328
5.323	7.70966		-1.39267	1.96997		-2.13246	-1.02545								1.7613	0.121395		5.66261	1.88743		-2.06801	-1.25496		1.27716	1.89847
5.3202	4.49907		-1.39331	2.57342		1.16135	2.6354								-1.45947	2.60597		5.66217	-1.08561		-2.07262	0.144186		1.16504	3.37723
5.3155	8.95028		-1.39402	2.22874		-5.60644	-3.17669								-1.41282	3.99607		5.64788	1.77577		-2.07296	-1.0391		2.479	5.20173
5.31531	6.6323		-1.39404	4.27711		-1.06352	4.29305								-2.35007	-0.393078		5.64515	2.7962		-2.07684	2.89338		-1.47631	6.54155
5.31291	6.72546		-1.39483	3.62736		1.16056	2.58137								-1.50371	2.96142		5.63594	2.43166		-2.08123	-0.675528		1.70278	-0.508292
5.30962	4.36978		-1.39527	4.67093		1.08449	2.88256								7.31255	-1.56067		5.63586	5.33204		-2.08206	-0.877308		2.20699	-1.40243
5.30788	-0.856816		-1.39656	2.50218		1.17943	4.41666								1.79558	0.966711		5.63562	2.29992		-2.08277	0.441939		1.38337	1.32573
5.30365	10.255		-1.39718	4.14955		-1.41969	0.549208								2.47022	-1.04203		5.63471	1.37598		-2.08313	-0.957513		1.31956	0.596043
5.30241	4.80764		-1.39721	2.72658		-1.48278	1.52008								-2.12827	1.07611		5.63419	0.722836		-2.08456	-0.680358		1.3635	0.718112
5.2968	3.9901		-1.39732	1.21924		-2.03576	-0.683272								3.41481	-1.33189		5.6334	1.2261		-2.08825	-0.16787		-1.91635	-1.29438
5.29596	4.35156		-1.39799	3.70924		-2.02589	-0.437369								-1.84994	3.15845		5.63274	0.302949		-2.08922	2.0794		-1.07164	3.33
5.2864	2.05279		-1.39876	0.926656		1.4481	-0.0554234								-1.54804	2.6472		5.6322	5.72433		-2.08996	0.155031		1.15521	3.74602
5.28548	4.18849		-1.399	0.686502		-1.12316	4.12526								1.38457	4.25712		5.62349	2.27433		-2.09177	1.63661		1.24122	4.79646
5.28249	2.36405		-1.39981	3.42256		-1.22364	1.51171								3.74097	-2.75823		5.6109	2.60147		-2.10037	-0.59694		1.54113	0.695753
5.27911	8.33662		-1.39999	2.566		1.45209	0.739872								6.5249	-2.62735		5.60742	3.34544		-2.10169	1.61796		1.36696	2.07955
5.27313	0.69156		-1.40003	3.10952		1.87599	-0.0312947								-3.51807	-2.89433		5.60444	4.75634		-2.10175	1.32357		1.35784	6.27214
5.26995	4.45244		-1.40046	2.16713		-1.17643	1.44939								-1.58314	3.29601		5.59239	4.42382		-2.1018	1.81059		1.59441	-0.242593
5.26746	2.17568		-1.40053	3.41066		-1.07182	3.65726								-1.79206	-0.603536		5.58049	8.35462		-2.10685	-1.09699		-1.2236	2.04017
5.25951	5.98158		-1.40102	3.65775		-6.58331	-1.56067								1.36534	3.75609		5.57536	-1.46539		-2.10803	0.476701		-1.22763	5.06335
5.25017	9.65386		-1.40211	2.42103		1.58726	-0.957345								1.67139	0.222197		5.57528	-1.6408		-2.11163	-1.49083		-1.24707	1.02758
5.24754	3.54208		-1.4022	2.98522		1.10951	4.13113								-1.3326	6.32887		5.57204	-0.734412		-2.11259	0.141209		-1.34779	0.650159
5.24623	1.86492		-1.40246	5.75194		-1.45903	2.24137								-1.25198	2.70268		5.56518	6.38655		-2.11268	-0.3485		1.13999	3.67699
5.24312	7.88662		-1.40423	2.9505		-2.61773	-2.18782								1.76727	4.56166		5.55603	0.406674		-2.11688	-1.40024		-1.47018	0.229071
5.24191	5.95805		-1.40542	4.75185		1.72594	-0.77422								-1.59312	1.91894		5.54174	3.56954		-2.11886	-1.2317		-1.12786	2.72648
5.23922	10.5079		-1.40645	2.35111		-1.0943	2.84094								1.4311	1.28779		5.54118	4.70348		-2.12751	1.60989		1.49231	0.300293
5.23894	3.99159		-1.40648	2.44258		1.36968	0.812895								-1.93642	1.49315		5.54006	-0.529163		-2.12933	1.1344		-1.14926	3.70407
5.23639	8.065		-1.40652	3.51891		-1.18751	2.01335								-1.27915	2.2491		5.5273	5.90052		-2.13585	-0.0783783		1.32093	2.5721
5.23005	-0.0636574		-1.4067	2.33617		-1.33891	2.38569								-1.55465	5.43681		5.50676	2.95897		-2.13777	-0.282316		1.31514	5.2205
5.23001	0.289929		-1.4068	1.86592		2.3318	-2.38729								-1.72842	10.6936		5.48519	4.14904		-2.14336	-1.39429		1.33436	0.805713
5.22955	2.43229		-1.40698	0.94859		-1.26193	1.07628								-1.27582	3.04182		5.48279	-1.6528		-2.14466	3.61763		-2.89115	-0.564849
5.22306	6.78978		-1.40703	2.44574		1.91465	6.77623								-1.71483	0.00626557		5.48211	3.37563		-2.14583	-0.910234		1.11047	3.09186
5.22149	6.60265		-1.40722	2.56031		-1.26999	0.625076								2.04023	0.138867		5.47668	5.04999		-2.14943	0.602902		2.31186	-1.06913
5.21935	4.33176		-1.40734	3.44178		-1.06996	4.66198								1.37107	3.59131		5.47256	4.38531		-2.15149	0.188047		1.18336	5.08141
5.21881	4.62962		-1.40768	2.30344		-1.0738	4.27127								-1.34947	3.80654		5.46103	3.26499		-2.15269	-0.0759598		1.53864	4.30288
5.21707	2.60788		-1.40785	0.872301		1.55076	-0.0767254								1.6903	4.8532		5.45877	-0.655869		-2.15333	-1.22105		-1.07341	3.0761
5.21226	1.20823		-1.40788	3.68697		1.36755	0.849102								-1.46385	4.8299		5.45861	-2.38537		-2.15795	-0.0524476		1.16501	1.84349
5.21146	3.56645		-1.40799	1.41384		-2.51734	-1.00462								2.29626	0.970127		5.45567	4.79412		-2.15893	0.80497		1.7789	0.32735
5.21039	7.24687		-1.40818	3.6833		1.87051	-1.08931								-1.39732	4.05346		5.45458	3.28542		-2.16328	0.10329		1.50198	0.203628
5.20663	1.77466		-1.40923	2.4792		-1.03219	3.35418								5.77257	-2.30193		5.45397	4.27949		-2.16421	-1.13037		1.18267	5.25937
5.20514	6.98264		-1.40924	2.11742		2.75722	-2.02038								1.33368	2.2785		5.44253	2.67952		-2.16967	-1.51537		1.27392	1.6499
5.2038	-2.77046		-1.40961	8.04514		-2.27626	-1.48737								1.29743	5.59893		5.44185	-2.14231		-2.17359	-1.24396		-1.18934	3.42172
5.19671	1.15718		-1.41015	1.73787		-1.14557	4.16387								-1.78065	0.357529		5.43373	3.95386		-2.17529	-0.0713484		1.493	1.12095
5.19655	2.25172		-1.41046	1.07599		-1.2533	2.18404								-1.28454	4.75797		5.43016	4.15719		-2.18837	-1.37834		2.38067	1.57616
5.19356	3.47345		-1.41102	2.9272		-1.88024	-0.158538								-1.3879	2.74051		5.42889	5.7002		-2.19241	-0.793724		1.39548	1.8413
5.1918	3.54238		-1.41151	2.68262		-1.17667	1.33745								2.05019	2.64465		5.42558	1.23504		-2.20172	-1.27994		1.48384	0.453251
5.18908	4.87389		-1.41201	4.32097		1.54259	10.3683								1.42969	5.34993		5.42306	3.30013		-2.20389	-0.0169932		2.4072	-1.93902
5.18124	-1.90618		-1.41256	0.483249		-1.26089	4.18924								-1.44817	1.41603		5.42248	6.16615		-2.20801	2.66515		2.47812	-2.14913
5.17802	6.81759		-1.41293	1.96757		-1.10855	4.37805								1.84145	2.24518		5.41649	1.16362		-2.20829	-0.840729		1.7904	-0.708991
5.17286	7.44993		-1.41294	3.73241		1.62893	4.79938								1.887	0.980784		5.41544	6.6827		-2.21215	-1.34192		1.245	1.87316
5.16711	2.34569		-1.41383	2.16985		-1.65184	-0.603097								1.89901	3.73165		5.41436	1.90678		-2.22418	-0.116606		1.79702	-0.744049
5.16137	-0.515574		-1.41394	4.82615		1.09568	3.57916								2.12177	0.447811		5.41409	3.10844		-2.22751	-1.50663		2.76341	-0.0604516
5.15791	9.17506		-1.41447	2.52963		-1.90668	-0.908921								-1.79745	0.821174		5.41173	4.75915		-2.22901	-0.912869		-1.53701	-0.385576
5.15664	2.23716		-1.41537	5.24994		1.13929	2.29891								-2.03632	7.99523		5.41109	2.5905		-2.23363	-0.0978775		1.63766	-0.530142
5.15418	6.24142		-1.41545	2.84629		2.17361	-1.22738								2.12235	-1.15647		5.40848	0.915945		-2.24311	-0.0322508		-2.16707	-1.27434
5.15071	5.07031		-1.41668	6.78494		-1.37931	0.360227								4.11868	0.38641		5.40358	3.51154		-2.24987	4.44718		1.2414	3.16173
5.15028	7.39957		-1.41799	2.85813		-1.08184	2.51755								-3.00262	6.92894		5.40218	-1.27114		-2.25963	0.00767442		1.13725	3.64439
5.14865	6.37904		-1.41878	2.49665		1.11474	3.01056								-1.85008	0.335858		5.39889	0.359316		-2.27235	0.892862		1.15264	2.25204
5.14468	1.41348		-1.41882	4.9371		-1.93803	-1.31476								-1.96599	0.913647		5.39523	5.72522		-2.274	4.28407		1.46557	-0.126029
5.14333	3.81481		-1.41918	2.99046		-1.19059	1.89037								-1.57345	1.90072		5.39502	0.304147		-2.27412	-1.52162		-1.73055	-1.10351
5.13995	-1.90355		-1.41996	3.65424		-1.12169	1.86075								2.00681	4.6744		5.39131	-0.377267		-2.28027	-0.727298		1.26672	2.11817
5.13967	4.69674		-1.42008	5.64688		6.39642	-3.40178								-1.99915	3.24353		5.37514	4.67749		-2.28313	-0.157487		-1.13663	3.03984
5.13742	4.11539		-1.42082	3.88337		1.5039	8.12528								-2.02095	4.63605		5.37326	3.03334		-2.29054	0.91388		-1.28601	2.50111
5.13689	6.53093		-1.42114	3.76753		2.05514	-0.767801								-1.61093	2.09875		5.37319	4.91688		-2.29253	0.578072		-5.49759	-3.22198
5.13583	3.51154		-1.42222	1.16244		1.52116	3.61406								2.36661	4.14997		5.37307	2.07001		-2.29438	-0.954805		1.74946	-0.632297
5.13519	2.93092		-1.4233	2.40709		1.20935	2.84108								-2.63874	-1.38846		5.36878	1.96717		-2.29651	0.328883		1.675	0.442115
5.13308	5.14039		-1.42374	4.42543		-1.05483	4.6106								-6.15471	-3.17052		5.36662	5.56999		-2.30522	1.23219		1.16271	4.84899
5.13176	0.0790175		-1.42389	3.69945		-1.04825	3.42054								1.43413	2.90566		5.35704	3.96298		-2.30813	-0.785872		-1.6073	-0.39609
5.13129	6.06805		-1.42445	4.21877		1.0481	4.75726								-1.31016	3.04424		5.35482	5.17982		-2.30887	2.93648		1.73019	0.779829
5.12731	0.821968		-1.42503	0.803836		1.74657	-1.20139								1.58209	1.32573		5.35198	4.19084		-2.31715	-1.60511		1.39836	1.89623
5.12642	7.32132		-1.42534	0.545806		-1.22453	2.11896								-3.08683	-2.57732		5.34816	1.07459		-2.3228	4.10391		-1.41863	0.195765
5.12604	-1.60319		-1.42577	4.96318		-1.16833	4.4242								-2.34221	-0.357012		5.34467	-0.378131		-2.32425	-1.56191		1.54324	0.84783
5.12329	-0.682641		-1.426	2.04457		-1.10011	3.96705								1.57873	0.303993		5.34087	7.39604		-2.32952	3.50743		1.90026	-0.886881
5.12281	2.25425		-1.4261	2.40318		-1.12629	2.52382								1.70528	3.68729		5.33247	2.65548		-2.33632	-0.27073		1.91064	-0.376691
5.11953	-2.95671		-1.42619	1.5804		2.9486	-3.13788								1.95226	1.37258		5.3315	2.79316		-2.33661	0.890498		1.14736	2.10816
5.11581	5.19537		-1.42635	4.56205		1.42054	0.61876								2.10235	4.22552		5.33055	1.12381		-2.33757	-0.274371		-1.66317	-0.28421
5.11487	9.64157		-1.42643	1.76642		1.13762	4.86812								-2.18643	-1.06678		5.32936	-1.71452		-2.33941	-0.70615		1.17254	5.25577
5.11392	0.878957		-1.42725	0.608192		1.29363	2.67781								2.60377	-0.446113		5.32668	1.65897		-2.34137	0.784232		1.76912	0.0933405
5.11284	3.5259		-1.42747	0.955911		-1.06895	2.34388								-1.36607	2.26114		5.32457	1.48249		-2.34684	1.57823		-1.50253	-0.146394
5.10485	8.4369		-1.42881	5.11219		-1.14911	4.7701								-1.33398	6.32923		5.32096	-2.51512		-2.35298	-0.749208		-1.06945	3.402
5.10452	1.80611		-1.42899	2.02101		1.24859	5.67834								-1.54839	5.76793		5.31726	7.09035		-2.36409	0.641187		1.88528	0.283544
5.10405	1.28129		-1.42912	2.72648		-1.19771	2.4643								-1.4263	8.47707		5.31663	4.83158		-2.36584	-1.54663		-1.10642	3.94045
5.10346	-0.822903		-1.4292	3.20525		-1.30356	0.656029								-1.43208	8.03699		5.31262	1.95968		-2.36892	1.41753		-1.22537	4.3197
5.10228	3.96286		-1.42946	4.80972		-1.16002	1.33854								1.30774	2.77487		5.31069	4.27766		-2.37587	-1.28672		-1.12189	2.06408
5.09915	9.14236		-1.43019	1.86042		-1.27925	1.65882								-1.61302	6.47673		5.31035	0.589208		-2.38466	-1.52665		-1.0993	4.26057
5.09901	6.33879		-1.43054	3.59614		1.43573	4.32851								1.92086	4.15706		5.30723	3.26048		-2.38861	-0.58059		-1.1008	3.72542
5.0975	7.41338		-1.43076	3.37132		1.10653	2.43222								1.95148	-0.564877		5.29048	3.6949		-2.39125	0.0336142		1.51378	1.94107
5.09368	2.56368		-1.43134	0.863625		1.52328	1.12738								-1.46951	1.96793		5.28732	0.741968		-2.3975	-1.7473		1.54312	0.000387251
5.09289	6.89089		-1.43149	3.65237		1.11224	2.3151								-1.62541	9.8261		5.27357	2.8569		-2.40303	0.451994		-1.6949	-0.733351
5.09284	8.06606		-1.43154	4.32682		-2.09909	-0.841221								-1.46268	1.24748		5.27091	6.66921		-2.40775	-1.12191		1.42079	0.300805
5.0916	5.57533		-1.43175	4.24221		-1.95918	-0.729732								6.22957	-2.73217		5.26299	5.45307		-2.41101	-1.25771		4.58762	-2.32019
5.08673	3.67688		-1.43219	7.39548		1.61651	0.111396								-1.90235	0.397061		5.26196	4.38925		-2.41391	5.74878		-3.45954	-2.22678
5.08571	4.84186		-1.43221	1.29345		2.14311	2.77863								-1.76456	0.379639		5.25577	0.900352		-2.41559	-0.253996		3.30935	-2.60947
5.08272	2.74677		-1.43258	4.00386		-1.08388	2.7805								-1.69462	3.31015		5.23675	-1.14783		-2.41963	3.8738		-1.20917	5.88513
5.0735	1.52822		-1.43294	1.29755		1.07933	4.15965								-1.40273	1.15629		5.23304	5.97902		-2.42264	1.35637		1.70791	-0.591983
5.0646	2.08089		-1.43341	7.39053		-2.04567	-0.338146								-1.64525	7.62193		5.22732	2.12559		-2.42586	0.995788		-1.21045	2.24895
5.06207	2.00566		-1.43353	5.20205		-1.04753	3.72269								-1.61106	3.9097		5.21511	4.69191		-2.43873	-1.66281		-3.05306	-2.70227
5.06205	9.23046		-1.43461	1.04068		1.28445	1.21382								1.93568	-0.445076		5.20763	-2.11561		-2.44165	1.17845		1.72135	0.458332
5.06117	5.0583		-1.43514	5.03896		1.49375	0.432249								-1.69121	5.16107		5.20349	3.74554		-2.45104	-1.08811		-2.27446	-1.66431
5.05786	4.84198		-1.43516	2.88656		-1.41977	0.00645674								-1.59751	1.79668		5.20157	-1.22923		-2.45445	-1.94445		2.18729	-1.74417
5.05688	3.6274		-1.43595	1.19107		-1.18771	2.25615								-1.78155	1.75552		5.20152	1.42747		-2.46582	2.08998		1.12287	3.55785
5.05122	3.61367		-1.43682	10.2875		1.19796	2.31868								2.00108	8.26286		5.19637	4.35283		-2.46802	5.76541		1.52687	-0.515531
5.04969	8.85717		-1.43687	1.94267		-1.24898	0.939021								-1.89201	2.15093		5.19563	3.61367		-2.4685	-1.72293		1.11156	2.16788
5.04823	5.73592		-1.43703	3.26725		-1.04533	3.64737								3.78418	-1.57253		5.19352	2.53623		-2.47754	5.03466		-1.56471	0.357591
5.04639	3.93996		-1.43705	0.347701		-1.80104	-0.995199								2.96396	-1.42551		5.19339	2.81017		-2.48294	-0.454833		-2.21967	-2.03691
5.04503	8.91692		-1.43707	3.36022		-2.25347	-1.21159								-1.65533	1.70472		5.19245	-1.47068		-2.48361	0.241551		1.54077	1.377
5.04404	7.6119		-1.43754	1.21587		-1.07121	5.38355								1.29391	4.32706		5.18802	2.82199		-2.48391	1.14183		-1.46515	-0.336945
5.04252	4.05836		-1.4376	7.95463		-2.78746	-1.75771								1.55203	3.05501		5.18526	3.26848		-2.48501	-0.627963		1.58368	-0.251859
5.03968	6.43582		-1.43812	1.53282		1.42436	2.17806								-1.81891	0.746643		5.18248	-2.00557		-2.48562	-1.66555		-1.64207	0.148828
5.03953	5.01169		-1.43843	3.29578		2.82815	-2.68298								-1.7866	1.69954		5.17724	2.11412		-2.49906	-1.96072		1.14232	6.72548
5.03773	3.36609		-1.43847	3.26845		1.64386	0.0863014								1.76871	-0.173652		5.17698	0.157357		-2.50752	-0.783953		1.89458	-0.390152
5.03692	0.426571		-1.43858	3.21777		-1.06909	3.07566								-1.3263	4.17326		5.17423	5.37001		-2.50838	-1.80372		1.92697	-0.778748
5.03075	7.13726		-1.43864	1.13966		-6.77909	-1.85617								-1.99812	-0.765155		5.17016	1.35427		-2.51303	-2.04682		-1.19136	3.72099
5.03047	1.75932		-1.43927	2.04846		-1.0656	6.14517								2.87975	-0.984187		5.16872	6.01645		-2.51304	0.628858		1.40599	2.11677
5.02755	7.85827		-1.44057	1.6338		6.3969	-3.39792								-2.13112	-0.387575		5.15702	-1.95225		-2.51416	-0.52191		1.45806	5.68844
5.02725	1.97242		-1.44105	3.7603		1.22423	1.01356								-3.41803	-2.58643		5.15648	-1.70739		-2.51522	-1.62862		2.79714	-2.22341
5.02698	0.741968		-1.44193	7.92207		-1.41548	1.33875								-1.58043	3.41766		5.1484	0.977885		-2.52279	-1.53531		1.3809	0.519171
5.02423	11.2964		-1.44203	1.6151		1.48522	1.6212								-1.88729	4.54834		5.14736	-1.03741		-2.53366	-0.806453		3.06966	-2.37248
5.02387	3.41176		-1.44262	3.54279		-1.07845	2.89633								1.78236	5.54559		5.14589	4.17527		-2.53426	-0.41142		1.69376	0.0727403
5.02283	4.55046		-1.44272	1.88852		-1.4441	0.21203								1.77326	4.90247		5.14005	-2.48992		-2.53815	-0.0546006		1.62169	1.49494
5.01847	6.7293		-1.44341	3.06595		1.05046	5.04531								-1.94405	3.56954		5.13835	0.509215		-2.54028	3.03344		-1.17823	2.13974
5.01721	4.29745		-1.44359	1.04406		1.23525	0.952388								-1.61726	1.27679		5.13093	3.99378		-2.54032	-1.45558		1.08829	2.44562
5.01601	1.48565		-1.44362	0.96158		-1.25135	2.2452								-1.61852	3.73238		5.12946	-0.270707		-2.54563	-1.72967		1.17055	3.16317
5.0128	4.44549		-1.44382	3.31069		-1.34895	1.31508								-1.46198	2.82103		5.12896	4.78542		-2.55739	-0.351427		1.98578	-1.9432
5.01273	-1.52603		-1.44443	4.10521		1.52049	-0.159264								2.48999	-1.03274		5.12438	0.161647		-2.56456	-1.94188		1.25009	3.22166
5.00925	5.22285		-1.4447	0.920895		2.27639	-1.68191								-1.94496	0.53729		5.11248	-1.64642		-2.57054	-1.02915		-1.40656	0.227803
5.00598	3.29601		-1.4454	4.99939		-2.12584	-0.769389								3.12321	-1.50391		5.11156	3.89027		-2.57948	-1.82356		-1.24267	2.28653
5.00379	4.01911		-1.4454	3.23002		2.7295	-2.53979								-2.15425	7.62336		5.10761	1.77466		-2.57989	0.792614		-1.15506	1.68718
4.99899	3.87134		-1.4455	0.607349		-1.39696	0.267675								5.61305	-2.17218		5.10601	1.19504		-2.58008	-1.92185		1.151	2.73222
4.99803	-1.57259		-1.44561	4.28614		1.14766	6.12899								1.88424	0.0577783		5.10435	4.94972		-2.58661	-1.01858		1.68396	0.043902
4.99734	3.79233		-1.44645	1.08962		-1.07982	4.43064								-1.34641	6.01624		5.10268	5.28954		-2.58671	-1.23212		2.61933	5.1644
4.99671	4.55347		-1.44683	3.66357		1.18975	1.60263								-1.26326	2.16909		5.09844	0.140487		-2.58984	-1.16671		2.75267	-2.63541
4.99549	7.80656		-1.44774	1.18578		-1.06551	3.13448								-2.82194	-0.736677		5.09387	4.47912		-2.60342	-0.994286		1.60085	0.0542019
4.99308	4.26772		-1.44781	2.0381		-2.3029	-1.72617								-3.0682	-1.77026		5.08409	5.75421		-2.60931	-0.366329		1.5418	2.35378
4.99295	7.44914		-1.44863	0.452884		3.50271	-3.25887								-1.39655	5.68418		5.07971	2.99201		-2.6129	-1.68557		-1.42438	0.999633
4.99153	2.95542		-1.44933	3.85132		-2.28958	-1.46247								1.89043	0.926151		5.07592	2.74842		-2.63317	-1.56862		1.1394	4.33541
4.98785	5.23243		-1.45001	3.62121		-1.40898	1.07715								1.9864	4.49424		5.07364	0.0653887		-2.64537	-0.452734		1.3448	0.270402
4.98625	1.27309		-1.45005	4.11668		-1.40915	-0.0879516								-1.87096	4.50802		5.07328	0.70332		-2.65193	-0.221054		-1.37207	1.35784
4.98222	7.4173		-1.45118	1.95072		-1.05686	3.64576								-1.31585	4.82849		5.06936	-2.0592		-2.65205	4.46302		1.719	-1.29741
4.97953	-2.0592		-1.45154	4.78864		-1.70674	0.355429								-1.35861	5.26443		5.06638	3.66278		-2.65291	-1.60185		1.56004	0.201883
4.97773	-0.646351		-1.45328	2.5505		-1.24514	1.02694								-2.72492	-1.32051		5.06261	0.0261934		-2.65638	-0.50809		-1.66025	0.382024
4.976	4.81333		-1.45388	1.93071		-1.99113	-1.39125								1.75417	0.0664812		5.05726	0.768858		-2.65707	-1.78769		1.12526	3.16916
4.97407	8.60605		-1.45447	2.73568		-1.90533	-0.660624								1.74803	-0.116972		5.05101	3.23677		-2.66115	-0.85868		2.90928	0.041626
4.97308	7.34575		-1.45519	2.47171		1.72348	0.618677								-3.00992	-1.51124		5.0497	2.66009		-2.66151	-1.43979		-1.14846	2.68807
4.96765	4.31253		-1.45595	2.79726		-2.42887	-1.14474								2.05496	1.67435		5.04814	-0.163176		-2.66801	-0.90807		1.48987	3.84814
4.96716	5.13715		-1.45604	3.45382		-1.73448	-0.851415								-1.79889	0.108951		5.04127	0.642305		-2.67158	-0.687424		2.31382	-1.00261
4.96706	0.807955		-1.45636	4.00502		-1.05541	5.55325								1.74258	3.98658		5.03658	2.55237		-2.68135	-0.664012		1.15734	1.84249
4.96004	-0.655869		-1.4565	3.05038		1.24908	2.6146								-1.45105	6.55767		5.02494	0.197449		-2.68175	-0.723187		-1.94356	-0.990318
4.9569	8.76018		-1.45731	0.346105		-2.7054	-1.84036								-2.7712	0.041626		5.02157	4.81804		-2.68184	-2.16162		-1.36418	0.341431
4.95603	5.69791		-1.45763	0.376715		1.26598	1.66533								-2.2723	-0.266789		5.01999	6.51598		-2.69552	-0.232769		-1.5355	-0.303303
4.95342	0.363092		-1.45816	3.1309		1.27155	2.08533								2.05169	2.6824		5.01292	3.83644		-2.69594	2.16309		2.00293	0.623057
4.95228	6.38124		-1.45848	0.781567		-1.0829	4.1856								-1.7283	6.00843		5.00998	-1.88716		-2.70535	-1.66338		1.89604	-0.711166
4.94946	10.6525		-1.45886	1.85833		-1.03899	2.5279								3.32899	-1.05103		5.00928	2.99526		-2.70885	-1.66418		1.3639	0.393406
4.94893	9.07312		-1.45896	0.648827		-1.31303	1.2408								1.46345	4.59003		4.99766	-2.61369		-2.73149	-1.5246		-1.85071	-0.46088
4.94746	4.84985		-1.4597	3.061		-1.43203	0.262583								-1.88865	8.25584		4.99614	-2.7005		-2.73689	-1.35862		-1.53841	-0.354763
4.94725	3.21399		-1.46018	1.0671		-1.99104	-1.31468								-1.4416	1.58239		4.99114	-1.53743		-2.73911	0.154752		1.14818	2.26395
4.94147	2.92904		-1.46085	2.91928		1.15306	4.63359								2.94408	-1.84339		4.98892	4.65186		-2.74504	9.01621		-2.48482	-1.56606
4.94092	3.06584		-1.46116	3.14059		-1.4268	1.64151								2.48957	-1.2923		4.98846	-0.230496		-2.75475	-2.11996		-1.07113	3.21886
4.93913	2.65055		-1.46153	1.19483		1.12638	9.05598								1.69086	10.0267		4.98554	5.5046		-2.75618	8.66084		1.25108	3.2036
4.93885	1.41199		-1.46161	1.70199		-1.80347	-0.0915687								1.95632	3.10836		4.9834	-2.76576		-2.75711	-0.884141		1.16832	6.9034
4.93761	6.21555		-1.46219	3.26986		-1.05181	2.74914								-2.0382	-1.35985		4.97903	6.07301		-2.75816	-1.04623		1.25975	3.72611
4.936	1.88413		-1.46231	5.23892		-1.35949	0.497216								-5.78112	-3.38084		4.97663	0.660265		-2.76028	-2.18782		1.36961	0.977781
4.93444	8.02986		-1.46304	0.340738		-1.95294	-1.2317								2.47064	4.58128		4.97641	4.19415		-2.77023	0.405477		2.0572	-1.26439
4.93379	6.31519		-1.46333	0.889615		1.30244	3.32097								-1.80857	5.94204		4.97358	8.75564		-2.77431	-2.51432		3.26902	0.878957
4.93265	7.61153		-1.46387	5.6153		2.16887	-0.946128								-1.80498	4.86884		4.96945	2.7142		-2.78043	0.636036		1.22671	2.21318
4.9318	2.90906		-1.46404	3.30923		1.19679	3.57625								1.47744	1.33149		4.96424	4.70211		-2.78427	2.0275		1.21638	1.84318
4.93105	2.49181		-1.46677	0.238136		-1.16504	1.55811								2.55781	4.82005		4.96358	2.47539		-2.79251	-1.6914		1.21565	5.12317
4.92991	3.6032		-1.46695	1.30445		1.13229	3.43648								-2.70849	-2.11121		4.95746	6.35451		-2.8018	-2.18109		1.81912	-1.48188
4.92858	4.4897		-1.46732	3.56099		1.41346	1.22893								1.87214	2.25691		4.95551	4.69376		-2.816	2.0404		-1.62434	-0.709867
4.92735	0.833342		-1.46931	7.66813		1.53686	3.56441								-1.28118	1.70566		4.94982	-0.848297		-2.83252	-2.35758		-1.23478	1.62716
4.92668	0.434814		-1.4694	2.44397		1.19182	1.19745								-1.30354	3.24809		4.94803	-2.55853		-2.83467	-0.623536		1.57085	-0.28508
4.92607	11.0655		-1.46951	0.745922		-1.44055	0.928232								7.63072	-1.54138		4.94205	5.04238		-2.86386	-1.41668		-2.06187	-1.32651
4.92531	-0.715699		-1.46968	5.36737		-1.2371	1.02635								-1.97443	0.307885		4.942	4.85378		-2.86957	-0.669355		1.17967	6.6385
4.92383	2.61771		-1.47014	0.954165		1.77842	-1.02058								2.20887	-0.691686		4.93248	5.88887		-2.87484	-1.29862		1.64345	1.56169
4.92317	-2.46764		-1.47026	2.58054		1.08995	3.11813								2.43378	-0.85485		4.93144	4.49907		-2.8761	-1.9492		2.54628	-2.62962
4.92184	-0.667305		-1.47057	1.97756		1.53119	1.27516								1.42772	1.49345		4.92586	4.45074		-2.88778	0.894413		2.1476	-1.67802
4.91777	3.32302		-1.4714	2.028		1.10391	3.23587								1.49184	1.59387		4.91617	-0.748694		-2.89333	-1.40262		1.20506	6.6392
4.91763	1.99083		-1.47163	1.73856		1.15411	3.65721								-1.35822	5.9545		4.91609	7.20742		-2.89684	-0.47296		1.10593	3.05854
4.91418	-1.23232		-1.4724	4.02022		-1.05269	4.29935								1.46157	2.66095		4.91503	-0.0508365		-2.90615	0.24293		1.10368	3.79586
4.91352	6.59954		-1.47246	3.62461		1.67981	0.0778139								-1.50589	5.34217		4.91403	0.0614507		-2.90999	-1.05991		1.77677	0.24098
4.91338	8.07978		-1.47274	7.44297		-1.72324	-0.866193								1.40674	1.56175		4.91246	4.11539		-2.91126	-2.24316		-2.80058	-1.86164
4.91331	6.70348		-1.47277	2.13499		2.67222	-1.78238								-1.29393	3.18738		4.90607	6.43288		-2.91325	-1.93546		1.32363	4.64995
4.91127	10.928		-1.47278	0.902287		1.63157	-1.07569								2.09026	-0.724803		4.89643	3.57459		-2.92175	-1.55302		1.44253	-0.0839705
4.91068	3.90843		-1.47289	0.47497		1.22934	1.97328								1.81779	1.64998		4.89525	-1.593		-2.92752	-2.14463		2.12778	-1.48746
4.91007	10.6936		-1.47473	1.27877		1.1041	3.79557								-2.10445	-0.758224		4.89322	7.40872		-2.92893	0.0908448		1.65466	0.390921
4.90974	-1.10756		-1.47475	2.099		-1.82056	-0.793444								4.29619	-0.71573		4.88725	-2.66887		-2.98019	1.44128		-1.26349	1.27707
4.90707	0.354898		-1.47478	2.3006		-1.13666	3.42112								-1.2377	5.71757		4.88515	1.0923		-2.99432	-2.09593		1.68572	-0.270527
4.90456	-0.218832		-1.47511	3.70407		1.378	2.7977								2.06803	-0.653239		4.88475	-0.801841		-2.99597	-1.53312		2.43264	-2.02154
4.90452	0.165261		-1.47513	3.88267		-1.88349	0.469749								1.66121	1.85193		4.88276	-2.51008		-3.00826	-0.612421		1.35368	1.16814
4.90374	4.44645		-1.47621	2.35616		-3.3116	-2.56371								-1.41356	3.86584		4.87555	1.55903		-3.02356	-2.30191		1.45635	-0.190826
4.90302	1.6338		-1.47656	2.48853		2.28892	-1.89122								-1.6957	1.99083		4.87203	-0.27845		-3.02662	-0.906799		-1.10276	4.383
4.89503	9.96531		-1.47761	4.35738		1.34255	1.34075								-3.57874	-2.91736		4.86876	4.06544		-3.04314	-2.10296		-1.19791	1.76047
4.89216	0.38426		-1.47838	4.42815		-1.14629	1.84993								1.68601	1.10841		4.86826	6.31479		-3.0486	0.0249233		1.57588	1.27516
4.8896	1.0928		-1.47963	0.885621		-1.09911	2.06818								2.26129	0.434347		4.86611	-2.12871		-3.0579	-2.13423		1.06805	2.84233
4.88826	0.173429		-1.47969	1.24963		1.05938	2.68614								-1.37906	2.27953		4.86156	0.625656		-3.06191	-1.35471		1.14503	3.26353
4.88729	0.370655		-1.48013	0.568837		1.69771	-0.381632								-1.73228	5.35508		4.85887	4.41909		-3.0666	-1.34722		1.67022	2.91032
4.88587	11.3257		-1.4803	1.69548		1.30201	0.414094								-1.40194	3.58412		4.84692	9.00594		-3.06835	-1.80228		1.15246	4.01499
4.88517	3.91504		-1.48097	3.25953		1.28001	1.23644								-1.32895	6.58153		4.84336	0.00885971		-3.07413	1.52943		-1.07527	3.53368
4.88138	3.0539		-1.48155	0.835489		1.28267	0.835195								-1.59517	6.00817		4.84243	6.62541		-3.09791	-1.56903		5.73663	-2.1565
4.88118	4.19415		-1.48201	2.76415		-1.17134	3.35223								1.2421	7.28131		4.83505	-0.246258		-3.09915	-2.01512		1.24091	2.89344
4.88009	4.19084		-1.4821	2.70742		-1.07114	2.68186								3.16397	-2.1599		4.83334	-1.1071		-3.10151	-1.77138		-1.74313	-0.857306
4.87944	5.57969		-1.48214	2.05722		-1.61929	-0.817715								-1.23294	7.26125		4.83168	-1.35666		-3.10234	1.74528		1.10301	2.22883
4.87931	4.16845		-1.48231	1.02233		1.08201	7.71004								1.87621	4.00662		4.82897	-0.427368		-3.11496	-1.69251		1.13984	2.67036
4.87565	3.98155		-1.48245	0.617307		1.57261	3.70346								-1.2784	2.33223		4.82717	4.45244		-3.13105	1.6079		1.42977	0.218479
4.8741	4.67162		-1.48249	5.05929		1.86902	2.08384								2.02712	0.929357		4.82597	6.47238		-3.13316	-1.0785		1.21745	5.07548
4.87396	0.20782		-1.48253	1.78457		1.24896	1.47074								2.20098	-1.63367		4.82443	2.61391		-3.13623	-1.14975		1.2927	1.59023
4.87275	7.28804		-1.4826	0.570988		1.07014	5.53623								1.54042	2.77606		4.82332	1.3466		-3.13667	-0.161405		2.63025	-1.30048
4.86857	2.42279		-1.48262	1.11035		1.50437	5.35062								-1.18244	3.95289		4.82105	4.52838		-3.16607	0.588425		1.63741	-1.15647
4.86836	1.51279		-1.48268	1.75686		1.19351	4.99179								1.53724	3.9872		4.82048	5.14039		-3.16783	-1.64795		-1.30901	0.813636
4.86818	4.34235		-1.48303	1.53901		1.43114	0.573618								2.21537	2.11808		4.81858	6.10278		-3.18537	-1.41446		1.52214	0.440343
4.85948	2.34697		-1.48324	2.69907		1.19697	1.35777								-1.19813	3.66923		4.81618	0.433655		-3.18672	1.05153		1.90475	0.877167
4.85792	3.81806		-1.48377	7.23573		1.6465	2.76611								1.40752	1.69368		4.81401	-1.98794		-3.20173	-2.16158		-2.31458	-1.98989
4.85642	3.57459		-1.4846	3.18952		2.85809	-3.18769								2.78658	-1.78142		4.81242	9.63708		-3.2072	-1.4842		-1.4134	2.20393
4.85504	6.41911		-1.48477	0.458916		-1.36667	0.478558								-1.39545	5.99075		4.81197	3.08155		-3.2116	-1.30386		1.92938	0.305045
4.85355	3.85937		-1.48582	2.46668		-1.21728	4.02657								-1.27879	5.38888		4.81002	0.412962		-3.21193	-1.45472		-1.24057	2.08089
4.85342	8.55079		-1.48606	1.39972		1.40864	-0.427727								-2.77373	-1.96573		4.79784	-0.287346		-3.21723	-2.12968		-5.49884	-3.41119
4.84931	3.01211		-1.48609	3.2065		1.16796	2.2986								-1.26154	4.54843		4.79753	2.43726		-3.21999	-1.4246		1.1701	2.11241
4.84493	5.4518		-1.48649	5.39175		1.70748	-0.206719								-1.46652	6.73552		4.79536	-1.81529		-3.24057	-1.455		1.23616	7.68523
4.84286	1.81739		-1.48657	1.32954		1.70886	0.27017								-1.42375	4.26283		4.79529	4.56199		-3.25117	-2.64102		1.4603	2.34837
4.84242	4.03695		-1.4869	0.79515		-1.42833	0.168176								-1.1789	3.20668		4.78823	3.56645		-3.25539	-2.56738		1.12363	5.54011
4.83536	5.8019		-1.48718	1.22266		-1.17288	1.60309								-1.7359	-0.342771		4.7833	5.68833		-3.26846	-0.745064		1.38352	0.964055
4.83169	7.89116		-1.48806	2.1474		1.26947	0.503967								3.57747	-2.183		4.78323	0.732472		-3.31903	-2.12194		-1.81887	-0.238471
4.82986	8.06268		-1.48954	4.53677		2.67847	-1.42782								-1.59165	8.76018		4.78207	0.123746		-3.32478	-1.62812		-3.82318	-2.80268
4.82919	0.324205		-1.48958	4.02267		-1.34001	0.341431								2.58231	-1.51805		4.78195	3.05926		-3.35033	-2.2657		1.47902	1.17845
4.82819	3.08148		-1.48985	2.87253		-1.36593	0.657615								1.484	1.69166		4.78151	3.04341		-3.36371	-0.369148		1.1329	3.21666
4.82721	0.344238		-1.4909	2.32146		-1.45898	2.77288								-2.00472	0.14677		4.7813	2.65343		-3.36377	-2.08795		-2.16496	-1.83296
4.82654	5.68688		-1.49107	0.960662		-1.83449	7.97103								2.46738	-1.30878		4.78096	-0.592763		-3.3649	-0.977926		-1.07652	2.8606
4.823	3.49284		-1.49126	6.0393		-1.09221	5.55								-1.85298	0.433655		4.77448	-1.75248		-3.38296	-1.73407		2.05174	-1.69744
4.82206	5.17923		-1.49127	0.69318		-1.06709	2.6023								2.81139	-1.23333		4.77344	6.6323		-3.38611	-2.49635		2.6256	-0.95048
4.82063	4.13441		-1.49179	2.88604		-1.06185	3.34								-1.48047	1.62396		4.7673	-1.8488		-3.46051	-0.355859		-2.61223	-1.93349
4.81984	-1.27457		-1.49184	5.40426		1.3391	0.358163								-1.20791	2.98427		4.7654	1.14418		-3.46729	-1.47961		1.60379	1.9548
4.81704	4.08309		-1.49218	3.20442		1.4987	1.62279								-1.4713	6.65221		4.76235	2.18337		-3.486	-2.36734		-1.40666	1.24201
4.81636	1.75212		-1.49245	1.35885		-1.14362	2.48457								-1.32582	8.63201		4.75579	4.1953		-3.50348	-2.30413		-1.68807	0.0982346
4.81536	-0.0855926		-1.4926	3.26266		1.05563	3.72302								-1.36566	7.12665		4.75252	4.77435		-3.5042	-0.725822		1.44737	2.38765
4.81403	5.5397		-1.49411	1.78468		1.60702	0.592341								-1.54918	3.26245		4.75058	2.87253		-3.52233	-0.102624		5.91158	-2.92845
4.81305	4.67699		-1.49555	1.48854		-1.22141	1.32595								-3.21019	-2.95305		4.74348	-1.0634		-3.54132	-1.6232		1.82768	-0.93003
4.81233	4.49694		-1.49597	3.61219		-2.22501	-1.94445								-1.29757	4.21475		4.73272	3.86387		-3.59784	-1.9241		-1.13057	2.31131
4.80969	2.40171		-1.49611	1.1908		1.33409	0.951346								-1.48826	4.26772		4.73241	2.69835		-3.60223	-1.5328		-1.11468	4.17547
4.80519	-1.34277		-1.49614	1.22089		1.15453	2.4662								1.28773	2.25477		4.73164	4.70337		-3.61065	-2.30507		1.55901	0.428806
4.8035	5.48911		-1.49637	3.78218		1.14014	5.2455								2.51394	-0.960795		4.73148	4.77246		-3.65543	-2.09991		-1.06359	2.55772
4.80131	5.2508		-1.49642	0.893525		-1.13732	3.37445								1.69952	9.90473		4.7257	-1.26355		-3.66617	-1.11329		1.64363	-0.0195145
4.7978	3.96616		-1.49668	2.62982		-1.52635	-0.252783								-1.6098	0.832989		4.7248	-1.07271		-3.70763	-0.946841		-1.95129	-1.34304
4.79465	2.75884		-1.4968	1.87264		-1.43702	-0.0586855								1.54297	0.425269		4.72343	-1.77314		-3.72956	-0.424353		-1.31247	0.88927
4.79336	1.65718		-1.4978	5.29304		1.87838	1.44779								1.25097	2.68262		4.718	0.602686		-3.75516	-0.5116		-2.382	-1.7878
4.78511	0.415375		-1.49827	3.15548		-1.07913	6.31906								-1.252	1.87494		4.70627	0.131492		-3.7782	-1.19661		-1.18077	1.78758
4.78171	1.19981		-1.49872	1.97929		-1.08628	5.46221								-1.31438	1.97242		4.70316	4.81333		-3.78123	-2.83091		-1.46703	0.15413
4.77687	-0.934005		-1.50057	1.62716		1.06356	2.88102								2.22712	0.871375		4.70227	4.44549		-3.78691	-0.423645		-1.25778	1.6866
4.77493	-0.206615		-1.50182	1.20972		1.05788	2.3426								1.723	4.37122		4.70066	4.82315		-3.80572	-1.98539		1.11154	2.83159
4.77375	2.92558		-1.50213	0.229853		4.26534	-2.58259								-1.33373	2.90953		4.70003	1.91838		-3.83519	-2.58708		1.8466	-0.572557
4.77317	2.88741		-1.50288	1.64703		1.53399	-0.288232								-2.36333	-1.3721		4.69055	-0.715699		-3.91872	-2.14158		1.20732	1.82696
4.77102	3.27711		-1.50367	2.35764		-1.36269	1.15817								-1.60243	1.28622		4.68689	0.706228		-3.91953	-2.54532		2.01934	4.72945
4.76274	7.98152		-1.5037	1.25864		1.27103	1.33775								-1.44525	4.68547		4.68568	4.87389		-3.93022	-2.35583		3.19595	-2.63062
4.75719	2.29985		-1.50459	2.06408		-1.15792	2.99585								-1.96238	2.06449		4.68489	-0.601848		-3.95299	-1.97252		-1.29955	1.55846
4.74867	3.22493		-1.50605	1.30751		-1.04391	4.53245								-1.50707	4.70979		4.68418	1.80611		-3.96973	-2.32597		1.23746	3.24379
4.74321	3.61761		-1.50616	4.08038		1.19364	3.61788								3.82491	-0.419583		4.68161	5.07031		-3.99867	-2.33592		1.14406	5.22354
4.74248	-1.53627		-1.5068	2.55436		-1.07973	4.74844								-2.05536	5.59038		4.68109	3.54208		-4.00006	-1.91826		1.36958	1.34393
4.7416	4.89227		-1.50743	3.87267		-1.54431	-0.351262								3.06291	-1.59802		4.67893	-2.30436		-4.08122	-2.58545		-1.20916	5.25582
4.73457	6.64869		-1.5076	3.84578		-1.59466	-0.488342								5.65192	-0.920895		4.67886	2.46946		-4.09113	-1.91537		-1.71907	-0.657588
4.72719	3.09321		-1.50762	0.842926		6.54403	-3.19823								-6.02749	-3.33653		4.67631	-1.05426		-4.09187	-2.47693		1.82904	0.304973
4.72173	-1.38122		-1.50771	0.610439		1.87388	0.0135356								-1.27752	5.405		4.67561	1.88577		-4.09735	-2.41567		3.39059	-2.52301
4.72076	6.41557		-1.50932	1.36942		-1.28929	1.78336								-1.35669	2.60788		4.67379	1.99727		-4.12315	-2.59744		-5.92283	-3.14147
4.71136	6.57428		-1.51047	3.91655		-1.6768	-0.962804								-1.21627	3.02148		4.67257	1.75932		-4.16478	-2.36938		1.2165	5.31515
4.71016	-2.82725		-1.51088	0.158668		-1.06135	3.29361								-1.36887	1.24068		4.66236	-1.92303		-4.20332	-2.58244		-6.47069	-2.92038
4.70986	3.04327		-1.51116	0.88927		1.4471	0.447273								-1.47744	7.44226		4.66013	1.6658		-4.20433	-2.54018		-2.80762	-2.39508
4.70661	-1.58355		-1.51326	4.55229		1.20636	8.05062								-2.52752	4.00466		4.65733	3.40873		-4.27984	-1.28796		-1.29359	1.9731
4.70544	7.39604		-1.51352	3.22437		-1.05019	3.89811								1.73387	-0.293482		4.655	1.71124		-4.31534	-2.36179		-1.54922	-0.474509
4.69762	1.0075		-1.5151	0.461741		-1.28461	1.10354								7.24844	-1.59571		4.65244	4.0644		-4.32984	-2.37729		1.14168	4.04353
4.68412	-0.708851		-1.51531	3.402		-1.15582	4.58963								-1.78493	1.29466		4.651	6.47673		-4.35543	-1.69639		1.27415	1.17009
4.68258	0.751687		-1.51603	2.68563		1.15437	2.97991								1.82943	1.1784		4.64666	-1.70315		-4.48201	-1.29996		-1.26566	1.28495
4.68216	4.22486		-1.51647	2.12107		-1.27929	1.20829								-2.06751	1.25585		4.64389	-1.34596		-4.56118	-0.901289		-1.10992	3.11015
4.6805	-2.99785		-1.5168	1.69928		-1.3436	1.85958								-1.20155	4.96413		4.6367	1.62396		-4.59381	-2.29759		1.58168	0.858318
4.6771	6.25497		-1.51705	4.7978		-1.2094	1.43078								-1.32798	5.63821		4.63409	1.86492		-4.60234	-2.26694		-1.50237	-0.0158038
4.67437	6.71307		-1.51836	0.294424		-1.07928	6.32426								-1.89756	-0.80523		4.62456	6.81759		-4.69318	-2.16824		1.53813	1.10066
4.67155	6.09621		-1.51852	6.15484		1.15604	1.90291								1.83069	10.7124		4.62012	-1.08013		-4.75261	-2.17866		5.65804	-3.17356
4.67145	-1.96531		-1.51943	2.20678		-1.24555	4.01223								-1.53976	9.67934		4.6141	0.359237		-4.84331	-0.685712		-1.2125	4.69772
4.66959	2.98422		-1.51944	3.08242		-2.01007	-0.590887								1.39739	1.50699		4.61348	-0.0828768		-4.90081	-1.95069		-1.24854	1.14577
4.66923	0.867888		-1.51979	5.16737		1.12238	4.32329								-1.8091	4.26347		4.61262	3.86566		-4.94782	-1.98955		1.18647	2.80005
4.66723	3.50508		-1.51997	6.12314		1.21147	3.046								1.42476	0.737468		4.61134	2.05279		-5.1966	-1.89433		1.33208	4.5656
4.66481	-0.0820193		-1.52004	1.74582		-1.24811	1.87712								-1.23124	6.55921		4.6113	5.98158		-5.47086	-1.71537		-2.79147	-2.34739
4.66395	3.09719		-1.52065	1.74254		-1.14575	4.77424								1.44539	2.33186		4.61063	4.62962		-5.59818	-3.13234		3.15905	-2.12635
4.66262	-1.37818		-1.52187	4.5069		-1.62625	-0.356547								3.22837	-1.27114		4.60785	2.34321		-5.81702	-1.43129		2.2307	1.23284
4.6571	0.832989		-1.52283	4.42514		1.2813	2.57289								1.44346	1.45386		4.60724	2.95542		-5.85676	-3.28714		-4.18349	-1.81718
4.65614	3.72084		-1.52285	1.91409		1.0627	4.10936								-2.92478	-2.47315		4.6018	5.38652		-5.8616	-2.62166		-1.92685	-0.936776
4.65005	2.87253		-1.52322	1.29233		1.55788	0.874262								1.5182	0.438751		4.60091	0.134352		-5.9258	-3.14068		-1.17521	4.22628
4.64853	-0.192625		-1.52326	2.41003		1.05227	2.74831								-1.65627	8.065		4.59345	-1.49318		-5.92585	-3.24727		1.45889	1.27854
4.64555	2.07001		-1.5233	1.25824		-1.06564	4.78029								-2.76096	-1.4842		4.59253	2.74677		-5.93181	-3.07484		2.02665	2.06717
4.64395	6.6827		-1.52332	4.67111		1.06017	5.46047								-2.64124	-2.3199		4.59218	3.96286		-6.00071	-3.05205		-1.60406	-0.506665
4.64178	5.60001		-1.52382	0.609304		1.26371	3.81913								1.32845	2.44479		4.59201	-0.677391		-6.00412	-3.20426		1.62857	1.57345
4.64028	4.70979		-1.52574	1.72413		-1.52416	0.245844								1.70377	5.07569		4.58673	7.88662		-6.00951	-3.20224		1.32298	0.904604
4.64005	5.69932		-1.52791	3.39118		1.17003	1.73011								-1.43169	5.10968		4.58553	6.06805		-6.01074	-3.20184		-1.14412	4.53454
4.63981	0.953531		-1.52916	0.75785		2.07169	1.68357								-1.64513	8.91692		4.58489	1.50532		-6.07071	-2.9687		1.15035	4.19491
4.6381	-1.83518		-1.53103	4.81017		-1.81248	1.85511								3.90514	0.781818		4.57958	-0.700828		-6.07396	-3.05039		1.99171	-0.662861
4.63535	-1.29719		-1.53242	1.3944		-1.0607	4.83923								-2.28882	-1.46858		4.57687	1.20441		-6.08043	-3.11063		-1.95921	-1.54888
4.63143	4.99929		-1.53258	2.18786		-1.7447	0.435297								-1.54043	3.17146		4.57613	-1.10577		-6.31305	-3.01956		1.2901	0.793647
4.63119	0.891837		-1.53313	0.14819		-1.27592	0.757873								-1.23397	4.39936		4.57436	-0.776066		-6.3175	-3.01807		-2.33565	-1.57351
4.63035	4.05346		-1.53321	2.46235		-2.03918	-1.66036								-1.39715	3.90696		4.57294	6.31519		-6.32127	-2.9639		1.15198	6.11829
4.62426	-1.18169		-1.53379	0.137825		1.16596	3.36403								-1.43046	1.38587		4.57246	4.9243		-6.37601	-2.66827		-3.64262	-2.74676
4.62149	2.16909		-1.5339	1.74183		-1.03605	2.59177								1.61847	0.929041		4.57092	2.7812		-6.42657	-2.95041		1.49662	0.374359
4.62075	7.03395		-1.53444	0.438048		-1.16123	3.72396								-2.45735	3.11495		4.56802	5.31832		-6.43021	-2.94898		3.25354	-1.38846
4.61872	0.662156		-1.53524	1.32575		1.17348	2.35286								-1.31138	6.98252		4.56801	2.89003		-6.47291	-2.91967		1.74958	-0.263835
4.61862	-0.975569		-1.53603	3.08727		1.09793	3.06639								1.31086	4.66769		4.56435	5.57533		-6.47708	-2.79084		1.40097	3.41679
4.61838	-2.56005		-1.53794	2.22896		1.2515	2.65347								-1.38821	4.94705		4.56166	0.486803		-6.47718	-2.91825		-1.49356	0.00892839
4.61539	2.47515		-1.54047	5.28003		-1.60379	1.65668								-1.54356	2.19499		4.55923	-1.75749		-6.57786	-2.85459		1.7793	-0.622979
4.61504	4.63414		-1.54147	2.4275		1.38879	2.11513								1.86356	9.43498		4.55603	-1.46813		-6.67773	-2.79127		-5.50017	-3.34997
4.61018	3.60542		-1.54151	2.61417		-1.12675	1.77992								-1.34725	5.19537		4.55468	-0.256471		-6.72779	-2.71464		-2.1226	-1.87718
4.6095	2.60147		-1.54213	6.07918		-1.92009	-0.762641								3.61447	-1.88691		4.55154	2.83668		-6.79519	-2.66723		-1.10269	4.81017
4.60393	-2.48143		-1.5425	7.04841		-1.15689	2.90812								1.51237	1.01642		4.54014	-1.89391		-6.83687	-2.68348		2.15082	-1.75268
4.60348	-1.80089		-1.54322	2.70673		1.94809	-1.81614								1.9522	2.97972		4.53835	3.36609		-6.87499	-2.57316		-1.15307	3.65056
4.60106	6.15131		-1.54335	5.25108		1.35819	0.452045								2.06635	1.30358		4.53637	3.79233		-7.06729	-2.4938		-2.04626	-1.54676
4.60033	6.26809		-1.54393	0.679406		-2.41058	-1.39413								-1.77907	5.51947		4.53497	3.60418		-7.22083	-2.41754		1.10886	9.36443
4.59908	2.12559		-1.54447	4.69772		1.14763	3.85608								-2.6792	-1.86637		4.53346	-0.846944		-7.32771	-2.30961		1.29449	0.527973
4.59471	5.1644		-1.54514	4.6982		-1.11567	1.78604								2.74973	7.21744		4.53197	5.73592		-7.52146	-2.16614		1.20162	3.9007
4.59335	0.668762		-1.54651	3.37981		2.18871	-1.3578								-1.35799	1.14119		4.5297	4.01911		-7.5366	-2.18491		1.4564	-0.114291
4.59226	-2.63949		-1.54658	1.0074		-1.25079	0.953659								-1.84127	0.720419		4.52747	4.16864		-7.66363	-2.09257		-1.71481	-0.327255
4.59143	7.72171		-1.54756	2.78693		1.11143	1.56896								2.20348	2.76604		4.52508	-1.20595		-7.74759	-2.00409		-1.1326	1.70199
4.58941	2.41322		-1.55095	1.38931		-1.06026	3.67439								4.96743	0.0331587		4.52468	6.33879		-7.78192	-2.00031		-2.52546	-2.0933
4.58583	-0.723579		-1.55139	4.88072		1.03917	3.13918								1.70712	4.73225		4.51858	5.69791		-7.78737	-2.00196		-2.90985	-2.74675
4.58206	3.04512		-1.55146	2.78882		-1.04083	4.26335								-1.76761	4.43434		4.51638	-0.682641		-9.4226	-0.656106		1.89997	-1.18595
4.5808	5.39863		-1.55221	4.2167		-1.079	6.86806								-1.86107	-0.228221		4.51626	3.01211					1.27372	2.06094
4.57958	6.00843		-1.55396	0.681096		1.09054	3.17524								1.2456	2.75602		4.51356	-2.22525					-1.47321	-0.235537
4.57883	-0.748694		-1.55482	0.759174		-1.87225	-0.0946527								-1.97714	-1.28442		4.50982	-1.8662					1.2079	4.15855
4.57431	1.20441		-1.5554	0.749221		-5.90874	-2.89605								1.73648	4.73771		4.50968	2.17775					1.25887	2.8506
4.5721	-0.676515		-1.55632	0.643553		-1.0449	5.53922								-1.36906	1.49115		4.50929	2.90906					1.65097	1.51308
4.57019	3.54536		-1.55791	2.58482		1.77172	0.68713								1.27471	3.60786		4.50816	5.62799					1.25225	1.61007
4.56864	3.03334		-1.55821	1.50706		-1.63026	-0.585812								1.29565	3.19693		4.50765	6.92459					-1.2589	1.06415
4.56693	8.86375		-1.55839	1.10439		-1.19209	4.65912								2.32553	0.174768		4.50408	6.00415					2.77987	-2.02038
4.56533	7.55645		-1.55846	0.348826		-1.211	2.90566								2.37358	0.527255		4.50279	-0.697005					-1.99374	-1.54622
4.56288	5.7002		-1.55848	3.22203		-1.42094	-0.0759598								-1.71316	-0.698961		4.50051	1.06686					1.64424	0.259658
4.56243	1.54826		-1.55848	3.06418		2.35454	-1.07387								1.66544	4.7829		4.49601	3.57206					-1.83253	-1.30348
4.56038	1.56638		-1.55866	1.37553		-1.82793	-0.776732								-1.40449	7.54256		4.49102	-0.89057					1.37345	0.0733962
4.55816	1.99515		-1.55997	2.00806		1.11885	2.16594								-1.19749	2.41322		4.48649	0.858035					1.2196	2.53106
4.55623	2.73222		-1.5611	1.6877		1.16522	1.71654								-1.47387	3.85179		4.48647	3.47345					-1.54876	0.242826
4.5562	1.95048		-1.5617	1.69831		2.0897	0.0246899								5.72979	-2.74363		4.48276	-2.14516					1.27796	3.63889
4.55333	5.08155		-1.56186	0.221281		-1.14832	2.51245								-1.59917	2.08		4.48105	8.00495					1.65458	-0.699541
4.54993	1.34152		-1.56188	1.32623		-1.15028	5.22944								-1.42368	4.16321		4.48093	4.06781					-1.96618	-1.35227
4.54963	4.68547		-1.56202	5.88218		-1.93863	-1.21085								1.51331	0.507735		4.48035	3.30646					2.45831	-1.38252
4.54014	5.80111		-1.56213	1.76414		2.07542	-1.64762								-1.2616	2.76301		4.47963	5.42312					1.8263	-0.0910378
4.53999	-2.10655		-1.56262	2.14512		-1.42405	0.179094								1.53836	4.41468		4.47902	1.54501					-1.37744	0.322695
4.53927	0.72133		-1.56314	-0.160635		-1.51036	-0.355336								-1.59339	0.805652		4.47784	-1.65298					-1.34078	4.85152
4.53612	4.06946		-1.56388	1.70251		1.09595	6.25784								-1.58369	0.937543		4.47752	2.09604					2.08648	1.67621
4.53424	-0.299478		-1.5643	3.97046		-2.21519	-1.72293								1.30521	4.3197		4.47606	11.2964					1.76859	0.260386
4.53088	1.60419		-1.56537	3.83451		1.89065	-0.905044								-1.97797	-1.16109		4.47528	3.66117					-1.12432	4.00179
4.53065	6.40002		-1.56584	3.28289		-1.19672	2.14642								-3.48812	-2.88101		4.47204	1.24468					-1.6345	-0.817715
4.52915	-1.74343		-1.56606	0.951935		-1.02184	2.6917								3.85406	-2.76576		4.4711	2.49071					-1.16197	2.83139
4.52675	1.03483		-1.56703	3.46568		-1.72358	-0.779317								-4.20103	-1.57259		4.46656	3.32302					-1.25532	0.908736
4.52496	0.388844		-1.5676	3.72246		-1.20797	1.53791								1.42819	1.85204		4.46638	2.43229					-1.17987	1.86515
4.52453	-1.44011		-1.56782	11.2559		1.28189	1.52504								1.76372	9.86824		4.46118	4.29745					3.21342	-2.32328
4.522	4.70348		-1.5691	0.613925		2.22642	-1.9379								2.05654	1.63366		4.46005	5.01169					-2.90323	-2.0939
4.52113	-0.601848		-1.56966	9.37466		-1.39832	1.21811								1.27158	3.65066		4.45799	3.99159					-1.5567	-0.488599
4.51931	3.195		-1.57012	2.56143		-1.25391	0.623818								-1.33962	1.61725		4.45696	-1.41468					1.33092	3.90854
4.51864	1.21329		-1.57043	3.31447		1.16892	2.00674								-1.31508	2.68884		4.45267	4.13447					1.06463	3.07235
4.51672	1.03615		-1.57053	5.17755		1.15459	2.22218								-1.70429	4.76898		4.45224	-0.0124775					1.52541	-0.403734
4.5167	2.21732		-1.57254	2.33186		1.47406	0.0891906								-2.23873	-1.07042		4.44725	5.22285					3.14724	-2.61641
4.51581	2.91785		-1.5732	11.1599		1.03275	3.0456								1.44773	2.5632		4.44473	4.31253					3.66552	-2.10655
4.51116	3.30646		-1.5736	3.387		2.13673	-2.09305								1.42143	1.5449		4.443	-1.80089					-1.09796	3.06595
4.50899	0.540047		-1.57361	3.73071		-1.6754	0.486746								-1.30614	5.26496		4.44183	4.4897					1.65752	-0.563947
4.50805	1.94302		-1.57422	1.71392		1.07383	4.53025								-1.21066	3.08737		4.4413	4.55046					1.24928	3.11748
4.50747	5.91905		-1.57446	2.46087		-1.1108	2.01682								-1.52979	10.4339		4.43833	-0.975569					-1.07182	3.90225
4.5056	4.17276		-1.5751	4.10039		-1.96811	0.120886								-1.56316	0.174149		4.4355	-0.289727					5.61121	-2.98546
4.5001	3.26848		-1.5751	3.44953		1.42736	5.24094								1.20552	3.63581		4.4346	0.939819					-1.10937	5.40753
4.49972	6.00415		-1.57555	2.41831		1.25042	3.07628								1.5169	0.161647		4.43404	-2.15788					2.99572	-2.96562
4.49664	1.71124		-1.57614	1.97883		1.2151	1.32957								-1.37215	6.54258		4.42828	0.339018					1.62989	-0.0685686
4.49427	5.67738		-1.57643	1.29537		-1.34562	2.32493								-1.37016	2.79829		4.42465	2.49181					1.35375	0.836626
4.49272	1.88553		-1.57673	0.758001		-1.01636	3.0038								-1.29568	3.37681		4.42268	0.979467					1.24501	2.22612
4.49041	1.88743		-1.5775	5.38979		-3.21007	-2.1559								-1.1796	3.25816		4.42094	-0.484033					1.0885	4.53441
4.48742	-0.981527		-1.57784	1.95022		-1.36985	1.12474								-1.36678	7.28285		4.4193	-1.54139					1.95346	0.317071
4.48679	9.07817		-1.5779	0.615519		2.86399	-2.08821								2.01254	10.0596		4.41816	-1.19012					-1.10328	3.47975
4.48563	2.38597		-1.57803	1.22512		1.38537	1.28622								-1.32364	2.8307		4.41711	0.824599					1.2178	6.92179
4.48377	8.13711		-1.57859	1.30243		1.15376	5.39837								-1.44711	5.42762		4.41659	3.5259					1.05916	3.30578
4.48302	10.0147		-1.57876	1.62166		-1.07609	4.4937								-1.91748	2.68129		4.41475	0.38426					1.96722	-0.800632
4.48222	0.66722		-1.5788	2.13474		-1.06582	4.41778								1.91683	2.01976		4.41141	5.73285					2.39139	-1.37815
4.47816	4.96207		-1.57896	2.5064		-1.28633	0.918882								-3.38003	-2.60239		4.41021	0.67772					1.3053	1.83515
4.47101	1.90057		-1.57906	5.83741		-1.27826	0.998541								3.36046	-1.02732		4.40717	1.2129					2.23271	-1.20262
4.47079	5.56675		-1.58094	2.0479		-1.15843	4.18278								-1.55974	2.72394		4.40526	-0.525694					-1.46856	1.47896
4.46911	6.99683		-1.58137	4.84265		-1.08573	1.91086								1.17882	2.41877		4.4009	8.06606					-2.34908	-0.9065
4.46874	3.72522		-1.58229	11.2896		-6.04566	-2.82701								-1.59269	6.29854		4.3969	-0.723579					1.08987	6.30833
4.46671	7.1512		-1.58262	3.05147		-2.03272	0.528615								-1.17931	4.22226		4.39619	2.22287					1.71561	1.92091
4.46642	0.926792		-1.58307	1.9301		-1.09503	2.68807								1.6933	4.02617		4.39559	0.97689					-1.07412	5.19331
4.46563	3.45305		-1.58403	3.73471		1.31954	0.286733								3.73864	-0.89057		4.39217	2.21732					1.21203	2.46754
4.46467	6.11523		-1.58455	1.03057		1.07275	3.21812								1.16318	3.38517		4.39149	7.85827					1.15922	2.94413
4.45794	0.848761		-1.58497	4.05427		1.16618	1.7965								-1.74678	1.68788		4.39074	0.344238					1.57903	-0.674531
4.45698	4.77435		-1.58499	0.379851		2.29095	-0.695802								-1.48513	0.911731		4.3897	0.298777					1.11468	3.15866
4.45604	2.21775		-1.58531	1.24225		-1.99541	-1.12028								1.6819	0.877453		4.38936	6.72546					2.22439	1.76847
4.45584	5.72522		-1.58567	1.9588		-1.14125	1.50026								1.64335	3.31903		4.38891	2.17568					1.10294	2.88256
4.45561	-0.236066		-1.58605	5.17636		-1.12944	2.95297								4.91246	-1.57351		4.38882	7.41338					4.20732	-1.31217
4.45375	1.7808		-1.58622	0.881015		-1.04869	2.69916								-1.23141	2.36405		4.3868	1.81739					-1.13606	4.59874
4.45155	0.0587023		-1.58662	1.18214		1.44064	1.1171								1.71623	3.59476		4.38558	-0.137832					1.30698	0.756239
4.45147	1.67869		-1.58721	2.05336		-1.06022	5.66638								-1.22217	2.11585		4.38462	-2.10071					-1.32852	3.8737
4.45035	0.110581		-1.58804	0.958086		-1.32855	2.21506								-1.43921	2.11677		4.3833	11.0655					2.90333	-2.48821
4.44903	3.93494		-1.58814	4.46149		-1.01384	2.84329								2.03291	-0.653664		4.38176	7.54558					1.25929	1.72307
4.44896	11.3752		-1.58879	2.89666		-1.64708	-0.513792								1.67578	2.79598		4.38127	4.73934					1.99526	-1.31233
4.44584	2.61198		-1.58914	1.93165		1.40664	4.72306								-1.50313	3.6032		4.3793	4.84985					-1.58478	-0.723962
4.44524	11.5272		-1.58972	5.26688		1.58106	0.189621								1.79129	4.483		4.37816	3.67688					1.06288	2.75651
4.44144	0.492725		-1.58988	4.11339		1.78539	-0.99114								2.72611	-1.63406		4.37686	2.58753					-1.18221	1.32575
4.44008	4.76696		-1.59107	1.03262		1.14938	3.3408								-1.7161	0.687239		4.37686	3.6274					-1.18399	2.2958
4.43844	4.83158		-1.59143	0.138909		-1.09482	4.54231								-2.18523	-0.934005		4.37611	8.4369					1.19065	3.98743
4.43396	5.75495		-1.59144	3.0328		-1.58308	-0.414911								-2.18285	-0.577327		4.37523	-1.55537					-1.59828	-0.725195
4.43201	5.17982		-1.59155	3.16429		1.10703	2.24678								2.03392	-0.599475		4.37249	-1.13275					1.69767	0.681989
4.43108	6.45454		-1.59214	-0.0819818		-1.06809	6.75988								-1.19225	5.09696		4.36816	7.17777					-1.11318	3.0328
4.42895	7.17812		-1.59229	5.44524		1.28548	1.35524								-1.38575	3.69348		4.36403	1.23426					-1.15234	1.39731
4.42673	2.30622		-1.59248	0.436829		1.75949	-0.550304								-1.20999	4.47039		4.36241	9.4914					-5.59272	-3.24922
4.42615	3.91144		-1.59414	4.26057		-1.07115	2.07375								1.31791	2.566		4.36158	4.44645					1.60596	-0.448328
4.42553	0.336814		-1.59451	5.69627		-1.50569	0.060434								3.62575	-1.8698		4.35631	2.11331					1.9375	-1.51322
4.42109	3.95386		-1.59497	1.15385		-1.08296	5.55692								-1.47619	0.307059		4.35399	11.3257					-1.44256	-0.0200742
4.41548	-2.42853		-1.59561	1.32985		1.09632	2.66568								-3.06973	-2.72597		4.35397	2.27096					1.37638	0.156988
4.4112	10.474		-1.59563	0.318576		-1.04142	3.78027								-1.69563	-0.0222968		4.35243	4.69555					-1.44716	0.999857
4.40749	-0.230496		-1.59585	0.55968		-1.65681	1.16653								1.15426	3.37308		4.35181	1.4064					-1.09965	3.77667
4.4056	3.70519		-1.59609	0.622729		1.20914	1.45084								1.58233	5.66759		4.34999	4.10849					1.71764	0.208186
4.40464	-1.02888		-1.59635	6.67675		-1.1833	1.56801								1.97488	0.443753		4.34806	-0.85741					1.3161	1.57628
4.40449	4.66247		-1.59738	1.97685		-1.05	5.19051								1.26772	3.68136		4.34487	8.63685					-3.11383	-2.19158
4.40309	-1.81979		-1.59757	4.8081		1.3637	0.196379								1.29338	2.08407		4.34101	4.55347					1.59269	-0.108932
4.40144	4.58586		-1.59768	3.10902		1.51272	3.85307								1.93461	-0.601714		4.34095	3.47547					-1.35959	0.726261
4.40098	-3.35273		-1.59777	3.81638		1.434	3.05686								3.1627	-0.484033		4.33849	5.23243					-1.27348	0.745922
4.39817	6.65806		-1.59972	3.82158		-1.46424	-0.0970174								1.54937	1.20823		4.33826	4.41895					1.06545	3.34763
4.39663	-3.29258		-1.59981	5.65003		1.14838	4.85956								1.64202	1.74418		4.33812	10.928					1.47666	0.0171448
4.39589	0.579218		-1.60067	3.41254		1.11207	2.34273								-1.81355	2.3203		4.33707	-2.48777					-1.23776	2.86194
4.39457	9.41813		-1.60073	2.64778		1.15068	2.70508								1.17212	2.80933		4.33569	6.33248					1.74531	8.97231
4.39358	-0.0682277		-1.60125	4.7523		-1.59721	0.0577783								-1.49586	7.6119		4.33363	0.464957					-1.4036	-0.116861
4.38961	1.00735		-1.60143	3.71527		1.65518	0.194486								2.487	-1.31706		4.33359	0.781807					-1.43727	0.686621
4.38552	3.4374		-1.60153	1.59913		1.28922	0.593888								1.97298	1.11739		4.33351	1.15236					1.11716	3.31293
4.38385	-1.03741		-1.60155	1.07472		1.45987	1.05663								-3.08939	-2.06459		4.3332	3.27711					2.4314	-1.81841
4.38278	3.4028		-1.60166	3.21886		1.25842	2.27552								1.61585	1.76516		4.33295	0.467039					1.0983	8.65429
4.38045	7.58972		-1.60285	2.42993		1.05641	3.99598								3.00868	-1.9319		4.33289	1.0075					-1.25055	2.32276
4.37473	0.722836		-1.60324	-0.143582		1.77556	-0.891802								1.70155	0.134725		4.33116	-1.37597					1.29665	1.11679
4.37289	4.90276		-1.60349	0.183965		1.83509	-0.778748								1.79408	1.99582		4.32741	-2.7982					1.44558	1.02699
4.36985	0.13036		-1.60475	5.22291		-1.02274	3.38148								-1.50958	4.97251		4.32406	9.4825					1.16683	2.21887
4.36866	5.51232		-1.60479	1.78927		-1.15225	3.64805								-1.57684	0.252552		4.3225	5.4518					2.27547	0.855546
4.36751	0.0928161		-1.606	-0.350564		1.10892	2.98907								-1.30019	8.35462		4.32107	3.22714					-1.14456	1.76076
4.36604	4.85392		-1.60784	2.96656		-1.06418	3.31611								1.88104	0.904156		4.32096	0.285305					1.07146	3.29533
4.36446	8.25734		-1.60923	0.740221		-1.17686	1.40927								1.65599	4.78659		4.31923	6.7293					1.36364	0.38891
4.36262	4.38925		-1.60951	3.49987		1.43109	0.347533								5.71844	-1.72052		4.31843	3.79963					1.91667	-1.35984
4.36048	0.907632		-1.61129	3.15958		1.42623	1.06313								-3.20841	-2.81175		4.31653	-0.206615					1.81014	-0.843712
4.35842	-1.00315		-1.61174	1.96715		-1.49133	0.621616								-1.39325	1.33472		4.31444	-1.26103					-1.22536	1.28679
4.35695	0.252552		-1.61248	3.69905		1.26848	0.621934								-1.27323	6.58953		4.31287	1.01064					-1.06699	3.6819
4.35263	11.0933		-1.61249	2.23572		-2.33434	-1.23222								-1.92216	0.305889		4.31028	3.15739					-2.80922	-2.32804
4.35092	6.66906		-1.61272	4.42889		-1.23847	1.83623								-1.56421	2.85936		4.30946	6.71307					-1.44491	0.112991
4.34965	5.43681		-1.61289	2.81299		-3.16654	-2.31352								-1.61281	-0.297523		4.30895	8.06268					-1.09963	3.05038
4.34635	-2.71539		-1.61394	1.66457		-1.22964	1.38245								-1.25845	3.64015		4.30685	3.02114					1.49831	4.97969
4.34532	2.93965		-1.61636	0.584715		-1.35799	0.20271								-1.64687	5.35062		4.30679	3.31972					-2.79988	-2.45567
4.34218	0.953063		-1.61647	5.33253		-1.04482	4.91854								-1.75394	-0.430582		4.3063	0.201436					1.17259	4.31263
4.34139	0.0742142		-1.61697	4.8376		1.45568	1.24054								-2.24788	-1.87269		4.30409	8.98661					1.60441	1.74493
4.3412	-1.6374		-1.61722	0.633493		-1.31555	2.85966								-1.72627	5.1829		4.30389	6.58153					-1.18063	4.21717
4.34118	-0.906196		-1.61776	1.25317		1.13324	1.48409								2.03386	0.876236		4.30322	-2.59808					1.24536	1.26718
4.3398	5.20017		-1.61776	0.253077		1.15197	2.78584								1.59352	-0.220129		4.30093	6.59954					1.56759	4.82152
4.33958	7.34348		-1.6183	6.52077		-1.61301	-0.311814								-1.22664	4.35156		4.30083	-0.708851					1.18132	2.97488
4.33763	3.83592		-1.61906	2.22491		-6.25609	-2.37147								-1.32779	2.50133		4.30048	-1.50651					1.33152	0.604989
4.33697	5.26909		-1.61934	0.462131		1.64253	-1.05254								-1.41454	5.08195		4.29963	5.17923					-2.81176	-2.36751
4.33576	5.6301		-1.62146	1.75504		1.06933	4.23705								-1.40137	5.98481		4.2982	0.878959					1.93523	-1.12994
4.33564	7.96962		-1.6247	0.244281		-1.21508	2.20257								-1.62012	0.0715413		4.29774	0.621593					-1.47923	-0.417409
4.33558	0.426789		-1.62549	1.7988		-1.12178	2.20969								3.30771	-1.44972		4.29705	2.00566					-1.40679	7.08411
4.33423	5.85497		-1.6258	2.77606		-1.03167	5.19434								1.23613	3.4703		4.2947	3.87487					1.14433	2.44078
4.3339	8.88275		-1.62591	2.53672		1.97996	3.93755								-1.82395	5.13791		4.29379	-2.6868					1.16061	1.91371
4.33263	8.00915		-1.62646	3.64859		1.0981	3.50308								-1.381	5.82058		4.29291	3.96616					1.48727	4.33273
4.32419	2.03342		-1.62705	0.233091		1.51796	-0.478804								2.09036	0.360951		4.29058	1.51279					1.63523	0.397701
4.3207	2.93088		-1.6273	0.924249		2.18583	-1.09126								-1.27482	1.28692		4.28795	-1.19445					-1.13866	4.5707
4.31945	4.24624		-1.62757	2.24895		-1.13265	1.49309								-2.65721	-1.19445		4.28675	8.45324					-1.85797	-0.633478
4.31646	8.88652		-1.6277	2.17286		1.34111	0.964055								1.97481	-1.1218		4.28216	6.47906					1.24337	2.68168
4.31538	-0.982787		-1.62778	2.71803		-1.07475	2.20194								3.48126	-2.23429		4.2801	7.44914					1.6635	2.21209
4.31236	1.26804		-1.62915	1.61484		-1.23478	0.831386								-1.79387	0.833342		4.2801	4.00466					2.59477	-2.55678
4.31152	9.00524		-1.63044	0.0590248		1.51193	4.76898								-1.2759	5.57549		4.27979	-2.56005					1.29972	4.15585
4.31117	2.70268		-1.63089	1.55351		1.44516	1.3578								1.18693	4.86319		4.27947	2.29985					1.21205	3.07823
4.30943	5.88253		-1.63157	4.70304		1.19081	4.01815								2.71139	-1.67926		4.27488	3.81806					1.80812	-1.07628
4.30805	5.15073		-1.63179	5.64775		-1.1287	4.33214								-1.91411	4.78526		4.27451	7.4173					1.51037	-0.318262
4.30418	1.85343		-1.63224	1.0955		-1.5923	0.346868								-2.33108	0.0413986		4.27389	3.87394					1.29617	0.686446
4.30234	-1.75248		-1.63322	1.19963		1.33368	1.79668								2.58661	-0.849887		4.26929	4.20288					-1.34953	0.463723
4.30163	4.16864		-1.6334	3.93492		1.12511	2.5533								1.21075	4.99939		4.26819	4.67699					-1.30854	1.0893
4.30145	9.80852		-1.63426	1.71444		1.19908	1.28474								-1.46665	3.69959		4.26657	0.415375					1.46489	0.806179
4.30126	3.96516		-1.63565	0.0608384		-1.13092	3.89449								4.72377	-0.160905		4.26574	-1.85669					1.47726	0.883771
4.3007	6.92269		-1.63568	4.02251		1.17224	1.60071								6.27427	-2.75847		4.26512	6.38124					-1.05259	3.65237
4.3	-1.13733		-1.63642	5.08336		-2.24606	-1.47603								-1.33055	1.70401		4.2647	-0.306438					3.31814	-2.76101
4.29969	2.22287		-1.63644	2.06982		1.05427	5.40893								-1.26893	2.26178		4.25887	7.98152					-1.79246	-0.760137
4.29681	8.01553		-1.63685	2.48477		-1.06733	2.12863								-1.60688	5.85585		4.25849	5.48911					1.06082	2.81809
4.29678	4.35283		-1.63745	2.13344		1.27582	3.73406								-1.19529	5.09466		4.25814	5.5397					-1.05244	2.98997
4.29619	-2.04008		-1.63792	2.7588		-1.0759	3.50497								-4.45556	-2.95025		4.25657	-2.29234					-1.16938	1.9893
4.2948	-1.13275		-1.63938	-0.229243		1.8333	-0.0268676								3.69107	-0.96922		4.25574	9.29413					-1.21139	3.95985
4.29315	10.2942		-1.63975	2.78055		1.12949	3.06941								-1.51395	2.02945		4.24908	2.59147					-2.12142	-1.95903
4.29246	8.01463		-1.63984	5.29969		1.07513	3.54265								1.31179	1.5187		4.24686	5.05977					1.35428	0.768692
4.29208	7.90233		-1.63991	0.463871		1.23139	2.59757								4.70844	-0.142394		4.24549	-0.222971					-1.66391	-0.840433
4.29207	4.91924		-1.63999	3.05501		-1.14856	4.73693								-1.75627	0.751687		4.2451	-2.26236					1.53356	2.8168
4.29194	3.92987		-1.64011	0.8984		1.02493	2.61618								1.21103	3.29578		4.244	7.99523					-1.53314	1.41031
4.29094	5.05815		-1.64112	2.23269		1.06297	3.37455								-1.47583	2.79112		4.24363	0.611923					1.09011	3.12508
4.28956	2.79316		-1.64204	-0.0517559		1.70383	0.526491								2.33848	-0.852297		4.24283	1.86561					1.07397	4.84851
4.28621	2.62217		-1.64231	3.86407		-1.1003	1.81143								1.57677	-0.147962		4.24264	-0.802593					1.06748	3.52643
4.28528	4.96046		-1.64243	2.26079		-1.95921	-0.982413								3.07648	-2.05709		4.24066	-0.790131					-1.10843	2.8459
4.28303	3.22558		-1.64319	-0.195733		1.79734	0.276072								1.6572	3.83419		4.2376	2.25345					-1.08745	3.92228
4.28117	-1.89391		-1.6433	0.382105		1.08146	9.36267								1.69251	4.30915		4.23485	4.16845					1.60137	-0.868108
4.28038	7.95791		-1.64403	1.58433		2.87667	-2.59737								-3.37347	-2.87415		4.23357	0.873594					-2.19652	-0.867878
4.28032	4.22905		-1.6443	0.424374		-1.1567	4.82169								-1.21785	3.83698		4.23329	1.45103					-1.15099	2.14876
4.27754	7.54987		-1.64443	1.22907		2.65452	0.0966594								-1.88438	-0.684967		4.23314	5.2508					-1.17245	3.6833
4.27392	5.20173		-1.64522	1.16474		-1.03892	3.70543								1.45197	1.18234		4.23059	-1.71863					-1.10206	4.05427
4.27344	6.79068		-1.64524	-0.282876		-1.81304	0.175687								3.89941	-2.60947		4.23034	3.61761					2.24588	-2.04281
4.27184	1.99727		-1.64591	3.87676		-1.44832	0.0252029								1.96263	-0.993947		4.22875	-0.118576					1.30696	0.399435
4.26807	3.80457		-1.64593	3.55658		1.06197	4.43468								-2.44132	-1.58836		4.22806	9.07312					-1.05363	2.47604
4.26628	0.74468		-1.64704	0.567859		-1.03602	4.5129								-1.31885	2.57066		4.22782	9.64157					-2.75118	-2.44595
4.26422	-0.546559		-1.6495	1.38404		-1.15671	1.33559								1.69341	4.94193		4.22779	0.569201					1.09396	2.79529
4.2641	5.8156		-1.6495	3.07706		-1.13482	2.3526								-1.45441	1.45419		4.22551	6.25207					1.35979	1.09115
4.2627	8.23095		-1.65004	2.21986		-1.06521	5.69551								-1.29896	2.23109		4.21772	1.18077					1.696	2.85725
4.26249	8.4531		-1.6505	2.71026		1.214	3.94427								1.87197	0.105814		4.21748	-0.220804					1.48434	1.82611
4.2611	4.91511		-1.65084	0.953809		1.12311	3.79219								-1.26738	2.92409		4.21264	1.58227					1.71689	1.00591
4.26107	0.236033		-1.65148	1.01571		-1.0817	1.8588								-1.27551	1.51501		4.21151	-2.00909					1.59108	-0.565891
4.26049	0.726561		-1.65354	3.48774		1.12525	3.77089								1.39201	0.890767		4.20827	4.80048					-2.26914	-1.38098
4.25902	3.83435		-1.65461	6.26636		1.51478	1.04787								-1.74982	4.95064		4.20645	10.6525					-2.62214	-1.65155
4.25619	9.36245		-1.65477	4.7361		-1.16683	4.00749								-1.65869	2.48045		4.20469	6.21555					1.41649	1.33842
4.25352	7.17004		-1.6549	0.194923		1.06214	3.7381								-1.4219	1.88553		4.20415	4.22486					-5.86483	-3.28464
4.25285	4.70337		-1.65631	1.10294		1.87575	-1.33978								-2.35661	-1.17595		4.20013	9.4811					3.23055	-2.71666
4.2512	5.4619		-1.65653	1.5609		-1.5118	-0.364712								2.19643	3.06546		4.19986	8.89834					-1.23759	0.845299
4.2474	8.41683		-1.65698	1.6131		-1.08644	5.05602								3.01385	8.79617		4.1991	2.40171					1.12488	4.94922
4.24694	1.48138		-1.65713	0.330191		1.09384	3.57882								-1.8154	5.73798		4.19415	-1.83612					-1.09379	3.38844
4.24408	4.09613		-1.65778	0.0226813		1.21734	2.08664								1.61721	2.8547		4.19291	2.82923					3.19919	-2.7496
4.24228	6.56662		-1.6594	2.98171		-1.04778	4.98418								1.40624	1.02317		4.19118	-1.22938					1.20976	1.88119
4.24151	6.7456		-1.65954	0.329484		1.03213	3.78606								1.71516	0.67214		4.18978	4.57526					1.23547	2.6976
4.24122	9.09792		-1.66102	4.45883		1.37413	1.00742								1.48202	3.82769		4.18905	2.56894					1.22627	1.42766
4.23908	4.38373		-1.66106	1.29981		-1.10665	4.20011								2.8062	-1.59638		4.18553	-1.38122					1.82362	1.3801
4.23761	4.89837		-1.66145	-0.246719		1.33343	1.3112								-1.28157	5.09872		4.18506	-2.71539					-2.93234	-2.7097
4.23732	8.98007		-1.66221	0.548923		1.16864	3.77487								2.13708	0.00106676		4.18277	0.595091					-1.84844	-1.07941
4.23562	7.16332		-1.66232	1.76616		-5.97433	-2.99003								1.41912	0.57824		4.18129	-0.266789					1.52435	-0.530301
4.23499	2.84595		-1.66289	-0.279597		1.509	1.00227								1.6649	-0.0144975		4.17925	10.255					1.06016	3.46184
4.23245	-0.848297		-1.6631	1.4837		-1.03858	2.77774								-1.47123	1.58227		4.1788	4.08309					-1.14321	2.16713
4.22904	1.68653		-1.66324	3.60483		1.0686	2.77276								6.80134	-2.12219		4.17799	3.08148					-1.05717	2.88604
4.22741	4.98059		-1.66338	2.66675		-1.21001	1.34137								1.21443	3.22785		4.17501	3.71707					1.62654	0.834663
4.22309	1.50532		-1.66343	-0.0558612		1.20926	0.916679								-1.31891	9.86202		4.17494	-1.34277					1.34825	3.04542
4.21897	4.94705		-1.66411	4.57213		-1.03836	2.6096								1.44413	1.80184		4.17405	0.891837					-2.16372	-1.75904
4.2182	4.43584		-1.66441	-0.212965		1.26784	1.63621								1.5919	0.33928		4.17254	2.93965					1.25849	2.58276
4.21722	4.96413		-1.66481	1.70978		-1.43544	2.29245								3.03815	-2.10504		4.17041	7.61153					1.47186	6.36147
4.21599	5.62815		-1.66486	0.190637		-1.099	3.64288								-1.54462	1.54268		4.16987	1.15718					2.1372	-1.16651
4.21401	2.08		-1.66512	1.2953		-1.56019	-0.3886								1.92128	-0.829571		4.16929	-1.1471					-1.35936	1.74254
4.21061	7.14885		-1.66623	4.53454		-3.72607	-2.31421								2.1768	-1.36224		4.16918	0.0291603					-1.72106	-1.09407
4.21049	8.54296		-1.66651	0.395267		1.17315	4.2227								-2.17078	1.25336		4.16835	0.938038					2.8875	-1.88065
4.20848	2.35504		-1.66701	-0.263662		-1.68729	-0.36155								1.36621	2.12018		4.15939	2.71835					1.63604	-0.697168
4.20802	-1.39843		-1.66898	1.41676		-1.21646	5.73145								-1.51628	3.22493		4.14911	4.67021					1.10266	6.06651
4.20505	4.26283		-1.66971	1.88732		-1.342	0.408612								-1.58962	7.06973		4.14747	-2.64992					1.29676	0.67136
4.20406	8.69377		-1.6698	2.97497		-1.26716	2.5327								1.71681	-0.022595		4.14607	9.17506					1.28802	0.830682
4.20246	4.8715		-1.66995	0.245361		-1.07383	2.689								1.34202	2.0255		4.14597	-1.50651					1.07969	3.6146
4.20104	4.45297		-1.67026	1.50186		-1.11616	3.43031								1.23087	2.54586		4.14561	2.88741					1.17826	4.66839
4.19967	2.26862		-1.67224	0.905544		-1.14362	1.90665								-1.75829	8.21356		4.1455	0.434814					2.03402	-2.07305
4.19891	3.59812		-1.6733	5.42519		-5.68637	-3.04866								-1.34278	4.81804		4.14273	-1.68205					1.49288	0.723815
4.19885	-1.32687		-1.67332	3.94045		-1.08331	5.52382								-1.41835	3.59076		4.14271	-1.3409					1.85391	-1.44924
4.19851	9.29782		-1.6745	8.41711		-1.22437	0.814313								-1.22322	7.00897		4.14128	4.89227					1.64317	-0.736669
4.19655	8.69975		-1.67748	-0.10941		-1.47699	0.009126								-1.65739	5.65772		4.1408	2.81103					-1.58291	-0.49735
4.19618	1.19567		-1.67852	0.912496		1.19645	1.88772								2.21475	3.99352		4.14072	4.34235					-1.05133	3.96939
4.19533	3.55117		-1.67959	2.79538		-1.08957	1.9697								-1.75997	8.25734		4.13823	3.9879					3.48685	-2.30441
4.19234	1.58246		-1.67996	5.39242		-1.04431	3.51347								1.70446	4.85639		4.13537	-2.29421					1.31019	4.25903
4.19209	-0.772778		-1.68051	4.01286		-2.28483	-1.56191								-1.16185	3.06584		4.12629	-0.822903					-1.71212	-0.739971
4.19112	3.18487		-1.68086	3.6556		1.76953	-0.769613								-1.77263	5.62277		4.12628	3.90843					1.32048	0.839104
4.1903	7.15412		-1.68132	0.28441		-1.02926	2.5905								-2.2388	-1.50743		4.12623	-0.793027					2.00638	-1.30467
4.18906	-0.749797		-1.68284	2.77556		-1.10993	3.99757								-1.19231	4.28943		4.12556	-2.69456					1.33806	0.31129
4.18674	1.2699		-1.68338	2.00894		-1.0259	4.02945								-1.20603	4.57326		4.12526	5.68418					-1.06336	2.44397
4.18549	1.19504		-1.68384	3.05484		-1.09986	1.54883								-2.03464	-1.32087		4.12461	3.98155					2.96901	-2.5316
4.18396	2.46946		-1.68394	1.93341		-1.84849	-1.20626								1.83885	11.3789		4.1236	3.79903					-1.03398	3.08807
4.18222	4.22307		-1.68415	5.68571		2.2033	-1.20269								-1.70357	-0.282865		4.12351	0.13036					1.25693	1.89006
4.1805	-2.53811		-1.68458	0.336796		2.7007	-1.70508								2.16485	0.858635		4.12245	4.80764					-1.40359	0.267675
4.17996	3.56984		-1.68619	0.0614652		-1.75901	7.77482								1.51228	1.98443		4.12235	-1.79593					1.10365	5.31091
4.17873	-2.12569		-1.68682	-0.249339		1.18696	4.51509								-2.12076	6.62541		4.11879	1.47677					-1.26274	1.91409
4.17744	8.30667		-1.6875	0.524348		-1.38321	3.50108								3.42532	-2.49895		4.11866	-1.44244					1.73771	0.474321
4.1755	4.47912		-1.68798	-0.171699		-1.4589	-0.360384								-1.1785	5.09483		4.11599	9.14236					1.47195	-0.307265
4.17316	5.02944		-1.68847	6.07943		1.07597	9.45168								1.25602	4.7361		4.11502	1.41348					2.59855	-1.40894
4.17277	2.7812		-1.68907	0.882415		1.19221	1.0292								-1.58064	3.262		4.11453	-2.12569					1.22126	2.23361
4.17098	3.43396		-1.68967	8.27144		1.1267	8.22099								-1.49784	1.69147		4.11428	-2.15468					-1.07312	2.84055
4.16548	5.39909		-1.68973	2.18153		-0.992879	3.04933								1.86083	8.86418		4.11302	2.38597					1.16841	1.98356
4.16531	3.90575		-1.69131	1.68626		1.28553	2.38659								-1.47179	5.52201		4.11133	8.07978					1.87916	1.58079
4.1644	3.89027		-1.69434	1.5719		-1.06181	5.01868								1.79546	-0.025631		4.10728	0.989009					1.21309	1.66017
4.16011	10.8525		-1.69488	0.172373		-1.79793	-0.910234								2.02337	-1.4514		4.10349	3.41283					1.05783	2.94758
4.16007	1.33472		-1.69526	6.75777		2.97475	-2.32126								1.72888	1.47011		4.10245	1.07339					1.33959	0.440746
4.1589	5.32382		-1.69636	4.1149		-1.07164	2.34338								-1.25382	4.02946		4.10243	9.23046					1.51265	0.245504
4.15789	9.08763		-1.69863	0.489054		1.74124	0.891974								4.25276	1.01239		4.09908	2.55031					1.57626	-0.379125
4.15704	0.00323342		-1.69881	-0.613866		1.64057	0.293546								-2.37315	-1.54282		4.09794	3.3734					-1.22242	1.29755
4.15684	9.8188		-1.69908	3.08067		1.19265	4.24602								1.79908	-0.470634		4.09792	7.44993					1.95938	-2.0284
4.15613	5.87408		-1.69928	0.127744		-1.06399	3.09568								2.58573	-1.10038		4.09657	3.41176					-1.24276	0.728339
4.15461	4.21917		-1.69938	1.95682		1.08681	7.91449								1.16036	3.3334		4.09603	1.03615					-1.13697	4.42427
4.15278	-0.644852		-1.6997	2.7769		-1.32902	0.430598								-1.39651	6.08991		4.09386	1.41199					-1.48564	0.924249
4.15169	-1.09339		-1.69994	0.252209		1.42258	0.126796								1.73369	5.76541		4.09081	-0.515574					1.77916	-0.890767
4.1482	-2.56513		-1.70039	1.89234		-1.04908	2.56364								4.20834	-0.962089		4.09049	1.85635					-1.05711	2.92548
4.1464	4.13909		-1.7004	3.37112		-1.07966	4.59874								-1.36155	7.55645		4.0881	-2.63949					1.71981	-1.40515
4.14516	8.56721		-1.70055	2.88981		2.01153	-1.71518								1.26382	1.48041		4.08751	0.665683					-1.3575	0.0314963
4.14515	-1.77364		-1.70071	0.457983		-1.03152	3.89506								-1.77136	-0.92827		4.08711	1.07847					1.28623	3.57856
4.14426	7.48613		-1.70149	0.840744		1.92132	-0.193078								2.13776	-1.31683		4.08183	7.03395					1.68275	1.9866
4.14316	2.84399		-1.7022	0.0362272		-1.54083	-0.159566								1.20154	2.57383		4.08148	5.60001					1.26777	4.25087
4.14157	2.43287		-1.70319	2.65323		-1.41053	0.875304								-1.49568	2.35287		4.07919	3.37779					-1.67958	-0.596285
4.1415	3.66443		-1.70413	3.53184		-1.07246	3.79838								3.1772	-1.47734		4.07906	5.50849					-1.20047	1.74195
4.13819	1.12615		-1.70497	4.96203		-1.06473	2.40046								2.0227	9.48976		4.07735	7.284					-2.40345	-2.25198
4.13715	-0.404959		-1.70576	0.59221		1.66409	-0.620906								1.54219	0.35561		4.07701	6.57428					-1.2049	1.6915
4.1308	-2.15468		-1.70599	1.28504		1.10577	2.78154								-1.38525	1.33246		4.07594	-0.667305					1.12739	3.62102
4.13045	7.62193		-1.70717	3.01598		-2.04295	-0.182472								-1.50983	9.42425		4.07587	2.95315					1.08704	6.68546
4.13009	3.20129		-1.70746	0.489537		-1.74031	8.55426								-1.3532	4.84198		4.07509	4.69674					3.28879	-2.15572
4.12911	9.82411		-1.70916	-0.042334		-1.27116	1.15583								-1.70456	3.3734		4.07002	-0.646351					-1.74106	-0.00400013
4.12897	0.179426		-1.70972	6.22629		1.12082	9.79374								-1.28247	3.4364		4.06963	4.35156					-1.25284	1.431
4.1283	10.4141		-1.71017	7.28131		-1.51008	-0.282285								-1.40091	4.33176		4.06837	4.3603					1.64166	-0.952371
4.12815	3.31997		-1.71042	0.978017		-1.02844	4.71601								-2.13591	-1.66999		4.06692	8.95028					1.10078	3.41512
4.12649	5.954		-1.71339	2.39058		1.26309	0.38174								2.4236	-1.76873		4.06548	4.35929					5.871	-3.33847
4.12419	3.58823		-1.71459	2.97648		-1.11424	3.03536								-1.37199	1.08872		4.06529	4.35722					-1.48988	1.62234
4.12387	4.90044		-1.71609	1.85538		-1.15109	3.99026								1.23718	2.67842		4.06422	4.84186					-2.44471	-2.09839
4.1207	3.11127		-1.71621	5.88513		1.24361	3.86059								1.18139	3.15958		4.06371	3.97772					1.77231	2.33485
4.12004	2.55031		-1.71861	5.66759		1.47324	1.75552								-1.60028	3.1139		4.06287	-0.222136					1.44829	-0.0271812
4.11515	1.96215		-1.72217	2.89686		-1.59911	-0.441692								4.3439	-1.0378		4.06099	-2.43343					-1.79778	-1.06369
4.11424	4.69823		-1.72253	3.75013		1.34879	2.37717								-1.56062	0.395874		4.05787	-1.93356					2.53581	-1.6744
4.1142	0.0642991		-1.72265	4.16526		1.53368	1.64642								-5.9326	-3.35149		4.05379	10.5079					-1.36833	0.713086
4.1141	4.41679		-1.72308	5.33168		-1.27565	0.994961								-1.59992	4.65186		4.05228	2.36405					-1.02284	3.31403
4.11293	6.24777		-1.72315	0.477882		-2.62953	-0.161405								-3.17077	-3.12269		4.05056	-0.905205					-1.51962	-0.48602
4.11237	-2.14231		-1.72371	2.11551		2.75568	-0.467608								-1.69932	-0.215868		4.05007	0.544608					1.94305	-1.19617
4.10991	2.60597		-1.72417	0.388683		-1.08029	4.35545								4.17569	-1.2447		4.04702	6.66269					1.06384	2.37674
4.10959	1.53558		-1.72518	1.74271		1.10759	4.1549								-1.60722	1.21329		4.04536	4.98827					-1.09727	6.75988
4.10924	6.871		-1.72538	0.21187		1.09911	3.50414								-1.3397	3.91504		4.04497	2.99719					1.27431	6.65334
4.10863	6.33074		-1.72551	0.862081		-1.83627	-1.0454								-1.86073	3.96298		4.04487	-0.684967					-5.4946	-3.22282
4.10669	1.52963		-1.72565	-0.40172		-1.24992	0.953533								-1.88692	0.363092		4.04191	6.43582					-1.08783	4.8376
4.1053	3.63892		-1.72572	1.39731		-1.02266	3.593								2.87654	-2.08111		4.04099	6.66287					-1.27368	0.757188
4.10366	-0.710718		-1.72648	1.69802		-1.83248	-1.12862								2.31656	1.29004		4.04005	-2.12054					1.50171	0.21698
4.10303	-0.228747		-1.72678	1.95999		-1.10429	4.22628								6.29223	-2.91948		4.03987	-0.733552					-2.3689	-1.80357
4.09952	8.36462		-1.72747	1.39125		-1.07072	2.21061								-1.86292	1.77863		4.03848	-0.419583					1.56492	-0.560524
4.09896	1.41572		-1.72768	-0.589634		1.34808	5.99879								1.16428	5.68647		4.03158	-0.815884					-1.82673	-0.125858
4.09739	11.4862		-1.72773	5.62882		-1.50338	-0.444669								-1.22149	4.85684		4.03113	4.17621					1.08053	2.92736
4.09659	3.38417		-1.72781	2.8606		1.09657	3.00646								-1.81607	-1.3033		4.03075	1.7447					2.25124	-1.12768
4.09336	1.26441		-1.72865	4.73225		-1.02706	3.42333								2.02747	9.49424		4.02663	0.969792					1.09686	2.51293
4.0933	9.38883		-1.72867	-0.138824		2.59453	-2.20847								1.43941	1.13892		4.02498	-1.6374					-1.60201	-0.138824
4.09265	4.39931		-1.72885	1.59572		1.18315	1.94786								-2.05471	-0.793724		4.02045	3.54238					-1.20122	1.98369
4.08886	6.64829		-1.72923	1.86988		1.31239	0.211393								2.49076	-0.988177		4.01988	2.95302					1.11488	3.89835
4.08872	-0.192079		-1.7306	3.60346		-1.36498	0.222197								-2.33777	8.85717		4.01727	7.39957					1.33761	0.298105
4.08852	4.06781		-1.73091	3.91526		1.11671	4.778								-1.68577	11.4862		4.01694	7.89116					1.27875	1.0262
4.08752	-1.01173		-1.73228	1.72788		-1.48859	2.79701								-1.4221	1.33842		4.01497	0.336814					-1.87412	-1.2868
4.08613	-0.551943		-1.73254	3.51218		-2.22889	-1.65286								2.49202	-1.51085		4.0141	-2.88057					-1.89401	0.674852
4.08585	-3.12729		-1.73364	2.11788		-1.08699	4.14932								-1.2496	3.7732		4.01363	-2.69665					1.14394	1.90268
4.08371	-0.242123		-1.73497	4.85639		-1.29107	0.855037								4.06034	-1.83704		4.00914	-0.0918866					1.11029	2.39952
4.0829	0.979467		-1.73502	-0.382638		-1.15911	2.03464								3.41574	-2.38537		4.00638	9.65386					1.63188	0.192648
4.08127	6.53194		-1.73596	-0.226879		1.32982	0.00532683								2.01447	9.73444		4.00628	0.0736164					1.35632	3.76364
4.07691	1.17504		-1.73662	0.364206		-6.58322	-1.59571								1.57801	8.92037		4.00607	0.915065					1.19735	4.66777
4.07578	5.34655		-1.73723	3.48189		-1.08205	3.58401								-1.08655	3.21113		4.00545	-0.0353796					-2.49621	-2.12009
4.07547	5.01513		-1.73816	1.52999		-1.18354	1.51248								-1.16709	9.4811		4.0012	4.43918					1.10783	3.12369
4.07521	7.74076		-1.73843	1.82744		-1.08675	3.78513								1.13367	4.27685		3.99739	1.52822					1.21651	3.92114
4.07446	3.01631		-1.73996	1.49502		-1.64716	-0.839561								-1.73609	2.25554		3.99692	4.91924					1.97055	-1.47685
4.07435	-1.0659		-1.73997	1.14538		-1.11214	3.49								-1.1751	3.17312		3.99578	-0.323895					1.65341	4.24117
4.07399	4.32664		-1.74138	1.69293		-1.04675	3.47975								-1.73897	-0.791907		3.99479	-0.848142					1.56046	1.15514
4.07389	4.57749		-1.74143	-0.28421		-1.05758	5.38226								-1.46535	0.505342		3.992	-1.22688					2.15724	-0.402485
4.07346	2.09604		-1.74147	0.30742		-1.18313	1.43053								-1.75074	2.36629		3.98924	-0.0636574					1.13133	1.60662
4.0728	2.12097		-1.74253	7.97576		1.2713	2.59501								-1.88354	0.351285		3.98911	4.22905					-3.26469	-0.56075
4.07271	5.32352		-1.74403	1.34646		1.84553	-0.460158								2.13693	-0.659056		3.98866	8.60605					1.69529	0.443746
4.07093	2.20858		-1.74526	0.22594		-1.55048	1.97592								1.70646	0.605123		3.98846	2.92904					1.57787	0.146728
4.07092	7.61795		-1.74548	4.52918		-1.32261	0.448527								-5.62781	-3.4566		3.98748	6.65806					-1.1037	3.4284
4.07078	0.352882		-1.74617	-0.583929		1.35627	0.875953								3.57442	-2.33382		3.9861	0.174149					2.5753	-1.53767
4.07071	1.22584		-1.74652	-0.772633		1.07069	3.90511								2.64144	-0.119589		3.98163	4.89837					-1.22833	6.01976
4.06923	5.21992		-1.74689	3.24938		-1.45993	-0.0801532								3.83185	-1.39821		3.97913	-1.96531					1.16306	1.68885
4.06908	6.75313		-1.74698	0.00230616		1.20079	1.89926								-1.4388	0.229252		3.97781	8.33662					1.06465	2.69091
4.06658	4.04669		-1.7471	-0.215197		-1.40372	0.343367								-1.70602	-0.83436		3.97732	0.258432					-1.19667	5.22577
4.06626	8.62751		-1.74798	0.275503		1.16416	3.13314								-1.49548	6.24142		3.97591	6.87734					1.94457	-0.0897217
4.06143	10.4718		-1.74913	1.21118		1.65558	-0.127453								1.41042	1.72817		3.97567	1.6338					1.38453	2.52046
4.0591	6.8352		-1.74943	-0.351573		-1.73487	-1.02145								-1.60878	0.946184		3.97534	-1.82289					1.14436	2.13717
4.05615	0.622655		-1.75055	3.68571		1.2451	0.621829								-1.42877	7.87898		3.97531	-2.96818					-1.40249	1.22266
4.05475	10.8557		-1.75261	6.03922		3.22796	-2.71522								2.58066	-2.02897		3.97512	1.37258					1.18586	6.21214
4.05434	3.04341		-1.75301	-0.503053		1.32281	3.36408								-1.34765	6.63644		3.97511	-1.96483					1.40052	5.17465
4.05434	4.23036		-1.7532	0.18534		-1.1873	3.67777								-3.96087	-2.93027		3.9729	7.13726					-1.55276	0.33739
4.05354	6.36204		-1.75441	3.27388		1.47049	0.705443								-1.49078	2.80262		3.96673	7.34575					1.0657	2.42996
4.05213	4.1953		-1.75453	-0.641565		-2.13402	-0.874884								-2.59559	-1.83628		3.96362	0.20782					1.2552	1.92874
4.04493	2.10117		-1.75464	5.18047		1.57316	0.562586								-1.46377	1.62145		3.96224	-1.82973					-1.45576	1.19409
4.04269	2.11585		-1.75471	2.20566		-3.40724	-2.48732								-1.20058	1.69011		3.96195	-1.45073					3.06695	-2.10661
4.04131	7.44329		-1.75473	4.02617		1.25676	1.41644								-2.49317	-2.03925		3.96129	-2.71638					1.04943	3.7479
4.03966	0.747545		-1.75529	1.19456		1.11613	1.72123								2.38199	-0.802593		3.95853	-0.949979					-1.32121	1.55398
4.0389	3.03852		-1.75591	0.567583		-1.40142	0.393548								1.63002	-0.0493255		3.9574	1.95048					1.7685	4.44034
4.03758	4.7563		-1.75647	-0.640049		1.6002	-0.621118								2.25729	-1.38232		3.95613	6.08991					1.77485	0.131121
4.0354	1.52051		-1.7574	4.98172		-1.84956	0.0891563								-2.87622	-1.81184		3.95608	7.80656					1.87201	-0.246109
4.03335	-1.38536		-1.75743	3.70355		-1.07937	4.955								-2.61504	-1.31217		3.95606	7.1512					-1.36842	0.490479
4.03246	4.20288		-1.75747	8.31522		1.63591	-0.150174								-1.47241	0.30572		3.9538	3.81481					-1.08009	6.18589
4.03117	-1.68165		-1.75781	0.244146		1.16927	2.44806								1.67582	0.0887384		3.95197	-2.19127					3.25497	-2.34198
4.03106	5.90774		-1.75845	4.77617		-1.10726	2.06201								-1.97811	1.34874		3.95181	9.76076					1.09651	4.38998
4.03	3.65023		-1.75901	0.941912		1.54479	-0.682727								3.49228	-2.19101		3.95085	-0.0682277					2.92238	-2.04008
4.02798	-0.360219		-1.75931	3.62538		-2.48462	-1.33145								2.71852	-2.04036		3.94932	5.893					1.62688	4.8951
4.02759	3.39292		-1.75971	0.907072		-1.02295	4.70948								-1.96881	-1.53859		3.94834	-0.676515					1.14459	1.35556
4.02665	8.54849		-1.76039	1.72182		3.71105	-3.18839								-1.31966	4.9402		3.94742	-2.56698					-2.40309	-1.70193
4.02618	5.06667		-1.76088	5.00228		-1.04676	3.82783								-1.38255	3.48828		3.94533	-1.06678					-2.43701	-2.25852
4.02522	9.75318		-1.76121	1.19611		-1.69955	-0.877987								1.59736	3.60641		3.94368	-1.18169					1.8685	-0.429612
4.02439	6.9143		-1.76239	1.9256		-1.44355	-0.194099								1.31525	1.54055		3.94096	0.649338					-2.71696	-2.36587
4.02309	7.07911		-1.76312	1.76209		-1.86024	-0.648874								-3.07348	-1.35564		3.94021	0.354898					-1.73782	-0.589363
4.01878	11.6439		-1.76441	2.2785		-2.67358	-2.01035								2.16347	1.0881		3.93995	2.47515					-1.10766	8.10807
4.01755	3.99378		-1.76513	1.75146		1.75389	-0.798183								-1.84409	3.92987		3.93979	0.976663					-1.04086	3.26845
4.01675	7.17211		-1.76648	0.0649223		-1.9349	-1.06232								-1.29386	7.04142		3.93963	1.57583					2.3871	-1.97221
4.0153	7.09184		-1.7665	2.87749		1.81351	-0.187041								-1.13366	6.06651		3.936	6.78978					-1.33611	0.198289
4.01256	4.58942		-1.76705	0.166376		1.41347	1.99789								1.32305	1.68297		3.93353	1.26804					6.38756	-3.29106
4.01218	3.55523		-1.76743	-0.338332		-2.19404	-1.53337								-1.50473	6.33808		3.93244	4.94772					-1.06129	2.77556
4.01126	0.156484		-1.76796	-0.690741		1.7366	-0.335223								-1.46068	5.5907		3.93238	0.087469					1.11902	3.86005
4.00496	2.06668		-1.7681	5.50034		-2.35554	-0.155253								-1.54793	5.21674		3.93181	3.7404					2.08673	-0.430067
4.00408	4.38558		-1.76902	2.1083		-1.84225	-0.929939								-1.5004	2.05764		3.93066	8.13919					-3.50309	-2.85124
4.003	8.55492		-1.76906	1.16022		-1.90033	-0.636798								-2.29215	-2.10203		3.93047	4.91511					1.4406	0.571701
4.00183	4.35723		-1.76909	0.466143		-1.12181	4.21717								-1.28163	7.9767		3.92794	8.0052					3.06843	-2.98404
4.00161	3.62206		-1.77131	0.482984		1.6183	0.190541								-1.95899	5.45307		3.9279	0.0958274					1.13802	1.82105
3.99807	3.74554		-1.77192	3.73672		-1.89291	-0.584729								-1.11932	6.68546		3.92494	0.98551					-1.08929	2.50639
3.99734	1.07559		-1.772	1.47239		1.29064	8.38191								1.43067	1.25218		3.9247	-2.53183					2.54021	-1.11068
3.99598	3.93675		-1.77387	3.40824		-1.9816	-1.07139								-1.23641	2.59076		3.92445	4.18849					-1.13075	2.25503
3.99399	-0.628831		-1.77395	0.567928		-1.00036	2.74307								1.85102	4.03621		3.92276	3.5518					-2.79956	-2.08843
3.99344	5.87965		-1.77449	1.37911		-3.15703	-1.61578								-1.93387	-0.430067		3.9222	5.6301					5.48323	-2.57247
3.9933	-1.92303		-1.77462	3.11333		-1.79879	-1.07941								3.20901	-1.95746		3.92207	-2.46902					1.73333	0.443753
3.99326	-1.88065		-1.77525	3.38472		-1.12101	2.05073								2.16733	-1.75943		3.9181	-1.73853					1.42888	0.279174
3.99303	8.55666		-1.77529	-0.0152665		-2.9184	-2.21503								2.16144	-0.855326		3.918	1.2636					1.12159	2.19417
3.99082	2.01976		-1.77685	0.0371115		1.38599	2.07915								2.3227	-0.795726		3.91684	-1.33374					-1.27632	0.795833
3.99024	0.362772		-1.77766	4.5903		-1.45516	0.180537								2.18445	1.37192		3.9159	-1.75125					-1.05642	3.87676
3.987	0.943183		-1.77863	3.67163		1.28589	3.16529								1.23826	2.25827		3.91485	0.953531					-3.58702	-2.91941
3.98668	3.50345		-1.77967	0.625024		2.3003	-0.797442								-1.24241	2.81495		3.91187	-1.42782					-1.2398	1.38245
3.98609	0.938038		-1.78154	1.86095		2.62086	-2.1298								2.09064	-1.45947		3.91069	-0.528495					-1.46062	0.275503
3.98574	2.30396		-1.78192	3.01961		-5.5182	-3.068								-2.17925	1.85942		3.90918	4.9514					-1.78725	-0.626269
3.98424	6.44304		-1.7828	5.90653		1.72813	-0.781808								-3.41071	-2.9514		3.90847	-1.46632					1.14864	1.53123
3.98331	-0.287346		-1.78365	2.07694		-1.33454	0.416642								-1.75	-0.635605		3.90809	4.05836					1.08599	4.1006
3.98274	-1.00443		-1.78477	1.62234		1.02059	4.94222								-1.21825	2.88875		3.90755	-0.774971					2.29099	-0.939897
3.98115	2.08286		-1.78499	0.113897		-2.24631	-1.76128								-1.33764	3.16004		3.90755	3.31997					1.08468	3.96276
3.98003	-1.70713		-1.78533	-0.164955		2.4494	-1.79101								-1.16234	2.11969		3.90666	9.42425					-1.31182	0.96158
3.97934	2.13218		-1.78569	7.14315		1.57993	0.783199								-1.11746	6.97142		3.90226	-1.02888					-1.09245	3.73732
3.97926	3.09888		-1.78615	-0.441884		1.5686	0.21491								-1.96448	-1.1081		3.90123	-0.36811					-1.65275	-0.255736
3.97881	-1.99894		-1.78783	3.75849		1.28539	1.18968								-1.1214	3.03043		3.89736	1.39441					1.71371	0.0435572
3.97823	9.5117		-1.78918	2.46872		1.38346	0.629787								-1.7911	2.60944		3.89417	2.8181					3.13151	-1.44801
3.97591	2.96842		-1.79046	4.07911		-1.19572	1.02697								-1.36135	4.18849		3.8931	-1.79216					-2.23609	-1.39186
3.97503	-1.43505		-1.79058	1.70829		-1.07482	3.79655								-2.11738	-1.70397		3.89051	4.36978					-1.1524	1.72182
3.97468	5.38598		-1.7907	-0.798211		-1.78717	-1.06882								2.50714	-0.826335		3.88977	3.9901					-1.69704	-1.30545
3.973	0.5373		-1.79076	1.66151		-1.82729	0.180235								2.01679	-0.536573		3.88879	6.60265					1.32556	1.10674
3.97273	6.7987		-1.79138	2.30473		1.6839	0.745409								-1.35039	0.775678		3.88747	6.98264					2.63098	0.511919
3.97226	3.78678		-1.79237	1.16887		2.36964	-1.5956								-1.08445	4.12239		3.88719	-2.56972					2.85793	-0.0687191
3.97221	4.06632		-1.79252	0.121395		-1.14251	5.079								2.63635	-0.793644		3.88655	-1.48803					1.3928	0.229416
3.96761	6.58953		-1.79254	4.16348		1.73026	0.431154								-1.61609	7.1542		3.88556	6.70348					1.06567	3.08398
3.96467	-2.0487		-1.79284	0.0799605		-1.01674	4.49376								-1.53895	3.01631		3.8851	1.8199					1.36455	0.908018
3.96427	4.00302		-1.79332	1.70533		1.18441	1.61007								-1.63703	-0.809531		3.88347	-1.77364					1.07721	3.51
3.96177	3.16162		-1.79365	1.92072		-2.61377	-2.08111								-2.19584	1.23356		3.88314	4.8715					1.52764	0.0570319
3.95929	7.26799		-1.79491	5.54559		-1.7337	-0.974847								-1.57427	8.51759		3.88275	-3.18619					-1.21418	3.0705
3.95862	6.24221		-1.79494	0.459371		1.45969	-0.511265								-1.98905	-0.167102		3.88252	-1.82795					1.62203	-0.8368
3.95818	6.32113		-1.79567	-0.534987		1.14963	3.34108								1.10018	3.81638		3.88113	-0.213278					-2.34702	-1.12899
3.9549	3.59675		-1.79695	3.7001		1.21571	1.00042								-2.71953	-2.47693		3.87765	5.71082					-1.33169	0.345763
3.95477	3.57144		-1.79704	1.03512		-1.07822	4.59224								1.27498	1.63607		3.87727	-0.314996					-1.24348	1.27596
3.95379	6.68192		-1.79788	1.96987		-2.33836	-1.9441								3.4078	-2.38801		3.87657	0.807955					1.42909	2.16799
3.95284	3.03043		-1.79895	0.188047		-1.81509	-0.58825								2.3399	0.0723087		3.87616	4.65642					-1.19473	1.29537
3.95141	0.56198		-1.79922	4.17179		1.22504	3.92526								-1.25627	1.99515		3.87421	0.430408					1.32118	1.50824
3.95022	0.732472		-1.80031	5.76936		3.18995	-2.82122								1.2048	2.42942		3.873	3.54536					1.81012	-0.995566
3.94974	4.29166		-1.80186	1.42051		1.04411	2.6904								-1.57252	0.261686		3.87255	-3.13351					1.08151	7.21683
3.94892	-1.49015		-1.80221	1.47896		-1.73435	-1.15776								-1.94549	-1.30301		3.87014	-1.66237					1.04577	3.54185
3.94704	6.38795		-1.8027	0.129793		1.32844	1.28562								-1.23169	3.80577		3.86997	-3.07138					-1.28168	3.79158
3.94537	-0.284896		-1.80289	2.8186		-1.23994	2.05831								-1.27669	1.68206		3.86991	-2.74971					-1.48885	-0.299054
3.94401	4.89017		-1.80339	-0.450417		-1.91303	-1.42276								-1.1738	2.64095		3.86953	7.24687					1.17153	10.9821
3.94384	4.28351		-1.80438	2.37534		-6.54065	-2.05677								1.83825	0.45689		3.86927	-0.553555					1.38115	1.88312
3.94363	4.93223		-1.80697	-0.00089279		-1.62204	-0.596285								-1.18019	4.80764		3.86807	5.95805					-1.1029	1.79083
3.94247	-1.60932		-1.80783	1.28679		-1.13103	3.9164								1.25133	1.62929		3.86708	1.8363					1.65504	-0.134737
3.94135	5.82139		-1.80832	-0.0823495		-1.92431	-1.47974								2.12849	-0.892731		3.86649	7.73549					1.45623	-0.128736
3.93872	3.60383		-1.80971	3.8737		-1.30369	0.702752								-1.37485	4.53736		3.8655	3.02392					-1.09646	4.73721
3.93766	5.4466		-1.80978	2.08703		1.17279	1.98515								-1.11327	4.96207		3.86139	1.1182					2.42445	-1.69813
3.93711	6.63644		-1.81201	2.00325		1.30896	1.44848								1.36285	2.14606		3.86127	2.60788					2.16769	-1.25457
3.93621	1.92361		-1.81288	3.92228		-1.15244	2.16987								1.19875	2.57978		3.86077	1.25944					1.17138	4.03556
3.93548	0.602686		-1.81288	3.12557		1.17234	3.85345								-2.92297	0.912466		3.8603	2.24866					-1.64754	-0.421498
3.93346	-0.378208		-1.81437	2.20353		-2.64419	-1.79478								2.57545	-1.39109		3.85972	-3.25941					-1.73276	-1.08503
3.93172	3.06322		-1.81438	0.000939494		-1.11234	3.24548								1.14561	2.42764		3.85797	0.223406					-1.09684	3.28366
3.93115	6.53765		-1.8161	4.49618		-2.02567	-1.28586								1.45756	3.11393		3.85763	-0.829571					-1.99162	-1.70948
3.93106	6.14066		-1.81747	2.65537		-1.55294	-0.600099								-1.28181	5.77146		3.85692	-3.20023					1.19246	2.07537
3.93097	-1.75692		-1.81812	1.8266		1.1085	9.81207								-1.35372	2.98894		3.85505	-1.91711					1.93156	-0.490488
3.93083	6.58785		-1.81833	0.304706		2.10408	-1.33019								-1.14409	3.17998		3.8521	3.11495					-1.27612	2.13824
3.92671	1.16522		-1.8196	0.436238		-1.56989	0.150086								-1.33816	4.0124		3.85033	-0.777013					-2.35782	-1.95127
3.9247	6.36485		-1.82014	-0.533943		1.78097	0.555025								-1.30632	1.57675		3.84976	-0.605474					1.20292	3.15043
3.92424	-3.17052		-1.8214	3.95407		-1.08215	3.65056								2.32088	-0.853006		3.84636	0.907632					-1.34457	0.942525
3.92379	0.788133		-1.8217	1.1822		-1.16855	4.15657								-1.40225	6.68192		3.84614	-0.982251					-1.03009	3.08931
3.92375	2.35287		-1.82189	4.53665		-1.4166	1.68681								-1.53856	2.01452		3.83992	-0.404959					-1.20787	2.10527
3.9227	3.74843		-1.82299	-0.489626		-1.02455	9.13086								-1.43407	5.62815		3.83677	-2.66561					-1.57331	0.447811
3.92269	3.18493		-1.82343	3.06272		1.21752	2.86929								-3.31885	-2.14676		3.83544	-2.63906					-2.29944	-1.06467
3.92222	4.36521		-1.82368	2.91604		1.47219	0.916268								2.36945	1.05485		3.83175	-0.236066					1.82163	-0.886146
3.92106	0.921881		-1.82374	3.50298		1.07653	2.52047								-1.18225	2.00071		3.83136	-1.3025					-1.02529	3.23888
3.92086	-0.601269		-1.82455	2.23731		2.05059	-2.04364								-1.32936	3.08641		3.83075	3.00914					1.24951	1.88201
3.9165	2.58753		-1.82723	-0.229804		1.37225	1.76101								-1.36147	1.48859		3.82919	1.41637					2.4575	-2.26324
3.91509	6.15283		-1.82725	4.56151		1.12488	2.65822								-1.19164	5.00791		3.8277	-0.0130554					-1.72614	-0.896403
3.91219	2.16538		-1.82876	1.08151		-1.50427	1.28912								5.47787	-3.38544		3.8269	9.23561					3.27807	-1.90618
3.91185	3.09681		-1.82998	1.92206		-1.38424	2.42414								1.6507	3.2339		3.82561	-0.025631					2.14566	-1.52568
3.9118	0.46364		-1.83049	-0.723962		1.55274	-0.263865								1.3584	3.64146		3.82559	2.42279					1.09696	3.24776
3.91006	-0.213278		-1.83082	1.60634		-1.0539	2.5715								3.29422	-1.2868		3.82433	6.53093					-1.88957	-1.45076
3.9085	4.0644		-1.83183	1.35373		-1.31791	0.878591								-1.22053	6.92179		3.82406	7.28804					1.51456	-0.369908
3.90706	1.9528		-1.83264	0.812967		-1.42388	-0.235537								-1.46213	6.87734		3.82147	3.56984					-1.09099	5.98654
3.90692	0.384225		-1.8329	2.81986		-1.04005	5.45178								1.7877	-0.877112		3.8202	-0.785509					-1.06209	2.19002
3.90592	7.07054		-1.83379	5.78171		-1.07433	1.87751								-1.49368	2.29624		3.81871	4.33176					-1.634	0.116593
3.90207	6.21705		-1.83466	0.891577		1.06768	3.35463								1.15141	2.934		3.81829	-1.98571					-1.83747	-1.60252
3.90146	5.02692		-1.83498	0.884		-1.42267	0.254254								-1.12473	2.97557		3.81637	0.117082					-1.07321	3.98898
3.90083	2.67216		-1.83504	2.11862		1.38865	0.112431								-1.79795	4.44034		3.81594	5.39863					5.62577	-2.86075
3.90016	5.92042		-1.83521	5.6631		1.45944	1.74615								2.26342	0.880119		3.81376	11.0933					1.26444	2.45073
3.89992	6.94753		-1.83569	-0.488599		1.62831	0.439978								1.28092	4.5284		3.81263	2.34697					3.1575	-2.95168
3.89935	0.630717		-1.83572	3.00381		2.33143	-2.22721								1.09294	3.28289		3.80843	6.43502					1.83328	-0.388675
3.8984	0.392755		-1.83778	1.5282		-2.76527	-0.564849								1.97397	0.804765		3.80796	0.356468					1.44386	1.68653
3.89826	1.53483		-1.8386	1.68016		-1.10502	2.04782								-3.15499	-2.77046		3.80567	2.96842					2.10091	-1.33223
3.89766	0.544608		-1.83885	1.67994		1.12139	2.91489								2.35661	0.103255		3.8047	-2.13371					-1.09471	2.16304
3.8964	0.503322		-1.83927	1.98143		1.83808	-0.955384								-1.19735	2.54013		3.80466	4.64625					-1.12093	2.02453
3.89603	-0.304233		-1.83971	1.13144		1.05868	3.50138								1.87509	1.00681		3.80387	5.0924					-1.18697	2.36572
3.89536	0.9703		-1.84063	1.24201		-1.10679	2.21307								-1.27082	0.788292		3.80303	6.64869					-1.15123	1.96715
3.89503	6.65145		-1.84104	1.72838		1.54899	-0.537648								-1.21953	7.54558		3.80035	2.43353					1.22416	3.98422
3.89295	5.4672		-1.84225	-0.071239		1.25565	2.06215								-1.26197	4.01655		3.79992	7.21744					-1.13523	2.68356
3.8899	6.4554		-1.84281	0.686621		-2.5701	-1.39539								1.14545	5.38644		3.79948	-1.48929					-1.604	-0.445495
3.88977	-0.96494		-1.84372	2.04478		1.62108	-0.748387								-1.53281	4.87445		3.79423	6.37904					1.28902	2.55859
3.88943	7.60359		-1.84386	0.198289		-1.12463	2.42294								-2.59426	-1.77369		3.79368	1.0928					-1.0792	2.87157
3.88931	3.17751		-1.84396	2.83402		-1.20421	2.05113								-1.42186	6.98016		3.79231	0.662156					1.33111	0.0709706
3.88824	5.16224		-1.84463	2.40448		1.10979	2.73122								1.96162	-0.231075		3.79147	5.09018					1.54713	-0.269761
3.88569	4.74892		-1.84579	2.92734		0.978411	3.05776								1.60749	2.12755		3.79144	0.539945					-2.09879	-1.72446
3.88528	-1.37853		-1.84691	2.25802		-1.14888	5.26029								-1.23394	3.96453		3.7895	2.18833					2.30695	-1.2197
3.88516	6.23334		-1.84773	0.282425		1.50873	-0.836151								-1.57227	3.98345		3.78838	4.90044					1.04954	5.4351
3.88457	8.4481		-1.8492	1.65446		-1.63088	-0.852633								-1.80232	3.66117		3.78807	7.70966					-1.20293	2.86842
3.88138	7.55046		-1.85014	1.50523		-1.01693	2.35732								2.40275	3.28779		3.78478	7.32132					1.45933	6.13314
3.88096	4.83297		-1.85131	1.66873		1.32757	3.84601								7.14964	-1.79581		3.78416	6.41911					-1.92485	0.0125923
3.87992	6.65782		-1.8519	-0.194371		-1.04748	3.07994								2.6752	-1.65059		3.78387	1.78187					1.62032	1.05584
3.87941	4.56451		-1.8522	2.00743		2.01671	-1.9636								-1.12282	2.82863		3.77963	3.06584					1.67016	-0.760446
3.87777	5.94587		-1.85243	5.23406		1.46425	0.335858								1.18596	5.15904		3.77943	5.05815					-1.11203	3.64082
3.87651	4.49871		-1.85277	0.713778		-1.30134	1.76524								1.72434	0.35672		3.77834	0.165261					1.25635	1.38959
3.87495	4.18418		-1.85336	0.300724		-1.83764	-0.220194								-1.60749	-0.610247		3.77674	4.49694					1.95167	0.193103
3.87346	8.37683		-1.85376	2.07641		1.10172	3.90529								4.65073	-1.678		3.77644	8.02177					-1.12506	5.64775
3.87339	3.03301		-1.85494	2.93329		-2.07502	-1.5328								-1.67962	7.95791		3.77619	2.29151					-1.08679	2.06818
3.8712	-2.51008		-1.85593	1.49177		1.26011	1.46809								-1.38842	1.69007		3.77575	2.28282					-1.0896	2.38446
3.87085	3.04182		-1.85608	3.91467		1.07656	4.20416								1.3376	0.757873		3.77384	1.74788					2.53053	-2.47654
3.87047	4.27779		-1.85634	1.81059		-1.02458	4.38912								-1.40906	6.8352		3.77327	5.4582					-1.0486	3.30407
3.86949	9.67934		-1.85708	1.08055		2.09518	-1.44312								-1.61289	2.53147		3.77299	4.60938					-1.08022	4.10039
3.86754	5.90861		-1.85812	1.5703		-1.63238	-0.776541								-5.9815	-3.39666		3.77011	0.468887					2.10631	-1.41298
3.86662	0.726997		-1.86051	4.96831		-1.83834	-1.07239								-2.4712	-1.74461		3.76869	5.19537					-3.1	-0.578836
3.86316	4.02512		-1.86148	0.594704		-2.37739	-1.7933								1.38007	3.15548		3.76716	-1.53627					-1.17342	4.46656
3.862	2.00649		-1.86158	3.22942		-1.82564	-0.933105								1.0942	6.16185		3.76581	0.0642991					-1.72025	-0.990854
3.86162	5.21081		-1.8624	5.19498		1.10681	1.80844								1.54316	0.942525		3.76515	2.03787					1.6093	-0.243843
3.86139	0.43586		-1.8631	-0.717874		-1.50722	0.0789633								-1.31262	6.53093		3.76293	3.72522					2.66966	-2.26071
3.85992	6.99701		-1.86315	2.33702		-1.00504	3.22912								1.16991	5.43965		3.76162	-0.522536					1.33899	1.15872
3.85698	4.49344		-1.86328	1.71301		1.02491	5.43092								1.66145	0.353661		3.76022	-1.65493					3.29131	-2.28557
3.85678	0.136985		-1.86458	-0.329851		1.65073	-1.08244								1.47899	1.29516		3.75964	3.01807					1.42135	1.85419
3.85313	2.61452		-1.86461	3.71302		-1.26296	3.19453								-1.68849	8.64923		3.75713	0.804765					1.08208	4.91789
3.85114	2.83705		-1.86485	1.78379		1.13146	1.84318								1.09462	4.98172		3.75698	3.72084					1.04524	5.83981
3.84907	4.58091		-1.86498	1.60261		1.12614	4.68457								-1.14474	2.94836		3.75585	0.755329					1.04802	6.9205
3.84772	9.22718		-1.86959	-0.282949		1.02258	3.61063								2.3131	-0.876417		3.75477	2.35504					-1.03272	2.91477
3.84649	13.2201		-1.87026	-0.348783		-2.11085	-1.87367								1.32469	0.839004		3.75441	7.72171					2.44078	-1.50686
3.84558	4.49327		-1.87079	3.02108		-1.19734	1.04999								1.92023	1.35637		3.75079	0.138549					-1.50629	-0.294691
3.84173	0.412632		-1.87099	5.49784		-1.22138	2.25132								-1.28836	5.56146		3.74977	0.870281					-1.08455	5.09208
3.83884	0.249487		-1.87106	0.0664812		1.22761	1.85998								-1.26243	4.35004		3.74901	-2.04462					-1.11178	2.37496
3.83681	0.320476		-1.87148	0.148441		-1.77962	-0.219038								1.45186	0.346105		3.74767	2.88484					-3.55826	-3.00604
3.83519	4.02852		-1.87204	4.98642		1.17591	0.664472								-2.39781	-2.32991		3.74748	1.75212					2.94509	-1.97469
3.83459	12.1152		-1.87211	-1.00704		1.01128	4.46644								-1.41634	0.60272		3.74545	0.136985					-2.09564	-0.62865
3.83094	-2.10071		-1.87473	1.17538		-1.50166	1.26194								1.40878	0.873082		3.74439	2.34569					1.09065	5.15698
3.82937	10.4252		-1.87477	3.61763		-1.04612	6.44313								-1.37261	4.55045		3.74421	4.67162					1.45797	0.136454
3.82896	8.20518		-1.87581	2.4712		1.13213	1.28391								-1.36631	5.38961		3.74365	4.99929					1.29302	0.617903
3.82639	7.19715		-1.87654	0.806095		1.65107	-0.544614								1.30097	4.81223		3.74055	0.170518					1.90208	-0.983618
3.82545	4.4095		-1.87726	1.5187		-1.00321	3.74652								1.33374	4.00357		3.73874	10.8525					-1.34743	0.0761571
3.8249	0.124826		-1.87802	3.46301		-1.06855	6.18538								-1.40958	8.13919		3.73384	3.20826					1.09112	4.399
3.82466	4.52838		-1.87892	0.412342		-1.00602	4.63054								-1.69561	4.58586		3.73191	1.24727					1.15256	3.57393
3.82182	4.37557		-1.87955	9.47047		1.23756	0.686446								-1.19171	2.26469		3.72774	-1.3271					2.37298	-0.970478
3.82175	5.75619		-1.88006	3.9872		-1.02367	3.72755								-2.69407	-2.18998		3.72726	-3.18155					-2.80268	-2.36105
3.82066	-1.71535		-1.88091	1.86596		1.81227	-1.59547								1.12731	2.12126		3.727	1.49894					1.54588	-0.297436
3.82032	-0.462793		-1.88236	2.06254		1.23666	2.5118								1.36387	5.2356		3.72497	2.61461					-1.21817	0.780296
3.81985	3.81941		-1.88283	1.36847		1.53682	-0.834568								2.51693	-2.17688		3.7212	5.56675					1.57025	-0.222279
3.81907	4.75783		-1.88363	1.54809		-1.03622	5.05882								-1.81572	6.47906		3.71859	1.34166					-1.03179	3.70355
3.81645	5.38652		-1.88439	1.58073		1.25957	0.784229								-1.65408	1.36066		3.7184	1.26441					-1.20403	1.69928
3.81581	-2.72597		-1.88456	0.973807		-1.4405	2.21722								-1.47288	4.76696		3.71814	6.55921					-3.99831	-2.69056
3.8156	1.69954		-1.88487	-0.198984		1.33199	1.04539								-1.43985	3.78893		3.71754	4.22307					-1.43372	0.82714
3.81435	9.52476		-1.88533	0.818316		-1.14104	1.87567								-1.17694	3.75109		3.71606	1.9866					1.14134	2.15867
3.81381	6.69928		-1.8861	-0.336945		-1.24974	1.18714								3.27895	-1.71891		3.71434	-2.81775					1.17147	1.87195
3.81373	8.0052		-1.88632	4.32628		1.28535	6.68547								-2.25511	-1.21103		3.71407	1.97242					1.51363	2.01178
3.81259	4.12239		-1.88691	1.89302		-1.21501	0.790708								-2.54894	-2.58316		3.71283	4.85392					-2.59899	-1.78743
3.81253	-0.942561		-1.88756	0.619063		-1.17089	4.44771								-1.26534	2.35055		3.71214	-0.547322					-1.80383	-0.0915687
3.81246	7.79238		-1.89013	0.873082		2.46939	-1.48803								1.20648	4.98819		3.71051	9.80852					-1.04222	3.57613
3.81118	7.70887		-1.89088	2.81736		-1.78222	-0.949676								1.49612	1.13144		3.70941	1.02751					1.10948	6.55567
3.81107	2.5905		-1.89361	1.89248		-1.65593	0.843138								1.28679	7.15673		3.70633	1.68297					-1.064	2.44258
3.81069	0.465848		-1.89458	8.53342		1.245	0.810244								-1.73028	1.73912		3.70609	4.46439					-1.3224	2.96849
3.80893	3.87487		-1.89489	-0.953715		-1.16303	1.76933								2.82326	-1.6423		3.70601	2.88427					1.86974	1.44779
3.80783	7.81355		-1.89529	1.99937		0.973404	3.25047								-1.1949	5.85497		3.70574	1.67869					-1.20962	1.07628
3.80768	5.09682		-1.89536	1.14207		-1.22399	1.51397								1.10453	7.97684		3.70483	4.84198					1.42422	3.05815
3.80526	5.23528		-1.89563	3.95985		1.12469	3.12016								1.71137	-0.0582922		3.70335	2.40834					-1.64727	0.230484
3.80459	4.48095		-1.8961	1.71122		1.46465	-0.0170402								-1.29906	3.70741		3.70289	2.13835					1.49549	3.03851
3.8042	5.63397		-1.89852	2.22687		0.999551	4.79875								1.12841	5.00071		3.70222	-2.51371					-3.71909	-2.81549
3.80403	11.7059		-1.90159	1.96831		-0.993698	3.01937								1.26322	5.00916		3.70182	1.16452					-1.17219	1.31993
3.80285	3.37515		-1.90178	-0.0272315		-1.61593	-0.836831								-1.12041	6.38017		3.70035	0.877997					-1.04996	5.80601
3.80227	2.88875		-1.90199	4.44545		-1.20233	2.04411								-1.65319	5.97535		3.70004	0.0887384					-1.16274	1.45128
3.8017	2.15702		-1.90253	1.94875		-1.32159	0.183556								-1.38511	0.18429		3.70004	-2.00826					-1.07436	2.44592
3.80002	6.43502		-1.9028	-0.277374		4.30513	-3.35396								1.26196	3.9352		3.69906	1.16522					1.93921	-1.81586
3.79923	4.85758		-1.90546	3.0368		-1.02483	6.83359								-1.39166	2.00788		3.69679	3.78678					2.45918	-2.77344
3.79821	4.24762		-1.90675	1.03805		1.24363	2.55859								1.32126	1.01064		3.69622	-1.37853					-1.16072	1.28692
3.79611	2.83317		-1.90766	0.963317		-1.16531	1.11805								-1.44002	5.29486		3.69448	4.09613					-1.05044	3.89811
3.79533	5.70212		-1.90776	1.53483		1.01028	4.98873								-1.8594	-0.926743		3.68942	-1.37365					-1.12018	2.5505
3.79509	4.37068		-1.90847	1.32737		1.81278	-1.2978								6.75159	-2.30884		3.68752	4.82005					-2.56819	-1.8196
3.79507	8.79617		-1.90962	2.58695		-1.11105	4.02289								-1.6462	8.25335		3.68534	9.36245					1.49425	0.465331
3.7949	6.42365		-1.90975	-0.350104		-1.30444	1.32911								-1.33276	6.60265		3.68465	5.08095					-6.21693	-3.0285
3.794	9.86349		-1.91029	3.29166		-1.02723	5.18054								1.1566	3.35247		3.68414	-0.858963					-1.1638	3.7141
3.79108	10.772		-1.91041	1.38999		1.22852	1.33172								2.03977	-1.28663		3.68381	1.61307					1.42644	1.27224
3.79101	5.28047		-1.91054	1.23218		-1.0315	3.21318								3.99813	-2.59808		3.68162	0.370655					1.31308	0.54616
3.79026	1.69017		-1.91468	5.57502		-1.80879	-1.23494								-2.6226	-2.50661		3.68022	3.03852					1.05111	5.13959
3.78753	4.21031		-1.91523	0.365961		-1.30578	1.99525								-1.20977	2.86734		3.6801	-0.93579					1.28776	3.01445
3.78729	-2.00826		-1.91556	-0.355448		1.28871	0.494104								-1.20045	5.43773		3.67646	-1.58355					3.21738	-2.48811
3.78661	-0.553555		-1.91661	0.851125		-1.1482	3.20949								3.78539	1.34525		3.67587	1.31413					1.20895	0.660924
3.78396	1.63874		-1.91795	5.66518		1.91461	0.0414219								1.34819	2.04866		3.67583	-2.25399					1.59466	-0.562475
3.78276	1.23107		-1.91885	-0.221054		-1.07859	4.06132								1.32463	1.3466		3.67477	3.38124					-1.12182	3.11838
3.78264	1.35315		-1.91885	2.66127		-1.42717	3.58111								-4.01422	-2.96927		3.6741	3.38417					-1.10812	2.9991
3.78087	7.03055		-1.91901	0.0630185		-2.38925	-2.00105								1.64366	0.835695		3.6735	7.04142					-1.32191	3.95186
3.78082	3.92705		-1.9192	-0.789286		1.17191	1.70255								-3.38405	-2.28995		3.67134	9.29782					-5.78352	-3.32883
3.78	1.73912		-1.91963	5.39858		-1.16537	5.34993								1.58045	6.27977		3.66999	-1.62481					1.1973	1.56175
3.77922	6.30963		-1.91968	2.04841		-1.52372	0.348308								1.96223	0.840615		3.66581	3.04512					1.32763	0.66735
3.77831	6.11472		-1.92046	6.67412		-1.93338	-1.00821								-1.75135	6.26528		3.66301	8.27771					1.18599	2.76591
3.77813	3.88525		-1.92052	3.26719		-1.41715	-0.146633								1.35163	4.61194		3.66072	-2.02997					3.02967	-1.83518
3.77779	8.27582		-1.92194	1.41753		1.14851	2.76591								1.58157	0.355432		3.66056	5.51232					-1.35601	5.08791
3.77769	5.97423		-1.92852	-0.982905		-3.5553	-2.45498								-2.62406	-2.45622		3.65924	5.08155					-2.23752	-2.15511
3.77719	5.4159		-1.9292	0.986316		-1.05776	3.46296								-1.13659	3.46514		3.65883	-1.48222					2.01209	-0.517911
3.77439	3.87394		-1.93021	0.161609		1.34739	-0.10557								1.06609	3.05014		3.65877	6.24142					-1.28897	0.539089
3.77439	0.00961534		-1.93125	1.3038		-1.723	0.476701								-1.81624	-0.352226		3.65848	-2.64696					1.19207	4.68004
3.77436	1.33652		-1.93186	0.508504		-1.56978	0.946998								-1.29497	5.58701		3.65713	1.85193					-1.04515	2.60018
3.77372	-0.997919		-1.93268	0.134725		-2.32447	-1.80055								1.95924	-0.485356		3.6565	-1.0612					1.40544	0.347533
3.77292	4.43703		-1.93439	1.31067		-3.1273	-0.56075								1.11548	3.55658		3.65522	0.540047					1.09441	6.14475
3.77132	3.44118		-1.93493	3.84729		-1.21877	1.09973								1.46001	5.78171		3.65458	3.4703					1.56202	-0.921213
3.77082	-2.37717		-1.93624	-1.07109		1.23566	4.72988								1.85795	-0.455065		3.65393	2.25425					-1.16237	3.47794
3.7705	5.67831		-1.93685	3.98898		-2.18762	-1.8452								-1.62768	5.16359		3.65219	-1.10274					2.32785	-2.16639
3.76607	0.665683		-1.9395	-0.299054		-1.67178	-0.503555								-1.63375	0.625217		3.6496	1.14515					1.34945	2.80221
3.76547	1.01967		-1.93977	1.1344		-1.10852	3.68403								-2.08025	-1.89998		3.64912	2.74416					1.21508	3.34941
3.76405	5.19141		-1.94041	4.86319		-1.18484	7.03909								2.30207	-1.84394		3.649	3.59675					1.36293	0.793281
3.76297	3.78947		-1.94124	0.848141		-1.06917	2.25544								-1.11714	4.78583		3.64876	4.13441					1.96796	-1.61405
3.76281	5.34533		-1.94173	0.844787		-1.83725	-0.562291								1.14341	2.80571		3.64718	3.60542					-1.20569	1.1986
3.76279	8.19435		-1.94246	1.816		1.86885	-1.66472								1.77165	-0.843244		3.64717	-1.43005					-2.62203	-1.36608
3.7619	0.706228		-1.94358	2.0893		1.09279	6.81611								-1.16817	6.07024		3.6469	5.625					1.24394	3.20459
3.76142	0.245902		-1.94477	1.28742		-1.32307	3.32024								-1.34378	3.38878		3.64628	4.69823					2.0547	-0.629571
3.76042	4.3035		-1.94481	2.34838		-1.44253	-0.202924								1.47376	0.508947		3.64621	-0.357012					1.16241	2.73949
3.75994	5.20647		-1.94482	0.990782		-1.09372	2.16779								1.18	4.58963		3.64605	5.69932					1.79154	-0.608206
3.75892	0.988383		-1.94485	2.39774		-1.06625	5.42597								1.4676	9.24346		3.6458	-0.683216					-2.3409	-1.76399
3.75823	8.27879		-1.94725	0.549654		1.25768	1.87974								-2.08089	-0.806453		3.64575	5.20017					-1.55092	-0.45209
3.75772	6.09212		-1.94796	0.0875597		-3.76809	-2.33491								-1.23524	3.3012		3.64563	4.78526					-3.76907	-2.83331
3.75711	9.56607		-1.94821	0.580945		1.08704	3.21863								-1.22155	1.88791		3.64521	4.24624					1.46017	0.252679
3.7566	5.49835		-1.94925	1.59854		-1.15245	3.1897								-2.27834	4.41679		3.6449	-1.22428					1.91461	-1.61866
3.75614	1.58263		-1.95095	1.10573		-2.19374	-1.51719								-1.34896	8.48537		3.64411	5.68688					2.27517	-0.826335
3.75498	10.4422		-1.95259	0.376071		-1.06409	2.12203								-1.17315	4.80727		3.64358	6.41557					1.12005	2.01666
3.75477	2.23188		-1.95317	-0.126821		-1.00025	3.61258								1.7052	-0.67777		3.64304	8.02986					3.1437	-2.87931
3.75407	3.7404		-1.95396	-0.287122		1.00496	4.53742								-1.71384	0.083843		3.63547	10.0147					-1.02639	3.55346
3.75369	10.4869		-1.9542	0.624158		1.02574	9.36443								-1.25223	7.58972		3.63206	-0.898786					-1.40063	0.172373
3.7534	5.87967		-1.95499	5.01478		-2.05654	0.46603								-1.90917	4.63013		3.62995	-1.0659					1.10999	4.90467
3.7519	2.90963		-1.95667	-0.438135		-1.04117	2.76106								1.61243	5.52315		3.629	3.93996					1.69221	1.01471
3.75064	4.93902		-1.95669	5.21593		2.9601	-1.98494								1.37802	0.252978		3.62577	0.402185					1.03927	3.1774
3.75018	5.4582		-1.9569	0.965108		-2.12754	-1.80719								-5.56948	-3.16932		3.621	-2.097					-2.72969	-2.40173
3.746	6.32308		-1.95749	0.347564		-1.65818	-0.810477								-1.23963	3.046		3.61936	6.69416					1.03013	3.64245
3.74503	-0.919315		-1.95858	0.457908		-1.05088	4.20538								-1.34904	3.6616		3.61873	-1.47602					-1.69393	-1.01687
3.74491	3.72052		-1.95958	0.441619		-1.17959	0.947373								1.71787	-0.250924		3.61794	10.4339					-1.92589	-1.63358
3.74431	3.26275		-1.96037	-0.20168		1.15716	1.90711								1.11312	3.12638		3.61732	-2.28414					-1.48808	0.347355
3.74419	1.30006		-1.96126	-0.788093		1.1605	1.72758								-1.48751	10.4141		3.61686	1.15762					1.15896	6.7318
3.74384	-0.947314		-1.96127	3.45385		1.38785	0.372202								-2.02382	-1.70642		3.61621	5.19292					1.24642	2.98124
3.74322	-1.27445		-1.96156	5.59893		-2.93714	-2.35103								-2.07252	-1.67988		3.61566	-1.57211					-1.07649	1.8588
3.74262	9.03664		-1.96183	0.578458		1.51856	-0.450778								-1.38454	0.0144572		3.61532	2.08286					1.50587	0.861776
3.74149	9.78519		-1.9623	0.0314963		-1.33349	1.41416								1.92625	-1.12862		3.61493	4.63414					1.73993	-1.60111
3.74037	-0.137832		-1.96293	0.195765		1.65914	-0.222169								-2.52603	-1.60185		3.61239	3.90575					1.09523	4.03626
3.73957	9.46422		-1.96331	-0.106355		1.1029	2.08314								1.52843	0.90025		3.60986	-1.29719					2.73767	-1.93358
3.73871	3.74312		-1.96442	-0.737681		-2.13258	-0.172551								5.80938	-2.90835		3.60972	1.34152					1.25846	1.23644
3.73853	-1.60178		-1.96541	2.934		1.09139	10.31								-1.76465	-0.265385		3.60926	0.675894					1.15581	1.66169
3.73819	1.75453		-1.96652	2.16304		-1.01149	2.53112								-1.31963	3.45617		3.60896	4.91909					-1.65803	-1.21609
3.73579	4.01655		-1.96725	-0.739971		1.68311	-0.915619								-1.34755	1.88084		3.60876	11.3752					1.1185	3.57231
3.73489	0.751241		-1.96885	3.1286		1.59015	-0.462695								-1.44143	5.04106		3.60608	2.43287					-2.41895	-1.72861
3.73393	8.21473		-1.97217	-0.0978775		-1.07813	2.37496								1.98022	-1.26848		3.60473	0.598314					-1.13577	1.68729
3.73339	-1.37597		-1.9725	-0.427475		1.01527	3.18871								-1.80017	0.803567		3.60336	-1.82339					1.26235	2.09167
3.73322	5.0454		-1.97292	0.541441		-1.11039	1.80229								-1.19316	3.57569		3.60322	-1.53859					2.41781	-1.3746
3.73289	0.210743		-1.97361	0.533753		1.21019	2.45994								-1.62123	1.48881		3.5998	3.02189					-1.46825	0.118802
3.7315	-0.175327		-1.97362	2.14434		1.08473	3.69892								-2.0668	-1.42554		3.59954	1.69713					5.49962	-3.55496
3.73116	5.10968		-1.97614	1.3086		1.19372	2.4668								-1.58479	-0.0508365		3.59905	11.362					1.20025	6.24109
3.73048	4.31583		-1.97638	-0.0783783		-1.09981	1.9787								-2.73005	8.81741		3.59781	2.91785					-1.45782	0.500319
3.72799	-0.813768		-1.97652	2.87948		-1.19377	0.722377								-1.74018	-1.11306		3.59754	2.11969					1.0474	2.67546
3.72764	8.27771		-1.97953	-0.90807		-1.28692	1.24094								-1.60005	0.5373		3.59744	3.61565					3.02991	-3.04577
3.72712	1.2636		-1.97984	-0.253441		-1.14248	3.40408								-1.39281	2.71905		3.59723	5.0583					1.12453	5.40494
3.7267	5.55712		-1.98184	1.80482		1.50924	-0.668895								1.12546	4.78188		3.59674	1.34874					1.67332	0.193743
3.72609	4.95502		-1.98558	1.53067		-2.74039	-2.52925								-2.77367	-2.25123		3.59413	1.60419					-3.66859	-2.8515
3.72587	6.88296		-1.98581	-0.672201		1.6853	1.02559								1.19392	1.73227		3.59323	2.63873					-1.06736	2.73148
3.72317	0.885439		-1.9868	2.81972		-1.31137	0.157042								-1.46976	5.43549		3.59317	-2.63388					-1.62382	-1.06381
3.72065	2.21825		-1.98707	0.112706		-1.04403	2.52661								-2.95772	-2.1858		3.59014	1.06723					1.08048	5.52253
3.72048	8.87073		-1.988	1.45647		2.35832	-2.53138								-1.56192	2.47537		3.58542	8.01553					1.20027	1.3958
3.72037	4.64625		-1.98865	2.25468		1.30125	0.339128								1.20382	1.85826		3.58422	0.210166					-1.6666	0.194363
3.71793	-0.198641		-1.9909	2.99938		-1.26086	1.0893								3.64056	-2.02943		3.58363	5.00428					-5.68189	-3.20779
3.7172	6.38017		-1.99137	5.51423		-1.35204	1.48607								-1.21344	4.67117		3.58231	0.803567					1.42423	0.0959547
3.71588	-1.37377		-1.99239	0.899132		2.44676	-1.30048								-1.48752	3.94464		3.58162	2.21775					1.21215	1.22256
3.71497	0.631413		-1.99284	-0.827262		-1.12068	3.95923								-2.12619	-2.14608		3.58015	8.065					1.34581	7.87898
3.71489	8.53168		-1.99298	-1.09049		1.10984	3.78995								1.5649	4.75619		3.57936	-1.34772					1.74244	-0.610247
3.71468	6.4481		-1.99759	0.5463		-1.63019	-0.566532								-1.51919	7.34348		3.57636	-1.31985					-1.02662	3.48247
3.71353	4.29005		-1.99803	-0.673257		1.34367	1.88466								-2.04965	-1.46789		3.57581	-2.32068					1.41791	0.522842
3.71199	1.21301		-1.99823	1.18384		-1.03077	3.64366								-1.49254	1.1149		3.5745	6.25497					3.02986	-3.09902
3.71137	6.17215		-1.99861	1.53425		2.17849	-1.00652								1.36035	3.98614		3.57445	4.49871					1.27148	0.401794
3.71038	10.4065		-1.99879	0.495972		1.02975	2.5919								-1.14651	1.96063		3.57438	3.22558					1.13823	3.41448
3.7096	1.69713		-1.9989	3.22785		1.61373	-1.20861								-2.05624	-1.39405		3.57434	4.13909					1.62329	-0.0246023
3.70951	4.73411		-1.99966	1.60224		-1.11395	3.9824								1.0879	3.9241		3.5725	2.99258					-1.60417	0.358229
3.70728	4.44749		-2.00005	2.87166		1.2366	4.12097								-1.5791	3.55117		3.57167	2.19499					1.10191	3.34184
3.70333	10.7114		-2.00113	0.266616		1.41528	0.912699								-2.55125	-1.60319		3.57134	4.96046					-1.04417	5.36119
3.70327	-1.67111		-2.00138	3.49801		-1.03673	3.11871								-1.8055	-0.983228		3.57094	7.42483					-1.05707	5.6153
3.70265	3.74935		-2.00215	-0.715819		-1.12671	5.52827								2.61613	-1.41404		3.56864	1.56197					2.09697	-2.18467
3.70216	6.12441		-2.00238	-0.805056		-2.14022	-1.43497								-1.96614	-1.2161		3.56852	1.41572					-1.97455	-1.28513
3.70214	10.6689		-2.00398	1.93137		-1.81488	0.0125923								-1.19225	1.08995		3.56818	8.88275					1.4509	0.372226
3.69629	8.72162		-2.00399	0.796155		-1.35951	0.532074								3.16729	-1.82137		3.56652	-2.30409					1.75947	-1.5156
3.69546	4.80232		-2.00448	3.79158		-1.45424	0.908025								4.35168	0.32922		3.56456	11.5272					2.30667	-2.2921
3.69529	8.02177		-2.00549	3.35247		-1.02274	4.40377								-1.54536	3.00153		3.56277	8.79771					1.44416	3.90358
3.69349	5.56146		-2.00556	5.13102		1.17513	4.5977								-1.32559	0.978528		3.56274	8.24643					2.01935	-0.0698607
3.69236	5.67407		-2.00587	5.05575		-1.08413	1.62212								1.80142	1.63624		3.56196	-2.2919					2.437	-1.67111
3.69154	2.98466		-2.00659	2.08089		-1.31711	0.490479								1.28736	1.73856		3.56129	8.01463					1.10295	3.12061
3.6914	-0.856155		-2.0076	-0.957513		1.69232	-0.98247								-1.26023	2.19316		3.56105	-0.838405					-1.08076	5.26688
3.69086	7.35203		-2.00814	8.59425		-1.04133	2.56241								3.06708	-1.71556		3.55894	-2.1567					1.10653	3.80457
3.68988	0.969792		-2.00859	-0.565272		-0.978813	3.12609								1.83639	-0.374418		3.55783	5.57969					1.12189	4.37919
3.68898	8.461		-2.0099	2.06112		-1.12714	3.21332								-1.16546	3.89344		3.55736	8.69377					1.39767	0.544049
3.68732	1.0909		-2.01053	7.97684		1.21708	3.82975								-1.26765	1.16135		3.55613	4.98059					1.14154	1.28391
3.68655	1.35444		-2.01056	0.176867		1.06161	3.80609								-1.30407	3.01734		3.55533	1.64703					-2.31942	-2.21235
3.68626	5.17839		-2.01081	0.105814		-1.17255	1.77138								-1.79163	-1.1471		3.55487	8.4531					1.09627	1.59075
3.68538	0.783841		-2.01102	2.09697		-5.70196	-3.28464								-1.23258	4.07172		3.5548	5.75597					-2.13395	-1.39804
3.68498	0.615029		-2.01196	-0.715305		1.0066	4.77245								-1.24138	3.72442		3.55165	8.13711					-1.17777	1.16244
3.68362	7.67141		-2.01342	0.0776756		-1.37079	0.655393								1.13321	3.16745		3.55162	1.08872					2.79641	-2.1732
3.6829	6.52585		-2.01729	0.999857		1.01385	5.25157								5.44908	-2.77973		3.55103	1.81437					-1.03418	4.02945
3.68197	6.27833		-2.01729	0.418694		1.0187	2.22883								2.71298	-2.04916		3.55079	1.77021					-2.54879	-2.315
3.68156	4.13307		-2.0184	3.11888		1.63909	1.82325								-2.98404	-2.97973		3.54819	7.6119					-2.9063	-2.74808
3.6813	5.68912		-2.01952	2.36345		1.45854	-0.324568								1.04282	3.11888		3.54646	4.58128					-1.03616	6.54076
3.68035	3.9879		-2.01962	2.44286		1.32526	0.938548								-1.40905	0.00286302		3.54612	0.0241816					1.27639	3.16004
3.67969	4.50802		-2.02174	0.594375		-3.42334	0.155258								-1.1244	10.255		3.54607	7.96962					-2.9063	-2.63168
3.67937	-2.05227		-2.02274	5.03075		-1.18599	2.40771								-1.17312	1.17988		3.54575	3.91504					1.27567	4.49716
3.67888	0.424608		-2.02486	1.11309		-1.08223	2.00937								-2.58324	-1.70193		3.54561	0.00107999					-1.39563	0.586735
3.67839	7.46582		-2.02495	4.98819		1.00473	2.58885								-1.25627	4.06198		3.5452	2.29889					-1.05057	5.19051
3.67718	2.22303		-2.02721	0.404688		-1.11079	2.15354								1.93468	-0.769192		3.54443	0.379639					-1.04969	3.8572
3.67688	9.49334		-2.02904	-0.342281		1.37455	1.02903								1.60076	-0.390008		3.54441	-2.75823					-2.86659	-0.555395
3.67492	7.7008		-2.02927	6.29193		-1.47647	-0.461843								-1.2226	2.86567		3.54251	-0.804566					1.60013	-0.880665
3.67449	-1.02153		-2.02948	-0.0431437		-1.12399	4.96721								-1.54021	9.37587		3.54204	-1.33124					1.16835	1.40944
3.67418	-0.0433579		-2.03014	0.209439		-1.00438	3.48295								1.25059	4.28407		3.54191	1.01967					-1.26346	1.65446
3.6736	4.20638		-2.03015	3.11393		1.35391	1.54268								-2.80958	-2.63123		3.53768	0.236033					1.03384	3.30474
3.67274	10.4869		-2.03081	0.746257		1.15246	2.56769								-1.47629	2.81103		3.53749	5.21992					-1.16402	1.24272
3.67098	-2.18021		-2.03318	1.69065		1.18944	1.94902								-1.25283	2.01238		3.5364	8.69975					-1.12439	3.91467
3.6704	2.28852		-2.03746	5.25582		1.22806	2.06436								-2.13944	-1.47175		3.5348	5.02944					1.39091	0.53921
3.67003	-0.244148		-2.03749	1.2024		1.06144	5.04613								-1.08217	2.76907		3.53453	-2.78793					2.70882	-2.79154
3.6659	2.99258		-2.03821	0.82714		1.02904	3.29119								-1.91353	-0.401579		3.53206	1.94302					1.48101	1.8953
3.66589	1.1182		-2.03825	3.42576		1.49019	0.381253								-1.77695	-0.474909		3.5316	-0.0820193					-1.08828	4.96308
3.66577	4.33632		-2.03869	0.379732		5.82402	-2.3809								-2.14442	-1.1559		3.53124	-1.99894					1.16743	6.01729
3.66467	5.67975		-2.04073	-0.389969		-1.67108	-1.13739								-1.41769	3.93996		3.53089	2.91086					2.01893	-0.710718
3.66345	7.57724		-2.04173	1.81923		1.57916	2.36531								3.8935	0.436625		3.52992	8.88652					-1.48931	-0.516208
3.66343	9.21832		-2.04174	2.08912		-1.00239	3.84615								-1.38828	-0.220368		3.52924	6.15131					-1.17889	5.24732
3.66222	2.80471		-2.04182	-0.455065		1.36629	-0.251218								1.42038	1.15236		3.52877	0.848761					-1.39946	1.71392
3.66188	5.70954		-2.04218	3.5503		-1.20818	1.85314								-1.55714	3.2868		3.52602	4.6516					1.14535	1.31486
3.65919	8.39303		-2.04239	-0.968641		-1.29252	0.4624								-1.37423	4.43703		3.52505	3.22687					-1.47805	1.19026
3.65721	5.14781		-2.04323	2.4053		-2.45651	0.410249								-1.46762	5.32382		3.5244	1.83571					1.14693	3.81275
3.65247	3.28679		-2.04445	-0.976262		-1.39045	2.77012								1.75984	-0.442696		3.52274	0.788133					1.52235	0.406469
3.65226	-1.54107		-2.04581	2.32351		1.04804	4.79815								-1.37392	5.95805		3.52202	-2.19262					-1.50169	-0.173289
3.65181	10.4543		-2.04674	0.10329		1.84187	-1.55685								-1.04101	3.0234		3.51839	5.29729					-1.01888	3.5943
3.65064	4.13934		-2.04845	3.34508		1.00552	5.13959								-1.55957	-0.192625		3.51823	4.31583					2.14651	0.0657588
3.65053	2.97794		-2.04846	-0.449357		-3.19869	-2.62144								1.35772	0.276515		3.51783	2.83058					1.47968	1.98864
3.64946	6.88936		-2.0494	0.784232		-1.13781	4.86125								-1.38144	5.42312		3.51772	8.86375					1.59749	0.0863014
3.64847	5.95799		-2.05115	4.72945		-1.64417	-0.926145								-1.07505	3.541		3.51596	7.48613					-1.78494	-0.720488
3.64747	0.298777		-2.05131	5.38644		-1.16494	1.98613								2.18505	0.364421		3.51518	6.09621					-1.42103	0.186087
3.64709	8.39029		-2.05172	-1.02867		1.45576	-0.430582								4.84928	-1.65047		3.51218	2.94962					2.7075	-1.85122
3.64692	3.44742		-2.05383	0.182122		-1.13205	1.48101								-2.01247	0.645631		3.5116	-0.326421					-1.12696	1.47455
3.64648	1.06441		-2.05433	-1.33456		-1.36055	0.0304569								1.05193	9.00601		3.51069	3.45305					-1.52439	-0.603097
3.64612	6.37528		-2.05629	-0.906713		-1.04187	2.14282								-1.22085	5.74291		3.51045	5.80111					3.04012	-3.08824
3.64399	3.05529		-2.05658	2.16152		1.20229	0.940464								-1.0721	2.28992		3.51028	3.74942					1.67771	-1.35183
3.64152	6.56057		-2.05779	2.68204		1.24872	1.81626								-1.17156	3.0301		3.51001	-0.299478					1.93587	0.429321
3.64022	1.61307		-2.05796	-0.794585		-1.18228	1.05674								-1.20639	1.29787		3.50847	3.16162					5.45084	-3.56628
3.63908	10.3201		-2.05988	2.86581		1.16171	1.77251								3.87205	-1.63979		3.50825	2.55778					1.75914	-0.864834
3.63839	-0.547322		-2.06058	2.68557		1.7124	0.448704								2.09859	-0.051067		3.50715	-2.84922					-1.39763	0.694329
3.63832	7.28285		-2.06154	-0.699743		1.83275	2.44057								-1.2438	9.65386		3.50651	-2.08821					-2.79099	-1.76297
3.63697	3.63444		-2.06294	0.553171		-1.5916	1.72963								-1.14619	8.50899		3.50504	4.26772					1.50596	0.683681
3.63684	3.95289		-2.0645	1.25748		-2.04669	-1.24989								1.88928	-0.783584		3.50483	-0.537777					-1.09111	4.55926
3.6359	3.86387		-2.06477	-0.897282		-1.28935	0.309086								-1.49275	5.41723		3.50434	3.16745					1.70856	-1.06551
3.63531	-3.05281		-2.06517	0.473322		1.19759	8.14334								-1.09585	2.29586		3.50365	0.883369					-1.06538	2.99639
3.63357	-2.29421		-2.06782	-0.63865		-1.88912	-1.37345								-1.62857	-0.751837		3.50351	7.17812					-1.4056	0.376071
3.63315	-0.785509		-2.06895	3.92714		-1.10109	1.69089								-1.80956	6.99683		3.50208	4.456					1.41444	0.571118
3.63046	12.4952		-2.06929	-0.320216		1.21122	7.1706								1.57886	1.43374		3.5017	-1.3721					-1.10566	3.12787
3.63003	-2.43401		-2.07084	0.0570174		-1.05907	4.41989								3.50823	-2.40941		3.50099	4.58942					1.0596	2.04696
3.62977	2.60959		-2.07138	4.52327		-1.06548	5.1025								-1.40859	4.21692		3.50086	0.953063					1.90043	-1.7515
3.62973	7.66858		-2.072	2.27689		1.15222	3.2152								-1.38613	4.98969		3.50034	2.927					-1.02026	4.35642
3.6292	8.70039		-2.07344	-0.670855		-1.0507	5.25757								-1.57538	-0.712288		3.49595	-0.551943					-1.39275	0.121732
3.62856	4.14741		-2.0739	-0.995543		1.01804	3.30111								1.27288	0.842926		3.4939	-1.27445					-1.73269	-1.11449
3.62733	0.826543		-2.07393	-0.231075		-1.92056	-1.58707								3.43521	-2.19848		3.49387	6.94753					-1.14928	1.6128
3.62652	6.81894		-2.07464	6.26892		-1.47699	-0.29766								-2.04401	0.46364		3.4931	-1.74343					1.83104	-0.0268676
3.62652	3.82479		-2.07526	4.13428		-1.24956	2.6128								-1.32773	1.04067		3.49238	2.22303					2.417	-1.72184
3.62446	1.88791		-2.07554	3.12926		-5.52243	-2.77973								-1.11386	1.90678		3.49143	5.8019					-1.1294	5.05575
3.62271	-2.0503		-2.07611	0.277684		-1.04012	5.95419								-1.22777	5.40573		3.48883	9.41813					1.05869	7.14144
3.62256	6.12627		-2.07648	1.34714		-2.00781	-1.11018								-1.37861	6.44361		3.48881	8.56721					-1.15234	2.5345
3.62097	7.40278		-2.07857	2.10959		1.95197	-1.3036								-1.10113	2.40815		3.48753	8.36462					1.04175	3.13465
3.62095	5.73558		-2.079	2.51955		-1.7133	-0.153052								-1.49689	0.966986		3.48727	0.0928161					1.08682	3.44072
3.62063	10.8585		-2.07915	-0.193744		-1.35011	0.971529								1.9015	-0.869434		3.4871	1.02864					1.24709	1.76803
3.62052	7.73549		-2.07966	3.17242		-1.00393	2.47925								-1.64941	0.862457		3.48659	4.95064					2.14579	-0.791035
3.61973	7.07858		-2.08036	2.26563		-1.09544	3.53623								-1.64267	-0.990652		3.48642	-0.179398					-1.443	-0.0823495
3.61951	6.98252		-2.08083	4.44509		2.11912	-0.385335								-2.49141	-2.0171		3.48635	-2.71522					2.204	-1.68191
3.61933	2.60862		-2.08249	-0.576328		-1.35614	1.07299								-1.15828	1.34598		3.4851	2.66882					1.33631	0.862741
3.61903	6.34867		-2.08377	-0.287192		-2.56911	-2.30507								-1.83632	-0.903208		3.48489	8.62751					-1.42593	-0.253482
3.61686	2.41145		-2.08392	7.15673		-1.1966	1.15777								-1.47586	3.31022		3.48373	-1.73548					1.65504	2.55088
3.6166	1.5472		-2.08427	-1.14539		-1.07383	3.55849								-1.5286	1.22454		3.48178	6.43421					1.87132	-0.644465
3.6151	9.2049		-2.08625	6.95808		-1.33514	0.931105								-2.39911	-1.39316		3.48167	7.17004					1.05022	3.3295
3.6151	1.71782		-2.08994	2.1572		-1.10426	2.51849								-1.28475	2.79245		3.48065	6.40002					1.11682	3.97895
3.61409	3.68373		-2.09	2.96849		1.12902	4.28334								1.58236	2.43085		3.4786	7.16332					1.23375	3.83202
3.6134	2.40815		-2.09196	2.3214		1.0404	3.26456								1.134	3.29634		3.47836	1.44952					-1.32363	0.725577
3.61279	9.01458		-2.09287	8.66084		-1.68225	-1.04435								3.51696	-2.64766		3.47729	1.66049					1.58546	-0.57244
3.61168	6.49986		-2.09344	3.13027		1.13788	1.21973								1.52371	6.23221		3.47699	5.26246					1.2032	1.97328
3.60935	4.42636		-2.09347	3.00982		-1.11844	3.05319								-1.31403	2.0335		3.47687	1.99731					-1.32555	2.18499
3.60893	6.74552		-2.09389	0.155031		-1.02346	5.40753								-1.7996	1.76546		3.47646	3.80457					1.12421	3.66172
3.60775	8.03995		-2.09426	-0.668381		-1.01686	2.8423								1.11394	5.30801		3.47566	1.49315					-1.07823	1.72877
3.60569	0.934717		-2.09477	-0.974876		-1.00815	3.13612								1.89621	-1.1126		3.47509	4.37068					1.18265	1.51507
3.60497	6.30441		-2.09493	4.45838		1.43451	1.78106								-1.07359	3.28547		3.47183	3.22877					1.11848	2.73957
3.60496	-2.77688		-2.09724	0.472072		-1.47129	1.29523								-1.56688	0.314833		3.4715	-0.5152					1.5758	0.592341
3.60263	6.73992		-2.09778	-1.02445		1.22617	4.18405								-1.04606	6.30833		3.4711	5.26909					-1.07699	2.69074
3.60259	4.19086		-2.0982	2.5632		-1.13667	2.49554								-1.02986	4.14196		3.46897	-1.19478					-1.43364	-0.332809
3.6018	1.78878		-2.09996	5.24637		1.71569	-0.437711								-3.01165	-2.90994		3.46654	-2.72193					1.41398	5.69557
3.60121	1.44053		-2.10269	0.0424186		1.04532	1.84217								5.62711	-2.76721		3.46626	8.30667					2.19104	-2.22054
3.59674	8.02479		-2.10629	2.52205		1.31681	1.8055								-1.65864	-0.389566		3.46621	-0.58219					1.07368	5.44794
3.59644	3.8218		-2.10695	1.47488		1.22603	2.20316								-1.35116	0.751241		3.46451	0.388844					2.28815	-1.79814
3.59617	-1.47175		-2.10734	2.59838		1.13069	3.01582								-1.4487	4.01653		3.46415	-1.81979					-1.10266	3.92359
3.59607	6.69745		-2.10873	0.67726		1.70146	1.81435								1.08635	4.92697		3.46335	2.39485					-1.06437	6.38962
3.59455	-1.83612		-2.10966	4.34053		-1.02126	3.94634								2.16739	2.89981		3.46319	-0.98628					-5.5895	-3.42696
3.5945	4.98969		-2.11128	2.3828		-1.21402	4.33583								1.63614	-0.366016		3.46277	6.13914					2.51981	-1.43899
3.59442	2.55778		-2.11236	0.726261		1.00716	2.69091								-1.30298	1.95706		3.46217	4.06268					1.18595	1.13832
3.59386	7.94615		-2.11246	4.85152		-1.00571	3.40509								-1.19651	8.00495		3.46177	8.41683					1.51892	0.220505
3.59114	0.755991		-2.11265	2.13824		2.45301	-2.93027								2.15515	-1.53106		3.45935	0.143132					1.35368	-0.0115415
3.59072	1.24468		-2.11394	-0.955006		-1.00276	3.05715								-1.0747	4.00609		3.45902	-0.6045					-1.66762	-1.24488
3.59007	-1.26061		-2.11578	0.954818		1.47813	-0.362637								-2.11452	5.5046		3.4581	0.173429					3.79127	6.0826
3.58996	8.71772		-2.11832	5.68647		-1.45488	0.944804								-1.24049	9.43837		3.45769	-1.89102					1.19917	2.37838
3.58994	6.56875		-2.11835	0.408666		-1.2746	1.33071								5.35695	-2.25336		3.45752	-1.86884					-1.15971	1.33636
3.58954	6.6899		-2.11863	-1.15103		1.47897	-0.361193								3.70265	0.569019		3.4568	2.84399					1.56828	1.22454
3.58926	-1.09413		-2.12034	9.01621		-1.02402	2.43256								-1.35988	3.09681		3.4533	9.00524					-1.0302	2.52323
3.58838	3.4364		-2.12266	-0.846318		-1.46506	0.89022								-1.41939	4.36978		3.45289	3.74935					-2.5427	-0.525969
3.58666	4.35004		-2.12279	0.441939		-1.26643	0.426315								1.6424	1.23933		3.45102	2.85456					1.08672	2.68728
3.58662	6.87011		-2.1229	-0.173289		-1.58639	-0.792331								-1.36502	3.35293		3.45075	2.41145					1.16038	2.59039
3.5849	8.38446		-2.12299	-0.41574		-1.11482	3.47794								-1.06046	3.99598		3.44804	-1.61914					1.21283	2.03106
3.58383	0.862457		-2.12482	-0.788009		1.39495	0.145505								1.16931	1.50038		3.44789	-0.217247					1.07132	5.46683
3.58338	4.14506		-2.1251	2.67342		-1.62661	-0.36872								-2.16622	3.45362		3.44695	-1.66826					1.29152	1.03077
3.58239	5.95228		-2.12611	-1.23212		1.14505	7.52752								-1.15862	6.2734		3.44628	-0.813622					1.33151	1.71567
3.58184	6.10651		-2.12929	4.87709		-1.0725	2.98368								-1.45092	3.70519		3.44596	4.04669					1.2071	1.40947
3.58151	0.912887		-2.13017	2.67842		1.60403	4.22814								1.1641	1.83453		3.44529	-0.126689					1.44524	0.784598
3.58036	7.89776		-2.13136	-0.529994		1.18227	3.16396								-1.15533	1.92535		3.44253	6.11523					1.71564	0.24295
3.58025	-0.98628		-2.13184	2.04216		1.6322	1.69708								1.99765	2.85456		3.44005	2.98422					-2.9818	-2.6551
3.57916	-2.24515		-2.13335	0.56415		1.1177	3.92984								-1.56836	6.43639		3.43995	3.93494					1.0173	3.21145
3.57766	2.11466		-2.13395	0.914914		-1.52263	-0.517315								1.52509	6.22129		3.43993	1.37708					-2.0673	-0.534315
3.57724	4.28943		-2.13516	-0.985052		-2.4755	-1.83365								-2.70945	-2.40449		3.43957	-1.43378					-2.99385	-1.8564
3.57703	6.90035		-2.13641	1.27515		-1.00638	3.74697								-1.35447	6.37904		3.43909	-0.426432					-1.1156	3.71302
3.57654	2.46411		-2.13872	0.851783		-1.00933	2.62081								-1.37402	3.09994		3.43705	5.175					-1.25347	0.876322
3.57542	7.01846		-2.13911	-0.728658		1.23228	1.29161								-1.70484	1.081		3.43697	-1.63367					1.30907	1.63201
3.57509	2.74842		-2.1406	4.87894		1.05164	3.95168								1.05449	3.13536		3.43593	4.81223					1.26378	1.25916
3.57408	0.850695		-2.14114	5.61348		-3.48557	1.34525								-1.67476	0.140196		3.43571	-1.70713					-5.99384	-3.20748
3.57373	3.98778		-2.14343	2.15788		-1.04366	1.99289								1.78977	0.103283		3.43502	4.96835					1.25379	1.45591
3.57243	-0.418779		-2.14422	0.0197571		-1.74868	-1.16216								-1.04688	2.36503		3.43409	6.83009					2.0703	1.56875
3.57183	6.31051		-2.1457	2.46845		-1.14642	2.31137								-1.08627	2.35252		3.43006	3.63734					1.42321	1.4837
3.57048	9.21948		-2.14571	-1.22148		-1.41655	1.32791								1.84995	-0.73624		3.42867	2.50335					-1.51648	0.346868
3.56957	-0.908651		-2.14753	2.42764		1.07593	2.65486								-1.49363	0.455906		3.42857	6.72712					-1.44185	0.30742
3.5687	0.98551		-2.14982	-0.959099		1.40825	1.51633								-1.6641	0.161537		3.42709	3.6032					-1.17959	1.388
3.56765	1.24655		-2.14995	0.0982346		1.30675	4.96448								-1.19917	1.72431		3.42586	-2.35176					-1.02981	3.26986
3.56739	2.14441		-2.15094	-0.969377		-1.73535	-0.938456								1.50396	-0.130903		3.42324	3.29601					-2.11516	-1.42198
3.56615	1.23118		-2.15341	-0.0900175		-2.57843	-2.01282								-3.62708	-2.35583		3.4217	1.37192					1.48639	5.76364
3.56613	3.71559		-2.15466	-0.581337		2.44533	-2.24079								-1.28672	0.63297		3.42169	1.35988					-0.999852	2.84148
3.5656	5.51894		-2.15665	4.71424		-5.60331	-3.12952								1.28473	1.32832		3.42163	3.18594					-1.50247	0.329484
3.56524	2.60449		-2.15871	-1.06342		-1.03466	4.73721								-1.03693	3.29875		3.4213	-1.78834					-1.86883	-1.56198
3.56457	8.83211		-2.15954	1.13388		1.7998	-0.479443								-1.24333	2.71437		3.4213	-1.72032					-3.90518	-2.69809
3.56443	2.65548		-2.16043	1.28523		-1.09206	1.74028								1.12447	3.78315		3.42109	2.61198					1.99714	-0.204228
3.5633	1.14824		-2.16052	-0.653664		-2.12008	-1.03721								-1.78577	5.28954		3.42071	10.4718					-2.57965	-2.32579
3.56273	4.10849		-2.16231	1.40973		-1.49811	-0.494465								3.41949	-2.44157		3.42054	8.55492					-1.75701	-1.37345
3.56198	6.56681		-2.16281	-1.22696		-1.12164	4.43602								3.18876	-2.31211		3.41862	0.492725					1.10187	1.38857
3.56179	6.94205		-2.16407	-1.32821		1.00624	3.05851								-1.12782	1.57728		3.41851	5.01513					1.83976	0.360951
3.56044	4.80294		-2.16438	0.832842		-0.999341	3.64702								3.36162	-2.43304		3.41816	-0.660748					1.29734	0.688186
3.55722	1.41637		-2.16572	-0.840433		-1.22665	1.45586								-1.8163	-0.114078		3.41697	4.26347					-1.30213	1.85833
3.55718	5.42132		-2.16647	-0.592792		-3.30233	-1.3462								1.24965	1.2437		3.41559	6.53194					-1.02881	3.97908
3.55657	0.325069		-2.16693	-1.2895		1.06874	4.01175								1.56243	0.990782		3.41478	-0.872448					-1.29089	0.786394
3.55167	3.04424		-2.17068	-0.108177		1.03428	2.37419								-1.12519	5.71227		3.41349	1.19567					-3.01777	-2.31352
3.55089	0.238095		-2.17682	0.780296		-1.13365	5.3649								-1.07349	5.54134		3.4109	3.21399					-2.41715	-2.0345
3.54955	3.36937		-2.17814	-0.484829		1.207	2.32527								-1.53748	-0.622979		3.41053	7.44329					-1.32764	0.238136
3.54935	5.22989		-2.18094	0.0563253		-2.83811	-2.39016								-1.49224	10.4885		3.41036	6.56662					-2.45183	-2.24782
3.54692	4.45583		-2.18191	-1.17088		1.06226	3.88259								-1.13431	4.7014		3.4101	3.43396					4.10796	-2.15139
3.54663	5.3235		-2.18196	6.14078		-1.03635	2.22078								1.10229	3.37909		3.40981	4.33632					0.989116	3.08463
3.54577	8.72134		-2.18505	1.23933		0.981565	2.50043								-1.04785	3.83592		3.40941	3.59812					1.86158	-1.15548
3.54355	6.86733		-2.18832	3.79798		-3.2624	-2.59387								-1.50952	3.85307		3.4094	2.12097					-2.28214	3.84057
3.54277	8.18285		-2.18852	-0.66053		-1.11728	2.74399								-1.65343	0.99303		3.40934	0.0124333					1.3227	0.144995
3.5418	8.73374		-2.19485	1.97797		-5.2333	-3.34671								-1.51956	2.21825		3.40907	7.78465					-1.05216	3.22437
3.54169	5.04946		-2.19747	0.0992667		1.48775	1.06847								5.38308	-2.66394		3.40884	2.75884					-1.5458	-0.619456
3.5416	0.983894		-2.20466	0.956319		2.16594	-1.35707								-1.1196	3.17409		3.40778	8.54849					-3.05012	-2.63344
3.54122	4.5314		-2.20832	4.17281		-1.27071	2.31577								-1.11923	2.44059		3.40709	-1.00315					-1.89299	-1.12433
3.54113	-1.96573		-2.20855	0.241444		0.997062	3.92881								-1.12565	1.70344		3.40684	-0.740201					1.06872	3.36212
3.54069	6.57041		-2.20992	3.11512		1.3022	2.71905								-1.18503	5.09682		3.40594	4.49327					1.43228	0.50658
3.53996	-1.37664		-2.21022	-0.169515		-2.43186	0.804693								1.90552	-0.494777		3.40558	10.8557					1.5689	-0.235271
3.5394	8.07032		-2.21101	-1.49083		1.35524	1.9328								1.5279	1.08151		3.40556	4.36521					-1.29711	0.815794
3.53905	3.28697		-2.21321	2.21541		-1.054	3.01732								1.24124	2.53303		3.40482	3.96516					1.48545	1.14531
3.53775	0.0639923		-2.2133	0.772567		-1.71643	-0.242301								6.58268	-1.85617		3.40459	7.15412					-1.02793	3.78027
3.53705	6.28022		-2.21368	0.353661		1.30758	1.70023								-1.07115	2.76256		3.40458	1.04374					-1.37901	0.512448
3.53615	-0.99114		-2.215	-0.29034		1.73545	-0.416514								-1.15055	5.75771		3.40402	4.2809					1.278	1.26961
3.53236	5.76879		-2.21953	-1.24488		-1.01063	3.31224								1.52606	6.22319		3.40284	1.43606					-1.0666	2.02784
3.53216	8.57242		-2.22138	1.22401		0.997377	5.53448								1.55306	6.66563		3.40204	-0.57643					-1.64164	-0.0596427
3.53106	1.57728		-2.22196	-1.17283		-1.70537	-0.307628								4.06857	-1.7507		3.40195	8.98007					1.38591	1.44517
3.53037	4.08044		-2.223	2.66095		-1.22168	0.662629								-1.19664	7.07911		3.3999	8.91692					1.17501	1.09397
3.52919	1.97926		-2.22369	0.686799		-1.12763	1.90617								-1.66909	3.80853		3.39932	3.05529					1.07346	2.76907
3.5285	8.71346		-2.22408	1.04546		-5.83997	-2.83929								-1.28551	4.26433		3.399	8.54296					-1.34559	0.331878
3.52777	6.32788		-2.22495	5.94534		-1.4312	0.524507								1.07159	5.23406		3.39891	-1.32687					-1.11331	3.82158
3.527	3.98946		-2.22527	4.02282		1.22723	2.98894								1.51607	3.64859		3.39889	11.6439					-1.25947	0.673827
3.52672	7.28575		-2.22551	-0.680358		-1.16776	1.32299								1.6204	2.19803		3.39872	4.0081					2.86522	-2.76243
3.52662	-0.58219		-2.22665	4.52052		1.01768	4.57785								-1.38141	7.54987		3.3976	-0.64332					1.01935	3.68632
3.52654	2.11305		-2.2301	0.262267		1.07058	4.2695								-1.66869	0.230975		3.39599	8.00915					1.96257	-0.409156
3.52491	0.638453		-2.23244	1.3533		1.56155	1.85652								-1.18829	6.17076		3.39519	7.14885					-3.75456	-2.7829
3.52358	6.25954		-2.23366	1.5546		-1.0102	3.30177								-1.16072	3.06143		3.39388	6.45454					-1.03099	2.46983
3.52207	2.67385		-2.23554	4.37122		3.49525	-3.54567								-1.58207	6.66921		3.39255	2.41322					1.13416	1.59088
3.52168	2.67542		-2.23597	3.04982		-1.3409	0.515696								1.24483	1.00376		3.39112	0.0639923					2.29513	-1.35656
3.52082	3.60382		-2.23773	2.98104		-0.992454	4.08408								-1.17418	4.2227		3.39027	8.55666					-1.70282	-1.25522
3.5197	2.99463		-2.23863	-1.06381		1.29414	1.06697								-1.12542	1.52167		3.38973	6.79068					1.04601	2.36503
3.51627	5.17062		-2.23957	2.54586		-1.05105	5.54936								1.1118	3.22942		3.38862	0.926792					-1.72016	-1.16727
3.51527	-1.07042		-2.2406	0.559189		-1.00506	3.8572								-1.16321	3.564		3.38815	3.97013					1.50155	0.691046
3.51335	6.65096		-2.24082	-0.222435		-1.09511	3.05233								-1.49227	4.72885		3.38658	-2.16447					-1.12755	2.28791
3.51258	6.07301		-2.24163	1.71183		-1.05621	5.10447								-1.24182	3.81529		3.38365	6.9143					1.6573	-0.113451
3.51131	6.73552		-2.24423	-1.26493		-1.11486	8.27774								-1.1892	6.80117		3.3832	6.92269					2.4228	-2.50143
3.51056	8.79319		-2.245	0.674591		-1.00387	5.04509								-1.23916	5.33358		3.38316	0.74468					-2.03942	-0.352111
3.50994	6.01479		-2.24942	-0.38648		1.03345	6.13893								-1.33301	1.45356		3.38143	1.68653					1.52206	-0.877375
3.50918	3.30873		-2.25057	-1.38714		1.1519	2.77219								1.42647	4.97969		3.38138	9.07817					-1.13483	4.32682
3.50865	4.57326		-2.25265	9.00601		1.10252	8.21295								1.82535	-0.76636		3.38076	1.43181					-1.64471	4.6744
3.5083	-1.10214		-2.2542	2.62124		5.95451	-2.40217								1.41808	0.229853		3.38051	1.53558					1.345	4.43262
3.50782	-1.79298		-2.25434	-0.158941		2.37856	-1.85828								2.06511	-1.62722		3.37857	-1.61879					1.85997	-0.100226
3.50758	-1.99177		-2.25493	-0.0581646		-0.993778	5.23535								1.94841	-0.708752		3.37797	5.75495					-1.64272	0.417183
3.5059	-0.598153		-2.25558	0.00767442		1.1844	1.47742								2.51165	-1.39539		3.37687	2.89981					1.9433	-1.5546
3.50502	0.138549		-2.25571	-1.36411		1.38301	0.519241								1.53751	6.28007		3.37655	-1.29027					1.0453	2.00361
3.50398	0.372117		-2.2558	-0.489089		-1.0433	4.77147								-1.3806	9.76076		3.37586	5.45087					1.71117	0.514783
3.50282	4.81331		-2.25663	-1.26599		1.00614	3.27558								1.98085	-1.02445		3.37484	-1.37332					1.44019	0.824785
3.50179	1.86399		-2.25824	-0.0550304		1.2006	1.14187								-1.04205	2.38915		3.37394	0.110581					1.32887	1.04846
3.50137	0.154292		-2.2592	3.37909		-1.01167	3.48141								-1.39212	4.72306		3.37334	0.660423					-1.14743	5.079
3.50035	2.09059		-2.25984	-0.616916		-1.38604	0.340905								-1.43844	1.16513		3.37287	1.35315					-2.4745	-2.43619
3.50008	5.26246		-2.26025	-1.76753		5.59245	-3.5378								1.56577	-0.369026		3.37267	-1.44011					1.08386	4.76194
3.49878	1.96793		-2.26244	-0.351427		1.5022	0.0262683								-1.18933	4.8828		3.37251	-1.4464					-1.05206	4.13428
3.4978	2.95302		-2.26343	-1.38922		1.54255	-0.881915								-1.49876	0.464957		3.3723	1.2699					-2.97323	-1.89447
3.49612	1.3466		-2.2639	0.325231		-1.03599	3.96278								-2.37496	-0.644852		3.36997	3.04327					-1.04129	2.51755
3.49551	-1.20262		-2.26589	-1.53312		-1.80675	-0.535397								1.51275	0.277057		3.36993	1.48565					2.82861	-1.57253
3.49453	-1.34772		-2.26701	1.61796		1.53096	0.147617								4.39279	-2.17572		3.36856	0.140196					1.22648	8.14334
3.49386	4.4066		-2.26839	0.609981		-1.12452	2.18054								1.20303	1.41726		3.36641	-1.85859					1.46304	0.0619355
3.49351	0.00626557		-2.27019	2.24518		1.43057	-0.0898266								1.83118	-0.309932		3.36637	2.92558					-1.04935	3.84729
3.49152	2.62002		-2.27053	-0.756952		-2.50103	-1.64179								-3.64873	-2.33592		3.36526	8.76018					-2.41523	-0.155253
3.48864	8.80648		-2.27107	-0.908003		1.07052	4.33864								1.87183	-1.27844		3.36498	4.96207					-1.07983	2.22896
3.48794	8.63606		-2.27258	-0.253996		-1.13684	1.92983								1.75504	-0.851847		3.36278	4.21243					-1.02233	3.84615
3.48689	10.0144		-2.27276	-0.968789		-1.00713	8.41437								1.2779	2.04176		3.36276	8.40124					1.23539	3.49368
3.48663	-2.38834		-2.27318	-0.702054		-1.09394	6.12165								-1.35881	5.42704		3.36184	6.47934					1.14227	1.38878
3.48599	1.8199		-2.27513	-0.323364		-5.84301	-2.79667								1.43947	2.411		3.36021	3.91144					1.19082	4.12404
3.48561	6.83165		-2.27549	5.10366		-1.81676	0.503965								-1.18119	3.48174		3.35992	3.83435					-1.19905	1.98569
3.48549	4.6773		-2.27558	-1.33669		-1.04471	5.65084								-1.17116	6.91667		3.35956	2.03342					1.03501	5.48479
3.48287	5.15725		-2.27584	1.20969		-1.12448	1.825								-1.16585	6.67606		3.3594	1.51588					-1.37732	0.101351
3.48187	7.07924		-2.27732	-0.786448		-1.1961	0.759834								1.66085	0.936678		3.359	1.42147					-1.17595	1.93165
3.48165	1.73188		-2.27741	1.57823		-0.982274	4.17116								1.07252	2.7599		3.35898	2.16909					1.98456	-1.83221
3.48142	-1.10274		-2.28454	1.19026		-1.39238	0.354361								-1.17104	3.13314		3.35585	2.30396					-1.38223	0.636758
3.47984	0.143132		-2.28537	1.91149		-1.74313	-0.897206								1.47535	-0.189112		3.35395	0.384225					1.07136	3.09898
3.47806	-1.48929		-2.28681	1.30191		-1.01737	2.86111								-1.32313	1.04764		3.353	1.00681					0.99	3.11547
3.4767	4.28687		-2.28825	4.39303		1.2455	4.04657								-1.59229	5.09653		3.35271	8.26025					1.03253	5.25157
3.47383	5.74762		-2.28847	7.89405		0.989876	2.59744								-1.18074	4.95502		3.35233	5.15073					1.67631	-1.17636
3.47364	0.695753		-2.292	-0.714545		1.22517	1.09952								-1.17372	1.3462		3.34796	5.51118					-2.12363	-2.02853
3.47297	6.41732		-2.29206	1.27032		-2.0778	-0.955854								-1.46345	9.75318		3.34784	5.90861					1.10624	3.73791
3.47283	3.89539		-2.29321	-0.954805		-1.38778	1.15682								1.74861	0.220097		3.34691	5.02692					1.63245	-0.381632
3.47172	5.2495		-2.29404	1.85204		1.40538	4.8761								-1.79422	-1.30771		3.3456	1.30037					-1.03757	3.41143
3.46829	3.15739		-2.2951	0.59172		1.7495	-1.45467								-1.27842	1.38659		3.345	-1.80611					-1.04915	4.76129
3.468	4.01729		-2.29596	1.96192		1.35598	0.905938								1.03284	3.69691		3.34395	4.06946					-2.43587	-2.00986
3.46673	4.56199		-2.29842	0.0978722		-1.22181	1.90199								2.5511	-1.94761		3.3434	5.954					-1.14398	3.99282
3.46609	3.06366		-2.30039	-0.785872		1.84002	-1.00263								-1.2967	1.07848		3.34238	-1.19648					1.48418	-0.0259151
3.46596	7.45759		-2.30243	0.972606		-1.04649	3.06053								1.03518	2.36668		3.34139	2.44057					1.05626	2.2861
3.46503	8.39422		-2.30492	1.80553		-0.98756	5.17143								-1.11704	2.26604		3.33838	1.98443					1.25718	1.6821
3.46347	-2.82999		-2.30691	0.668086		1.24448	0.421483								-1.1935	3.4496		3.33774	2.24504					3.23092	-3.01596
3.46071	1.57191		-2.30718	0.00240639		1.10969	5.1904								-1.28925	2.50751		3.33538	2.68129					-1.10052	3.93689
3.45938	6.4424		-2.31051	0.465292		-0.970384	3.17097								-1.09148	6.93281		3.33184	5.09783					2.59745	-1.01644
3.45775	-1.2197		-2.31252	1.51767		-1.26953	0.239785								1.12763	2.82685		3.33152	6.90035					1.34207	0.896557
3.45765	3.10308		-2.3131	-1.28285		-1.21765	0.658491								-1.18599	1.22286		3.33142	5.69712					1.34865	1.69779
3.45727	6.26113		-2.31388	3.62998		-5.42909	-3.15951								1.65807	-0.309931		3.33129	1.46555					1.66172	-0.41583
3.45716	-0.179398		-2.31475	3.9352		-1.05189	4.66598								2.43719	-0.675528		3.33109	6.28022					-1.05848	1.89234
3.45524	7.08254		-2.31495	-0.830375		0.992302	4.07059								1.22765	6.95808		3.33082	4.06688					-1.92942	-1.00303
3.45443	0.39349		-2.31834	0.205592		1.1802	0.886745								-1.47314	0.0261934		3.33029	0.73706					-1.08251	2.67941
3.45425	6.47934		-2.31868	-0.455393		1.15266	1.16526								-1.37453	0.725113		3.32849	6.64829					-1.85622	0.15725
3.45376	-2.18711		-2.31918	3.38517		-1.24405	0.918602								-1.13975	2.67542		3.326	3.80853					1.32753	1.91894
3.45281	6.36286		-2.32136	-0.442963		-1.03628	6.94643								2.19923	-0.550748		3.32479	-1.37377					-1.54608	-0.298259
3.45209	-2.10203		-2.32194	1.49012		-1.99573	-0.352111								-1.1313	2.91489		3.32367	3.42145					-1.03825	2.70742
3.45042	-1.26085		-2.3227	0.469751		-1.04403	1.87463								1.89669	-0.974876		3.32147	0.348872					-1.04737	2.40798
3.44991	4.50073		-2.32381	-0.657588		-2.73516	-1.79432								2.09676	0.865499		3.32076	0.24251					-1.30162	1.0881
3.44847	-1.01579		-2.3248	5.75384		1.57742	4.34573								-2.67152	-2.53629		3.32069	0.362772					-2.31133	-2.12194
3.44841	-0.695841		-2.32724	6.67364		-1.38415	-0.363733								-1.29964	2.13632		3.31969	1.93099					-1.37959	0.465292
3.44812	3.34586		-2.32936	-0.686193		-1.40091	-0.273774								-1.1349	4.75587		3.31928	-0.228747					1.58679	-1.30451
3.44754	6.41246		-2.32946	0.68161		-1.68195	-1.02509								1.18448	3.6827		3.31894	1.21301					-2.76488	0.14569
3.44713	5.05121		-2.33012	1.97798		1.1621	1.54898								-1.67387	-0.102809		3.3189	3.64678					-1.0846	5.15668
3.44673	5.17912		-2.33023	-0.485356		1.76339	-0.445256								1.03382	4.49618		3.31755	6.24777					1.69926	-1.31215
3.44561	4.69555		-2.33083	-1.3378		-1.74482	-1.04467								-1.51689	5.67738		3.31748	-2.73057					1.09844	2.61573
3.4441	-0.306438		-2.33143	1.32441		-0.977246	2.62396								1.19308	3.49801		3.31705	1.12615					5.50111	-3.56216
3.44347	2.99719		-2.3349	5.0301		-1.01269	3.72751								1.52033	0.096682		3.31554	-0.946061					1.39931	0.430251
3.44343	3.73693		-2.33659	3.82769		-1.86685	-1.37834								-1.05097	5.97685		3.31526	4.71162					1.12719	3.54656
3.44276	5.54207		-2.33755	1.23219		-1.10429	4.41358								-4.28213	-2.89842		3.3148	7.03055					-1.00931	3.78422
3.44218	4.16453		-2.34219	2.28531		1.10661	1.62371								2.02491	-1.04083		3.31442	5.8156					1.82394	-0.177776
3.44206	3.81054		-2.34311	1.21643		0.977591	3.96192								-6.28484	-3.10456		3.31429	-1.52603					1.1351	4.00056
3.44134	4.35933		-2.34405	1.464		1.01798	4.21783								3.87817	0.697415		3.31421	4.80294					1.09566	3.65601
3.44071	4.0081		-2.34659	-1.0785		-1.07687	2.48717								-1.04478	2.83705		3.31302	4.28351					1.88	-1.3036
3.43959	7.04777		-2.34995	-1.32359		-1.06178	3.11838								1.76357	0.908553		3.31289	-0.942561					2.01254	-1.23736
3.43896	-2.39788		-2.35195	0.358229		1.81168	-0.517535								1.0496	3.85261		3.31286	5.2356					-2.46008	-2.08398
3.43867	5.0249		-2.35287	-0.581388		-1.09409	2.9874								-1.03789	6.39849		3.31245	2.06668					-1.25515	0.622729
3.43814	-2.68231		-2.35512	-0.683582		1.11977	1.41924								-1.40831	5.36718		3.312	3.078					2.01182	-2.1277
3.43784	-2.96927		-2.35603	-1.26157		1.01103	4.29616								-1.34167	7.32132		3.31073	2.62217					1.71075	0.448704
3.43776	5.69562		-2.36089	1.6255		-1.3011	0.260966								-1.3217	5.57969		3.30819	1.20969					1.63956	-1.24851
3.43647	1.24463		-2.36199	0.0473919		-1.23984	2.24114								-1.1018	1.66423		3.308	2.00649					2.90926	-2.28883
3.43642	1.46555		-2.36357	4.78188		1.02367	2.84275								-1.66411	5.72433		3.30721	0.929041					2.54664	-2.1298
3.43581	0.974275		-2.36467	2.89338		-0.973309	4.2268								1.27726	1.51064		3.30714	-1.62001					-1.73066	-1.22081
3.43543	1.94931		-2.37441	-1.29159		1.24336	8.83404								1.23116	1.52662		3.30677	-1.27457					-1.03883	2.30346
3.43473	3.85158		-2.37903	-1.30878		-1.08759	1.7395								-1.04872	7.28804		3.30597	-0.285447					-1.58788	-0.0980175
3.43349	6.30189		-2.38174	1.22314		-3.1973	-2.45229								1.34548	1.10539		3.30532	-2.65515					1.42053	0.813211
3.43209	1.3873		-2.38422	0.437735		-1.08848	5.12893								1.08874	2.18153		3.30528	5.33554					-1.23371	2.69146
3.42936	-1.85669		-2.38462	-0.729001		-1.08259	2.68997								-1.11326	6.91432		3.30267	1.99515					1.72008	-1.1892
3.42848	3.14128		-2.3854	5.43965		-1.07048	6.66551								-2.00819	-1.48743		3.30215	2.42328					-0.975372	3.11888
3.42758	3.25816		-2.38596	2.80059		1.84317	-0.301731								-1.2397	3.31312		3.30094	1.85343					1.04858	3.7381
3.42668	0.510619		-2.38611	1.21442		-1.00563	5.36792								2.13252	-0.779561		3.30089	3.94961					1.9652	-1.63579
3.42629	7.041		-2.38772	0.837609		-1.30617	0.97799								-1.90388	-1.11516		3.30056	4.08648					-1.20147	3.54942
3.42616	4.12678		-2.39033	-1.04894		-1.53509	1.95372								-1.42025	1.02184		3.29947	2.74405					-1.03153	3.22203
3.42579	-0.0483687		-2.39184	0.629663		-3.36245	-2.68759								-1.34399	5.8019		3.29907	-0.325747					1.34092	0.227023
3.42564	2.71922		-2.39534	-0.723187		-1.02763	3.59779								-1.58099	2.37897		3.2983	2.67929					-1.62244	-0.671169
3.42407	9.71199		-2.3962	-0.506665		-1.02995	8.10807								-1.18582	2.83317		3.29661	7.55046					1.78312	-0.349589
3.42318	6.23326		-2.39801	-0.0841112		-1.02625	2.76429								-1.1419	1.79093		3.29633	0.850695					-1.0713	2.23572
3.42085	4.20988		-2.39828	-1.28672		-2.61978	-2.2565								1.54653	6.74308		3.29601	-1.89719					1.85814	-1.16848
3.42073	-2.04566		-2.39959	0.926151		2.01259	-1.44204								5.54745	-2.24469		3.29542	3.70059					2.3252	-2.26715
3.41946	3.02392		-2.40058	-1.34176		-1.23893	1.00414								3.2117	-1.97837		3.29531	-0.695841					-1.27241	0.907072
3.4183	3.30844		-2.40451	-0.88564		-0.996536	4.91332								-1.24139	2.71153		3.2919	-1.39813					2.40956	-1.07373
3.41799	0.768858		-2.40495	-0.225271		-1.75173	-1.18184								2.34604	-0.302483		3.29185	-1.51805					1.77064	-1.0449
3.41781	3.08641		-2.40575	0.780818		-1.00943	2.84084								-0.999882	3.79977		3.29161	-1.23232					3.43136	-2.62735
3.41657	-2.18715		-2.41027	-0.354532		1.16503	2.73662								-1.13964	4.52834		3.29099	-1.42898					1.03828	4.21333
3.41649	0.124689		-2.41032	-1.22737		1.21054	0.37508								-1.14262	1.3919		3.29057	6.53765					1.16137	3.13498
3.41535	-0.361733		-2.41479	0.0107209		-1.0185	5.09493								-1.16469	3.89738		3.28999	3.83592					1.05435	4.73186
3.41219	1.5693		-2.41658	-0.250924		1.75825	0.723649								1.64688	-0.220804		3.28858	9.08763					2.03358	-1.80086
3.4121	2.4725		-2.41791	1.67435		1.05812	2.58093								-1.16071	5.01527		3.28738	-1.38729					-1.06377	1.84904
3.41173	9.49315		-2.42145	-1.55516		1.05011	9.61065								-1.60496	-0.605833		3.28703	4.41468					0.974346	3.1535
3.4116	5.03848		-2.42357	0.281404		-1.48582	1.43374								-1.38293	0.70049		3.28701	-0.00905655					2.20252	-1.88755
3.41104	3.64678		-2.42386	-0.589466		-1.13867	3.85416								1.20482	3.74554		3.28684	2.06998					1.00617	4.3387
3.41037	4.72885		-2.42691	3.46514		-1.02262	3.84358								-1.12989	2.65822		3.28679	6.36811					-1.75756	-0.502921
3.41031	2.38876		-2.42868	-0.795726		1.20642	1.70373								1.92876	-0.84572		3.28605	5.88253					0.992583	3.17599
3.40807	-0.0083399		-2.43004	0.627667		-1.06786	2.83139								3.20148	-2.48974		3.28576	1.89973					1.08058	2.37437
3.40727	0.356283		-2.43099	3.64393		-0.97512	2.60641								1.57456	1.71741		3.28561	3.50508					1.1527	1.17968
3.40687	-1.49867		-2.43171	0.280492		1.05517	3.97076								-1.97903	-0.688327		3.28427	-1.62812					1.47964	-0.668895
3.40532	3.07986		-2.43222	-1.38857		1.0528	2.15786								5.1388	-2.82352		3.28418	5.34655					5.43206	-2.72363
3.40445	-0.176078		-2.43239	1.06415		1.06293	3.85772								-2.69427	-2.22455		3.28381	4.00302					1.35232	0.286322
3.40386	-0.660748		-2.43253	-0.591558		-1.00529	2.7608								-1.14157	5.87965		3.28027	1.69248					-1.52	-0.350297
3.40338	4.62491		-2.43428	-0.0841663		-1.35869	3.66415								3.01	-1.83257		3.27977	8.55079					-1.66834	-0.983228
3.40048	2.65691		-2.43495	0.200194		-1.09315	1.77511								-1.62761	0.66722		3.27913	6.10651					1.02641	3.75884
3.39908	5.03475		-2.43523	-1.7017		-2.6533	-1.98987								1.39532	0.655456		3.27767	9.96531					1.41525	0.7811
3.39857	8.50899		-2.43868	-1.11046		-1.28466	0.425269								-1.59117	1.14418		3.27708	3.62206					-1.02858	3.34
3.39709	-1.93484		-2.43931	-0.623536		-1.73469	-0.630361								1.64263	-0.959817		3.27607	-1.01173					-1.00778	3.78747
3.39528	5.90898		-2.43977	0.999395		0.999626	5.63746								-1.08255	9.4825		3.27447	1.40082					-2.17057	4.32597
3.39467	0.179163		-2.44188	-1.69824		-0.997936	6.14133								1.01755	2.83156		3.27366	-1.89979					-0.99586	3.62017
3.394	0.590057		-2.44378	-1.00039		1.55238	4.58078								1.85029	-0.974206		3.27322	8.48124					1.04379	2.6541
3.39342	6.65828		-2.44868	1.94787		-3.30944	-2.57214								1.41458	1.18384		3.27218	4.03695					-1.44972	-0.014278
3.39335	1.31283		-2.45094	-0.61418		1.71053	1.29346								1.2391	4.45838		3.27127	2.20858					-2.44372	-2.40952
3.39314	10.7752		-2.45094	-0.48602		-2.43524	-2.1604								-1.06718	2.82602		3.27087	6.36415					-1.37949	0.160879
3.39233	5.87184		-2.45105	-1.57351		-0.99298	2.19639								1.16638	8.48983		3.26951	-1.61134					-1.15728	1.56544
3.39185	2.45344		-2.45277	-0.0596427		1.4485	0.355452								1.47574	3.65729		3.26929	7.15713					1.62914	-0.844557
3.38971	4.44356		-2.45297	1.13147		-3.0084	-2.14016								-1.44894	0.539672		3.26832	6.23135					1.16993	3.56983
3.38854	3.9097		-2.4591	-1.09699		1.06467	2.1773								1.12467	2.72402		3.26786	2.18868					1.26017	4.05049
3.38718	0.0858671		-2.4604	1.51948		-1.01635	4.77144								-1.13531	6.28716		3.267	-0.692972					1.02985	5.02178
3.38162	3.08507		-2.46277	1.31646		1.12029	1.86197								-1.08857	3.87377		3.26686	6.871					1.50929	3.33079
3.38156	-2.14676		-2.46335	3.8818		1.57619	4.42871								-1.68024	-0.75538		3.2665	3.64146					1.31638	5.1677
3.38043	-1.93319		-2.4634	-1.80357		-1.23579	1.56117								1.46147	11.1045		3.26581	2.67385					-1.3221	0.48908
3.37919	2.95315		-2.47091	-0.687424		-1.1175	1.47472								1.34891	3.3479		3.26567	0.747545					1.19697	1.32632
3.37859	6.23135		-2.47102	7.1687		-1.34039	1.31609								-1.08777	9.29413		3.2633	-1.47022					1.19571	5.79226
3.37822	0.649901		-2.47494	4.12953		1.13481	4.15526								1.50979	-0.210035		3.26268	0.151623					4.48336	-2.58259
3.37803	1.43181		-2.48028	-0.298259		1.0935	3.4607								-1.34128	3.75234		3.26168	3.82934					1.14464	2.04039
3.37644	2.47569		-2.48077	2.05437		1.04427	2.29527								-1.43174	1.57583		3.26113	5.13715					-1.03172	4.98642
3.37623	2.65621		-2.48078	1.48839		1.02781	3.99123								-1.67678	-0.780127		3.26003	8.23095					1.26794	0.280145
3.37507	-0.846944		-2.49118	-0.796266		-1.02906	2.90569								2.29486	-0.838405		3.25909	5.13791					-1.08764	1.9874
3.37437	7.9767		-2.49205	-1.31209		-0.959674	3.32638								-1.94257	-1.15391		3.25872	0.0587023					-1.41312	0.0735143
3.37426	3.6234		-2.49774	3.3334		-1.42993	0.643914								-2.81136	-3.04502		3.25807	0.48645					-0.984703	2.84329
3.37273	0.34537		-2.49785	-1.34698		-1.54659	0.174529								-2.82435	-2.31488		3.25695	5.38598					-1.1416	1.32805
3.37229	10.1995		-2.50556	0.628858		2.74597	4.48065								3.41303	-1.82556		3.25649	3.66854					2.28621	-2.11146
3.37143	-1.30771		-2.50804	-0.719169		1.68472	-0.167668								1.09813	4.2809		3.25496	-0.385335					-1.38152	-0.0816527
3.37062	3.02201		-2.51013	1.85826		-2.10857	-1.95903								1.70868	-0.789286		3.25203	-2.06582					1.0872	4.73825
3.37041	0.286514		-2.51144	-0.341004		2.06716	-1.07929								1.57678	-0.447714		3.25121	4.43584					1.08283	5.57795
3.37034	8.31865		-2.51483	1.89408		1.15891	1.68044								1.18742	2.47734		3.2512	7.17211					-1.55623	0.986901
3.36973	5.34639		-2.516	-1.05137		1.00895	3.76645								1.22962	4.39911		3.25043	3.63892					1.39609	0.846122
3.36967	6.62914		-2.51711	-1.41446		-1.67063	-0.536207								-1.18573	2.20658		3.25021	3.88492					-1.60862	-0.926145
3.36946	4.67743		-2.52114	-0.0766867		1.13698	1.46827								-1.07083	2.50972		3.24969	1.23107					-1.82327	-1.60683
3.36906	1.38587		-2.52164	-0.452734		-1.06369	1.61104								-1.0278	6.70348		3.24896	6.27789					1.9357	-0.529736
3.36831	2.39117		-2.52234	-1.00523		2.37922	-2.21677								-4.43409	-2.95671		3.24869	-1.72982					-3.55444	-2.96045
3.36729	6.18992		-2.52408	-0.494777		-1.02098	2.36517								1.42494	1.37731		3.24809	-2.61341					1.48601	-0.501225
3.36668	5.60621		-2.52481	-0.356872		1.141	2.86567								-1.10614	1.85793		3.24652	4.05797					1.63748	-0.634284
3.36557	5.16382		-2.52693	-1.47021		1.76142	0.0353615								-1.08547	4.90401		3.24442	2.11305					-1.13871	3.00982
3.3653	0.288142		-2.5273	-1.25771		1.00087	4.27557								1.54245	4.72072		3.24418	1.0744					1.32983	-0.0232207
3.36427	3.07459		-2.53071	4.3197		1.02261	4.20275								3.62683	-1.78452		3.24389	3.10484					-2.05685	-1.88194
3.3641	8.25335		-2.53265	0.420181		-1.10503	4.25924								1.07511	4.90467		3.24296	3.80074					-1.03492	2.29168
3.36348	5.0924		-2.53298	-0.988177		-1.15807	0.880102								-1.93942	-1.71863		3.24187	-1.0412					-1.61038	-0.959707
3.36202	0.764544		-2.53795	0.21317		-1.00433	4.17547								2.2784	-1.63262		3.24057	7.61795					1.02444	2.62748
3.36179	1.26676		-2.54061	0.713956		-1.41886	0.15448								2.39954	-1.3191		3.23898	2.76604					1.45628	6.60234
3.35979	6.27789		-2.54298	0.225693		1.02119	11.1441								2.35403	-1.34236		3.23814	1.06136					1.58672	-0.595236
3.3595	3.10215		-2.54417	-1.72879		1.08741	3.80877								1.1871	5.36276		3.23807	9.8188					-1.00609	2.98522
3.35843	2.74405		-2.54555	1.10357		-1.59073	0.00380738								-1.31755	0.136454		3.23797	2.62002					1.37584	0.844945
3.35739	3.79352		-2.54649	-0.282309		1.35909	0.0425288								2.57569	-2.20676		3.2376	4.90276					1.04013	4.15964
3.3573	-0.849621		-2.55269	4.53931		1.12581	3.71939								5.24147	-2.52012		3.23616	3.68373					1.37558	-0.285995
3.35585	4.96616		-2.55389	1.34487		-1.61719	-0.971728								-1.93376	-1.81148		3.23596	-1.39843					1.2015	0.811105
3.35351	1.56034		-2.55626	0.986901		-1.54745	1.00151								1.02039	5.48479		3.23531	2.80471					1.0231	6.26695
3.3533	6.64585		-2.5568	1.38292		1.016	2.54818								-1.71151	2.26975		3.23371	0.912887					-1.11998	2.78321
3.35317	4.12961		-2.55806	-1.54031		-1.01462	4.42251								1.33562	0.113618		3.23332	9.38883					-1.14987	1.5062
3.35265	2.77118		-2.56193	-0.884141		-2.19035	-0.877138								-1.62452	10.2213		3.23321	4.05346					-1.54534	-0.756952
3.35195	11.2217		-2.56249	-1.29862		0.972621	3.83585								1.75534	-0.581337		3.23273	3.22493					1.10633	1.61095
3.35156	1.56875		-2.5627	-1.26531		-0.992278	2.75354								-1.23102	3.20402		3.23266	-0.102174					-1.07902	2.2139
3.35052	-2.09297		-2.56319	1.99582		-1.06982	2.2835								-1.44084	8.90773		3.23229	6.36485					-1.0725	4.02251
3.3502	-0.610247		-2.56947	0.116593		-1.86331	-1.49559								-1.17929	5.19441		3.23211	5.0124					-1.55497	-0.727256
3.349	1.17122		-2.56998	-1.06551		-1.1516	1.24118								1.17247	2.51955		3.23188	6.47369					2.93743	-2.53811
3.34818	3.34441		-2.57215	-1.24349		1.19053	1.00702								-1.73883	-0.848142		3.23139	-0.960563					-2.82642	-2.34288
3.34799	1.40216		-2.57495	-1.53686		1.35816	0.0602427								-1.77568	0.429321		3.23081	2.7486					-1.79986	-0.13276
3.34767	10.1303		-2.57626	1.36446		1.13602	2.04116								-1.19564	2.36143		3.22965	1.65621					-2.32566	-1.94574
3.34685	7.08242		-2.5814	2.25827		-1.10567	2.29678								-0.988388	3.34586		3.22852	5.32352					-1.03041	3.27023
3.346	4.06358		-2.58473	-1.4791		1.61319	0.442609								-1.22796	1.75279		3.22838	3.65206					-2.60666	-2.57968
3.34437	5.7486		-2.59488	0.382336		-1.75796	-1.02915								-1.44755	1.62279		3.22833	-2.03946					1.68885	-1.37925
3.34239	0.989009		-2.59541	1.91444		-1.8544	-1.27234								-1.23391	2.55546		3.22801	4.32664					1.1006	3.08396
3.34195	-1.5104		-2.60087	-0.892731		1.01464	2.91328								-1.39156	2.9041		3.226	2.04238					1.12433	3.75604
3.34015	2.6345		-2.60126	0.91388		1.13158	6.12763								-1.14138	6.33479		3.22567	0.737468					-2.04366	-1.67702
3.33987	7.30879		-2.6043	-0.303303		1.1201	5.08148								-1.1903	1.4803		3.22487	3.85158					1.55375	4.60817
3.33946	0.30572		-2.61103	-0.819227		3.09606	-2.57338								1.1409	1.70251		3.22453	2.71282					5.31743	-1.71576
3.33804	2.48594		-2.61521	-0.142385		1.3662	0.395914								2.2856	-0.898567		3.22277	1.99083					1.10215	2.08314
3.33799	4.85684		-2.61796	-1.34309		1.06782	5.01784								1.40305	0.261423		3.22003	-1.02659					1.00421	2.4934
3.33539	4.32551		-2.62361	4.4591		2.18896	-1.86814								-1.10584	4.14506		3.21963	-1.33589					1.29933	2.90768
3.33533	2.43874		-2.6252	0.309434		-1.55761	-0.701471								-2.65461	-2.36727		3.21882	-0.716937					1.61609	-1.01786
3.33524	4.15008		-2.62855	2.79074		-1.46245	4.70174								-3.08228	-2.76148		3.21863	2.69091					-1.16319	2.11207
3.33346	0.087469		-2.62934	-0.720049		1.28997	0.565527								-1.22316	2.99531		3.21763	0.565167					1.5312	-0.246542
3.33261	3.3012		-2.63008	-0.659056		-1.71027	-0.634646								-1.5187	-0.0651937		3.21708	0.545056					1.18825	1.02479
3.33251	5.95918		-2.63328	-0.255736		-1.31096	0.9794								-1.42349	10.2942		3.21649	6.7987					-2.23581	-2.11024
3.33139	7.60658		-2.63379	-1.55425		-1.64837	-0.869732								-1.02354	7.46885		3.21638	5.21081					2.7371	-2.09312
3.33034	2.45771		-2.63805	-0.811225		1.30947	2.80262								3.17102	-2.89777		3.2163	0.778076					1.21767	2.74308
3.3287	4.78583		-2.63874	-0.677064		-2.13022	-0.618076								1.24088	3.54232		3.21626	3.87134					1.01508	2.70462
3.3287	3.56364		-2.64293	-1.27879		1.51707	-0.593234								1.23213	4.46302		3.21406	3.56364					-1.78257	-0.727401
3.32855	-0.136982		-2.64517	6.76033		1.65314	-1.28758								-1.57097	1.99731		3.21246	-0.96494					-1.67351	0.144202
3.32667	1.67029		-2.65072	-0.104178		0.967387	3.07235								-1.04572	2.23203		3.21006	0.392755					1.19231	1.51372
3.32662	3.49615		-2.65124	0.144202		1.02096	2.35441								-1.22999	2.98422		3.20926	1.22584					-1.21782	0.607512
3.32645	4.34403		-2.65273	-1.20193		1.47701	-0.674531								1.41099	1.30037		3.20856	4.61194					-1.62647	-0.550748
3.3257	6.66584		-2.65818	0.578072		-1.6456	0.25667								1.99074	-0.799371		3.20692	1.31802					1.51241	2.87793
3.32354	3.2558		-2.66096	-0.0322508		-1.08227	1.76679								2.04575	-1.15329		3.20686	-0.760317					-1.41129	0.818117
3.32351	5.88887		-2.66342	2.10531		1.02796	3.0535								2.79774	-1.77507		3.20589	6.36204					-0.995567	2.78449
3.32331	3.76113		-2.66436	-1.66127		-1.08681	8.34812								2.04328	-1.17172		3.20549	1.16221					1.13092	6.81911
3.32257	2.9651		-2.67204	-1.59918		-1.2147	1.16262								-1.32242	0.634965		3.20488	5.22989					1.59626	-1.3755
3.32148	6.7866		-2.67361	0.268703		-1.54376	2.50517								-1.52994	2.06687		3.20416	6.26113					1.67634	-0.947417
3.32066	5.75771		-2.68228	3.48705		-1.01715	3.30863								1.42515	2.90907		3.20385	3.37515					3.27698	-2.24209
3.3204	5.40271		-2.68497	-1.19661		1.18075	1.90723								-1.0086	5.0249		3.2038	7.55645					-1.5001	1.2953
3.31985	4.77818		-2.6857	-1.65258		-0.974719	4.16981								-1.00389	6.51271		3.2032	5.39909					-1.16369	0.954879
3.31871	6.80074		-2.68788	-1.25275		-1.82542	-1.11334								-1.41058	0.622655		3.20302	5.58164					1.57861	0.10095
3.31729	4.41909		-2.69728	-1.67712		-1.94235	-1.20176								-1.10693	2.60959		3.203	3.98614					-1.54864	-0.768226
3.31691	-0.622979		-2.70083	0.0670456		-3.57537	-2.67626								-1.20805	7.51992		3.20264	9.82411					-1.2409	0.975575
3.3166	0.887218		-2.70593	0.674852		1.28931	1.25033								-1.25098	7.65939		3.20236	3.11127					1.04323	5.49817
3.31606	-0.630995		-2.71131	-1.64795		-0.986717	7.40934								-1.76817	-0.745956		3.20201	1.17033					1.46821	-0.742092
3.31589	8.26025		-2.71579	-1.96612		-1.61826	0.737676								1.38999	0.0881318		3.20104	3.60383					1.714	-1.26662
3.31503	8.3511		-2.71682	-1.23858		-1.20331	1.56992								2.48393	-1.00326		3.19969	5.51947					-1.04451	1.99289
3.31437	1.72431		-2.72233	-0.552167		-1.06119	3.68564								-1.60785	-0.257997		3.19925	0.239881					-2.40138	0.676466
3.31274	0.63297		-2.72314	-0.182219		-1.18241	4.54923								-1.18168	4.45297		3.19924	4.77818					-1.37346	2.37534
3.31235	3.58908		-2.72638	-0.61332		-1.10626	1.30821								1.07628	5.21402		3.19844	5.81191					-1.37182	-0.445028
3.30841	1.79339		-2.72734	-0.653239		1.26113	3.41766								-1.14263	3.61788		3.1976	0.641957					-2.2623	-1.98343
3.30798	-0.806503		-2.72878	0.328883		-1.05104	3.3916								1.19118	2.22453		3.19756	0.147872					-1.02154	4.01278
3.3061	3.97013		-2.73049	-0.125858		1.44317	3.09993								1.52657	1.46973		3.19681	3.41049					-2.01103	-1.50592
3.30535	3.50994		-2.73141	-0.840729		1.47311	-0.683625								-1.137	3.56993		3.19645	4.23036					1.14445	6.29444
3.3041	0.545056		-2.7338	-1.56435		-1.49995	-0.45209								1.97694	-0.837195		3.19523	-0.442696					1.02816	4.06358
3.30392	5.00665		-2.73524	0.958812		-1.27275	0.412804								-1.44704	6.7456		3.19361	6.66906					-1.00926	2.46069
3.30301	4.68059		-2.73748	0.0569483		-1.08725	1.94105								-1.05126	6.38795		3.19261	-0.905486					-1.02155	2.19285
3.30237	6.60178		-2.74457	-0.292157		-1.34541	0.595693								-2.28948	-2.0689		3.19126	6.33074					1.21906	4.32855
3.30156	-0.715905		-2.74504	-2.12608		1.24817	1.17975								1.80904	-0.968789		3.19086	7.01846					1.4989	1.27522
3.30014	-1.3409		-2.75096	-1.58199		1.15999	1.25437								1.07811	4.2188		3.19024	7.55912					1.17209	0.827013
3.3	2.40834		-2.75424	-1.59348		-1.75769	-0.902414								-1.41457	-0.300435		3.1898	4.71114					2.33916	-1.62088
3.29931	-1.19648		-2.76264	-1.95528		-1.59814	-0.470634								1.00304	3.4188		3.18929	3.82479					1.34131	0.655456
3.29755	3.83525		-2.76447	-0.157487		1.42254	0.21698								1.42716	-0.0793019		3.18853	0.909864					-2.53916	-2.34108
3.29598	5.90005		-2.7741	-1.68804		1.13086	2.71366								1.04797	2.99071		3.18604	3.39292					-0.980655	3.14212
3.29558	5.46319		-2.78125	0.0360001		-1.09022	1.55296								-1.05852	1.71782		3.18565	1.38212					-1.26373	0.867851
3.2955	-0.498687		-2.78483	-1.02672		1.24568	4.83838								-1.51823	0.867888		3.1856	1.48859					2.15059	-1.93749
3.29281	2.84312		-2.78909	-2.34854		1.07794	2.1822								-1.1196	3.35169		3.1855	-0.598153					1.94082	-1.63072
3.29102	0.285113		-2.79012	-2.40927		1.03236	2.90457								1.02725	3.84373		3.18361	3.72484					1.64559	-0.641213
3.2906	3.31972		-2.7911	-0.469152		-2.69029	-0.188051								1.19828	1.40532		3.18304	5.87408					1.57866	-0.420598
3.28714	4.50239		-2.79126	0.212778		0.966089	4.42599								-1.2272	1.29536		3.18283	3.58774					1.41774	-0.192328
3.28702	-2.93888		-2.81016	-2.08795		1.03716	3.77996								-1.34031	3.04327		3.18231	-1.13733					-1.0124	3.97046
3.28662	3.078		-2.81324	1.82738		-0.97677	2.57391								-1.08484	2.9712		3.18165	-1.59349					1.56794	0.614657
3.2858	-1.41275		-2.82307	-1.08811		-1.00641	1.98548								4.09924	-0.149422		3.18165	10.6936					1.40126	-0.286766
[truncated: 73,959 more rows]

## Sheet: Fig 3
Venn diagram showing the number of differentially expressed genes in each comparison
SG7 vs SG0		SG14 vs SG7		SG14 vs SG0
Sequence		Sequence		Sequence
OM_73578		OM_79250		OM_64935
OM_73574		OM_78874		OM_77330
OM_75557		OM_74158		OM_18735
OM_73448		OM_75729		OM_10862
OM_22242		OM_75372		OM_1656
OM_73577		OM_2132		OM_62226
OM_17022		OM_78875		OM_20781
OM_77442		OM_14769		OM_36373
OM_73579		OM_15309		OM_7719
OM_73580		OM_77345		OM_322
OM_80396		OM_71847		OM_20221
OM_73447		OM_77296		OM_75203
OM_65517		OM_51638		OM_66849
OM_73573		OM_77347		OM_17198
OM_72770		OM_22271		OM_12626
OM_18412		OM_20601		OM_78467
OM_65515		OM_14588		OM_59623
OM_73572		OM_72165		OM_74368
OM_73587		OM_72411		OM_66591
OM_65514		OM_21305		OM_5542
OM_74063		OM_73373		OM_37184
OM_73575		OM_36398		OM_21239
OM_23201		OM_73401		OM_10068
OM_73581		OM_51636		OM_6292
OM_76170		OM_73353		OM_72953
OM_17826		OM_78081		OM_72065
OM_76184		OM_15718		OM_19985
OM_77443		OM_48770		OM_77550
OM_76371		OM_33471		OM_36439
OM_73576		OM_16663		OM_22007
OM_18523		OM_36467		OM_23945
OM_76706		OM_643		OM_65194
OM_80097		OM_644		OM_61630
OM_77440		OM_28448		OM_59402
OM_73595		OM_71995		OM_60150
OM_76373		OM_14347		OM_61628
OM_74061		OM_11832		OM_48157
OM_77314		OM_36468		OM_48156
OM_79173		OM_20184		OM_69771
OM_76380		OM_20564		OM_70444
OM_73582		OM_33801		OM_65196
OM_76377		OM_76760		OM_61629
OM_70852		OM_11953		OM_65195
OM_65395		OM_60582		OM_65185
OM_77439		OM_73559		OM_48155
OM_74066		OM_77357		OM_77277
OM_76376		OM_20611		OM_70445
OM_71445		OM_2221		OM_65184
OM_32760		OM_4849		OM_65188
OM_73591		OM_74578		OM_832
OM_17224		OM_78095		OM_65183
OM_74064		OM_17594		OM_71697
OM_76384		OM_22126		OM_48158
OM_77315		OM_71994		OM_33328
OM_73562		OM_59679		OM_65186
OM_27004		OM_22125		OM_65182
OM_80095		OM_19247		OM_11090
OM_77436		OM_39019		OM_13073
OM_76354		OM_13581		OM_32320
OM_74062		OM_17210		OM_54895
OM_77533		OM_22143		OM_10350
OM_76182		OM_77356		OM_75663
OM_61252		OM_72754		OM_160
OM_61410		OM_11345		OM_75093
OM_76757		OM_60583		OM_75689
OM_60182		OM_74950		OM_72427
OM_73452		OM_529		OM_18257
OM_20835		OM_39018		OM_35510
OM_26036		OM_21420		OM_46097
OM_13336		OM_71992		OM_17286
OM_76361		OM_21077		OM_22085
OM_70863		OM_3026		OM_33563
OM_74065		OM_8730		OM_64778
OM_73445		OM_21078		OM_12503
OM_35287		OM_3828		OM_70883
OM_77441		OM_10509		OM_59272
OM_62049		OM_5636		OM_59268
OM_71614		OM_23273		OM_69685
OM_73444		OM_59750		OM_28604
OM_74059		OM_11745		OM_73861
OM_60109		OM_66568		OM_59366
OM_26626		OM_60273		OM_36412
OM_64180		OM_7709		OM_77375
OM_59339		OM_199		OM_64783
OM_74060		OM_11443		OM_25876
OM_69611		OM_11445		OM_64784
OM_10370		OM_7898		OM_21083
OM_9520		OM_22333		OM_70817
OM_80096		OM_15118		OM_23185
OM_72749		OM_65458		OM_77376
OM_71446		OM_3312		OM_36414
OM_77313		OM_7901		OM_19032
OM_7599		OM_64523		OM_3410
OM_76171		OM_2550		OM_18401
OM_70851		OM_47658		OM_40001
OM_70677		OM_11441		OM_74683
OM_73451		OM_37747		OM_17452
OM_65394		OM_11444		OM_61788
OM_80395		OM_8376		OM_28352
OM_61251		OM_53633		OM_75039
OM_60790		OM_65457		OM_22601
OM_64460		OM_27903		OM_36484
OM_80113		OM_65456		OM_6755
OM_72748		OM_65455		OM_40247
OM_17053		OM_66569		OM_25662
OM_72601		OM_24409		OM_15513
OM_64525		OM_50914		OM_30650
OM_77356		OM_23232		OM_22094
OM_76379		OM_29703		OM_47772
OM_35285		OM_26237		OM_73235
OM_20905		OM_28787		OM_10781
OM_76755		OM_59438		OM_46742
OM_73588		OM_20734		OM_39205
OM_23033		OM_26891		OM_39204
OM_80457		OM_9358		OM_21875
OM_73792		OM_65985		OM_18167
OM_76705		OM_64526		OM_65954
OM_79582		OM_61418		OM_73150
OM_61407		OM_18574		OM_73516
OM_17014		OM_338		OM_59193
OM_76375		OM_18922		OM_45716
OM_17054		OM_27004		OM_71630
OM_76742		OM_60618		OM_276
OM_74037		OM_65988		OM_27951
OM_76707		OM_65887		OM_19139
OM_77983		OM_59341		OM_76758
OM_66929		OM_59797		OM_73937
OM_35288		OM_69795		OM_73553
OM_60788		OM_59374		OM_14992
OM_22099		OM_17285		OM_9437
OM_61409		OM_14076		OM_64482
OM_60810		OM_10475		OM_18342
OM_70873		OM_11546		OM_12100
OM_75313		OM_4184		OM_60058
OM_77438		OM_61419		OM_4911
OM_12514		OM_17616		OM_64477
OM_63318		OM_62315		OM_9322
OM_80394		OM_21746		OM_10590
OM_61530		OM_61427		OM_20151
OM_17454		OM_29874		OM_64796
OM_35294		OM_50913		OM_75423
OM_77435		OM_62365		OM_22843
OM_60815		OM_62198		OM_36652
OM_64301		OM_59998		OM_17301
OM_18925		OM_61420		OM_18173
OM_4184		OM_28395		OM_22093
OM_27906		OM_78877		OM_8864
OM_59453		OM_77373		OM_76741
OM_60789		OM_64797		OM_38661
OM_73446		OM_16985		OM_32982
OM_61933		OM_10994		OM_12609
OM_73796		OM_11229		OM_12239
OM_73797		OM_75336		OM_64870
OM_41064		OM_70677		OM_64869
OM_76731		OM_23820		OM_9638
OM_61631		OM_22242		OM_74528
OM_76378		OM_61423		OM_4467
OM_77534		OM_67245		OM_65841
OM_31393		OM_64800		OM_59531
OM_73585		OM_41064		OM_77579
OM_65472		OM_72229		OM_77578
OM_59404		OM_18365		OM_62105
OM_76898		OM_59377		OM_62106
OM_72607		OM_65890		OM_12950
OM_76183		OM_64525		OM_36022
OM_59406		OM_64522		OM_12951
OM_9747		OM_18570		OM_71796
OM_64526		OM_28497		OM_77581
OM_72608		OM_20574		OM_65842
OM_64523		OM_3832		OM_36023
OM_65605		OM_59973		OM_77580
OM_31795		OM_65891		OM_77584
OM_73793		OM_75557		OM_21136
OM_22352		OM_60624		OM_26162
OM_72839		OM_60679		OM_77258
OM_17015		OM_64491		OM_7791
OM_76756		OM_23157		OM_73006
OM_22333		OM_22386		OM_74563
OM_23234		OM_64495		OM_71879
OM_64508		OM_64490		OM_74564
OM_61635		OM_64494		OM_33087
OM_75336		OM_33713		OM_21622
OM_18922		OM_64489		OM_59592
OM_17457		OM_28335		OM_59593
OM_24685		OM_59992		OM_33086
OM_59407		OM_2126		OM_73005
OM_65890		OM_4002		OM_7790
OM_20574		OM_19204		OM_74562
OM_22723		OM_60283		OM_20340
OM_72609		OM_31485		OM_24340
OM_73791		OM_12484		OM_19110
OM_24028		OM_68139		OM_19108
OM_67222		OM_66003		OM_18360
OM_72776		OM_79377		OM_16328
OM_59205		OM_67275		OM_15171
OM_77531		OM_60330		OM_64729
OM_63023		OM_62869		OM_65860
OM_64467		OM_66005		OM_36572
OM_72779		OM_60284		OM_21488
OM_73594		OM_26359		OM_36885
OM_21118		OM_65981		OM_36886
OM_67275		OM_68359		OM_36887
OM_73584		OM_62049		OM_21489
OM_12206				OM_15607
OM_59405				OM_55663
OM_4346				OM_8770
OM_73778				OM_21548
OM_60198				OM_74311
OM_64522				OM_78283
OM_77532				OM_23567
OM_16983				OM_75211
OM_21514				OM_33337
OM_12500				OM_8768
OM_67711				OM_48178
OM_61632				OM_34678
OM_34291				OM_9888
OM_59781				OM_59499
OM_52303				OM_24558
OM_66320				OM_71548
OM_65891				OM_26333
OM_31697				OM_5687
OM_26630				OM_48582
OM_59374				OM_65444
OM_70491				OM_71547
OM_65263				OM_71546
OM_71574				OM_28053
OM_17633				OM_61972
OM_76735				OM_5686
OM_22353				OM_78516
OM_17037				OM_28054
OM_77982				OM_60193
OM_73612				OM_48583
OM_23233				OM_25429
OM_73868				OM_73734
OM_76383				OM_19020
OM_72900				OM_5685
OM_61236				OM_28357
OM_74747				OM_73735
OM_3849				OM_74333
OM_14937				OM_76737
OM_67931				OM_17568
OM_73563				OM_15278
OM_22316				OM_10147
OM_17242				OM_29289
OM_65473				OM_19694
OM_17486				OM_78093
OM_78011				OM_61768
OM_65887				OM_30972
OM_73450				OM_47550
OM_65888				OM_5426
OM_68139				OM_33175
OM_73782				OM_8730
OM_25653				OM_19450
OM_61634				OM_28124
OM_59200				OM_71914
OM_22615				OM_77496
OM_11721				OM_18368
OM_73597				OM_1604
OM_76185				OM_59367
OM_59377				OM_61516
OM_35292				OM_1605
OM_17896				OM_71666
OM_72780				OM_9523
OM_22354				OM_64857
OM_61633				OM_64859
OM_64992				OM_48159
OM_72778				OM_5561
OM_52304				OM_17827
OM_34212				OM_77319
OM_17241				OM_48160
OM_73449				OM_37788
OM_59403				OM_30488
OM_10819				OM_74039
OM_78014				OM_11061
OM_59373				OM_15228
OM_61832				OM_5562
OM_22315				OM_19191
OM_78716				OM_74038
OM_19578				OM_61514
OM_59197				OM_59368
OM_59206				OM_9522
OM_59207				OM_8712
OM_20734				OM_59416
OM_80529				OM_20812
OM_26583				OM_47937
OM_73613				OM_16740
OM_73596				OM_24483
OM_73589				OM_54648
OM_72777				OM_17310
OM_65789				OM_9549
OM_9890				OM_30826
OM_71515				OM_20026
OM_22018				OM_38529
OM_21187				OM_50585
OM_19254				OM_72131
OM_64991				OM_47686
OM_60785				OM_16260
OM_21630				OM_75221
OM_22317				OM_33632
OM_18574				OM_49545
OM_17440				OM_4957
OM_7367				OM_27147
OM_71603				OM_18291
OM_64745				OM_77523
OM_17515				OM_77525
OM_62515				OM_74188
OM_74054				OM_77524
OM_23778				OM_38617
OM_11058				OM_59420
OM_71514				OM_19282
OM_73123				OM_61671
OM_3743				OM_74187
OM_17439				OM_61672
OM_22617				OM_25350
OM_71491				OM_74189
OM_12569				OM_64740
OM_18330				OM_71711
OM_19043				OM_53062
OM_17781				OM_61670
OM_17898				OM_64743
OM_64779				OM_59418
OM_78013				OM_64929
OM_78012				OM_64928
OM_17525				OM_17028
OM_11072				OM_899
OM_68738				OM_78170
OM_78346				OM_9140
OM_15435				OM_19868
OM_7597				OM_78040
OM_71192				OM_9564
OM_71573				OM_31608
OM_63714				OM_20447
OM_8322				OM_14464
OM_78674				OM_59502
OM_64993				OM_27469
OM_61237				OM_15367
OM_74514				OM_72956
OM_12207				OM_21760
OM_71616				OM_78639
OM_69626				OM_52754
OM_64787				OM_61075
OM_60084				OM_8727
OM_17017				OM_1056
OM_17421				OM_20846
OM_26359				OM_34527
OM_66338				OM_65481
OM_23853				OM_17725
OM_19764				OM_28685
OM_40767				OM_9288
OM_73614				OM_61310
OM_21188				OM_77478
OM_71566				OM_77479
OM_17438				OM_60112
OM_17282				OM_77480
OM_60082				OM_77483
OM_17038				OM_77481
OM_22618				OM_77098
OM_21355				OM_70635
OM_18514				OM_77484
OM_64778				OM_77485
OM_18515				OM_77477
OM_59320				OM_70636
OM_22616				OM_71592
OM_35284				OM_77487
OM_67586				OM_70637
OM_76687				OM_61451
OM_21629				OM_59347
OM_17305				OM_59313
OM_64656				OM_65153
OM_17160				OM_69697
OM_75791				OM_16017
OM_20904				OM_59419
OM_17481				OM_61318
OM_71480				OM_23101
OM_77256				OM_70638
OM_73738				OM_71591
OM_69490				OM_9160
OM_61833				OM_71556
OM_65695				OM_77482
OM_70678				OM_31399
OM_78672				OM_8181
OM_74746				OM_23502
OM_61095				OM_12886
OM_17691				OM_67126
OM_34362				OM_169
OM_74035				OM_16117
OM_65884				OM_35397
OM_18496				OM_4193
OM_17665				OM_60438
OM_68488				OM_1904
OM_61234				OM_22237
OM_18378				OM_35200
OM_60083				OM_11684
OM_68466				OM_61884
OM_20916				OM_74540
OM_64489				OM_19591
OM_61401				OM_72895
OM_64491				OM_67454
OM_78139				OM_17591
OM_71626				OM_18040
OM_62869				OM_71835
OM_7525				OM_68970
OM_18994				OM_6873
OM_39427				OM_71773
OM_18961				OM_5522
OM_62194				OM_62016
OM_65518				OM_78575
OM_20629				OM_9123
OM_11533				OM_66562
OM_18923				OM_72830
OM_18405				OM_63098
OM_64494				OM_36335
OM_76744				OM_7030
OM_22386				OM_78700
OM_76738				OM_18453
OM_78717				OM_78701
OM_75219				OM_74417
OM_64490				OM_28431
OM_62365				OM_19498
OM_20655				OM_19497
OM_17593				OM_21846
OM_60055				OM_63657
OM_73737				OM_74286
OM_22209				OM_19345
OM_64495				OM_17445
OM_28821				OM_65302
OM_60081				OM_377
OM_72602				OM_20902
OM_62616				OM_9470
OM_65476				OM_376
OM_72709				OM_59329
OM_20523				OM_32703
OM_60842				OM_28681
OM_11617				OM_32702
OM_11092				OM_29731
OM_66264				OM_10390
OM_28464				OM_18100
OM_16897				OM_4976
OM_20895				OM_73349
OM_76743				OM_65631
OM_54629				OM_60970
OM_19045				OM_17224
OM_21955				OM_12070
OM_62964				OM_73357
OM_19206				OM_59997
OM_23157				OM_14642
OM_76741				OM_30470
OM_68602				OM_78088
OM_63150				OM_74703
OM_12186				OM_16444
OM_61239				OM_4083
OM_74517				OM_33654
OM_17185				OM_78546
OM_16990				OM_23534
OM_67223				OM_31160
OM_52968				OM_9822
OM_71567				OM_74674
OM_72603				OM_61785
OM_9415				OM_78246
OM_18924				OM_61784
OM_64804				OM_61786
OM_17812				OM_74302
OM_60970				OM_74301
OM_74516				OM_21521
OM_60330				OM_40848
OM_17725				OM_10766
OM_27972				OM_19647
OM_76770				OM_72218
OM_67694				OM_79914
OM_64797				OM_65761
OM_63551				OM_17096
OM_66005				OM_65762
OM_66712				OM_23322
OM_12503				OM_77866
OM_60283				OM_12289
OM_18937				OM_61964
OM_27054				OM_19452
OM_63339				OM_72858
OM_73850				OM_19453
OM_12129				OM_75104
OM_72563				OM_78351
OM_71475				OM_10007
OM_17051				OM_72746
OM_60284				OM_31336
OM_17762				OM_75105
OM_63092				OM_67662
OM_76710				OM_3821
OM_72591				OM_6577
OM_31253				OM_59972
OM_60582				OM_62193
OM_28315				OM_53150
OM_65475				OM_47917
OM_64818				OM_24228
OM_18445				OM_20830
OM_61777				OM_73747
OM_53549				OM_30349
OM_10323				OM_78048
OM_64803				OM_73373
OM_28314				OM_59682
OM_35582				OM_10688
OM_67947				OM_59681
OM_17317				OM_21512
OM_11071				OM_66725
OM_3967				OM_12625
OM_73099				OM_47142
OM_10365				OM_72911
OM_65218				OM_10133
OM_17016				OM_74684
OM_65217				OM_11341
OM_19044				OM_17518
OM_70707				OM_71994
OM_17385				OM_18207
OM_77558				OM_71459
OM_17881				OM_71458
OM_61427				OM_61254
OM_21442				OM_21629
OM_76726				OM_65641
OM_71002				OM_36724
OM_18443				OM_78255
OM_60820				OM_78346
OM_23820				OM_12206
OM_73390				OM_12207
OM_61405				OM_12569
OM_31907				OM_5620
OM_17815				OM_19218
OM_65219				OM_8804
OM_17341				OM_46528
OM_61454				OM_24310
OM_17628				OM_74655
OM_20846				OM_73217
OM_65264				OM_20856
OM_61775				OM_17443
OM_7598				OM_19022
OM_61419				OM_76740
OM_17057				OM_28570
OM_61412				OM_59752
OM_76740				OM_11063
OM_17801				OM_72799
OM_27587				OM_11125
OM_75560				OM_74047
OM_61142				OM_61710
OM_79377				OM_61709
OM_17883				OM_27839
OM_52969				OM_74046
OM_20748				OM_60201
OM_17648				OM_14205
OM_59338				OM_61708
OM_61420				OM_25343
OM_31485				OM_24450
OM_61452				OM_2597
OM_22340				OM_17068
OM_8122				OM_61706
OM_65641				OM_47141
OM_35580				OM_61705
OM_62209				OM_18370
OM_79661				OM_72922
OM_59341				OM_22420
OM_76391				OM_61707
OM_70016				OM_77604
OM_64800				OM_38217
OM_77559				OM_17067
OM_17554				OM_24452
OM_48735				OM_71673
OM_76709				OM_38010
OM_32759				OM_19200
OM_19192				OM_11127
OM_8123				OM_11126
OM_18733				OM_47140
OM_17668				OM_72798
OM_65433				OM_61704
OM_73934				OM_17864
OM_13776				OM_5313
OM_17849				OM_21168
OM_59348				OM_61845
OM_7151				OM_61846
OM_72584				OM_64842
OM_72637				OM_63009
OM_67563				OM_63010
OM_25249				OM_28325
OM_73508				OM_24546
OM_65446				OM_10690
OM_71595				OM_38567
OM_18080				OM_38566
OM_61141				OM_71610
OM_77563				OM_1259
OM_77562				OM_60100
OM_71995				OM_1256
OM_19056				OM_73884
OM_61402				OM_10531
OM_73918				OM_16652
OM_20927				OM_53680
OM_17882				OM_19109
OM_23961				OM_53679
OM_73917				OM_1255
OM_71551				OM_23057
OM_36105				OM_77852
OM_74070				OM_60309
OM_65235				OM_60310
OM_70941				OM_61891
OM_71994				OM_70941
OM_17472				OM_65703
OM_20929				OM_64234
OM_24049				OM_23054
OM_59280				OM_69735
OM_60777				OM_77121
OM_18066				OM_64235
OM_19814				OM_76846
OM_4440				OM_76841
OM_35432				OM_60070
OM_62042				OM_61640
OM_77561				OM_70934
OM_71379				OM_61637
OM_19133				OM_76847
OM_22482				OM_76842
OM_74069				OM_23055
OM_36724				OM_62953
OM_73916				OM_64823
OM_71380				OM_64822
OM_61436				OM_59408
OM_36341				OM_61642
OM_62195				OM_65126
OM_70749				OM_61643
OM_61620				OM_71460
OM_18365				OM_77124
OM_64832				OM_77123
OM_77755				OM_77122
OM_202				OM_69677
OM_12940				OM_65127
OM_59480				OM_64236
OM_60102				OM_18880
OM_60929				OM_77338
OM_78868				OM_18881
OM_74840				OM_79725
OM_48733				OM_74786
OM_16979				OM_8097
OM_73454				OM_38174
OM_22037				OM_36862
OM_23887				OM_39644
OM_73915				OM_61632
OM_62193				OM_59404
OM_18879				OM_59405
OM_65892				OM_3849
OM_74879				OM_76721
OM_71961				OM_20152
OM_65039				OM_24306
OM_65440				OM_67095
OM_54954				OM_9255
OM_61220				OM_61769
OM_61782				OM_30753
OM_25057				OM_9637
OM_65846				OM_71903
OM_17285				OM_59457
OM_21646				OM_18733
OM_76202				OM_79588
OM_1131				OM_17616
OM_73933				OM_1332
OM_7819				OM_75184
OM_20270				OM_26194
OM_14076				OM_47468
OM_20891				OM_61620
OM_73929				OM_1131
OM_17058				OM_23221
OM_22339				OM_70749
OM_76690				OM_61621
OM_78255				OM_49610
OM_77357				OM_37162
OM_19091				OM_49617
OM_23221				OM_17033
OM_9459				OM_73017
OM_61140				OM_65526
OM_59434				OM_73016
OM_65334				OM_24475
OM_6108				OM_26286
OM_73930				OM_60332
OM_35938				OM_14502
OM_69008				OM_59605
OM_59279				OM_66238
OM_61250				OM_10091
OM_73455				OM_20169
OM_76390				OM_9589
OM_9425				OM_70753
OM_67473				OM_59397
OM_61621				OM_65529
OM_74056				OM_8067
OM_22385				OM_74258
OM_76830				OM_61528
OM_65889				OM_31697
OM_7679				OM_8322
OM_37163				OM_26929
OM_73927				OM_34405
OM_73921				OM_9130
OM_73925				OM_10614
OM_65234				OM_48800
OM_77560				OM_28246
OM_66511				OM_76761
OM_73923				OM_76760
OM_78820				OM_72064
OM_76392				OM_59296
OM_17708				OM_20360
OM_68735				OM_39223
OM_73932				OM_17287
OM_73920				OM_59510
OM_2516				OM_13775
OM_65241				OM_75775
OM_21126				OM_74913
OM_17059				OM_12508
OM_64179				OM_20777
OM_67392				OM_12740
OM_5510				OM_17184
OM_61779				OM_67256
OM_18669				OM_64835
OM_74841				OM_36145
OM_38965				OM_11745
OM_77124				OM_1152
OM_73931				OM_37971
OM_73533				OM_50831
OM_64819				OM_50834
OM_61235				OM_74648
OM_77448				OM_50833
OM_59194				OM_74649
OM_22218				OM_61993
OM_77545				OM_22805
OM_37080				OM_22826
OM_47952				OM_65902
OM_73922				OM_59269
OM_10265				OM_60269
OM_64503				OM_26163
OM_64502				OM_17753
OM_59679				OM_60270
OM_76682				OM_65901
OM_61143				OM_19519
OM_21078				OM_7837
OM_61303				OM_74448
OM_9324				OM_19520
OM_28346				OM_77741
OM_61776				OM_28383
OM_17209				OM_9413
OM_27985				OM_17488
OM_76389				OM_65900
OM_17945				OM_63392
OM_18529				OM_19518
OM_47953				OM_61094
OM_65702				OM_12933
OM_61423				OM_6190
OM_65040				OM_54605
OM_60207				OM_8016
OM_17060				OM_13419
OM_59967				OM_71002
OM_67819				OM_70016
OM_73919				OM_22798
OM_1077				OM_49588
OM_14077				OM_49589
OM_25399				OM_51226
OM_35283				OM_3210
OM_25995				OM_31362
OM_63619				OM_51232
OM_20780				OM_51231
OM_17621				OM_51229
OM_17124				OM_51233
OM_77556				OM_23032
OM_66574				OM_22356
OM_23209				OM_12154
OM_66520				OM_15875
OM_18192				OM_45418
OM_59922				OM_59301
OM_18999				OM_73820
OM_36104				OM_21023
OM_27940				OM_416
OM_11832				OM_60078
OM_77704				OM_19072
OM_19293				OM_19073
OM_76836				OM_20896
OM_73926				OM_11027
OM_73924				OM_7667
OM_12118				OM_11033
OM_70753				OM_19047
OM_60060				OM_11035
OM_65530				OM_27158
OM_73974				OM_10184
OM_73928				OM_3606
OM_17049				OM_10651
OM_373				OM_8173
OM_65332				OM_6743
OM_60108				OM_48147
OM_61418				OM_2132
OM_65233				OM_14769
OM_74055				OM_77345
OM_76186				OM_15309
OM_61289				OM_77348
OM_67062				OM_77350
OM_76691				OM_77347
OM_37079				OM_77349
OM_60781				OM_77346
OM_60679				OM_18617
OM_8548				OM_17171
OM_80117				OM_36341
OM_15150				OM_10864
OM_23181				OM_16378
OM_74402				OM_12629
OM_18426				OM_61535
OM_23290				OM_59378
OM_17699				OM_61536
OM_65531				OM_60228
OM_74790				OM_77286
OM_17036				OM_5615
OM_11286				OM_5616
OM_59397				OM_61533
OM_64178				OM_36338
OM_76686				OM_65621
OM_76387				OM_77285
OM_76388				OM_59379
OM_72583				OM_77287
OM_77557				OM_61534
OM_21077				OM_9532
OM_72558				OM_78019
OM_69795				OM_3868
OM_60705				OM_59768
OM_77722				OM_20789
OM_10946				OM_30191
OM_74071				OM_46281
OM_74396				OM_46558
OM_7678				OM_38762
OM_59435				OM_38763
OM_59557				OM_11065
OM_76393				OM_19400
OM_63380				OM_64888
OM_22424				OM_60121
OM_65268				OM_59492
OM_22421				OM_19544
OM_18301				OM_20009
OM_74384				OM_25422
OM_59311				OM_11272
OM_70257				OM_28409
OM_76837				OM_61941
OM_17013				OM_60935
OM_3560				OM_18962
OM_64662				OM_10728
OM_79471				OM_19367
OM_63259				OM_74305
OM_76766				OM_9685
OM_68444				OM_17607
OM_74385				OM_20492
OM_17133				OM_67574
OM_35581				OM_72703
OM_77253				OM_36707
OM_72638				OM_20017
OM_67033				OM_15100
OM_17116				OM_18904
OM_68610				OM_77755
OM_60075				OM_74402
OM_35293				OM_64670
OM_59402				OM_10837
OM_77123				OM_398
OM_17461				OM_10799
OM_76910				OM_23472
OM_74210				OM_65089
OM_15506				OM_65538
OM_61408				OM_2721
OM_76832				OM_31102
OM_65703				OM_30793
OM_17289				OM_61841
OM_73507				OM_4208
OM_64806				OM_79635
OM_77546				OM_22988
OM_17286				OM_36575
OM_77339				OM_77167
OM_60729				OM_77165
OM_11009				OM_77162
OM_25959				OM_77163
OM_61845				OM_77164
OM_68334				OM_77166
OM_68844				OM_19007
OM_37162				OM_73728
OM_17033				OM_19008
OM_18056				OM_220
OM_73006				OM_64685
OM_67967				OM_20869
OM_79515				OM_12220
OM_61847				OM_45704
OM_2211				OM_45703
OM_17602				OM_125
OM_28304				OM_16974
OM_23812				OM_18956
OM_67347				OM_24063
OM_8653				OM_9351
OM_64501				OM_18957
OM_72448				OM_73729
OM_65144				OM_51373
OM_65143				OM_22627
OM_12184				OM_60620
OM_18617				OM_78799
OM_22644				OM_19825
OM_80434				OM_19824
OM_22425				OM_25479
OM_17301				OM_17146
OM_77121				OM_10042
OM_64823				OM_1498
OM_17471				OM_31845
OM_28892				OM_71807
OM_59264				OM_11294
OM_29531				OM_12672
OM_20440				OM_46907
OM_18037				OM_28025
OM_65137				OM_36409
OM_64234				OM_11377
OM_65448				OM_72606
OM_77604				OM_3112
OM_63312				OM_10830
OM_19813				OM_3411
OM_19371				OM_20381
OM_18121				OM_3906
OM_65532				OM_63144
OM_45587				OM_17259
OM_63519				OM_10550
OM_17594				OM_20796
OM_64676				OM_5591
OM_68927				OM_3179
OM_60442				OM_3178
OM_18207				OM_75369
OM_12484				OM_62946
OM_60173				OM_22822
OM_61781				OM_5623
OM_18367				OM_48344
OM_18057				OM_2651
OM_22643				OM_21527
OM_59433				OM_75103
OM_8288				OM_20184
OM_18935				OM_14453
OM_4002				OM_40621
OM_77530				OM_10915
OM_27522				OM_1006
OM_71954				OM_50531
OM_61310				OM_62454
OM_8439				OM_62453
OM_20656				OM_73152
OM_66003				OM_66828
OM_76739				OM_66827
OM_64666				OM_76622
OM_16378				OM_21925
OM_77122				OM_4321
OM_17613				OM_10249
OM_14978				OM_13383
OM_60922				OM_17665
OM_59236				OM_9889
OM_28604				OM_21716
OM_72769				OM_23538
OM_49610				OM_2084
OM_17568				OM_38468
OM_72729				OM_16559
OM_61640				OM_21715
OM_18411				OM_36138
OM_4196				OM_24146
OM_76767				OM_29818
OM_65708				OM_59490
OM_64284				OM_59491
OM_60583				OM_20310
OM_67227				OM_11791
OM_75493				OM_7598
OM_60324				OM_73822
OM_12111				OM_12155
OM_23054				OM_96
OM_55957				OM_14070
OM_69735				OM_11050
OM_66385				OM_5077
OM_77478				OM_72592
OM_74209				OM_17761
OM_59364				OM_32650
OM_74208				OM_21973
OM_61637				OM_78435
OM_17463				OM_22767
OM_61424				OM_66787
OM_66643				OM_8252
OM_18585				OM_54220
OM_74563				OM_79661
OM_68359				OM_73237
OM_77479				OM_11255
OM_77257				OM_34324
OM_7512				OM_14909
OM_18494				OM_9481
OM_61469				OM_32495
OM_64000				OM_24147
OM_77483				OM_17657
OM_17622				OM_13571
OM_65608				OM_31346
OM_69329				OM_60211
OM_67245				OM_77206
OM_76846				OM_73877
OM_20791				OM_79728
OM_64798				OM_69690
OM_78678				OM_38777
OM_22181				OM_20455
OM_18327				OM_48399
OM_64822				OM_25424
OM_78467				OM_35953
OM_20903				OM_73267
OM_21441				OM_10536
OM_65611				OM_65245
OM_69677				OM_9385
OM_73483				OM_21043
OM_73861				OM_23148
OM_61909				OM_65253
OM_20671				OM_21063
OM_64724				OM_23130
OM_64680				OM_17494
OM_59295				OM_36006
OM_64829				OM_66219
OM_61499				OM_32496
OM_65428				OM_38794
OM_24671				OM_41144
OM_64235				OM_37148
OM_18359				OM_37150
OM_73014				OM_37147
OM_65830				OM_62868
OM_69767				OM_49536
OM_77480				OM_72100
OM_64527				OM_76023
OM_73549				OM_65695
OM_60087				OM_62042
OM_15941				OM_11286
OM_17624				OM_19697
OM_72586				OM_6631
OM_35929				OM_28776
OM_64159				OM_52123
OM_34022				OM_4306
OM_74034				OM_77704
OM_73541				OM_27522
OM_35931				OM_21926
OM_65529				OM_41979
OM_20640				OM_21674
OM_60070				OM_2883
OM_66292				OM_73038
OM_60975				OM_24670
OM_76842				OM_74098
OM_66576				OM_18069
OM_76032				OM_73037
OM_22023				OM_29203
OM_4962				OM_65881
OM_12117				OM_79357
OM_76847				OM_74384
OM_79595				OM_74385
OM_12707				OM_61847
OM_76865				OM_17463
OM_61908				OM_1901
OM_65434				OM_61848
OM_17309				OM_74383
OM_60112				OM_22502
OM_76864				OM_61844
OM_30246				OM_22222
OM_77167				OM_61548
OM_60057				OM_22076
OM_17811				OM_11913
OM_18173				OM_11473
OM_12629				OM_23443
OM_65613				OM_21534
OM_17709				OM_74344
OM_77206				OM_74343
OM_36412				OM_1081
OM_26456				OM_5271
OM_69771				OM_46944
OM_28322				OM_14194
OM_60974				OM_77534
OM_71717				OM_72780
OM_76841				OM_65515
OM_9385				OM_54930
OM_74788				OM_12072
OM_60976				OM_12051
OM_23055				OM_19735
OM_76862				OM_71789
OM_77162				OM_77932
OM_73836				OM_8130
OM_61642				OM_74378
OM_60873				OM_18584
OM_65612				OM_62277
OM_18889				OM_8129
OM_74298				OM_27564
OM_2126				OM_29736
OM_17067				OM_77933
OM_72754				OM_62278
OM_65609				OM_17461
OM_70934				OM_3967
OM_64768				OM_74840
OM_73423				OM_7151
OM_65445				OM_74841
OM_77165				OM_2670
OM_46021				OM_20261
OM_18885				OM_18038
OM_72830				OM_10204
OM_73795				OM_22779
OM_72673				OM_47634
OM_65610				OM_72526
OM_17389				OM_75687
OM_200				OM_7075
OM_11123				OM_21449
OM_14415				OM_68107
OM_65195				OM_30255
OM_77485				OM_30317
OM_73470				OM_9696
OM_65209				OM_30316
OM_22868				OM_50337
OM_23963				OM_9849
OM_23161				OM_12639
OM_45231				OM_77256
OM_77163				OM_31253
OM_471				OM_16979
OM_18936				OM_65334
OM_22502				OM_77257
OM_18671				OM_65332
OM_386				OM_65335
OM_45230				OM_60168
OM_23032				OM_23288
OM_77484				OM_22815
OM_17616				OM_21219
OM_58653				OM_17888
OM_45432				OM_60188
OM_73471				OM_19289
OM_60865				OM_2673
OM_7958				OM_5366
OM_15555				OM_17889
OM_22128				OM_17890
OM_9698				OM_17891
OM_68819				OM_75771
OM_77164				OM_62845
OM_75694				OM_75895
OM_76863				OM_20822
OM_74564				OM_18244
OM_25974				OM_62949
OM_66221				OM_18722
OM_74383				OM_68261
OM_11336				OM_74056
OM_9453				OM_61781
OM_71879				OM_59433
OM_35560				OM_61779
OM_18341				OM_74054
OM_77481				OM_17057
OM_46019				OM_19206
OM_73787				OM_4440
OM_61183				OM_17883
OM_64836				OM_65846
OM_59268				OM_17882
OM_23923				OM_17059
OM_63334				OM_61775
OM_70453				OM_74055
OM_65105				OM_61776
OM_1901				OM_17060
OM_63311				OM_61782
OM_4957				OM_17058
OM_31642				OM_59434
OM_73542				OM_59435
OM_65196				OM_18445
OM_19092				OM_21646
OM_68653				OM_20159
OM_76127				OM_79203
OM_24105				OM_74689
OM_64790				OM_21953
OM_61185				OM_9185
OM_59973				OM_59790
OM_70635				OM_74830
OM_60086				OM_33272
OM_76856				OM_60345
OM_61663				OM_73168
OM_77166				OM_77863
OM_72580				OM_19729
OM_19697				OM_77864
OM_60150				OM_77865
OM_60088				OM_72857
OM_75203				OM_59625
OM_17425				OM_62386
OM_76869				OM_2802
OM_76099				OM_725
OM_64767				OM_78783
OM_20693				OM_77904
OM_19282				OM_10327
OM_61184				OM_37388
OM_69739				OM_15765
OM_15939				OM_17645
OM_67612				OM_1785
OM_17068				OM_22228
OM_25225				OM_65927
OM_63297				OM_65925
OM_21083				OM_65926
OM_17761				OM_61840
OM_76881				OM_60273
OM_22449				OM_1272
OM_28335				OM_77280
OM_10796				OM_23163
OM_17583				OM_17880
OM_74296				OM_23287
OM_65127				OM_19295
OM_62210				OM_77721
OM_72656				OM_77720
OM_75566				OM_9617
OM_66271				OM_20477
OM_77241				OM_32820
OM_20072				OM_25063
OM_24143				OM_20415
OM_69768				OM_76127
OM_65185				OM_17674
OM_77487				OM_65422
OM_73716				OM_8614
OM_64742				OM_13007
OM_59272				OM_12633
OM_76894				OM_19593
OM_61187				OM_17269
OM_35932				OM_32876
OM_77045				OM_76859
OM_74187				OM_76858
OM_67394				OM_76860
OM_59283				OM_69340
OM_61023				OM_18301
OM_64831				OM_78716
OM_61848				OM_17242
OM_38217				OM_17241
OM_60123				OM_74514
OM_64821				OM_10341
OM_72671				OM_21644
OM_64165				OM_46891
OM_53095				OM_5257
OM_9866				OM_3150
OM_70775				OM_3370
OM_74893				OM_29137
OM_73827				OM_2211
OM_79325				OM_55515
OM_27147				OM_24231
OM_64172				OM_22838
OM_72592				OM_22271
OM_65020				OM_8588
OM_66672				OM_73791
OM_69340				OM_72778
OM_18368				OM_55957
OM_69770				OM_76885
OM_59408				OM_72921
OM_35570				OM_64874
OM_64548				OM_5786
OM_17863				OM_9679
OM_77525				OM_72759
OM_72620				OM_46580
OM_70636				OM_12056
OM_38617				OM_73401
OM_7621				OM_80473
OM_60040				OM_80629
OM_11518				OM_63402
OM_61671				OM_11987
OM_60977				OM_63403
OM_12645				OM_74980
OM_10204				OM_67416
OM_64667				OM_79198
OM_11566				OM_31642
OM_29079				OM_34022
OM_77523				OM_60325
OM_48732				OM_67418
OM_80440				OM_45096
OM_77917				OM_20046
OM_73909				OM_10682
OM_53245				OM_66112
OM_69765				OM_21880
OM_201				OM_9491
OM_73852				OM_20639
OM_17637				OM_73492
OM_77524				OM_67349
OM_75423				OM_9353
OM_17755				OM_12604
OM_60923				OM_73428
OM_20184				OM_40578
OM_42175				OM_79332
OM_75404				OM_2221
OM_76883				OM_20834
OM_22171				OM_16410
OM_71078				OM_72002
OM_71490				OM_51166
OM_64457				OM_22352
OM_62510				OM_73612
OM_26528				OM_22316
OM_63657				OM_17440
OM_69685				OM_73613
OM_95				OM_17439
OM_65276				OM_64992
OM_76870				OM_26583
OM_69697				OM_71514
OM_61672				OM_17781
OM_11735				OM_3743
OM_60872				OM_22317
OM_284				OM_21187
OM_68035				OM_11072
OM_23060				OM_64991
OM_76669				OM_64993
OM_18890				OM_73614
OM_69686				OM_17438
OM_17771				OM_21188
OM_19006				OM_61234
OM_18887				OM_18961
OM_77265				OM_18378
OM_59469				OM_61239
OM_70637				OM_61235
OM_21622				OM_20585
OM_71997				OM_18009
OM_63805				OM_31564
OM_5805				OM_59871
OM_68970				OM_13755
OM_16985				OM_23397
OM_59420				OM_20514
OM_70883				OM_15989
OM_62990				OM_7474
OM_18931				OM_17395
OM_64741				OM_20305
OM_24549				OM_8439
OM_77277				OM_11957
OM_77337				OM_17341
OM_29119				OM_11849
OM_17371				OM_19755
OM_80442				OM_24293
OM_77240				OM_9146
OM_71592				OM_64730
OM_62317				OM_75791
OM_18381				OM_62990
OM_18768				OM_3076
OM_64164				OM_77975
OM_69023				OM_72062
OM_9379				OM_5356
OM_23139				OM_65252
OM_65927				OM_65251
OM_60325				OM_18585
OM_74188				OM_62521
OM_73786				OM_65977
OM_64447				OM_22037
OM_9405				OM_71495
OM_48973				OM_73559
OM_10247				OM_18942
OM_70445				OM_71496
OM_60871				OM_20342
OM_75601				OM_18739
OM_4567				OM_22702
OM_59457				OM_35472
OM_23773				OM_195
OM_35930				OM_77276
OM_65431				OM_8621
OM_35665				OM_21025
OM_61318				OM_23132
OM_48971				OM_19075
OM_48159				OM_27954
OM_61846				OM_103
OM_62953				OM_18379
OM_10965				OM_76625
OM_20261				OM_69265
OM_17644				OM_17432
OM_22894				OM_9924
OM_27973				OM_8718
OM_25458				OM_74848
OM_18349				OM_77842
OM_5076				OM_18661
OM_65194				OM_77614
OM_14205				OM_11832
OM_64791				OM_77353
OM_60802				OM_14018
OM_9513				OM_77329
OM_60211				OM_6384
OM_76876				OM_6385
OM_64505				OM_66521
OM_30418				OM_45043
OM_79131				OM_17594
OM_76918				OM_74788
OM_74798				OM_71992
OM_29589				OM_77028
OM_59249				OM_50197
OM_74047				OM_74516
OM_16992				OM_78868
OM_60927				OM_73455
OM_77905				OM_38965
OM_9499				OM_2516
OM_10223				OM_72709
OM_12220				OM_57809
OM_9338				OM_73973
OM_17744				OM_66643
OM_79130				OM_66644
OM_18597				OM_45432
OM_25350				OM_76910
OM_61188				OM_64421
OM_61186				OM_40887
OM_59237				OM_64420
OM_74839				OM_71632
OM_65430				OM_64144
OM_9608				OM_35711
OM_35711				OM_71642
OM_73516				OM_44730
OM_16999				OM_72706
OM_59656				OM_59323
OM_75813				OM_35694
OM_76853				OM_19168
OM_61155				OM_72657
OM_48731				OM_64852
OM_59285				OM_77132
OM_79988				OM_46452
OM_35675				OM_71441
OM_23159				OM_73766
OM_61400				OM_77003
OM_74189				OM_7662
OM_12066				OM_25895
OM_33087				OM_65294
OM_19370				OM_76931
OM_9595				OM_20937
OM_68845				OM_25964
OM_65010				OM_44649
OM_73551				OM_22346
OM_20973				OM_44734
OM_24859				OM_73761
OM_66387				OM_80452
OM_70638				OM_73603
OM_35561				OM_407
OM_64232				OM_61259
OM_49617				OM_73954
OM_5917				OM_64854
OM_17183				OM_73939
OM_5271				OM_77657
OM_45716				OM_23141
OM_76621				OM_21034
OM_71622				OM_76934
OM_16566				OM_35103
OM_53062				OM_17794
OM_9697				OM_61258
OM_80322				OM_25896
OM_65017				OM_45491
OM_48972				OM_64851
OM_12607				OM_14924
OM_18888				OM_35056
OM_4540				OM_35966
OM_70831				OM_35104
OM_59367				OM_61261
OM_44894				OM_32580
OM_24068				OM_27113
OM_60803				OM_61255
OM_71709				OM_19166
OM_47140				OM_44646
OM_1731				OM_61256
OM_72643				OM_23871
OM_72755				OM_73991
OM_61630				OM_76935
OM_70444				OM_46451
OM_75094				OM_17789
OM_74046				OM_35964
OM_57809				OM_76933
OM_73877				OM_35965
OM_61154				OM_74435
OM_21043				OM_76936
OM_73973				OM_73760
OM_32975				OM_22393
OM_64740				OM_64422
OM_61319				OM_77200
OM_72726				OM_30414
OM_59366				OM_58761
OM_11080				OM_61294
OM_16057				OM_77196
OM_77238				OM_71564
OM_35933				OM_61257
OM_74297				OM_27961
OM_62158				OM_27956
OM_20862				OM_22394
OM_59998				OM_43908
OM_59313				OM_4986
OM_73535				OM_28326
OM_69339				OM_59331
OM_25343				OM_62110
OM_18492				OM_73978
OM_66241				OM_61260
OM_74800				OM_61352
OM_7564				OM_73955
OM_61709				OM_44733
OM_74113				OM_73762
OM_17542				OM_64427
OM_70963				OM_21041
OM_62198				OM_62690
OM_18886				OM_7640
OM_61190				OM_62691
OM_77235				OM_28666
OM_77236				OM_61293
OM_77245				OM_61272
OM_77234				OM_25894
OM_70552				OM_77197
OM_14991				OM_73994
OM_65977				OM_35645
OM_16410				OM_296
OM_276				OM_30412
OM_5181				OM_73972
OM_27402				OM_73969
OM_27839				OM_24006
OM_71666				OM_35690
OM_65238				OM_44648
OM_15893				OM_46301
OM_61291				OM_70590
OM_67195				OM_35729
OM_74171				OM_35646
OM_59975				OM_73953
OM_64859				OM_77201
OM_16996				OM_64429
OM_60913				OM_4876
OM_59269				OM_64714
OM_69687				OM_71643
OM_9700				OM_65626
OM_67143				OM_77199
OM_21057				OM_46300
OM_17021				OM_64430
OM_35563				OM_40886
OM_76671				OM_44732
OM_74892				OM_64853
OM_77237				OM_14923
OM_17710				OM_77193
OM_48734				OM_73407
OM_71697				OM_61264
OM_72911				OM_61284
OM_63369				OM_37594
OM_9523				OM_70576
OM_74891				OM_35060
OM_61710				OM_35720
OM_32719				OM_60165
OM_77359				OM_18422
OM_64486				OM_77195
OM_4232				OM_25236
OM_71585				OM_61918
OM_61087				OM_35714
OM_74170				OM_77194
OM_5803				OM_60096
OM_18823				OM_35091
OM_65559				OM_61353
OM_13037				OM_35093
OM_17855				OM_44731
OM_37496				OM_21038
OM_67349				OM_22621
OM_76919				OM_35715
OM_46951				OM_65624
OM_65245				OM_67194
OM_59411				OM_27142
OM_19204				OM_71503
OM_64783				OM_65625
OM_63737				OM_35707
OM_3877				OM_60532
OM_65432				OM_29087
OM_73530				OM_19165
OM_19228				OM_58762
OM_47951				OM_35078
OM_1605				OM_29282
OM_65184				OM_75611
OM_61617				OM_65293
OM_15519				OM_61351
OM_77477				OM_66506
OM_29982				OM_73971
OM_21767				OM_72640
OM_64167				OM_70569
OM_71992				OM_60739
OM_76765				OM_37595
OM_61708				OM_46293
OM_61152				OM_22255
OM_17310				OM_66320
OM_46020				OM_9890
OM_21224				OM_20629
OM_27489				OM_67195
OM_78877				OM_11854
OM_60201				OM_23165
OM_13013				OM_32975
OM_23185				OM_22431
OM_63250				OM_70922
OM_59992				OM_70921
OM_77247				OM_74372
OM_10558				OM_10179
OM_25876				OM_52837
OM_77375				OM_8251
OM_63460				OM_77239
OM_63277				OM_47283
OM_21746				OM_33118
OM_59193				OM_47284
OM_68165				OM_59498
OM_22779				OM_61971
OM_65188				OM_2234
OM_10864				OM_2504
OM_20221				OM_36963
OM_72798				OM_23637
OM_62756				OM_23636
OM_61628				OM_36962
OM_77365				OM_7798
OM_73529				OM_12064
OM_76892				OM_19888
OM_65121				OM_3197
OM_25975				OM_3198
OM_64792				OM_31354
OM_67287				OM_4963
OM_71586				OM_7048
OM_22420				OM_72235
OM_17619				OM_9136
OM_77246				OM_11345
OM_74799				OM_77955
OM_22213				OM_76118
OM_70000				OM_78784
OM_61189				OM_6644
OM_71847				OM_10968
OM_64820				OM_28976
OM_61705				OM_21571
OM_60912				OM_67083
OM_22146				OM_15519
OM_77360				OM_20775
OM_17679				OM_36222
OM_63803				OM_19043
OM_66760				OM_71566
OM_12903				OM_60082
OM_9406				OM_27972
OM_63929				OM_72591
OM_79528				OM_19045
OM_18289				OM_71567
OM_65266				OM_20895
OM_63666				OM_28315
OM_61535				OM_60081
OM_80441				OM_76710
OM_64842				OM_60083
OM_77765				OM_19044
OM_77341				OM_28314
OM_77248				OM_24160
OM_65480				OM_34367
OM_8779				OM_10177
OM_67246				OM_30955
OM_76827				OM_19983
OM_48156				OM_47013
OM_38616				OM_30953
OM_64784				OM_30954
OM_1604				OM_30956
OM_48157				OM_75618
OM_60228				OM_3603
OM_9430				OM_22853
OM_23154				OM_24547
OM_19007				OM_60442
OM_17359				OM_77917
OM_61164				OM_11518
OM_74172				OM_74341
OM_24452				OM_17542
OM_72731				OM_72872
OM_62757				OM_17099
OM_59224				OM_17945
OM_61660				OM_11192
OM_60136				OM_8372
OM_26090				OM_40414
OM_70817				OM_75193
OM_61097				OM_77493
OM_69107				OM_23219
OM_29983				OM_38947
OM_47301				OM_77494
OM_11389				OM_21108
OM_74164				OM_61206
OM_23182				OM_65428
OM_19135				OM_76918
OM_59722				OM_65430
OM_73536				OM_76919
OM_66272				OM_65431
OM_18382				OM_72643
OM_29114				OM_65432
OM_17040				OM_9438
OM_17369				OM_70448
OM_22843				OM_25208
OM_65526				OM_32613
OM_64166				OM_32614
OM_73532				OM_76917
OM_19025				OM_61208
OM_59968				OM_224
OM_14992				OM_74040
OM_65183				OM_47030
OM_235				OM_66495
OM_19139				OM_12129
OM_10957				OM_20929
OM_73553				OM_35926
OM_18425				OM_20726
OM_11127				OM_79056
OM_20514				OM_10453
OM_77363				OM_10927
OM_61884				OM_20467
OM_63758				OM_72760
OM_22627				OM_77816
OM_73603				OM_62124
OM_72760				OM_74350
OM_33713				OM_62125
OM_37788				OM_2586
OM_76620				OM_71942
OM_17194				OM_1423
OM_77586				OM_17490
OM_71535				OM_61487
OM_20019				OM_62126
OM_61629				OM_74352
OM_65556				OM_13415
OM_62754				OM_77815
OM_78654				OM_62128
OM_17259				OM_17982
OM_73526				OM_38760
OM_22626				OM_31326
OM_77233				OM_71910
OM_65126				OM_68489
OM_46950				OM_37068
OM_19812				OM_77387
OM_29317				OM_77393
OM_60468				OM_77392
OM_65151				OM_77390
OM_71630				OM_77391
OM_10133				OM_77388
OM_72002				OM_66288
OM_28256				OM_77385
OM_73537				OM_77384
OM_39990				OM_77386
OM_62499				OM_19671
OM_25657				OM_2442
OM_73727				OM_61959
OM_18932				OM_22577
OM_46491				OM_74654
OM_46949				OM_77389
OM_70829				OM_77396
OM_61165				OM_80008
OM_46953				OM_30147
OM_73528				OM_24191
OM_67695				OM_72822
OM_28776				OM_36479
OM_68019				OM_65452
OM_61616				OM_65449
OM_63620				OM_77695
OM_36338				OM_60196
OM_18856				OM_74303
OM_18732				OM_77693
OM_5561				OM_24192
OM_77317				OM_65450
OM_61615				OM_77694
OM_64841				OM_33773
OM_77271				OM_15123
OM_71711				OM_17921
OM_77296				OM_2270
OM_46947				OM_17902
OM_61207				OM_12397
OM_71673				OM_62441
OM_70828				OM_62837
OM_18283				OM_620
OM_73609				OM_1799
OM_65630				OM_24685
OM_12939				OM_65472
OM_77319				OM_8754
OM_407				OM_64829
OM_17864				OM_64830
OM_11061				OM_9425
OM_59286				OM_23454
OM_68665				OM_21559
OM_19312				OM_11824
OM_12679				OM_19696
OM_61581				OM_67149
OM_9438				OM_75001
OM_72756				OM_25839
OM_26286				OM_72312
OM_246				OM_17172
OM_67418				OM_6561
OM_77750				OM_72070
OM_63149				OM_18126
OM_60894				OM_10924
OM_22798				OM_74298
OM_73784				OM_66221
OM_60332				OM_74296
OM_35566				OM_74297
OM_76355				OM_13013
OM_72229				OM_16566
OM_21063				OM_640
OM_11032				OM_59481
OM_36466				OM_36466
OM_74341				OM_3298
OM_60926				OM_3296
OM_18120				OM_11413
OM_62755				OM_4828
OM_17346				OM_73850
OM_19032				OM_77560
OM_76871				OM_65217
OM_64833				OM_77556
OM_65621				OM_65218
OM_64749				OM_19091
OM_73184				OM_54954
OM_46948				OM_77559
OM_52123				OM_65219
OM_21236				OM_59480
OM_46945				OM_77558
OM_60041				OM_77562
OM_60791				OM_77561
OM_75228				OM_17049
OM_74919				OM_22146
OM_22432				OM_77557
OM_61162				OM_7958
OM_62398				OM_19092
OM_17490				OM_17861
OM_31619				OM_65650
OM_22338				OM_78299
OM_59592				OM_18523
OM_27916				OM_28491
OM_50971				OM_66520
OM_77287				OM_9866
OM_12938				OM_73716
OM_77098				OM_73155
OM_68953				OM_26270
OM_76949				OM_9648
OM_27951				OM_1797
OM_76672				OM_19312
OM_35694				OM_48722
OM_11125				OM_48721
OM_17413				OM_5702
OM_1423				OM_25436
OM_17376				OM_27377
OM_2674				OM_13451
OM_68831				OM_6033
OM_19227				OM_6032
OM_63651				OM_31840
OM_67875				OM_17209
OM_18880				OM_17036
OM_17404				OM_33970
OM_20850				OM_71961
OM_71547				OM_21609
OM_44897				OM_73255
OM_77249				OM_79419
OM_47085				OM_79608
OM_9407				OM_386
OM_63390				OM_12910
OM_59481				OM_12131
OM_61670				OM_35639
OM_61657				OM_77208
OM_64785				OM_61015
OM_29593				OM_71608
OM_10688				OM_35400
OM_21954				OM_76827
OM_35557				OM_9567
OM_63083				OM_8654
OM_5686				OM_49098
OM_69346				OM_46159
OM_61963				OM_32878
OM_60199				OM_36124
OM_17489				OM_65275
OM_17099				OM_59248
OM_60661				OM_61070
OM_18570				OM_61016
OM_61659				OM_9569
OM_66114				OM_73714
OM_12010				OM_76828
OM_65538				OM_27412
OM_70448				OM_36125
OM_5804				OM_16977
OM_67083				OM_28645
OM_64827				OM_73715
OM_19200				OM_483
OM_23701				OM_478
OM_27930				OM_62499
OM_60916				OM_61648
OM_22337				OM_71681
OM_14502				OM_21154
OM_63755				OM_74083
OM_51167				OM_72745
OM_69691				OM_65544
OM_74160				OM_60213
OM_59301				OM_26098
OM_68470				OM_36658
OM_20260				OM_72794
OM_18670				OM_36656
OM_10475				OM_29103
OM_8469				OM_19420
OM_35562				OM_24143
OM_61661				OM_1723
OM_61704				OM_46157
OM_71591				OM_20927
OM_73728				OM_22340
OM_67516				OM_22425
OM_16980				OM_65268
OM_65902				OM_77546
OM_77373				OM_9698
OM_16991				OM_61023
OM_75687				OM_61291
OM_11546				OM_66292
OM_8293				OM_61469
OM_61662				OM_477
OM_247				OM_61843
OM_63840				OM_79325
OM_48155				OM_9697
OM_61643				OM_19250
OM_23965				OM_77202
OM_61451				OM_26154
OM_66112				OM_65559
OM_35559				OM_12903
OM_26270				OM_60802
OM_28034				OM_20892
OM_64248				OM_5512
OM_40001				OM_5608
OM_64160				OM_12915
OM_30488				OM_5609
OM_67806				OM_61653
OM_62987				OM_24068
OM_640				OM_71892
OM_71942				OM_59382
OM_22346				OM_65238
OM_66179				OM_28667
OM_73017				OM_246
OM_11135				OM_23258
OM_74888				OM_74080
OM_21055				OM_61650
OM_64674				OM_77001
OM_61961				OM_17872
OM_22431				OM_5610
OM_17540				OM_59324
OM_73147				OM_21153
OM_66184				OM_73408
OM_64830				OM_247
OM_59605				OM_73938
OM_76891				OM_59410
OM_70925				OM_27958
OM_16961				OM_1318
OM_14965				OM_23072
OM_77285				OM_26011
OM_70922				OM_73986
OM_61654				OM_29632
OM_17674				OM_11043
OM_22557				OM_64149
OM_18388				OM_15838
OM_61516				OM_1316
OM_22156				OM_19214
OM_72103				OM_64715
OM_48160				OM_70591
OM_77286				OM_61756
OM_21953				OM_62524
OM_65018				OM_61757
OM_60560				OM_64719
OM_61656				OM_25287
OM_66480				OM_14979
OM_59347				OM_23074
OM_38010				OM_76942
OM_80378				OM_23064
OM_61726				OM_61755
OM_8400				OM_29631
OM_79541				OM_73996
OM_17768				OM_73944
OM_60268				OM_74074
OM_16368				OM_849
OM_64420				OM_17692
OM_59378				OM_61275
OM_46954				OM_17039
OM_61972				OM_73943
OM_11126				OM_65240
OM_22601				OM_61350
OM_14909				OM_4322
OM_80379				OM_60293
OM_61648				OM_74081
OM_59468				OM_19127
OM_65444				OM_76941
OM_29632				OM_23073
OM_65481				OM_65628
OM_19008				OM_61764
OM_60193				OM_616
OM_68489				OM_70583
OM_26929				OM_72641
OM_61619				OM_70579
OM_46498				OM_76995
OM_28491				OM_74069
OM_73734				OM_74070
OM_72799				OM_5510
OM_27967				OM_47952
OM_15415				OM_37080
OM_3611				OM_28346
OM_28053				OM_74071
OM_77266				OM_1077
OM_61658				OM_59311
OM_62681				OM_37079
OM_71546				OM_47951
OM_20011				OM_36436
OM_1797				OM_5062
OM_65097				OM_263
OM_28409				OM_5330
OM_21168				OM_12909
OM_74039				OM_77308
OM_76623				OM_7819
OM_61505				OM_21126
OM_11292				OM_77212
OM_60000				OM_73906
OM_2586				OM_77213
OM_9648				OM_73905
OM_61533				OM_75959
OM_64847				OM_73876
OM_9395				OM_16975
OM_7662				OM_480
OM_61514				OM_7682
OM_28365				OM_15911
OM_64927				OM_59364
OM_66849				OM_25458
OM_5512				OM_200
OM_19191				OM_61499
OM_61206				OM_71709
OM_59195				OM_72726
OM_74252				OM_45062
OM_20447				OM_60116
OM_18604				OM_74166
OM_7565				OM_61651
OM_35928				OM_21003
OM_1723				OM_15220
OM_62790				OM_66030
OM_59417				OM_61082
OM_16998				OM_48968
OM_59593				OM_22649
OM_25429				OM_48969
OM_77342				OM_19885
OM_10640				OM_19886
OM_69986				OM_11251
OM_48583				OM_9626
[truncated: 6,582 more rows]

## Sheet: Fig 4
Biological Process differential enrichment
SG7 vs SG0			SG14 vs SG0			SG14 vs SG7
numDEInCat	term		numDEInCat	term		numDEInCat	term
301	evasion or tolerance of host defense response		252	evasion or tolerance of host defense response		22	evasion or tolerance of host defense response
71	arachidonic acid secretion		58	arachidonic acid secretion		11	protein folding
71	phospholipid metabolic process		58	phospholipid metabolic process		6	chitin metabolic process
32	response to oxidative stress		28	response to oxidative stress		5	ubiquitin-dependent ERAD pathway
28	nucleotide catabolic process		28	nucleotide catabolic process		3	inositol biosynthetic process
21	extracellular matrix organization		23	extracellular matrix organization		3	phospholipid biosynthetic process
20	peptidyl-proline hydroxylation to 4-hydroxy-L-proline		20	peptidyl-proline hydroxylation to 4-hydroxy-L-proline		3	anterior/posterior pattern specification
20	proteolysis involved in cellular protein catabolic process		19	peptide cross-linking		3	regulation of neurogenesis
19	peptide cross-linking		18	pre-miRNA processing
18	glutathione metabolic process		18	production of siRNA involved in RNA interference
17	oogenesis		17	primary miRNA processing
17	pre-miRNA processing		17	RNA processing
17	glycoside catabolic process		16	proteolysis involved in cellular protein catabolic process
17	glycosylceramide catabolic process		15	oogenesis
17	oligosaccharide metabolic process		15	glycoside catabolic process
17	production of siRNA involved in RNA interference		15	glycosylceramide catabolic process
16	primary miRNA processing		15	oligosaccharide metabolic process
14	nucleosome assembly		15	proteolysis
14	protein import into mitochondrial matrix		12	glutathione metabolic process
12	phosphate-containing compound metabolic process		9	collagen-activated tyrosine kinase receptor signaling pathway
	regulation of neurogenesis

## Sheet: Fig 5
Molecular function differential enrichment
SG7/SG0			SG14/SG0			SG14/SG7
numDEInCat	term		numDEInCat	term		numDEInCat	term
363	metalloendopeptidase activity		302	metalloendopeptidase activity		22	amine binding
301	amine binding		252	amine binding		13	unfolded protein binding
100	metallopeptidase activity		89	metallopeptidase activity		7	chitin binding
79	serine-type endopeptidase inhibitor activity		73	lipid transporter activity		3	inositol-3-phosphate synthase activity
72	phospholipase A2 activity		61	serine-type endopeptidase inhibitor activity		2	oxygen carrier activity
71	lipid transporter activity		60	hydrolase activity		2	oxygen binding
63	nucleotide binding		59	phospholipase A2 activity
59	serine-type endopeptidase activity		57	serine-type endopeptidase activity
57	heme binding		50	nucleotide binding
41	serine-type carboxypeptidase activity		46	heme binding
41	iron ion binding		38	serine-type carboxypeptidase activity
40	endonuclease activity		36	iron ion binding
33	chitin binding		33	hydrolase activity, acting on ester bonds
32	hydrolase activity, acting on ester bonds		28	extracellular matrix structural constituent
32	magnesium ion binding		27	chitin binding
31	exonuclease activity		24	peroxidase activity
28	extracellular matrix structural constituent		23	hormone activity
27	peroxidase activity		22	exonuclease activity
27	hormone activity		22	endopeptidase inhibitor activity
25	RNA-DNA hybrid ribonuclease activity		20	procollagen-proline 4-dioxygenase activity

## Sheet: Fig 6
Number of upregulated annotated transcripts in each functional group and expression levels in RPKM
	SG7/SG0			SG14/SG0
	RPKM_SGO	RPKM SG7	nº Transcripts	RPKM_SG0	RPKM_SG14	nº Transcripts
Metalloproteases	4921.4	45566.8	722	4063.21	25290.1	577
Lipocalins	12968.9	348330	525	11918.6	171216	467
Protease inhibitors	3289.06	42460.4	174	2385.9	15281	112
Other Proteases	957.774	5136.64	161	669.167	2842.58	142
PLA2	599.051	3265	91	419.15	2169.32	63
Immunity and Defense	1477.32	31854	87	1482.48	16944.1	84
Vitellogenin	11.3359	6269.01	75	207.674	20206.4	83
Basic Tail Proteins	1339.61	20239.7	48	1315.57	8042.06	41
Acid Tail Proteins	1325.21	20044.6	44	1311.96	8348.02	39
7DB family	639.706	8623.81	30	635.728	4721.38	27
